# Supplementary material for: Uterine contractility changes in a perfused swine uterus model induced by local anesthetics procaine, lidocaine, and ropivacaine
Source: PLoS One. 2018 Dec 6;13(12):e0206053. doi: 10.1371/journal.pone.0206053 (PMC6283528; doi:10.1371/journal.pone.0206053)
Supplement: S1 Dataset — (ZIP) [file pone.0206053.s001.zip]

Archive with 102 entries (101 files):
- Uterine contractility original dataset/
- Uterine contractility original dataset/V_P_9.1.xml
- Uterine contractility original dataset/V_R_04.1.xml
- Uterine contractility original dataset/V_L_10.1.xml
- Uterine contractility original dataset/V_P_18.1.xml
- Uterine contractility original dataset/V_L_07.1.xml
- Uterine contractility original dataset/V_R_13.1.xml
- Uterine contractility original dataset/V_L_15.2.xml
- Uterine contractility original dataset/V_P_21.1.xml
- Uterine contractility original dataset/V_R_01.2.xml
- Uterine contractility original dataset/V_P_7.2.xml
- Uterine contractility original dataset/V_L_09.2.xml
- Uterine contractility original dataset/V_R_16.2.xml
- Uterine contractility original dataset/V_L_02.2.xml
- Uterine contractility original dataset/V_P_16.2.xml
- Uterine contractility original dataset/V_R_09.2.xml
- Uterine contractility original dataset/V_R_02.2.xml
- Uterine contractility original dataset/V_P_22.1.xml
- Uterine contractility original dataset/V_L_01.2.xml
- Uterine contractility original dataset/V_R_15.2.xml
- Uterine contractility original dataset/V_P_15.2.xml
- Uterine contractility original dataset/V_L_13.1.xml
- Uterine contractility original dataset/V_R_07.1.xml
- Uterine contractility original dataset/V_P_10.1.xml
- Uterine contractility original dataset/V_R_10.1.xml
- Uterine contractility original dataset/V_L_04.1.xml
- Uterine contractility original dataset/V_L_10.2.xml
- Uterine contractility original dataset/V_R_04.2.xml
- Uterine contractility original dataset/V_P_9.2.xml
- Uterine contractility original dataset/V_P_2.2.xml
- Uterine contractility original dataset/V_R_13.2.xml
- Uterine contractility original dataset/V_L_07.2.xml
- Uterine contractility original dataset/V_P_13.2.xml
- Uterine contractility original dataset/V_P_18.2.xml
- Uterine contractility original dataset/V_P_7.1.xml
- Uterine contractility original dataset/V_R_01.1.xml
- Uterine contractility original dataset/V_P_21.2.xml
- Uterine contractility original dataset/V_L_15.1.xml
- Uterine contractility original dataset/V_P_16.1.xml
- Uterine contractility original dataset/V_P_13.1.pdf.xml
- Uterine contractility original dataset/V_L_02.1.xml
- Uterine contractility original dataset/V_R_16.1.xml
- Uterine contractility original dataset/V_L_09.1.xml
- Uterine contractility original dataset/V_P_4.1.xml
- Uterine contractility original dataset/V_P_22.2.xml
- Uterine contractility original dataset/V_R_02.1.xml
- Uterine contractility original dataset/V_R_09.1.xml
- Uterine contractility original dataset/V_P_15.1.xml
- Uterine contractility original dataset/V_R_15.1.xml
- Uterine contractility original dataset/V_L_01.1.xml
- Uterine contractility original dataset/V_R_07.2.xml
- Uterine contractility original dataset/V_L_13.2.xml
- Uterine contractility original dataset/V_L_04.2.xml
- Uterine contractility original dataset/V_R_10.2.xml
- Uterine contractility original dataset/V_P_10.2.xml
- Uterine contractility original dataset/V_P_5.2.xml
- Uterine contractility original dataset/V_R_03.2.xml
- Uterine contractility original dataset/V_R_08.2.xml
- Uterine contractility original dataset/V_P_14.2.xml
- Uterine contractility original dataset/V_R_14.2.xml
- Uterine contractility original dataset/V_L_12.1.xml
- Uterine contractility original dataset/V_R_06.1.xml
- Uterine contractility original dataset/V_R_11.1.xml
- Uterine contractility original dataset/V_L_05.1.xml
- Uterine contractility original dataset/V_P_11.1.xml
- Uterine contractility original dataset/V_R_05.1.xml
- Uterine contractility original dataset/V_L_11.1.xml
- Uterine contractility original dataset/V_P_8.1.xml
- Uterine contractility original dataset/V_P_3.1.xml
- Uterine contractility original dataset/V_L_06.1.xml
- Uterine contractility original dataset/V_R_12.1.xml
- Uterine contractility original dataset/V_P_19.1.xml
- Uterine contractility original dataset/V_P_6.2.xml
- Uterine contractility original dataset/V_L_14.2.xml
- Uterine contractility original dataset/V_P_20.1.xml
- Uterine contractility original dataset/V_P_17.2.xml
- Uterine contractility original dataset/V_L_03.2.xml
- Uterine contractility original dataset/V_L_08.2.xml
- Uterine contractility original dataset/V_R_08.1.xml
- Uterine contractility original dataset/V_R_03.1.xml
- Uterine contractility original dataset/V_P_5.1.xml
- Uterine contractility original dataset/V_R_14.1.xml
- Uterine contractility original dataset/V_P_14.1.xml
- Uterine contractility original dataset/V_R_06.2.xml
- Uterine contractility original dataset/V_L_12.2.xml
- Uterine contractility original dataset/V_P_11.2.xml
- Uterine contractility original dataset/V_L_05.2.xml
- Uterine contractility original dataset/V_R_11.2.xml
- Uterine contractility original dataset/V_P_3.2.xml
- Uterine contractility original dataset/V_P_8.2.xml
- Uterine contractility original dataset/V_L_11.2.xml
- Uterine contractility original dataset/V_R_05.2.xml
- Uterine contractility original dataset/V_P_19.2.xml
- Uterine contractility original dataset/V_P_12.2.xml
- Uterine contractility original dataset/V_R_12.2.xml
- Uterine contractility original dataset/V_L_06.2.xml
- Uterine contractility original dataset/V_P_20.2.xml
- Uterine contractility original dataset/V_L_14.1.xml
- Uterine contractility original dataset/V_P_6.1.xml
- Uterine contractility original dataset/V_L_08.1.xml
- Uterine contractility original dataset/V_L_03.1.xml
- Uterine contractility original dataset/V_P_17.1.xml
