# Supplementary material for: Uterine contractility changes in a perfused swine uterus model induced by local anesthetics procaine, lidocaine, and ropivacaine
Source: PLoS One. 2018 Dec 6;13(12):e0206053. doi: 10.1371/journal.pone.0206053 (PMC6283528; doi:10.1371/journal.pone.0206053)
Supplement: S1 Dataset — (ZIP) [file pone.0206053.s001.zip › Uterine contractility original dataset/V_R_07.1.xml]

<?xml version="1.0"?>
<?mso-application progid="Excel.Sheet"?>
<Workbook xmlns="urn:schemas-microsoft-com:office:spreadsheet"
 xmlns:o="urn:schemas-microsoft-com:office:office"
 xmlns:x="urn:schemas-microsoft-com:office:excel"
 xmlns:ss="urn:schemas-microsoft-com:office:spreadsheet"
 xmlns:html="http://www.w3.org/TR/REC-html40">
 <DocumentProperties xmlns="urn:schemas-microsoft-com:office:office">
  <Author>Weinschenk, Fabian</Author>
  <LastAuthor>Weinschenk, Fabian</LastAuthor>
  <Created>2015-01-07T10:17:09Z</Created>
  <LastSaved>2015-01-07T10:49:55Z</LastSaved>
  <Version>14.00</Version>
 </DocumentProperties>
 <OfficeDocumentSettings xmlns="urn:schemas-microsoft-com:office:office">
  <AllowPNG/>
 </OfficeDocumentSettings>
 <ExcelWorkbook xmlns="urn:schemas-microsoft-com:office:excel">
  <WindowHeight>7740</WindowHeight>
  <WindowWidth>12915</WindowWidth>
  <WindowTopX>600</WindowTopX>
  <WindowTopY>30</WindowTopY>
  <ProtectStructure>False</ProtectStructure>
  <ProtectWindows>False</ProtectWindows>
 </ExcelWorkbook>
 <Styles>
  <Style ss:ID="Default" ss:Name="Normal">
   <Alignment ss:Vertical="Bottom"/>
   <Borders/>
   <Font ss:FontName="Calibri" x:Family="Swiss" ss:Size="11" ss:Color="#000000"/>
   <Interior/>
   <NumberFormat/>
   <Protection/>
  </Style>
  <Style ss:ID="s63">
   <NumberFormat ss:Format="hh:mm:ss"/>
  </Style>
 </Styles>
 <Worksheet ss:Name="~dlE1F6">
  <Table ss:ExpandedColumnCount="9" ss:ExpandedRowCount="8499" x:FullColumns="1"
   x:FullRows="1" ss:DefaultColumnWidth="60" ss:DefaultRowHeight="15">
   <Column ss:StyleID="s63"/>
   <Row>
    <Cell><Data ss:Type="String">Datum/Zeit</Data></Cell>
    <Cell><Data ss:Type="String">ICP1</Data></Cell>
    <Cell><Data ss:Type="String">ICP2</Data></Cell>
    <Cell><Data ss:Type="String">ZVD</Data></Cell>
    <Cell><Data ss:Type="String">T1</Data></Cell>
    <Cell><Data ss:Type="String">T2</Data></Cell>
    <Cell><Data ss:Type="String">HR</Data></Cell>
    <Cell><Data ss:Type="String">CPP                                          </Data></Cell>
   </Row>
   <Row>
    <Cell><Data ss:Type="DateTime">2014-11-26T10:16:35.000</Data></Cell>
    <Cell><Data ss:Type="Number">12.3</Data></Cell>
    <Cell><Data ss:Type="Number">16.399999999999999</Data></Cell>
    <Cell><Data ss:Type="Number">44.8</Data></Cell>
    <Cell><Data ss:Type="Number">35.770000000000003</Data></Cell>
   </Row>
   <Row>
    <Cell><Data ss:Type="DateTime">2014-11-26T10:16:36.000</Data></Cell>
    <Cell><Data ss:Type="Number">12.2</Data></Cell>
    <Cell><Data ss:Type="Number">16.399999999999999</Data></Cell>
    <Cell><Data ss:Type="Number">45.1</Data></Cell>
    <Cell><Data ss:Type="Number">35.770000000000003</Data></Cell>
   </Row>
   <Row>
    <Cell><Data ss:Type="DateTime">2014-11-26T10:16:37.000</Data></Cell>
    <Cell><Data ss:Type="Number">12.2</Data></Cell>
    <Cell><Data ss:Type="Number">16.399999999999999</Data></Cell>
    <Cell><Data ss:Type="Number">45.1</Data></Cell>
    <Cell><Data ss:Type="Number">35.770000000000003</Data></Cell>
   </Row>
   <Row>
    <Cell><Data ss:Type="DateTime">2014-11-26T10:16:38.000</Data></Cell>
    <Cell><Data ss:Type="Number">12.2</Data></Cell>
    <Cell><Data ss:Type="Number">16.399999999999999</Data></Cell>
    <Cell><Data ss:Type="Number">45.1</Data></Cell>
    <Cell><Data ss:Type="Number">35.76</Data></Cell>
   </Row>
   <Row>
    <Cell><Data ss:Type="DateTime">2014-11-26T10:16:39.000</Data></Cell>
    <Cell><Data ss:Type="Number">12.2</Data></Cell>
    <Cell><Data ss:Type="Number">16.399999999999999</Data></Cell>
    <Cell><Data ss:Type="Number">45.1</Data></Cell>
    <Cell><Data ss:Type="Number">35.770000000000003</Data></Cell>
   </Row>
   <Row>
    <Cell><Data ss:Type="DateTime">2014-11-26T10:16:40.000</Data></Cell>
    <Cell><Data ss:Type="Number">12.2</Data></Cell>
    <Cell><Data ss:Type="Number">16.3</Data></Cell>
    <Cell><Data ss:Type="Number">45.3</Data></Cell>
    <Cell><Data ss:Type="Number">35.770000000000003</Data></Cell>
   </Row>
   <Row>
    <Cell><Data ss:Type="DateTime">2014-11-26T10:16:41.000</Data></Cell>
    <Cell><Data ss:Type="Number">12.4</Data></Cell>
    <Cell><Data ss:Type="Number">16.3</Data></Cell>
    <Cell><Data ss:Type="Number">45.1</Data></Cell>
    <Cell><Data ss:Type="Number">35.770000000000003</Data></Cell>
   </Row>
   <Row>
    <Cell><Data ss:Type="DateTime">2014-11-26T10:16:42.000</Data></Cell>
    <Cell><Data ss:Type="Number">12.4</Data></Cell>
    <Cell><Data ss:Type="Number">16.3</Data></Cell>
    <Cell><Data ss:Type="Number">45.6</Data></Cell>
    <Cell><Data ss:Type="Number">35.770000000000003</Data></Cell>
   </Row>
   <Row>
    <Cell><Data ss:Type="DateTime">2014-11-26T10:16:43.000</Data></Cell>
    <Cell><Data ss:Type="Number">12.4</Data></Cell>
    <Cell><Data ss:Type="Number">16.3</Data></Cell>
    <Cell><Data ss:Type="Number">44.7</Data></Cell>
    <Cell><Data ss:Type="Number">35.770000000000003</Data></Cell>
   </Row>
   <Row>
    <Cell><Data ss:Type="DateTime">2014-11-26T10:16:44.000</Data></Cell>
    <Cell><Data ss:Type="Number">12.4</Data></Cell>
    <Cell><Data ss:Type="Number">16.3</Data></Cell>
    <Cell><Data ss:Type="Number">44.7</Data></Cell>
    <Cell><Data ss:Type="Number">35.770000000000003</Data></Cell>
   </Row>
   <Row>
    <Cell><Data ss:Type="DateTime">2014-11-26T10:16:45.000</Data></Cell>
    <Cell><Data ss:Type="Number">12.4</Data></Cell>
    <Cell><Data ss:Type="Number">16.3</Data></Cell>
    <Cell><Data ss:Type="Number">44.7</Data></Cell>
    <Cell><Data ss:Type="Number">35.770000000000003</Data></Cell>
   </Row>
   <Row>
    <Cell><Data ss:Type="DateTime">2014-11-26T10:16:46.000</Data></Cell>
    <Cell><Data ss:Type="Number">12.4</Data></Cell>
    <Cell><Data ss:Type="Number">16.3</Data></Cell>
    <Cell><Data ss:Type="Number">44.8</Data></Cell>
    <Cell><Data ss:Type="Number">35.770000000000003</Data></Cell>
   </Row>
   <Row>
    <Cell><Data ss:Type="DateTime">2014-11-26T10:16:47.000</Data></Cell>
    <Cell><Data ss:Type="Number">12.5</Data></Cell>
    <Cell><Data ss:Type="Number">16.3</Data></Cell>
    <Cell><Data ss:Type="Number">44.8</Data></Cell>
    <Cell><Data ss:Type="Number">35.770000000000003</Data></Cell>
   </Row>
   <Row>
    <Cell><Data ss:Type="DateTime">2014-11-26T10:16:48.000</Data></Cell>
    <Cell><Data ss:Type="Number">12.4</Data></Cell>
    <Cell><Data ss:Type="Number">16.2</Data></Cell>
    <Cell><Data ss:Type="Number">44.9</Data></Cell>
    <Cell><Data ss:Type="Number">35.770000000000003</Data></Cell>
   </Row>
   <Row>
    <Cell><Data ss:Type="DateTime">2014-11-26T10:16:49.000</Data></Cell>
    <Cell><Data ss:Type="Number">12.5</Data></Cell>
    <Cell><Data ss:Type="Number">16.2</Data></Cell>
    <Cell><Data ss:Type="Number">44.8</Data></Cell>
    <Cell><Data ss:Type="Number">35.770000000000003</Data></Cell>
   </Row>
   <Row>
    <Cell><Data ss:Type="DateTime">2014-11-26T10:16:50.000</Data></Cell>
    <Cell><Data ss:Type="Number">12.5</Data></Cell>
    <Cell><Data ss:Type="Number">16.100000000000001</Data></Cell>
    <Cell><Data ss:Type="Number">44.8</Data></Cell>
    <Cell><Data ss:Type="Number">35.770000000000003</Data></Cell>
   </Row>
   <Row>
    <Cell><Data ss:Type="DateTime">2014-11-26T10:16:51.000</Data></Cell>
    <Cell><Data ss:Type="Number">12.5</Data></Cell>
    <Cell><Data ss:Type="Number">16.100000000000001</Data></Cell>
    <Cell><Data ss:Type="Number">44.3</Data></Cell>
    <Cell><Data ss:Type="Number">35.770000000000003</Data></Cell>
   </Row>
   <Row>
    <Cell><Data ss:Type="DateTime">2014-11-26T10:16:52.000</Data></Cell>
    <Cell><Data ss:Type="Number">12.5</Data></Cell>
    <Cell><Data ss:Type="Number">16.100000000000001</Data></Cell>
    <Cell><Data ss:Type="Number">44.3</Data></Cell>
    <Cell><Data ss:Type="Number">35.770000000000003</Data></Cell>
   </Row>
   <Row>
    <Cell><Data ss:Type="DateTime">2014-11-26T10:16:53.000</Data></Cell>
    <Cell><Data ss:Type="Number">12.5</Data></Cell>
    <Cell><Data ss:Type="Number">16.100000000000001</Data></Cell>
    <Cell><Data ss:Type="Number">44.3</Data></Cell>
    <Cell><Data ss:Type="Number">35.770000000000003</Data></Cell>
   </Row>
   <Row>
    <Cell><Data ss:Type="DateTime">2014-11-26T10:16:54.000</Data></Cell>
    <Cell><Data ss:Type="Number">12.5</Data></Cell>
    <Cell><Data ss:Type="Number">16.100000000000001</Data></Cell>
    <Cell><Data ss:Type="Number">43.2</Data></Cell>
    <Cell><Data ss:Type="Number">35.770000000000003</Data></Cell>
   </Row>
   <Row>
    <Cell><Data ss:Type="DateTime">2014-11-26T10:16:55.000</Data></Cell>
    <Cell><Data ss:Type="Number">12.2</Data></Cell>
    <Cell><Data ss:Type="Number">16.100000000000001</Data></Cell>
    <Cell><Data ss:Type="Number">43.2</Data></Cell>
    <Cell><Data ss:Type="Number">35.770000000000003</Data></Cell>
   </Row>
   <Row>
    <Cell><Data ss:Type="DateTime">2014-11-26T10:16:56.000</Data></Cell>
    <Cell><Data ss:Type="Number">12</Data></Cell>
    <Cell><Data ss:Type="Number">16</Data></Cell>
    <Cell><Data ss:Type="Number">43.2</Data></Cell>
    <Cell><Data ss:Type="Number">35.770000000000003</Data></Cell>
   </Row>
   <Row>
    <Cell><Data ss:Type="DateTime">2014-11-26T10:16:57.000</Data></Cell>
    <Cell><Data ss:Type="Number">12.1</Data></Cell>
    <Cell><Data ss:Type="Number">16</Data></Cell>
    <Cell><Data ss:Type="Number">42.8</Data></Cell>
    <Cell><Data ss:Type="Number">35.770000000000003</Data></Cell>
   </Row>
   <Row>
    <Cell><Data ss:Type="DateTime">2014-11-26T10:16:58.000</Data></Cell>
    <Cell><Data ss:Type="Number">12.1</Data></Cell>
    <Cell><Data ss:Type="Number">16</Data></Cell>
    <Cell><Data ss:Type="Number">42.8</Data></Cell>
    <Cell><Data ss:Type="Number">35.78</Data></Cell>
   </Row>
   <Row>
    <Cell><Data ss:Type="DateTime">2014-11-26T10:16:59.000</Data></Cell>
    <Cell><Data ss:Type="Number">12.2</Data></Cell>
    <Cell><Data ss:Type="Number">16</Data></Cell>
    <Cell><Data ss:Type="Number">42.8</Data></Cell>
    <Cell><Data ss:Type="Number">35.770000000000003</Data></Cell>
   </Row>
   <Row>
    <Cell><Data ss:Type="DateTime">2014-11-26T10:17:00.000</Data></Cell>
    <Cell><Data ss:Type="Number">12.2</Data></Cell>
    <Cell><Data ss:Type="Number">15.9</Data></Cell>
    <Cell><Data ss:Type="Number">42.8</Data></Cell>
    <Cell><Data ss:Type="Number">35.78</Data></Cell>
   </Row>
   <Row>
    <Cell><Data ss:Type="DateTime">2014-11-26T10:17:01.000</Data></Cell>
    <Cell><Data ss:Type="Number">12.2</Data></Cell>
    <Cell><Data ss:Type="Number">15.9</Data></Cell>
    <Cell><Data ss:Type="Number">42.6</Data></Cell>
    <Cell><Data ss:Type="Number">35.78</Data></Cell>
   </Row>
   <Row>
    <Cell><Data ss:Type="DateTime">2014-11-26T10:17:02.000</Data></Cell>
    <Cell><Data ss:Type="Number">12.2</Data></Cell>
    <Cell><Data ss:Type="Number">15.9</Data></Cell>
    <Cell><Data ss:Type="Number">43.7</Data></Cell>
    <Cell><Data ss:Type="Number">35.78</Data></Cell>
   </Row>
   <Row>
    <Cell><Data ss:Type="DateTime">2014-11-26T10:17:03.000</Data></Cell>
    <Cell><Data ss:Type="Number">12.2</Data></Cell>
    <Cell><Data ss:Type="Number">15.8</Data></Cell>
    <Cell><Data ss:Type="Number">43.3</Data></Cell>
    <Cell><Data ss:Type="Number">35.78</Data></Cell>
   </Row>
   <Row>
    <Cell><Data ss:Type="DateTime">2014-11-26T10:17:04.000</Data></Cell>
    <Cell><Data ss:Type="Number">12.1</Data></Cell>
    <Cell><Data ss:Type="Number">15.8</Data></Cell>
    <Cell><Data ss:Type="Number">43.3</Data></Cell>
    <Cell><Data ss:Type="Number">35.78</Data></Cell>
   </Row>
   <Row>
    <Cell><Data ss:Type="DateTime">2014-11-26T10:17:05.000</Data></Cell>
    <Cell><Data ss:Type="Number">12.1</Data></Cell>
    <Cell><Data ss:Type="Number">15.8</Data></Cell>
    <Cell><Data ss:Type="Number">34.299999999999997</Data></Cell>
    <Cell><Data ss:Type="Number">35.78</Data></Cell>
   </Row>
   <Row>
    <Cell><Data ss:Type="DateTime">2014-11-26T10:17:06.000</Data></Cell>
    <Cell><Data ss:Type="Number">12.1</Data></Cell>
    <Cell><Data ss:Type="Number">15.7</Data></Cell>
    <Cell><Data ss:Type="Number">27.1</Data></Cell>
    <Cell><Data ss:Type="Number">35.78</Data></Cell>
   </Row>
   <Row>
    <Cell><Data ss:Type="DateTime">2014-11-26T10:17:07.000</Data></Cell>
    <Cell><Data ss:Type="Number">12</Data></Cell>
    <Cell><Data ss:Type="Number">15.7</Data></Cell>
    <Cell><Data ss:Type="Number">25.2</Data></Cell>
    <Cell><Data ss:Type="Number">35.78</Data></Cell>
   </Row>
   <Row>
    <Cell><Data ss:Type="DateTime">2014-11-26T10:17:08.000</Data></Cell>
    <Cell><Data ss:Type="Number">0</Data></Cell>
    <Cell><Data ss:Type="Number">15.7</Data></Cell>
    <Cell><Data ss:Type="Number">24.8</Data></Cell>
    <Cell><Data ss:Type="Number">35.78</Data></Cell>
   </Row>
   <Row>
    <Cell><Data ss:Type="DateTime">2014-11-26T10:17:09.000</Data></Cell>
    <Cell><Data ss:Type="Number">0</Data></Cell>
    <Cell><Data ss:Type="Number">15.7</Data></Cell>
    <Cell><Data ss:Type="Number">24.8</Data></Cell>
    <Cell><Data ss:Type="Number">35.78</Data></Cell>
   </Row>
   <Row>
    <Cell><Data ss:Type="DateTime">2014-11-26T10:17:10.000</Data></Cell>
    <Cell><Data ss:Type="Number">-0.2</Data></Cell>
    <Cell><Data ss:Type="Number">15.7</Data></Cell>
    <Cell><Data ss:Type="Number">7.1</Data></Cell>
    <Cell><Data ss:Type="Number">35.78</Data></Cell>
   </Row>
   <Row>
    <Cell><Data ss:Type="DateTime">2014-11-26T10:17:11.000</Data></Cell>
    <Cell><Data ss:Type="Number">-0.2</Data></Cell>
    <Cell><Data ss:Type="Number">15.7</Data></Cell>
    <Cell><Data ss:Type="Number">3.3</Data></Cell>
    <Cell><Data ss:Type="Number">35.78</Data></Cell>
   </Row>
   <Row>
    <Cell><Data ss:Type="DateTime">2014-11-26T10:17:12.000</Data></Cell>
    <Cell><Data ss:Type="Number">-0.3</Data></Cell>
    <Cell><Data ss:Type="Number">15.7</Data></Cell>
    <Cell><Data ss:Type="Number">2.2999999999999998</Data></Cell>
    <Cell><Data ss:Type="Number">35.78</Data></Cell>
   </Row>
   <Row>
    <Cell><Data ss:Type="DateTime">2014-11-26T10:17:13.000</Data></Cell>
    <Cell><Data ss:Type="Number">-0.3</Data></Cell>
    <Cell><Data ss:Type="Number">15.6</Data></Cell>
    <Cell><Data ss:Type="Number">2.1</Data></Cell>
    <Cell><Data ss:Type="Number">35.79</Data></Cell>
   </Row>
   <Row>
    <Cell><Data ss:Type="DateTime">2014-11-26T10:17:14.000</Data></Cell>
    <Cell><Data ss:Type="Number">-0.3</Data></Cell>
    <Cell><Data ss:Type="Number">15.6</Data></Cell>
    <Cell><Data ss:Type="Number">1.9</Data></Cell>
    <Cell><Data ss:Type="Number">35.79</Data></Cell>
   </Row>
   <Row>
    <Cell><Data ss:Type="DateTime">2014-11-26T10:17:15.000</Data></Cell>
    <Cell><Data ss:Type="Number">-0.4</Data></Cell>
    <Cell><Data ss:Type="Number">15.6</Data></Cell>
    <Cell><Data ss:Type="Number">1.3</Data></Cell>
    <Cell><Data ss:Type="Number">35.79</Data></Cell>
   </Row>
   <Row>
    <Cell><Data ss:Type="DateTime">2014-11-26T10:17:16.000</Data></Cell>
    <Cell><Data ss:Type="Number">-0.3</Data></Cell>
    <Cell><Data ss:Type="Number">15.6</Data></Cell>
    <Cell><Data ss:Type="Number">1.2</Data></Cell>
    <Cell><Data ss:Type="Number">35.79</Data></Cell>
   </Row>
   <Row>
    <Cell><Data ss:Type="DateTime">2014-11-26T10:17:17.000</Data></Cell>
    <Cell><Data ss:Type="Number">-0.3</Data></Cell>
    <Cell><Data ss:Type="Number">15.5</Data></Cell>
    <Cell><Data ss:Type="Number">1</Data></Cell>
    <Cell><Data ss:Type="Number">35.78</Data></Cell>
   </Row>
   <Row>
    <Cell><Data ss:Type="DateTime">2014-11-26T10:17:18.000</Data></Cell>
    <Cell><Data ss:Type="Number">-0.3</Data></Cell>
    <Cell><Data ss:Type="Number">0</Data></Cell>
    <Cell><Data ss:Type="Number">0.9</Data></Cell>
    <Cell><Data ss:Type="Number">35.78</Data></Cell>
   </Row>
   <Row>
    <Cell><Data ss:Type="DateTime">2014-11-26T10:17:19.000</Data></Cell>
    <Cell><Data ss:Type="Number">-0.3</Data></Cell>
    <Cell><Data ss:Type="Number">0</Data></Cell>
    <Cell><Data ss:Type="Number">0.8</Data></Cell>
    <Cell><Data ss:Type="Number">35.78</Data></Cell>
   </Row>
   <Row>
    <Cell><Data ss:Type="DateTime">2014-11-26T10:17:20.000</Data></Cell>
    <Cell><Data ss:Type="Number">-0.2</Data></Cell>
    <Cell><Data ss:Type="Number">0</Data></Cell>
    <Cell><Data ss:Type="Number">0.7</Data></Cell>
    <Cell><Data ss:Type="Number">35.78</Data></Cell>
   </Row>
   <Row>
    <Cell><Data ss:Type="DateTime">2014-11-26T10:17:21.000</Data></Cell>
    <Cell><Data ss:Type="Number">-0.2</Data></Cell>
    <Cell><Data ss:Type="Number">0</Data></Cell>
    <Cell><Data ss:Type="Number">0.6</Data></Cell>
    <Cell><Data ss:Type="Number">35.78</Data></Cell>
   </Row>
   <Row>
    <Cell><Data ss:Type="DateTime">2014-11-26T10:17:22.000</Data></Cell>
    <Cell><Data ss:Type="Number">-0.1</Data></Cell>
    <Cell><Data ss:Type="Number">0</Data></Cell>
    <Cell><Data ss:Type="Number">0.5</Data></Cell>
    <Cell><Data ss:Type="Number">35.78</Data></Cell>
   </Row>
   <Row>
    <Cell><Data ss:Type="DateTime">2014-11-26T10:17:23.000</Data></Cell>
    <Cell><Data ss:Type="Number">-0.1</Data></Cell>
    <Cell><Data ss:Type="Number">0</Data></Cell>
    <Cell><Data ss:Type="Number">0.4</Data></Cell>
    <Cell><Data ss:Type="Number">35.78</Data></Cell>
   </Row>
   <Row>
    <Cell><Data ss:Type="DateTime">2014-11-26T10:17:24.000</Data></Cell>
    <Cell><Data ss:Type="Number">-0.2</Data></Cell>
    <Cell><Data ss:Type="Number">-0.1</Data></Cell>
    <Cell><Data ss:Type="Number">0.3</Data></Cell>
    <Cell><Data ss:Type="Number">35.78</Data></Cell>
   </Row>
   <Row>
    <Cell><Data ss:Type="DateTime">2014-11-26T10:17:25.000</Data></Cell>
    <Cell><Data ss:Type="Number">-0.3</Data></Cell>
    <Cell><Data ss:Type="Number">-0.1</Data></Cell>
    <Cell><Data ss:Type="Number">0.3</Data></Cell>
    <Cell><Data ss:Type="Number">35.78</Data></Cell>
   </Row>
   <Row>
    <Cell><Data ss:Type="DateTime">2014-11-26T10:17:26.000</Data></Cell>
    <Cell><Data ss:Type="Number">-0.3</Data></Cell>
    <Cell><Data ss:Type="Number">-0.1</Data></Cell>
    <Cell><Data ss:Type="Number">0</Data></Cell>
    <Cell><Data ss:Type="Number">35.78</Data></Cell>
   </Row>
   <Row>
    <Cell><Data ss:Type="DateTime">2014-11-26T10:17:27.000</Data></Cell>
    <Cell><Data ss:Type="Number">-0.3</Data></Cell>
    <Cell><Data ss:Type="Number">-0.1</Data></Cell>
    <Cell><Data ss:Type="Number">0</Data></Cell>
    <Cell><Data ss:Type="Number">35.78</Data></Cell>
   </Row>
   <Row>
    <Cell><Data ss:Type="DateTime">2014-11-26T10:17:28.000</Data></Cell>
    <Cell><Data ss:Type="Number">-0.3</Data></Cell>
    <Cell><Data ss:Type="Number">-0.1</Data></Cell>
    <Cell><Data ss:Type="Number">-0.1</Data></Cell>
    <Cell><Data ss:Type="Number">35.78</Data></Cell>
   </Row>
   <Row>
    <Cell><Data ss:Type="DateTime">2014-11-26T10:17:29.000</Data></Cell>
    <Cell><Data ss:Type="Number">-0.4</Data></Cell>
    <Cell><Data ss:Type="Number">-0.1</Data></Cell>
    <Cell><Data ss:Type="Number">-0.1</Data></Cell>
    <Cell><Data ss:Type="Number">35.78</Data></Cell>
   </Row>
   <Row>
    <Cell><Data ss:Type="DateTime">2014-11-26T10:17:30.000</Data></Cell>
    <Cell><Data ss:Type="Number">-0.4</Data></Cell>
    <Cell><Data ss:Type="Number">-0.1</Data></Cell>
    <Cell><Data ss:Type="Number">-0.1</Data></Cell>
    <Cell><Data ss:Type="Number">35.78</Data></Cell>
   </Row>
   <Row>
    <Cell><Data ss:Type="DateTime">2014-11-26T10:17:31.000</Data></Cell>
    <Cell><Data ss:Type="Number">-0.4</Data></Cell>
    <Cell><Data ss:Type="Number">-0.2</Data></Cell>
    <Cell><Data ss:Type="Number">-0.2</Data></Cell>
    <Cell><Data ss:Type="Number">35.78</Data></Cell>
   </Row>
   <Row>
    <Cell><Data ss:Type="DateTime">2014-11-26T10:17:32.000</Data></Cell>
    <Cell><Data ss:Type="Number">-0.4</Data></Cell>
    <Cell><Data ss:Type="Number">-0.2</Data></Cell>
    <Cell><Data ss:Type="Number">-0.2</Data></Cell>
    <Cell><Data ss:Type="Number">35.79</Data></Cell>
   </Row>
   <Row>
    <Cell><Data ss:Type="DateTime">2014-11-26T10:17:33.000</Data></Cell>
    <Cell><Data ss:Type="Number">-0.4</Data></Cell>
    <Cell><Data ss:Type="Number">-0.2</Data></Cell>
    <Cell><Data ss:Type="Number">-0.2</Data></Cell>
    <Cell><Data ss:Type="Number">35.79</Data></Cell>
   </Row>
   <Row>
    <Cell><Data ss:Type="DateTime">2014-11-26T10:17:34.000</Data></Cell>
    <Cell><Data ss:Type="Number">-0.4</Data></Cell>
    <Cell><Data ss:Type="Number">-0.2</Data></Cell>
    <Cell><Data ss:Type="Number">-0.2</Data></Cell>
    <Cell><Data ss:Type="Number">35.79</Data></Cell>
   </Row>
   <Row>
    <Cell><Data ss:Type="DateTime">2014-11-26T10:17:35.000</Data></Cell>
    <Cell><Data ss:Type="Number">-0.4</Data></Cell>
    <Cell><Data ss:Type="Number">-0.3</Data></Cell>
    <Cell><Data ss:Type="Number">-0.2</Data></Cell>
    <Cell><Data ss:Type="Number">35.79</Data></Cell>
   </Row>
   <Row>
    <Cell><Data ss:Type="DateTime">2014-11-26T10:17:36.000</Data></Cell>
    <Cell><Data ss:Type="Number">-0.4</Data></Cell>
    <Cell><Data ss:Type="Number">-0.3</Data></Cell>
    <Cell><Data ss:Type="Number">-0.3</Data></Cell>
    <Cell><Data ss:Type="Number">35.78</Data></Cell>
   </Row>
   <Row>
    <Cell><Data ss:Type="DateTime">2014-11-26T10:17:37.000</Data></Cell>
    <Cell><Data ss:Type="Number">-0.3</Data></Cell>
    <Cell><Data ss:Type="Number">-0.3</Data></Cell>
    <Cell><Data ss:Type="Number">-0.3</Data></Cell>
    <Cell><Data ss:Type="Number">35.79</Data></Cell>
   </Row>
   <Row>
    <Cell><Data ss:Type="DateTime">2014-11-26T10:17:38.000</Data></Cell>
    <Cell><Data ss:Type="Number">-0.3</Data></Cell>
    <Cell><Data ss:Type="Number">-0.3</Data></Cell>
    <Cell><Data ss:Type="Number">-0.3</Data></Cell>
    <Cell><Data ss:Type="Number">35.79</Data></Cell>
   </Row>
   <Row>
    <Cell><Data ss:Type="DateTime">2014-11-26T10:17:39.000</Data></Cell>
    <Cell><Data ss:Type="Number">-0.2</Data></Cell>
    <Cell><Data ss:Type="Number">-0.3</Data></Cell>
    <Cell><Data ss:Type="Number">-0.3</Data></Cell>
    <Cell><Data ss:Type="Number">35.79</Data></Cell>
   </Row>
   <Row>
    <Cell><Data ss:Type="DateTime">2014-11-26T10:17:40.000</Data></Cell>
    <Cell><Data ss:Type="Number">-0.2</Data></Cell>
    <Cell><Data ss:Type="Number">-0.4</Data></Cell>
    <Cell><Data ss:Type="Number">-0.4</Data></Cell>
    <Cell><Data ss:Type="Number">35.79</Data></Cell>
   </Row>
   <Row>
    <Cell><Data ss:Type="DateTime">2014-11-26T10:17:41.000</Data></Cell>
    <Cell><Data ss:Type="Number">-0.2</Data></Cell>
    <Cell><Data ss:Type="Number">-0.4</Data></Cell>
    <Cell><Data ss:Type="Number">-0.4</Data></Cell>
    <Cell><Data ss:Type="Number">35.79</Data></Cell>
   </Row>
   <Row>
    <Cell><Data ss:Type="DateTime">2014-11-26T10:17:42.000</Data></Cell>
    <Cell><Data ss:Type="Number">-0.2</Data></Cell>
    <Cell><Data ss:Type="Number">-0.4</Data></Cell>
    <Cell><Data ss:Type="Number">-0.4</Data></Cell>
    <Cell><Data ss:Type="Number">35.79</Data></Cell>
   </Row>
   <Row>
    <Cell><Data ss:Type="DateTime">2014-11-26T10:17:43.000</Data></Cell>
    <Cell><Data ss:Type="Number">-0.2</Data></Cell>
    <Cell><Data ss:Type="Number">-0.4</Data></Cell>
    <Cell><Data ss:Type="Number">-0.4</Data></Cell>
    <Cell><Data ss:Type="Number">35.79</Data></Cell>
   </Row>
   <Row>
    <Cell><Data ss:Type="DateTime">2014-11-26T10:17:44.000</Data></Cell>
    <Cell><Data ss:Type="Number">-0.3</Data></Cell>
    <Cell><Data ss:Type="Number">-0.4</Data></Cell>
    <Cell><Data ss:Type="Number">-0.4</Data></Cell>
    <Cell><Data ss:Type="Number">35.79</Data></Cell>
   </Row>
   <Row>
    <Cell><Data ss:Type="DateTime">2014-11-26T10:17:45.000</Data></Cell>
    <Cell><Data ss:Type="Number">-0.3</Data></Cell>
    <Cell><Data ss:Type="Number">-0.4</Data></Cell>
    <Cell><Data ss:Type="Number">-0.4</Data></Cell>
    <Cell><Data ss:Type="Number">35.79</Data></Cell>
   </Row>
   <Row>
    <Cell><Data ss:Type="DateTime">2014-11-26T10:17:46.000</Data></Cell>
    <Cell><Data ss:Type="Number">-0.3</Data></Cell>
    <Cell><Data ss:Type="Number">-0.4</Data></Cell>
    <Cell><Data ss:Type="Number">-0.4</Data></Cell>
    <Cell><Data ss:Type="Number">35.79</Data></Cell>
   </Row>
   <Row>
    <Cell><Data ss:Type="DateTime">2014-11-26T10:17:47.000</Data></Cell>
    <Cell><Data ss:Type="Number">-0.4</Data></Cell>
    <Cell><Data ss:Type="Number">-0.4</Data></Cell>
    <Cell><Data ss:Type="Number">-0.4</Data></Cell>
    <Cell><Data ss:Type="Number">35.79</Data></Cell>
   </Row>
   <Row>
    <Cell><Data ss:Type="DateTime">2014-11-26T10:17:48.000</Data></Cell>
    <Cell><Data ss:Type="Number">-0.5</Data></Cell>
    <Cell><Data ss:Type="Number">-0.4</Data></Cell>
    <Cell><Data ss:Type="Number">-0.4</Data></Cell>
    <Cell><Data ss:Type="Number">35.79</Data></Cell>
   </Row>
   <Row>
    <Cell><Data ss:Type="DateTime">2014-11-26T10:17:49.000</Data></Cell>
    <Cell><Data ss:Type="Number">-0.5</Data></Cell>
    <Cell><Data ss:Type="Number">-0.4</Data></Cell>
    <Cell><Data ss:Type="Number">-0.4</Data></Cell>
    <Cell><Data ss:Type="Number">35.79</Data></Cell>
   </Row>
   <Row>
    <Cell><Data ss:Type="DateTime">2014-11-26T10:17:50.000</Data></Cell>
    <Cell><Data ss:Type="Number">-0.4</Data></Cell>
    <Cell><Data ss:Type="Number">-0.4</Data></Cell>
    <Cell><Data ss:Type="Number">-0.5</Data></Cell>
    <Cell><Data ss:Type="Number">35.79</Data></Cell>
   </Row>
   <Row>
    <Cell><Data ss:Type="DateTime">2014-11-26T10:17:51.000</Data></Cell>
    <Cell><Data ss:Type="Number">-0.4</Data></Cell>
    <Cell><Data ss:Type="Number">-0.4</Data></Cell>
    <Cell><Data ss:Type="Number">-0.5</Data></Cell>
    <Cell><Data ss:Type="Number">35.79</Data></Cell>
   </Row>
   <Row>
    <Cell><Data ss:Type="DateTime">2014-11-26T10:17:52.000</Data></Cell>
    <Cell><Data ss:Type="Number">-0.4</Data></Cell>
    <Cell><Data ss:Type="Number">-0.5</Data></Cell>
    <Cell><Data ss:Type="Number">-0.5</Data></Cell>
    <Cell><Data ss:Type="Number">35.79</Data></Cell>
   </Row>
   <Row>
    <Cell><Data ss:Type="DateTime">2014-11-26T10:17:53.000</Data></Cell>
    <Cell><Data ss:Type="Number">-0.3</Data></Cell>
    <Cell><Data ss:Type="Number">-0.5</Data></Cell>
    <Cell><Data ss:Type="Number">-0.5</Data></Cell>
    <Cell><Data ss:Type="Number">35.79</Data></Cell>
   </Row>
   <Row>
    <Cell><Data ss:Type="DateTime">2014-11-26T10:17:54.000</Data></Cell>
    <Cell><Data ss:Type="Number">-0.3</Data></Cell>
    <Cell><Data ss:Type="Number">-0.5</Data></Cell>
    <Cell><Data ss:Type="Number">-0.5</Data></Cell>
    <Cell><Data ss:Type="Number">35.79</Data></Cell>
   </Row>
   <Row>
    <Cell><Data ss:Type="DateTime">2014-11-26T10:17:55.000</Data></Cell>
    <Cell><Data ss:Type="Number">-0.3</Data></Cell>
    <Cell><Data ss:Type="Number">-0.5</Data></Cell>
    <Cell><Data ss:Type="Number">-0.5</Data></Cell>
    <Cell><Data ss:Type="Number">35.79</Data></Cell>
   </Row>
   <Row>
    <Cell><Data ss:Type="DateTime">2014-11-26T10:17:56.000</Data></Cell>
    <Cell><Data ss:Type="Number">-0.2</Data></Cell>
    <Cell><Data ss:Type="Number">-0.5</Data></Cell>
    <Cell><Data ss:Type="Number">-0.5</Data></Cell>
    <Cell><Data ss:Type="Number">35.79</Data></Cell>
   </Row>
   <Row>
    <Cell><Data ss:Type="DateTime">2014-11-26T10:17:57.000</Data></Cell>
    <Cell><Data ss:Type="Number">-0.2</Data></Cell>
    <Cell><Data ss:Type="Number">-0.5</Data></Cell>
    <Cell><Data ss:Type="Number">-0.6</Data></Cell>
    <Cell><Data ss:Type="Number">35.79</Data></Cell>
   </Row>
   <Row>
    <Cell><Data ss:Type="DateTime">2014-11-26T10:17:58.000</Data></Cell>
    <Cell><Data ss:Type="Number">-0.2</Data></Cell>
    <Cell><Data ss:Type="Number">-0.5</Data></Cell>
    <Cell><Data ss:Type="Number">-0.6</Data></Cell>
    <Cell><Data ss:Type="Number">35.79</Data></Cell>
   </Row>
   <Row>
    <Cell><Data ss:Type="DateTime">2014-11-26T10:17:59.000</Data></Cell>
    <Cell><Data ss:Type="Number">-0.2</Data></Cell>
    <Cell><Data ss:Type="Number">-0.5</Data></Cell>
    <Cell><Data ss:Type="Number">-0.6</Data></Cell>
    <Cell><Data ss:Type="Number">35.79</Data></Cell>
   </Row>
   <Row>
    <Cell><Data ss:Type="DateTime">2014-11-26T10:18:00.000</Data></Cell>
    <Cell><Data ss:Type="Number">-0.2</Data></Cell>
    <Cell><Data ss:Type="Number">-0.5</Data></Cell>
    <Cell><Data ss:Type="Number">-0.6</Data></Cell>
    <Cell><Data ss:Type="Number">35.799999999999997</Data></Cell>
    <Cell ss:Index="9"><Data ss:Type="Number">1</Data></Cell>
   </Row>
   <Row>
    <Cell><Data ss:Type="DateTime">2014-11-26T10:18:01.000</Data></Cell>
    <Cell><Data ss:Type="Number">-0.2</Data></Cell>
    <Cell><Data ss:Type="Number">-0.5</Data></Cell>
    <Cell><Data ss:Type="Number">-0.6</Data></Cell>
    <Cell><Data ss:Type="Number">35.79</Data></Cell>
    <Cell ss:Index="9"><Data ss:Type="Number">2</Data></Cell>
   </Row>
   <Row>
    <Cell><Data ss:Type="DateTime">2014-11-26T10:18:02.000</Data></Cell>
    <Cell><Data ss:Type="Number">-0.1</Data></Cell>
    <Cell><Data ss:Type="Number">-0.5</Data></Cell>
    <Cell><Data ss:Type="Number">-0.6</Data></Cell>
    <Cell><Data ss:Type="Number">35.79</Data></Cell>
    <Cell ss:Index="9"><Data ss:Type="Number">3</Data></Cell>
   </Row>
   <Row>
    <Cell><Data ss:Type="DateTime">2014-11-26T10:18:03.000</Data></Cell>
    <Cell><Data ss:Type="Number">-0.1</Data></Cell>
    <Cell><Data ss:Type="Number">-0.6</Data></Cell>
    <Cell><Data ss:Type="Number">-0.7</Data></Cell>
    <Cell><Data ss:Type="Number">35.79</Data></Cell>
    <Cell ss:Index="9"><Data ss:Type="Number">4</Data></Cell>
   </Row>
   <Row>
    <Cell><Data ss:Type="DateTime">2014-11-26T10:18:04.000</Data></Cell>
    <Cell><Data ss:Type="Number">-0.1</Data></Cell>
    <Cell><Data ss:Type="Number">-0.6</Data></Cell>
    <Cell><Data ss:Type="Number">-0.7</Data></Cell>
    <Cell><Data ss:Type="Number">35.79</Data></Cell>
    <Cell ss:Index="9"><Data ss:Type="Number">5</Data></Cell>
   </Row>
   <Row>
    <Cell><Data ss:Type="DateTime">2014-11-26T10:18:05.000</Data></Cell>
    <Cell><Data ss:Type="Number">-0.1</Data></Cell>
    <Cell><Data ss:Type="Number">-0.6</Data></Cell>
    <Cell><Data ss:Type="Number">-0.7</Data></Cell>
    <Cell><Data ss:Type="Number">35.799999999999997</Data></Cell>
    <Cell ss:Index="9"><Data ss:Type="Number">6</Data></Cell>
   </Row>
   <Row>
    <Cell><Data ss:Type="DateTime">2014-11-26T10:18:06.000</Data></Cell>
    <Cell><Data ss:Type="Number">-0.1</Data></Cell>
    <Cell><Data ss:Type="Number">-0.6</Data></Cell>
    <Cell><Data ss:Type="Number">-0.7</Data></Cell>
    <Cell><Data ss:Type="Number">35.799999999999997</Data></Cell>
    <Cell ss:Index="9"><Data ss:Type="Number">7</Data></Cell>
   </Row>
   <Row>
    <Cell><Data ss:Type="DateTime">2014-11-26T10:18:07.000</Data></Cell>
    <Cell><Data ss:Type="Number">-0.1</Data></Cell>
    <Cell><Data ss:Type="Number">-0.6</Data></Cell>
    <Cell><Data ss:Type="Number">-0.7</Data></Cell>
    <Cell><Data ss:Type="Number">35.799999999999997</Data></Cell>
    <Cell ss:Index="9"><Data ss:Type="Number">8</Data></Cell>
   </Row>
   <Row>
    <Cell><Data ss:Type="DateTime">2014-11-26T10:18:08.000</Data></Cell>
    <Cell><Data ss:Type="Number">0</Data></Cell>
    <Cell><Data ss:Type="Number">-0.6</Data></Cell>
    <Cell><Data ss:Type="Number">-0.7</Data></Cell>
    <Cell><Data ss:Type="Number">35.799999999999997</Data></Cell>
    <Cell ss:Index="9"><Data ss:Type="Number">9</Data></Cell>
   </Row>
   <Row>
    <Cell><Data ss:Type="DateTime">2014-11-26T10:18:09.000</Data></Cell>
    <Cell><Data ss:Type="Number">0.3</Data></Cell>
    <Cell><Data ss:Type="Number">-0.6</Data></Cell>
    <Cell><Data ss:Type="Number">-0.7</Data></Cell>
    <Cell><Data ss:Type="Number">35.799999999999997</Data></Cell>
    <Cell ss:Index="9"><Data ss:Type="Number">10</Data></Cell>
   </Row>
   <Row>
    <Cell><Data ss:Type="DateTime">2014-11-26T10:18:10.000</Data></Cell>
    <Cell><Data ss:Type="Number">0.5</Data></Cell>
    <Cell><Data ss:Type="Number">-0.6</Data></Cell>
    <Cell><Data ss:Type="Number">-0.7</Data></Cell>
    <Cell><Data ss:Type="Number">35.799999999999997</Data></Cell>
    <Cell ss:Index="9"><Data ss:Type="Number">11</Data></Cell>
   </Row>
   <Row>
    <Cell><Data ss:Type="DateTime">2014-11-26T10:18:11.000</Data></Cell>
    <Cell><Data ss:Type="Number">0.6</Data></Cell>
    <Cell><Data ss:Type="Number">-0.6</Data></Cell>
    <Cell><Data ss:Type="Number">-0.8</Data></Cell>
    <Cell><Data ss:Type="Number">35.799999999999997</Data></Cell>
    <Cell ss:Index="9"><Data ss:Type="Number">12</Data></Cell>
   </Row>
   <Row>
    <Cell><Data ss:Type="DateTime">2014-11-26T10:18:12.000</Data></Cell>
    <Cell><Data ss:Type="Number">0.6</Data></Cell>
    <Cell><Data ss:Type="Number">-0.6</Data></Cell>
    <Cell><Data ss:Type="Number">11.8</Data></Cell>
    <Cell><Data ss:Type="Number">35.799999999999997</Data></Cell>
    <Cell ss:Index="9"><Data ss:Type="Number">13</Data></Cell>
   </Row>
   <Row>
    <Cell><Data ss:Type="DateTime">2014-11-26T10:18:13.000</Data></Cell>
    <Cell><Data ss:Type="Number">0.9</Data></Cell>
    <Cell><Data ss:Type="Number">-0.6</Data></Cell>
    <Cell><Data ss:Type="Number">16.5</Data></Cell>
    <Cell><Data ss:Type="Number">35.799999999999997</Data></Cell>
    <Cell ss:Index="9"><Data ss:Type="Number">14</Data></Cell>
   </Row>
   <Row>
    <Cell><Data ss:Type="DateTime">2014-11-26T10:18:14.000</Data></Cell>
    <Cell><Data ss:Type="Number">1.3</Data></Cell>
    <Cell><Data ss:Type="Number">-0.6</Data></Cell>
    <Cell><Data ss:Type="Number">18.3</Data></Cell>
    <Cell><Data ss:Type="Number">35.799999999999997</Data></Cell>
    <Cell ss:Index="9"><Data ss:Type="Number">15</Data></Cell>
   </Row>
   <Row>
    <Cell><Data ss:Type="DateTime">2014-11-26T10:18:15.000</Data></Cell>
    <Cell><Data ss:Type="Number">0.9</Data></Cell>
    <Cell><Data ss:Type="Number">-0.6</Data></Cell>
    <Cell><Data ss:Type="Number">19.8</Data></Cell>
    <Cell><Data ss:Type="Number">35.799999999999997</Data></Cell>
    <Cell ss:Index="9"><Data ss:Type="Number">16</Data></Cell>
   </Row>
   <Row>
    <Cell><Data ss:Type="DateTime">2014-11-26T10:18:16.000</Data></Cell>
    <Cell><Data ss:Type="Number">0.7</Data></Cell>
    <Cell><Data ss:Type="Number">-0.6</Data></Cell>
    <Cell><Data ss:Type="Number">20.5</Data></Cell>
    <Cell><Data ss:Type="Number">35.799999999999997</Data></Cell>
    <Cell ss:Index="9"><Data ss:Type="Number">17</Data></Cell>
   </Row>
   <Row>
    <Cell><Data ss:Type="DateTime">2014-11-26T10:18:17.000</Data></Cell>
    <Cell><Data ss:Type="Number">0.6</Data></Cell>
    <Cell><Data ss:Type="Number">-0.6</Data></Cell>
    <Cell><Data ss:Type="Number">29.7</Data></Cell>
    <Cell><Data ss:Type="Number">35.799999999999997</Data></Cell>
    <Cell ss:Index="9"><Data ss:Type="Number">18</Data></Cell>
   </Row>
   <Row>
    <Cell><Data ss:Type="DateTime">2014-11-26T10:18:18.000</Data></Cell>
    <Cell><Data ss:Type="Number">0.4</Data></Cell>
    <Cell><Data ss:Type="Number">-0.6</Data></Cell>
    <Cell><Data ss:Type="Number">37.5</Data></Cell>
    <Cell><Data ss:Type="Number">35.799999999999997</Data></Cell>
    <Cell ss:Index="9"><Data ss:Type="Number">19</Data></Cell>
   </Row>
   <Row>
    <Cell><Data ss:Type="DateTime">2014-11-26T10:18:19.000</Data></Cell>
    <Cell><Data ss:Type="Number">0.2</Data></Cell>
    <Cell><Data ss:Type="Number">-0.6</Data></Cell>
    <Cell><Data ss:Type="Number">40.700000000000003</Data></Cell>
    <Cell><Data ss:Type="Number">35.799999999999997</Data></Cell>
    <Cell ss:Index="9"><Data ss:Type="Number">20</Data></Cell>
   </Row>
   <Row>
    <Cell><Data ss:Type="DateTime">2014-11-26T10:18:20.000</Data></Cell>
    <Cell><Data ss:Type="Number">0</Data></Cell>
    <Cell><Data ss:Type="Number">-0.6</Data></Cell>
    <Cell><Data ss:Type="Number">41.9</Data></Cell>
    <Cell><Data ss:Type="Number">35.81</Data></Cell>
    <Cell ss:Index="9"><Data ss:Type="Number">21</Data></Cell>
   </Row>
   <Row>
    <Cell><Data ss:Type="DateTime">2014-11-26T10:18:21.000</Data></Cell>
    <Cell><Data ss:Type="Number">0</Data></Cell>
    <Cell><Data ss:Type="Number">-0.6</Data></Cell>
    <Cell><Data ss:Type="Number">42.7</Data></Cell>
    <Cell><Data ss:Type="Number">35.81</Data></Cell>
    <Cell ss:Index="9"><Data ss:Type="Number">22</Data></Cell>
   </Row>
   <Row>
    <Cell><Data ss:Type="DateTime">2014-11-26T10:18:22.000</Data></Cell>
    <Cell><Data ss:Type="Number">0</Data></Cell>
    <Cell><Data ss:Type="Number">-0.7</Data></Cell>
    <Cell><Data ss:Type="Number">42.7</Data></Cell>
    <Cell><Data ss:Type="Number">35.81</Data></Cell>
    <Cell ss:Index="9"><Data ss:Type="Number">23</Data></Cell>
   </Row>
   <Row>
    <Cell><Data ss:Type="DateTime">2014-11-26T10:18:23.000</Data></Cell>
    <Cell><Data ss:Type="Number">0</Data></Cell>
    <Cell><Data ss:Type="Number">-0.7</Data></Cell>
    <Cell><Data ss:Type="Number">43.5</Data></Cell>
    <Cell><Data ss:Type="Number">35.81</Data></Cell>
    <Cell ss:Index="9"><Data ss:Type="Number">24</Data></Cell>
   </Row>
   <Row>
    <Cell><Data ss:Type="DateTime">2014-11-26T10:18:24.000</Data></Cell>
    <Cell><Data ss:Type="Number">0</Data></Cell>
    <Cell><Data ss:Type="Number">-0.7</Data></Cell>
    <Cell><Data ss:Type="Number">43.4</Data></Cell>
    <Cell><Data ss:Type="Number">35.81</Data></Cell>
    <Cell ss:Index="9"><Data ss:Type="Number">25</Data></Cell>
   </Row>
   <Row>
    <Cell><Data ss:Type="DateTime">2014-11-26T10:18:25.000</Data></Cell>
    <Cell><Data ss:Type="Number">0</Data></Cell>
    <Cell><Data ss:Type="Number">-0.7</Data></Cell>
    <Cell><Data ss:Type="Number">43.2</Data></Cell>
    <Cell><Data ss:Type="Number">35.81</Data></Cell>
    <Cell ss:Index="9"><Data ss:Type="Number">26</Data></Cell>
   </Row>
   <Row>
    <Cell><Data ss:Type="DateTime">2014-11-26T10:18:26.000</Data></Cell>
    <Cell><Data ss:Type="Number">0</Data></Cell>
    <Cell><Data ss:Type="Number">-0.7</Data></Cell>
    <Cell><Data ss:Type="Number">43.2</Data></Cell>
    <Cell><Data ss:Type="Number">35.81</Data></Cell>
    <Cell ss:Index="9"><Data ss:Type="Number">27</Data></Cell>
   </Row>
   <Row>
    <Cell><Data ss:Type="DateTime">2014-11-26T10:18:27.000</Data></Cell>
    <Cell><Data ss:Type="Number">0</Data></Cell>
    <Cell><Data ss:Type="Number">-0.7</Data></Cell>
    <Cell><Data ss:Type="Number">43.2</Data></Cell>
    <Cell><Data ss:Type="Number">35.81</Data></Cell>
    <Cell ss:Index="9"><Data ss:Type="Number">28</Data></Cell>
   </Row>
   <Row>
    <Cell><Data ss:Type="DateTime">2014-11-26T10:18:28.000</Data></Cell>
    <Cell><Data ss:Type="Number">0.1</Data></Cell>
    <Cell><Data ss:Type="Number">-0.5</Data></Cell>
    <Cell><Data ss:Type="Number">43</Data></Cell>
    <Cell><Data ss:Type="Number">35.81</Data></Cell>
    <Cell ss:Index="9"><Data ss:Type="Number">29</Data></Cell>
   </Row>
   <Row>
    <Cell><Data ss:Type="DateTime">2014-11-26T10:18:29.000</Data></Cell>
    <Cell><Data ss:Type="Number">0.4</Data></Cell>
    <Cell><Data ss:Type="Number">-0.3</Data></Cell>
    <Cell><Data ss:Type="Number">43.1</Data></Cell>
    <Cell><Data ss:Type="Number">35.81</Data></Cell>
    <Cell ss:Index="9"><Data ss:Type="Number">30</Data></Cell>
   </Row>
   <Row>
    <Cell><Data ss:Type="DateTime">2014-11-26T10:18:30.000</Data></Cell>
    <Cell><Data ss:Type="Number">0.4</Data></Cell>
    <Cell><Data ss:Type="Number">-0.3</Data></Cell>
    <Cell><Data ss:Type="Number">43.4</Data></Cell>
    <Cell><Data ss:Type="Number">35.81</Data></Cell>
    <Cell ss:Index="9"><Data ss:Type="Number">31</Data></Cell>
   </Row>
   <Row>
    <Cell><Data ss:Type="DateTime">2014-11-26T10:18:31.000</Data></Cell>
    <Cell><Data ss:Type="Number">0.4</Data></Cell>
    <Cell><Data ss:Type="Number">-0.3</Data></Cell>
    <Cell><Data ss:Type="Number">43.4</Data></Cell>
    <Cell><Data ss:Type="Number">35.81</Data></Cell>
    <Cell ss:Index="9"><Data ss:Type="Number">32</Data></Cell>
   </Row>
   <Row>
    <Cell><Data ss:Type="DateTime">2014-11-26T10:18:32.000</Data></Cell>
    <Cell><Data ss:Type="Number">0.5</Data></Cell>
    <Cell><Data ss:Type="Number">-0.2</Data></Cell>
    <Cell><Data ss:Type="Number">43.8</Data></Cell>
    <Cell><Data ss:Type="Number">35.82</Data></Cell>
    <Cell ss:Index="9"><Data ss:Type="Number">33</Data></Cell>
   </Row>
   <Row>
    <Cell><Data ss:Type="DateTime">2014-11-26T10:18:33.000</Data></Cell>
    <Cell><Data ss:Type="Number">0.8</Data></Cell>
    <Cell><Data ss:Type="Number">0</Data></Cell>
    <Cell><Data ss:Type="Number">44.1</Data></Cell>
    <Cell><Data ss:Type="Number">35.82</Data></Cell>
    <Cell ss:Index="9"><Data ss:Type="Number">34</Data></Cell>
   </Row>
   <Row>
    <Cell><Data ss:Type="DateTime">2014-11-26T10:18:34.000</Data></Cell>
    <Cell><Data ss:Type="Number">0.8</Data></Cell>
    <Cell><Data ss:Type="Number">0</Data></Cell>
    <Cell><Data ss:Type="Number">44.1</Data></Cell>
    <Cell><Data ss:Type="Number">35.82</Data></Cell>
    <Cell ss:Index="9"><Data ss:Type="Number">35</Data></Cell>
   </Row>
   <Row>
    <Cell><Data ss:Type="DateTime">2014-11-26T10:18:35.000</Data></Cell>
    <Cell><Data ss:Type="Number">0.7</Data></Cell>
    <Cell><Data ss:Type="Number">-0.1</Data></Cell>
    <Cell><Data ss:Type="Number">44.1</Data></Cell>
    <Cell><Data ss:Type="Number">35.82</Data></Cell>
    <Cell ss:Index="9"><Data ss:Type="Number">36</Data></Cell>
   </Row>
   <Row>
    <Cell><Data ss:Type="DateTime">2014-11-26T10:18:36.000</Data></Cell>
    <Cell><Data ss:Type="Number">0.6</Data></Cell>
    <Cell><Data ss:Type="Number">-0.1</Data></Cell>
    <Cell><Data ss:Type="Number">44.3</Data></Cell>
    <Cell><Data ss:Type="Number">35.82</Data></Cell>
    <Cell ss:Index="9"><Data ss:Type="Number">37</Data></Cell>
   </Row>
   <Row>
    <Cell><Data ss:Type="DateTime">2014-11-26T10:18:37.000</Data></Cell>
    <Cell><Data ss:Type="Number">0.6</Data></Cell>
    <Cell><Data ss:Type="Number">-0.1</Data></Cell>
    <Cell><Data ss:Type="Number">44</Data></Cell>
    <Cell><Data ss:Type="Number">35.82</Data></Cell>
    <Cell ss:Index="9"><Data ss:Type="Number">38</Data></Cell>
   </Row>
   <Row>
    <Cell><Data ss:Type="DateTime">2014-11-26T10:18:38.000</Data></Cell>
    <Cell><Data ss:Type="Number">0.5</Data></Cell>
    <Cell><Data ss:Type="Number">-0.1</Data></Cell>
    <Cell><Data ss:Type="Number">42.6</Data></Cell>
    <Cell><Data ss:Type="Number">35.82</Data></Cell>
    <Cell ss:Index="9"><Data ss:Type="Number">39</Data></Cell>
   </Row>
   <Row>
    <Cell><Data ss:Type="DateTime">2014-11-26T10:18:39.000</Data></Cell>
    <Cell><Data ss:Type="Number">0.4</Data></Cell>
    <Cell><Data ss:Type="Number">-0.1</Data></Cell>
    <Cell><Data ss:Type="Number">42.6</Data></Cell>
    <Cell><Data ss:Type="Number">35.82</Data></Cell>
    <Cell ss:Index="9"><Data ss:Type="Number">40</Data></Cell>
   </Row>
   <Row>
    <Cell><Data ss:Type="DateTime">2014-11-26T10:18:40.000</Data></Cell>
    <Cell><Data ss:Type="Number">0.4</Data></Cell>
    <Cell><Data ss:Type="Number">0</Data></Cell>
    <Cell><Data ss:Type="Number">42.6</Data></Cell>
    <Cell><Data ss:Type="Number">35.82</Data></Cell>
    <Cell ss:Index="9"><Data ss:Type="Number">41</Data></Cell>
   </Row>
   <Row>
    <Cell><Data ss:Type="DateTime">2014-11-26T10:18:41.000</Data></Cell>
    <Cell><Data ss:Type="Number">0.3</Data></Cell>
    <Cell><Data ss:Type="Number">0</Data></Cell>
    <Cell><Data ss:Type="Number">42.4</Data></Cell>
    <Cell><Data ss:Type="Number">35.83</Data></Cell>
    <Cell ss:Index="9"><Data ss:Type="Number">42</Data></Cell>
   </Row>
   <Row>
    <Cell><Data ss:Type="DateTime">2014-11-26T10:18:42.000</Data></Cell>
    <Cell><Data ss:Type="Number">0.2</Data></Cell>
    <Cell><Data ss:Type="Number">0</Data></Cell>
    <Cell><Data ss:Type="Number">41.8</Data></Cell>
    <Cell><Data ss:Type="Number">35.83</Data></Cell>
    <Cell ss:Index="9"><Data ss:Type="Number">43</Data></Cell>
   </Row>
   <Row>
    <Cell><Data ss:Type="DateTime">2014-11-26T10:18:43.000</Data></Cell>
    <Cell><Data ss:Type="Number">0.3</Data></Cell>
    <Cell><Data ss:Type="Number">0</Data></Cell>
    <Cell><Data ss:Type="Number">41.8</Data></Cell>
    <Cell><Data ss:Type="Number">35.83</Data></Cell>
    <Cell ss:Index="9"><Data ss:Type="Number">44</Data></Cell>
   </Row>
   <Row>
    <Cell><Data ss:Type="DateTime">2014-11-26T10:18:44.000</Data></Cell>
    <Cell><Data ss:Type="Number">0.4</Data></Cell>
    <Cell><Data ss:Type="Number">0</Data></Cell>
    <Cell><Data ss:Type="Number">41.8</Data></Cell>
    <Cell><Data ss:Type="Number">35.83</Data></Cell>
    <Cell ss:Index="9"><Data ss:Type="Number">45</Data></Cell>
   </Row>
   <Row>
    <Cell><Data ss:Type="DateTime">2014-11-26T10:18:45.000</Data></Cell>
    <Cell><Data ss:Type="Number">0.4</Data></Cell>
    <Cell><Data ss:Type="Number">0</Data></Cell>
    <Cell><Data ss:Type="Number">37.200000000000003</Data></Cell>
    <Cell><Data ss:Type="Number">35.83</Data></Cell>
    <Cell ss:Index="9"><Data ss:Type="Number">46</Data></Cell>
   </Row>
   <Row>
    <Cell><Data ss:Type="DateTime">2014-11-26T10:18:46.000</Data></Cell>
    <Cell><Data ss:Type="Number">0.4</Data></Cell>
    <Cell><Data ss:Type="Number">0</Data></Cell>
    <Cell><Data ss:Type="Number">33.5</Data></Cell>
    <Cell><Data ss:Type="Number">35.83</Data></Cell>
    <Cell ss:Index="9"><Data ss:Type="Number">47</Data></Cell>
   </Row>
   <Row>
    <Cell><Data ss:Type="DateTime">2014-11-26T10:18:47.000</Data></Cell>
    <Cell><Data ss:Type="Number">0.7</Data></Cell>
    <Cell><Data ss:Type="Number">0.3</Data></Cell>
    <Cell><Data ss:Type="Number">33.200000000000003</Data></Cell>
    <Cell><Data ss:Type="Number">35.83</Data></Cell>
    <Cell ss:Index="9"><Data ss:Type="Number">48</Data></Cell>
   </Row>
   <Row>
    <Cell><Data ss:Type="DateTime">2014-11-26T10:18:48.000</Data></Cell>
    <Cell><Data ss:Type="Number">0.7</Data></Cell>
    <Cell><Data ss:Type="Number">0.3</Data></Cell>
    <Cell><Data ss:Type="Number">33.1</Data></Cell>
    <Cell><Data ss:Type="Number">35.840000000000003</Data></Cell>
    <Cell ss:Index="9"><Data ss:Type="Number">49</Data></Cell>
   </Row>
   <Row>
    <Cell><Data ss:Type="DateTime">2014-11-26T10:18:49.000</Data></Cell>
    <Cell><Data ss:Type="Number">0.5</Data></Cell>
    <Cell><Data ss:Type="Number">0.3</Data></Cell>
    <Cell><Data ss:Type="Number">33.1</Data></Cell>
    <Cell><Data ss:Type="Number">35.840000000000003</Data></Cell>
    <Cell ss:Index="9"><Data ss:Type="Number">50</Data></Cell>
   </Row>
   <Row>
    <Cell><Data ss:Type="DateTime">2014-11-26T10:18:50.000</Data></Cell>
    <Cell><Data ss:Type="Number">0.4</Data></Cell>
    <Cell><Data ss:Type="Number">0.3</Data></Cell>
    <Cell><Data ss:Type="Number">31.7</Data></Cell>
    <Cell><Data ss:Type="Number">35.840000000000003</Data></Cell>
    <Cell ss:Index="9"><Data ss:Type="Number">51</Data></Cell>
   </Row>
   <Row>
    <Cell><Data ss:Type="DateTime">2014-11-26T10:18:51.000</Data></Cell>
    <Cell><Data ss:Type="Number">0.3</Data></Cell>
    <Cell><Data ss:Type="Number">0.2</Data></Cell>
    <Cell><Data ss:Type="Number">31.7</Data></Cell>
    <Cell><Data ss:Type="Number">35.840000000000003</Data></Cell>
    <Cell ss:Index="9"><Data ss:Type="Number">52</Data></Cell>
   </Row>
   <Row>
    <Cell><Data ss:Type="DateTime">2014-11-26T10:18:52.000</Data></Cell>
    <Cell><Data ss:Type="Number">0.2</Data></Cell>
    <Cell><Data ss:Type="Number">0</Data></Cell>
    <Cell><Data ss:Type="Number">36.9</Data></Cell>
    <Cell><Data ss:Type="Number">35.840000000000003</Data></Cell>
    <Cell ss:Index="9"><Data ss:Type="Number">53</Data></Cell>
   </Row>
   <Row>
    <Cell><Data ss:Type="DateTime">2014-11-26T10:18:53.000</Data></Cell>
    <Cell><Data ss:Type="Number">0.1</Data></Cell>
    <Cell><Data ss:Type="Number">-0.2</Data></Cell>
    <Cell><Data ss:Type="Number">36.9</Data></Cell>
    <Cell><Data ss:Type="Number">35.840000000000003</Data></Cell>
    <Cell ss:Index="9"><Data ss:Type="Number">54</Data></Cell>
   </Row>
   <Row>
    <Cell><Data ss:Type="DateTime">2014-11-26T10:18:54.000</Data></Cell>
    <Cell><Data ss:Type="Number">0.1</Data></Cell>
    <Cell><Data ss:Type="Number">-0.2</Data></Cell>
    <Cell><Data ss:Type="Number">36.4</Data></Cell>
    <Cell><Data ss:Type="Number">35.840000000000003</Data></Cell>
    <Cell ss:Index="9"><Data ss:Type="Number">55</Data></Cell>
   </Row>
   <Row>
    <Cell><Data ss:Type="DateTime">2014-11-26T10:18:55.000</Data></Cell>
    <Cell><Data ss:Type="Number">0.1</Data></Cell>
    <Cell><Data ss:Type="Number">-0.2</Data></Cell>
    <Cell><Data ss:Type="Number">36.299999999999997</Data></Cell>
    <Cell><Data ss:Type="Number">35.840000000000003</Data></Cell>
    <Cell ss:Index="9"><Data ss:Type="Number">56</Data></Cell>
   </Row>
   <Row>
    <Cell><Data ss:Type="DateTime">2014-11-26T10:18:56.000</Data></Cell>
    <Cell><Data ss:Type="Number">-0.1</Data></Cell>
    <Cell><Data ss:Type="Number">-0.2</Data></Cell>
    <Cell><Data ss:Type="Number">37.6</Data></Cell>
    <Cell><Data ss:Type="Number">35.840000000000003</Data></Cell>
    <Cell ss:Index="9"><Data ss:Type="Number">57</Data></Cell>
   </Row>
   <Row>
    <Cell><Data ss:Type="DateTime">2014-11-26T10:18:57.000</Data></Cell>
    <Cell><Data ss:Type="Number">-0.1</Data></Cell>
    <Cell><Data ss:Type="Number">-0.2</Data></Cell>
    <Cell><Data ss:Type="Number">37.6</Data></Cell>
    <Cell><Data ss:Type="Number">35.840000000000003</Data></Cell>
    <Cell ss:Index="9"><Data ss:Type="Number">58</Data></Cell>
   </Row>
   <Row>
    <Cell><Data ss:Type="DateTime">2014-11-26T10:18:58.000</Data></Cell>
    <Cell><Data ss:Type="Number">-0.1</Data></Cell>
    <Cell><Data ss:Type="Number">-0.2</Data></Cell>
    <Cell><Data ss:Type="Number">37.1</Data></Cell>
    <Cell><Data ss:Type="Number">35.840000000000003</Data></Cell>
    <Cell ss:Index="9"><Data ss:Type="Number">59</Data></Cell>
   </Row>
   <Row>
    <Cell><Data ss:Type="DateTime">2014-11-26T10:18:59.000</Data></Cell>
    <Cell><Data ss:Type="Number">-0.1</Data></Cell>
    <Cell><Data ss:Type="Number">0</Data></Cell>
    <Cell><Data ss:Type="Number">37.1</Data></Cell>
    <Cell><Data ss:Type="Number">35.85</Data></Cell>
    <Cell ss:Index="9"><Data ss:Type="Number">60</Data></Cell>
   </Row>
   <Row>
    <Cell><Data ss:Type="DateTime">2014-11-26T10:19:00.000</Data></Cell>
    <Cell><Data ss:Type="Number">-0.1</Data></Cell>
    <Cell><Data ss:Type="Number">0</Data></Cell>
    <Cell><Data ss:Type="Number">36.9</Data></Cell>
    <Cell><Data ss:Type="Number">35.85</Data></Cell>
    <Cell ss:Index="9"><Data ss:Type="Number">61</Data></Cell>
   </Row>
   <Row>
    <Cell><Data ss:Type="DateTime">2014-11-26T10:19:01.000</Data></Cell>
    <Cell><Data ss:Type="Number">-0.1</Data></Cell>
    <Cell><Data ss:Type="Number">0</Data></Cell>
    <Cell><Data ss:Type="Number">36.799999999999997</Data></Cell>
    <Cell><Data ss:Type="Number">35.85</Data></Cell>
    <Cell ss:Index="9"><Data ss:Type="Number">62</Data></Cell>
   </Row>
   <Row>
    <Cell><Data ss:Type="DateTime">2014-11-26T10:19:02.000</Data></Cell>
    <Cell><Data ss:Type="Number">-0.1</Data></Cell>
    <Cell><Data ss:Type="Number">-0.2</Data></Cell>
    <Cell><Data ss:Type="Number">37.1</Data></Cell>
    <Cell><Data ss:Type="Number">35.85</Data></Cell>
    <Cell ss:Index="9"><Data ss:Type="Number">63</Data></Cell>
   </Row>
   <Row>
    <Cell><Data ss:Type="DateTime">2014-11-26T10:19:03.000</Data></Cell>
    <Cell><Data ss:Type="Number">0</Data></Cell>
    <Cell><Data ss:Type="Number">-0.3</Data></Cell>
    <Cell><Data ss:Type="Number">37.200000000000003</Data></Cell>
    <Cell><Data ss:Type="Number">35.85</Data></Cell>
    <Cell ss:Index="9"><Data ss:Type="Number">64</Data></Cell>
   </Row>
   <Row>
    <Cell><Data ss:Type="DateTime">2014-11-26T10:19:04.000</Data></Cell>
    <Cell><Data ss:Type="Number">0</Data></Cell>
    <Cell><Data ss:Type="Number">-0.3</Data></Cell>
    <Cell><Data ss:Type="Number">37.200000000000003</Data></Cell>
    <Cell><Data ss:Type="Number">35.85</Data></Cell>
    <Cell ss:Index="9"><Data ss:Type="Number">65</Data></Cell>
   </Row>
   <Row>
    <Cell><Data ss:Type="DateTime">2014-11-26T10:19:05.000</Data></Cell>
    <Cell><Data ss:Type="Number">0</Data></Cell>
    <Cell><Data ss:Type="Number">-0.3</Data></Cell>
    <Cell><Data ss:Type="Number">37.4</Data></Cell>
    <Cell><Data ss:Type="Number">35.85</Data></Cell>
    <Cell ss:Index="9"><Data ss:Type="Number">66</Data></Cell>
   </Row>
   <Row>
    <Cell><Data ss:Type="DateTime">2014-11-26T10:19:06.000</Data></Cell>
    <Cell><Data ss:Type="Number">0</Data></Cell>
    <Cell><Data ss:Type="Number">-0.4</Data></Cell>
    <Cell><Data ss:Type="Number">38.299999999999997</Data></Cell>
    <Cell><Data ss:Type="Number">35.85</Data></Cell>
    <Cell ss:Index="9"><Data ss:Type="Number">67</Data></Cell>
   </Row>
   <Row>
    <Cell><Data ss:Type="DateTime">2014-11-26T10:19:07.000</Data></Cell>
    <Cell><Data ss:Type="Number">0</Data></Cell>
    <Cell><Data ss:Type="Number">-0.4</Data></Cell>
    <Cell><Data ss:Type="Number">38.1</Data></Cell>
    <Cell><Data ss:Type="Number">35.86</Data></Cell>
    <Cell ss:Index="9"><Data ss:Type="Number">68</Data></Cell>
   </Row>
   <Row>
    <Cell><Data ss:Type="DateTime">2014-11-26T10:19:08.000</Data></Cell>
    <Cell><Data ss:Type="Number">0</Data></Cell>
    <Cell><Data ss:Type="Number">-0.3</Data></Cell>
    <Cell><Data ss:Type="Number">37.6</Data></Cell>
    <Cell><Data ss:Type="Number">35.86</Data></Cell>
    <Cell ss:Index="9"><Data ss:Type="Number">69</Data></Cell>
   </Row>
   <Row>
    <Cell><Data ss:Type="DateTime">2014-11-26T10:19:09.000</Data></Cell>
    <Cell><Data ss:Type="Number">0</Data></Cell>
    <Cell><Data ss:Type="Number">-0.3</Data></Cell>
    <Cell><Data ss:Type="Number">37.6</Data></Cell>
    <Cell><Data ss:Type="Number">35.86</Data></Cell>
    <Cell ss:Index="9"><Data ss:Type="Number">70</Data></Cell>
   </Row>
   <Row>
    <Cell><Data ss:Type="DateTime">2014-11-26T10:19:10.000</Data></Cell>
    <Cell><Data ss:Type="Number">0</Data></Cell>
    <Cell><Data ss:Type="Number">-0.3</Data></Cell>
    <Cell><Data ss:Type="Number">37.6</Data></Cell>
    <Cell><Data ss:Type="Number">35.86</Data></Cell>
    <Cell ss:Index="9"><Data ss:Type="Number">71</Data></Cell>
   </Row>
   <Row>
    <Cell><Data ss:Type="DateTime">2014-11-26T10:19:11.000</Data></Cell>
    <Cell><Data ss:Type="Number">0</Data></Cell>
    <Cell><Data ss:Type="Number">-0.3</Data></Cell>
    <Cell><Data ss:Type="Number">37.6</Data></Cell>
    <Cell><Data ss:Type="Number">35.86</Data></Cell>
    <Cell ss:Index="9"><Data ss:Type="Number">72</Data></Cell>
   </Row>
   <Row>
    <Cell><Data ss:Type="DateTime">2014-11-26T10:19:12.000</Data></Cell>
    <Cell><Data ss:Type="Number">0</Data></Cell>
    <Cell><Data ss:Type="Number">-0.3</Data></Cell>
    <Cell><Data ss:Type="Number">37.700000000000003</Data></Cell>
    <Cell><Data ss:Type="Number">35.86</Data></Cell>
    <Cell ss:Index="9"><Data ss:Type="Number">73</Data></Cell>
   </Row>
   <Row>
    <Cell><Data ss:Type="DateTime">2014-11-26T10:19:13.000</Data></Cell>
    <Cell><Data ss:Type="Number">-0.1</Data></Cell>
    <Cell><Data ss:Type="Number">-0.5</Data></Cell>
    <Cell><Data ss:Type="Number">37.700000000000003</Data></Cell>
    <Cell><Data ss:Type="Number">35.86</Data></Cell>
    <Cell ss:Index="9"><Data ss:Type="Number">74</Data></Cell>
   </Row>
   <Row>
    <Cell><Data ss:Type="DateTime">2014-11-26T10:19:14.000</Data></Cell>
    <Cell><Data ss:Type="Number">-0.1</Data></Cell>
    <Cell><Data ss:Type="Number">-0.5</Data></Cell>
    <Cell><Data ss:Type="Number">37.9</Data></Cell>
    <Cell><Data ss:Type="Number">35.86</Data></Cell>
    <Cell ss:Index="9"><Data ss:Type="Number">75</Data></Cell>
   </Row>
   <Row>
    <Cell><Data ss:Type="DateTime">2014-11-26T10:19:15.000</Data></Cell>
    <Cell><Data ss:Type="Number">-0.1</Data></Cell>
    <Cell><Data ss:Type="Number">-0.5</Data></Cell>
    <Cell><Data ss:Type="Number">38.700000000000003</Data></Cell>
    <Cell><Data ss:Type="Number">35.869999999999997</Data></Cell>
    <Cell ss:Index="9"><Data ss:Type="Number">76</Data></Cell>
   </Row>
   <Row>
    <Cell><Data ss:Type="DateTime">2014-11-26T10:19:16.000</Data></Cell>
    <Cell><Data ss:Type="Number">-0.1</Data></Cell>
    <Cell><Data ss:Type="Number">-0.6</Data></Cell>
    <Cell><Data ss:Type="Number">38.700000000000003</Data></Cell>
    <Cell><Data ss:Type="Number">35.869999999999997</Data></Cell>
    <Cell ss:Index="9"><Data ss:Type="Number">77</Data></Cell>
   </Row>
   <Row>
    <Cell><Data ss:Type="DateTime">2014-11-26T10:19:17.000</Data></Cell>
    <Cell><Data ss:Type="Number">-0.1</Data></Cell>
    <Cell><Data ss:Type="Number">-0.7</Data></Cell>
    <Cell><Data ss:Type="Number">38.700000000000003</Data></Cell>
    <Cell><Data ss:Type="Number">35.869999999999997</Data></Cell>
    <Cell ss:Index="9"><Data ss:Type="Number">78</Data></Cell>
   </Row>
   <Row>
    <Cell><Data ss:Type="DateTime">2014-11-26T10:19:18.000</Data></Cell>
    <Cell><Data ss:Type="Number">-0.1</Data></Cell>
    <Cell><Data ss:Type="Number">-0.7</Data></Cell>
    <Cell><Data ss:Type="Number">38.700000000000003</Data></Cell>
    <Cell><Data ss:Type="Number">35.869999999999997</Data></Cell>
    <Cell ss:Index="9"><Data ss:Type="Number">79</Data></Cell>
   </Row>
   <Row>
    <Cell><Data ss:Type="DateTime">2014-11-26T10:19:19.000</Data></Cell>
    <Cell><Data ss:Type="Number">0</Data></Cell>
    <Cell><Data ss:Type="Number">-0.6</Data></Cell>
    <Cell><Data ss:Type="Number">38.700000000000003</Data></Cell>
    <Cell><Data ss:Type="Number">35.869999999999997</Data></Cell>
    <Cell ss:Index="9"><Data ss:Type="Number">80</Data></Cell>
   </Row>
   <Row>
    <Cell><Data ss:Type="DateTime">2014-11-26T10:19:20.000</Data></Cell>
    <Cell><Data ss:Type="Number">0</Data></Cell>
    <Cell><Data ss:Type="Number">-0.6</Data></Cell>
    <Cell><Data ss:Type="Number">39</Data></Cell>
    <Cell><Data ss:Type="Number">35.869999999999997</Data></Cell>
    <Cell ss:Index="9"><Data ss:Type="Number">81</Data></Cell>
   </Row>
   <Row>
    <Cell><Data ss:Type="DateTime">2014-11-26T10:19:21.000</Data></Cell>
    <Cell><Data ss:Type="Number">0</Data></Cell>
    <Cell><Data ss:Type="Number">-0.6</Data></Cell>
    <Cell><Data ss:Type="Number">39.6</Data></Cell>
    <Cell><Data ss:Type="Number">35.869999999999997</Data></Cell>
    <Cell ss:Index="9"><Data ss:Type="Number">82</Data></Cell>
   </Row>
   <Row>
    <Cell><Data ss:Type="DateTime">2014-11-26T10:19:22.000</Data></Cell>
    <Cell><Data ss:Type="Number">0</Data></Cell>
    <Cell><Data ss:Type="Number">-0.6</Data></Cell>
    <Cell><Data ss:Type="Number">39.6</Data></Cell>
    <Cell><Data ss:Type="Number">35.869999999999997</Data></Cell>
    <Cell ss:Index="9"><Data ss:Type="Number">83</Data></Cell>
   </Row>
   <Row>
    <Cell><Data ss:Type="DateTime">2014-11-26T10:19:23.000</Data></Cell>
    <Cell><Data ss:Type="Number">0.1</Data></Cell>
    <Cell><Data ss:Type="Number">-0.5</Data></Cell>
    <Cell><Data ss:Type="Number">39.4</Data></Cell>
    <Cell><Data ss:Type="Number">35.880000000000003</Data></Cell>
    <Cell ss:Index="9"><Data ss:Type="Number">84</Data></Cell>
   </Row>
   <Row>
    <Cell><Data ss:Type="DateTime">2014-11-26T10:19:24.000</Data></Cell>
    <Cell><Data ss:Type="Number">0.1</Data></Cell>
    <Cell><Data ss:Type="Number">-0.6</Data></Cell>
    <Cell><Data ss:Type="Number">39.4</Data></Cell>
    <Cell><Data ss:Type="Number">35.880000000000003</Data></Cell>
    <Cell ss:Index="9"><Data ss:Type="Number">85</Data></Cell>
   </Row>
   <Row>
    <Cell><Data ss:Type="DateTime">2014-11-26T10:19:25.000</Data></Cell>
    <Cell><Data ss:Type="Number">0.1</Data></Cell>
    <Cell><Data ss:Type="Number">-0.6</Data></Cell>
    <Cell><Data ss:Type="Number">39.4</Data></Cell>
    <Cell><Data ss:Type="Number">35.880000000000003</Data></Cell>
    <Cell ss:Index="9"><Data ss:Type="Number">86</Data></Cell>
   </Row>
   <Row>
    <Cell><Data ss:Type="DateTime">2014-11-26T10:19:26.000</Data></Cell>
    <Cell><Data ss:Type="Number">0.2</Data></Cell>
    <Cell><Data ss:Type="Number">-0.6</Data></Cell>
    <Cell><Data ss:Type="Number">39</Data></Cell>
    <Cell><Data ss:Type="Number">35.880000000000003</Data></Cell>
    <Cell ss:Index="9"><Data ss:Type="Number">87</Data></Cell>
   </Row>
   <Row>
    <Cell><Data ss:Type="DateTime">2014-11-26T10:19:27.000</Data></Cell>
    <Cell><Data ss:Type="Number">0.4</Data></Cell>
    <Cell><Data ss:Type="Number">-0.6</Data></Cell>
    <Cell><Data ss:Type="Number">37.5</Data></Cell>
    <Cell><Data ss:Type="Number">35.880000000000003</Data></Cell>
    <Cell ss:Index="9"><Data ss:Type="Number">88</Data></Cell>
   </Row>
   <Row>
    <Cell><Data ss:Type="DateTime">2014-11-26T10:19:28.000</Data></Cell>
    <Cell><Data ss:Type="Number">0.6</Data></Cell>
    <Cell><Data ss:Type="Number">-0.6</Data></Cell>
    <Cell><Data ss:Type="Number">37.5</Data></Cell>
    <Cell><Data ss:Type="Number">35.89</Data></Cell>
    <Cell ss:Index="9"><Data ss:Type="Number">89</Data></Cell>
   </Row>
   <Row>
    <Cell><Data ss:Type="DateTime">2014-11-26T10:19:29.000</Data></Cell>
    <Cell><Data ss:Type="Number">0.6</Data></Cell>
    <Cell><Data ss:Type="Number">-0.6</Data></Cell>
    <Cell><Data ss:Type="Number">37.5</Data></Cell>
    <Cell><Data ss:Type="Number">35.89</Data></Cell>
    <Cell ss:Index="9"><Data ss:Type="Number">90</Data></Cell>
   </Row>
   <Row>
    <Cell><Data ss:Type="DateTime">2014-11-26T10:19:30.000</Data></Cell>
    <Cell><Data ss:Type="Number">0.6</Data></Cell>
    <Cell><Data ss:Type="Number">-0.5</Data></Cell>
    <Cell><Data ss:Type="Number">37.200000000000003</Data></Cell>
    <Cell><Data ss:Type="Number">35.89</Data></Cell>
    <Cell ss:Index="9"><Data ss:Type="Number">91</Data></Cell>
   </Row>
   <Row>
    <Cell><Data ss:Type="DateTime">2014-11-26T10:19:31.000</Data></Cell>
    <Cell><Data ss:Type="Number">1</Data></Cell>
    <Cell><Data ss:Type="Number">-0.5</Data></Cell>
    <Cell><Data ss:Type="Number">37.4</Data></Cell>
    <Cell><Data ss:Type="Number">35.89</Data></Cell>
    <Cell ss:Index="9"><Data ss:Type="Number">92</Data></Cell>
   </Row>
   <Row>
    <Cell><Data ss:Type="DateTime">2014-11-26T10:19:32.000</Data></Cell>
    <Cell><Data ss:Type="Number">1.4</Data></Cell>
    <Cell><Data ss:Type="Number">-0.5</Data></Cell>
    <Cell><Data ss:Type="Number">38.1</Data></Cell>
    <Cell><Data ss:Type="Number">35.89</Data></Cell>
    <Cell ss:Index="9"><Data ss:Type="Number">93</Data></Cell>
   </Row>
   <Row>
    <Cell><Data ss:Type="DateTime">2014-11-26T10:19:33.000</Data></Cell>
    <Cell><Data ss:Type="Number">1.3</Data></Cell>
    <Cell><Data ss:Type="Number">-0.5</Data></Cell>
    <Cell><Data ss:Type="Number">38.1</Data></Cell>
    <Cell><Data ss:Type="Number">35.89</Data></Cell>
    <Cell ss:Index="9"><Data ss:Type="Number">94</Data></Cell>
   </Row>
   <Row>
    <Cell><Data ss:Type="DateTime">2014-11-26T10:19:34.000</Data></Cell>
    <Cell><Data ss:Type="Number">1</Data></Cell>
    <Cell><Data ss:Type="Number">-0.5</Data></Cell>
    <Cell><Data ss:Type="Number">38.200000000000003</Data></Cell>
    <Cell><Data ss:Type="Number">35.9</Data></Cell>
    <Cell ss:Index="9"><Data ss:Type="Number">95</Data></Cell>
   </Row>
   <Row>
    <Cell><Data ss:Type="DateTime">2014-11-26T10:19:35.000</Data></Cell>
    <Cell><Data ss:Type="Number">0.8</Data></Cell>
    <Cell><Data ss:Type="Number">-0.4</Data></Cell>
    <Cell><Data ss:Type="Number">38.200000000000003</Data></Cell>
    <Cell><Data ss:Type="Number">35.9</Data></Cell>
    <Cell ss:Index="9"><Data ss:Type="Number">96</Data></Cell>
   </Row>
   <Row>
    <Cell><Data ss:Type="DateTime">2014-11-26T10:19:36.000</Data></Cell>
    <Cell><Data ss:Type="Number">0.7</Data></Cell>
    <Cell><Data ss:Type="Number">-0.4</Data></Cell>
    <Cell><Data ss:Type="Number">38.200000000000003</Data></Cell>
    <Cell><Data ss:Type="Number">35.9</Data></Cell>
    <Cell ss:Index="9"><Data ss:Type="Number">97</Data></Cell>
   </Row>
   <Row>
    <Cell><Data ss:Type="DateTime">2014-11-26T10:19:37.000</Data></Cell>
    <Cell><Data ss:Type="Number">0.6</Data></Cell>
    <Cell><Data ss:Type="Number">-0.5</Data></Cell>
    <Cell><Data ss:Type="Number">38.200000000000003</Data></Cell>
    <Cell><Data ss:Type="Number">35.9</Data></Cell>
    <Cell ss:Index="9"><Data ss:Type="Number">98</Data></Cell>
   </Row>
   <Row>
    <Cell><Data ss:Type="DateTime">2014-11-26T10:19:38.000</Data></Cell>
    <Cell><Data ss:Type="Number">0.2</Data></Cell>
    <Cell><Data ss:Type="Number">-0.4</Data></Cell>
    <Cell><Data ss:Type="Number">38.200000000000003</Data></Cell>
    <Cell><Data ss:Type="Number">35.9</Data></Cell>
    <Cell ss:Index="9"><Data ss:Type="Number">99</Data></Cell>
   </Row>
   <Row>
    <Cell><Data ss:Type="DateTime">2014-11-26T10:19:39.000</Data></Cell>
    <Cell><Data ss:Type="Number">0</Data></Cell>
    <Cell><Data ss:Type="Number">-0.4</Data></Cell>
    <Cell><Data ss:Type="Number">38.1</Data></Cell>
    <Cell><Data ss:Type="Number">35.9</Data></Cell>
    <Cell ss:Index="9"><Data ss:Type="Number">100</Data></Cell>
   </Row>
   <Row>
    <Cell><Data ss:Type="DateTime">2014-11-26T10:19:40.000</Data></Cell>
    <Cell><Data ss:Type="Number">0</Data></Cell>
    <Cell><Data ss:Type="Number">-0.4</Data></Cell>
    <Cell><Data ss:Type="Number">37.9</Data></Cell>
    <Cell><Data ss:Type="Number">35.909999999999997</Data></Cell>
    <Cell ss:Index="9"><Data ss:Type="Number">101</Data></Cell>
   </Row>
   <Row>
    <Cell><Data ss:Type="DateTime">2014-11-26T10:19:41.000</Data></Cell>
    <Cell><Data ss:Type="Number">0</Data></Cell>
    <Cell><Data ss:Type="Number">-0.4</Data></Cell>
    <Cell><Data ss:Type="Number">38</Data></Cell>
    <Cell><Data ss:Type="Number">35.909999999999997</Data></Cell>
    <Cell ss:Index="9"><Data ss:Type="Number">102</Data></Cell>
   </Row>
   <Row>
    <Cell><Data ss:Type="DateTime">2014-11-26T10:19:42.000</Data></Cell>
    <Cell><Data ss:Type="Number">-0.2</Data></Cell>
    <Cell><Data ss:Type="Number">-0.5</Data></Cell>
    <Cell><Data ss:Type="Number">38</Data></Cell>
    <Cell><Data ss:Type="Number">35.909999999999997</Data></Cell>
    <Cell ss:Index="9"><Data ss:Type="Number">103</Data></Cell>
   </Row>
   <Row>
    <Cell><Data ss:Type="DateTime">2014-11-26T10:19:43.000</Data></Cell>
    <Cell><Data ss:Type="Number">-0.3</Data></Cell>
    <Cell><Data ss:Type="Number">-0.5</Data></Cell>
    <Cell><Data ss:Type="Number">38</Data></Cell>
    <Cell><Data ss:Type="Number">35.909999999999997</Data></Cell>
    <Cell ss:Index="9"><Data ss:Type="Number">104</Data></Cell>
   </Row>
   <Row>
    <Cell><Data ss:Type="DateTime">2014-11-26T10:19:44.000</Data></Cell>
    <Cell><Data ss:Type="Number">-0.3</Data></Cell>
    <Cell><Data ss:Type="Number">-0.5</Data></Cell>
    <Cell><Data ss:Type="Number">38</Data></Cell>
    <Cell><Data ss:Type="Number">35.909999999999997</Data></Cell>
    <Cell ss:Index="9"><Data ss:Type="Number">105</Data></Cell>
   </Row>
   <Row>
    <Cell><Data ss:Type="DateTime">2014-11-26T10:19:45.000</Data></Cell>
    <Cell><Data ss:Type="Number">-0.3</Data></Cell>
    <Cell><Data ss:Type="Number">-0.6</Data></Cell>
    <Cell><Data ss:Type="Number">38.6</Data></Cell>
    <Cell><Data ss:Type="Number">35.909999999999997</Data></Cell>
    <Cell ss:Index="9"><Data ss:Type="Number">106</Data></Cell>
   </Row>
   <Row>
    <Cell><Data ss:Type="DateTime">2014-11-26T10:19:46.000</Data></Cell>
    <Cell><Data ss:Type="Number">-0.3</Data></Cell>
    <Cell><Data ss:Type="Number">-0.6</Data></Cell>
    <Cell><Data ss:Type="Number">38.299999999999997</Data></Cell>
    <Cell><Data ss:Type="Number">35.909999999999997</Data></Cell>
    <Cell ss:Index="9"><Data ss:Type="Number">107</Data></Cell>
   </Row>
   <Row>
    <Cell><Data ss:Type="DateTime">2014-11-26T10:19:47.000</Data></Cell>
    <Cell><Data ss:Type="Number">-0.2</Data></Cell>
    <Cell><Data ss:Type="Number">-0.6</Data></Cell>
    <Cell><Data ss:Type="Number">38.200000000000003</Data></Cell>
    <Cell><Data ss:Type="Number">35.909999999999997</Data></Cell>
    <Cell ss:Index="9"><Data ss:Type="Number">108</Data></Cell>
   </Row>
   <Row>
    <Cell><Data ss:Type="DateTime">2014-11-26T10:19:48.000</Data></Cell>
    <Cell><Data ss:Type="Number">-0.1</Data></Cell>
    <Cell><Data ss:Type="Number">-0.5</Data></Cell>
    <Cell><Data ss:Type="Number">38.200000000000003</Data></Cell>
    <Cell><Data ss:Type="Number">35.909999999999997</Data></Cell>
    <Cell ss:Index="9"><Data ss:Type="Number">109</Data></Cell>
   </Row>
   <Row>
    <Cell><Data ss:Type="DateTime">2014-11-26T10:19:49.000</Data></Cell>
    <Cell><Data ss:Type="Number">-0.1</Data></Cell>
    <Cell><Data ss:Type="Number">-0.6</Data></Cell>
    <Cell><Data ss:Type="Number">38.200000000000003</Data></Cell>
    <Cell><Data ss:Type="Number">35.909999999999997</Data></Cell>
    <Cell ss:Index="9"><Data ss:Type="Number">110</Data></Cell>
   </Row>
   <Row>
    <Cell><Data ss:Type="DateTime">2014-11-26T10:19:50.000</Data></Cell>
    <Cell><Data ss:Type="Number">-0.1</Data></Cell>
    <Cell><Data ss:Type="Number">-0.6</Data></Cell>
    <Cell><Data ss:Type="Number">37.9</Data></Cell>
    <Cell><Data ss:Type="Number">35.9</Data></Cell>
    <Cell ss:Index="9"><Data ss:Type="Number">111</Data></Cell>
   </Row>
   <Row>
    <Cell><Data ss:Type="DateTime">2014-11-26T10:19:51.000</Data></Cell>
    <Cell><Data ss:Type="Number">0</Data></Cell>
    <Cell><Data ss:Type="Number">-0.6</Data></Cell>
    <Cell><Data ss:Type="Number">38</Data></Cell>
    <Cell><Data ss:Type="Number">35.9</Data></Cell>
    <Cell ss:Index="9"><Data ss:Type="Number">112</Data></Cell>
   </Row>
   <Row>
    <Cell><Data ss:Type="DateTime">2014-11-26T10:19:52.000</Data></Cell>
    <Cell><Data ss:Type="Number">0</Data></Cell>
    <Cell><Data ss:Type="Number">-0.6</Data></Cell>
    <Cell><Data ss:Type="Number">38</Data></Cell>
    <Cell><Data ss:Type="Number">35.9</Data></Cell>
    <Cell ss:Index="9"><Data ss:Type="Number">113</Data></Cell>
   </Row>
   <Row>
    <Cell><Data ss:Type="DateTime">2014-11-26T10:19:53.000</Data></Cell>
    <Cell><Data ss:Type="Number">0</Data></Cell>
    <Cell><Data ss:Type="Number">-0.6</Data></Cell>
    <Cell><Data ss:Type="Number">38</Data></Cell>
    <Cell><Data ss:Type="Number">35.89</Data></Cell>
    <Cell ss:Index="9"><Data ss:Type="Number">114</Data></Cell>
   </Row>
   <Row>
    <Cell><Data ss:Type="DateTime">2014-11-26T10:19:54.000</Data></Cell>
    <Cell><Data ss:Type="Number">0</Data></Cell>
    <Cell><Data ss:Type="Number">-0.6</Data></Cell>
    <Cell><Data ss:Type="Number">38</Data></Cell>
    <Cell><Data ss:Type="Number">35.89</Data></Cell>
    <Cell ss:Index="9"><Data ss:Type="Number">115</Data></Cell>
   </Row>
   <Row>
    <Cell><Data ss:Type="DateTime">2014-11-26T10:19:55.000</Data></Cell>
    <Cell><Data ss:Type="Number">0</Data></Cell>
    <Cell><Data ss:Type="Number">-0.6</Data></Cell>
    <Cell><Data ss:Type="Number">38</Data></Cell>
    <Cell><Data ss:Type="Number">35.880000000000003</Data></Cell>
    <Cell ss:Index="9"><Data ss:Type="Number">116</Data></Cell>
   </Row>
   <Row>
    <Cell><Data ss:Type="DateTime">2014-11-26T10:19:56.000</Data></Cell>
    <Cell><Data ss:Type="Number">0</Data></Cell>
    <Cell><Data ss:Type="Number">-0.6</Data></Cell>
    <Cell><Data ss:Type="Number">37.799999999999997</Data></Cell>
    <Cell><Data ss:Type="Number">35.880000000000003</Data></Cell>
    <Cell ss:Index="9"><Data ss:Type="Number">117</Data></Cell>
   </Row>
   <Row>
    <Cell><Data ss:Type="DateTime">2014-11-26T10:19:57.000</Data></Cell>
    <Cell><Data ss:Type="Number">0</Data></Cell>
    <Cell><Data ss:Type="Number">-0.7</Data></Cell>
    <Cell><Data ss:Type="Number">37.799999999999997</Data></Cell>
    <Cell><Data ss:Type="Number">35.869999999999997</Data></Cell>
    <Cell ss:Index="9"><Data ss:Type="Number">118</Data></Cell>
   </Row>
   <Row>
    <Cell><Data ss:Type="DateTime">2014-11-26T10:19:58.000</Data></Cell>
    <Cell><Data ss:Type="Number">0</Data></Cell>
    <Cell><Data ss:Type="Number">-0.7</Data></Cell>
    <Cell><Data ss:Type="Number">37.799999999999997</Data></Cell>
    <Cell><Data ss:Type="Number">35.869999999999997</Data></Cell>
    <Cell ss:Index="9"><Data ss:Type="Number">119</Data></Cell>
   </Row>
   <Row>
    <Cell><Data ss:Type="DateTime">2014-11-26T10:19:59.000</Data></Cell>
    <Cell><Data ss:Type="Number">0</Data></Cell>
    <Cell><Data ss:Type="Number">-0.7</Data></Cell>
    <Cell><Data ss:Type="Number">37.700000000000003</Data></Cell>
    <Cell><Data ss:Type="Number">35.86</Data></Cell>
    <Cell ss:Index="9"><Data ss:Type="Number">120</Data></Cell>
   </Row>
   <Row>
    <Cell><Data ss:Type="DateTime">2014-11-26T10:20:00.000</Data></Cell>
    <Cell><Data ss:Type="Number">0</Data></Cell>
    <Cell><Data ss:Type="Number">-0.7</Data></Cell>
    <Cell><Data ss:Type="Number">38</Data></Cell>
    <Cell><Data ss:Type="Number">35.85</Data></Cell>
    <Cell ss:Index="9"><Data ss:Type="Number">121</Data></Cell>
   </Row>
   <Row>
    <Cell><Data ss:Type="DateTime">2014-11-26T10:20:01.000</Data></Cell>
    <Cell><Data ss:Type="Number">0</Data></Cell>
    <Cell><Data ss:Type="Number">-0.7</Data></Cell>
    <Cell><Data ss:Type="Number">38</Data></Cell>
    <Cell><Data ss:Type="Number">35.85</Data></Cell>
    <Cell ss:Index="9"><Data ss:Type="Number">122</Data></Cell>
   </Row>
   <Row>
    <Cell><Data ss:Type="DateTime">2014-11-26T10:20:02.000</Data></Cell>
    <Cell><Data ss:Type="Number">0</Data></Cell>
    <Cell><Data ss:Type="Number">-0.6</Data></Cell>
    <Cell><Data ss:Type="Number">38</Data></Cell>
    <Cell><Data ss:Type="Number">35.840000000000003</Data></Cell>
    <Cell ss:Index="9"><Data ss:Type="Number">123</Data></Cell>
   </Row>
   <Row>
    <Cell><Data ss:Type="DateTime">2014-11-26T10:20:03.000</Data></Cell>
    <Cell><Data ss:Type="Number">0</Data></Cell>
    <Cell><Data ss:Type="Number">-0.6</Data></Cell>
    <Cell><Data ss:Type="Number">38</Data></Cell>
    <Cell><Data ss:Type="Number">35.840000000000003</Data></Cell>
    <Cell ss:Index="9"><Data ss:Type="Number">124</Data></Cell>
   </Row>
   <Row>
    <Cell><Data ss:Type="DateTime">2014-11-26T10:20:04.000</Data></Cell>
    <Cell><Data ss:Type="Number">0</Data></Cell>
    <Cell><Data ss:Type="Number">-0.6</Data></Cell>
    <Cell><Data ss:Type="Number">38.299999999999997</Data></Cell>
    <Cell><Data ss:Type="Number">35.83</Data></Cell>
    <Cell ss:Index="9"><Data ss:Type="Number">125</Data></Cell>
   </Row>
   <Row>
    <Cell><Data ss:Type="DateTime">2014-11-26T10:20:05.000</Data></Cell>
    <Cell><Data ss:Type="Number">0</Data></Cell>
    <Cell><Data ss:Type="Number">-0.6</Data></Cell>
    <Cell><Data ss:Type="Number">38.1</Data></Cell>
    <Cell><Data ss:Type="Number">35.83</Data></Cell>
    <Cell ss:Index="9"><Data ss:Type="Number">126</Data></Cell>
   </Row>
   <Row>
    <Cell><Data ss:Type="DateTime">2014-11-26T10:20:06.000</Data></Cell>
    <Cell><Data ss:Type="Number">0</Data></Cell>
    <Cell><Data ss:Type="Number">-0.6</Data></Cell>
    <Cell><Data ss:Type="Number">37.9</Data></Cell>
    <Cell><Data ss:Type="Number">35.82</Data></Cell>
    <Cell ss:Index="9"><Data ss:Type="Number">127</Data></Cell>
   </Row>
   <Row>
    <Cell><Data ss:Type="DateTime">2014-11-26T10:20:07.000</Data></Cell>
    <Cell><Data ss:Type="Number">0</Data></Cell>
    <Cell><Data ss:Type="Number">-0.6</Data></Cell>
    <Cell><Data ss:Type="Number">37.9</Data></Cell>
    <Cell><Data ss:Type="Number">35.82</Data></Cell>
    <Cell ss:Index="9"><Data ss:Type="Number">128</Data></Cell>
   </Row>
   <Row>
    <Cell><Data ss:Type="DateTime">2014-11-26T10:20:08.000</Data></Cell>
    <Cell><Data ss:Type="Number">0</Data></Cell>
    <Cell><Data ss:Type="Number">-0.6</Data></Cell>
    <Cell><Data ss:Type="Number">37.700000000000003</Data></Cell>
    <Cell><Data ss:Type="Number">35.81</Data></Cell>
    <Cell ss:Index="9"><Data ss:Type="Number">129</Data></Cell>
   </Row>
   <Row>
    <Cell><Data ss:Type="DateTime">2014-11-26T10:20:09.000</Data></Cell>
    <Cell><Data ss:Type="Number">0</Data></Cell>
    <Cell><Data ss:Type="Number">-0.6</Data></Cell>
    <Cell><Data ss:Type="Number">37.700000000000003</Data></Cell>
    <Cell><Data ss:Type="Number">35.81</Data></Cell>
    <Cell ss:Index="9"><Data ss:Type="Number">130</Data></Cell>
   </Row>
   <Row>
    <Cell><Data ss:Type="DateTime">2014-11-26T10:20:10.000</Data></Cell>
    <Cell><Data ss:Type="Number">0</Data></Cell>
    <Cell><Data ss:Type="Number">-0.6</Data></Cell>
    <Cell><Data ss:Type="Number">37.299999999999997</Data></Cell>
    <Cell><Data ss:Type="Number">35.81</Data></Cell>
    <Cell ss:Index="9"><Data ss:Type="Number">131</Data></Cell>
   </Row>
   <Row>
    <Cell><Data ss:Type="DateTime">2014-11-26T10:20:11.000</Data></Cell>
    <Cell><Data ss:Type="Number">0</Data></Cell>
    <Cell><Data ss:Type="Number">-0.6</Data></Cell>
    <Cell><Data ss:Type="Number">37.6</Data></Cell>
    <Cell><Data ss:Type="Number">35.81</Data></Cell>
    <Cell ss:Index="9"><Data ss:Type="Number">132</Data></Cell>
   </Row>
   <Row>
    <Cell><Data ss:Type="DateTime">2014-11-26T10:20:12.000</Data></Cell>
    <Cell><Data ss:Type="Number">0</Data></Cell>
    <Cell><Data ss:Type="Number">-0.6</Data></Cell>
    <Cell><Data ss:Type="Number">37.6</Data></Cell>
    <Cell><Data ss:Type="Number">35.799999999999997</Data></Cell>
    <Cell ss:Index="9"><Data ss:Type="Number">133</Data></Cell>
   </Row>
   <Row>
    <Cell><Data ss:Type="DateTime">2014-11-26T10:20:13.000</Data></Cell>
    <Cell><Data ss:Type="Number">0</Data></Cell>
    <Cell><Data ss:Type="Number">-0.6</Data></Cell>
    <Cell><Data ss:Type="Number">37.6</Data></Cell>
    <Cell><Data ss:Type="Number">35.799999999999997</Data></Cell>
    <Cell ss:Index="9"><Data ss:Type="Number">134</Data></Cell>
   </Row>
   <Row>
    <Cell><Data ss:Type="DateTime">2014-11-26T10:20:14.000</Data></Cell>
    <Cell><Data ss:Type="Number">0</Data></Cell>
    <Cell><Data ss:Type="Number">-0.6</Data></Cell>
    <Cell><Data ss:Type="Number">37.6</Data></Cell>
    <Cell><Data ss:Type="Number">35.799999999999997</Data></Cell>
    <Cell ss:Index="9"><Data ss:Type="Number">135</Data></Cell>
   </Row>
   <Row>
    <Cell><Data ss:Type="DateTime">2014-11-26T10:20:15.000</Data></Cell>
    <Cell><Data ss:Type="Number">0</Data></Cell>
    <Cell><Data ss:Type="Number">-0.6</Data></Cell>
    <Cell><Data ss:Type="Number">38</Data></Cell>
    <Cell><Data ss:Type="Number">35.799999999999997</Data></Cell>
    <Cell ss:Index="9"><Data ss:Type="Number">136</Data></Cell>
   </Row>
   <Row>
    <Cell><Data ss:Type="DateTime">2014-11-26T10:20:16.000</Data></Cell>
    <Cell><Data ss:Type="Number">0</Data></Cell>
    <Cell><Data ss:Type="Number">-0.6</Data></Cell>
    <Cell><Data ss:Type="Number">35.799999999999997</Data></Cell>
    <Cell><Data ss:Type="Number">35.799999999999997</Data></Cell>
    <Cell ss:Index="9"><Data ss:Type="Number">137</Data></Cell>
   </Row>
   <Row>
    <Cell><Data ss:Type="DateTime">2014-11-26T10:20:17.000</Data></Cell>
    <Cell><Data ss:Type="Number">0</Data></Cell>
    <Cell><Data ss:Type="Number">-0.6</Data></Cell>
    <Cell><Data ss:Type="Number">35.799999999999997</Data></Cell>
    <Cell><Data ss:Type="Number">35.799999999999997</Data></Cell>
    <Cell ss:Index="9"><Data ss:Type="Number">138</Data></Cell>
   </Row>
   <Row>
    <Cell><Data ss:Type="DateTime">2014-11-26T10:20:18.000</Data></Cell>
    <Cell><Data ss:Type="Number">0</Data></Cell>
    <Cell><Data ss:Type="Number">-0.6</Data></Cell>
    <Cell><Data ss:Type="Number">35.5</Data></Cell>
    <Cell><Data ss:Type="Number">35.799999999999997</Data></Cell>
    <Cell ss:Index="9"><Data ss:Type="Number">139</Data></Cell>
   </Row>
   <Row>
    <Cell><Data ss:Type="DateTime">2014-11-26T10:20:19.000</Data></Cell>
    <Cell><Data ss:Type="Number">0</Data></Cell>
    <Cell><Data ss:Type="Number">-0.6</Data></Cell>
    <Cell><Data ss:Type="Number">35.299999999999997</Data></Cell>
    <Cell><Data ss:Type="Number">35.799999999999997</Data></Cell>
    <Cell ss:Index="9"><Data ss:Type="Number">140</Data></Cell>
   </Row>
   <Row>
    <Cell><Data ss:Type="DateTime">2014-11-26T10:20:20.000</Data></Cell>
    <Cell><Data ss:Type="Number">0</Data></Cell>
    <Cell><Data ss:Type="Number">-0.6</Data></Cell>
    <Cell><Data ss:Type="Number">35.200000000000003</Data></Cell>
    <Cell><Data ss:Type="Number">35.799999999999997</Data></Cell>
    <Cell ss:Index="9"><Data ss:Type="Number">141</Data></Cell>
   </Row>
   <Row>
    <Cell><Data ss:Type="DateTime">2014-11-26T10:20:21.000</Data></Cell>
    <Cell><Data ss:Type="Number">0</Data></Cell>
    <Cell><Data ss:Type="Number">-0.6</Data></Cell>
    <Cell><Data ss:Type="Number">35.200000000000003</Data></Cell>
    <Cell><Data ss:Type="Number">35.799999999999997</Data></Cell>
    <Cell ss:Index="9"><Data ss:Type="Number">142</Data></Cell>
   </Row>
   <Row>
    <Cell><Data ss:Type="DateTime">2014-11-26T10:20:22.000</Data></Cell>
    <Cell><Data ss:Type="Number">0</Data></Cell>
    <Cell><Data ss:Type="Number">-0.6</Data></Cell>
    <Cell><Data ss:Type="Number">34</Data></Cell>
    <Cell><Data ss:Type="Number">35.81</Data></Cell>
    <Cell ss:Index="9"><Data ss:Type="Number">143</Data></Cell>
   </Row>
   <Row>
    <Cell><Data ss:Type="DateTime">2014-11-26T10:20:23.000</Data></Cell>
    <Cell><Data ss:Type="Number">0</Data></Cell>
    <Cell><Data ss:Type="Number">-0.6</Data></Cell>
    <Cell><Data ss:Type="Number">34</Data></Cell>
    <Cell><Data ss:Type="Number">35.81</Data></Cell>
    <Cell ss:Index="9"><Data ss:Type="Number">144</Data></Cell>
   </Row>
   <Row>
    <Cell><Data ss:Type="DateTime">2014-11-26T10:20:24.000</Data></Cell>
    <Cell><Data ss:Type="Number">0</Data></Cell>
    <Cell><Data ss:Type="Number">-0.6</Data></Cell>
    <Cell><Data ss:Type="Number">34</Data></Cell>
    <Cell><Data ss:Type="Number">35.81</Data></Cell>
    <Cell ss:Index="9"><Data ss:Type="Number">145</Data></Cell>
   </Row>
   <Row>
    <Cell><Data ss:Type="DateTime">2014-11-26T10:20:25.000</Data></Cell>
    <Cell><Data ss:Type="Number">0</Data></Cell>
    <Cell><Data ss:Type="Number">-0.6</Data></Cell>
    <Cell><Data ss:Type="Number">34</Data></Cell>
    <Cell><Data ss:Type="Number">35.82</Data></Cell>
    <Cell ss:Index="9"><Data ss:Type="Number">146</Data></Cell>
   </Row>
   <Row>
    <Cell><Data ss:Type="DateTime">2014-11-26T10:20:26.000</Data></Cell>
    <Cell><Data ss:Type="Number">0</Data></Cell>
    <Cell><Data ss:Type="Number">-0.6</Data></Cell>
    <Cell><Data ss:Type="Number">34</Data></Cell>
    <Cell><Data ss:Type="Number">35.82</Data></Cell>
    <Cell ss:Index="9"><Data ss:Type="Number">147</Data></Cell>
   </Row>
   <Row>
    <Cell><Data ss:Type="DateTime">2014-11-26T10:20:27.000</Data></Cell>
    <Cell><Data ss:Type="Number">0</Data></Cell>
    <Cell><Data ss:Type="Number">-0.6</Data></Cell>
    <Cell><Data ss:Type="Number">35.4</Data></Cell>
    <Cell><Data ss:Type="Number">35.82</Data></Cell>
    <Cell ss:Index="9"><Data ss:Type="Number">148</Data></Cell>
   </Row>
   <Row>
    <Cell><Data ss:Type="DateTime">2014-11-26T10:20:28.000</Data></Cell>
    <Cell><Data ss:Type="Number">0</Data></Cell>
    <Cell><Data ss:Type="Number">-0.6</Data></Cell>
    <Cell><Data ss:Type="Number">35.4</Data></Cell>
    <Cell><Data ss:Type="Number">35.83</Data></Cell>
    <Cell ss:Index="9"><Data ss:Type="Number">149</Data></Cell>
   </Row>
   <Row>
    <Cell><Data ss:Type="DateTime">2014-11-26T10:20:29.000</Data></Cell>
    <Cell><Data ss:Type="Number">0</Data></Cell>
    <Cell><Data ss:Type="Number">-0.6</Data></Cell>
    <Cell><Data ss:Type="Number">35.4</Data></Cell>
    <Cell><Data ss:Type="Number">35.83</Data></Cell>
    <Cell ss:Index="9"><Data ss:Type="Number">150</Data></Cell>
   </Row>
   <Row>
    <Cell><Data ss:Type="DateTime">2014-11-26T10:20:30.000</Data></Cell>
    <Cell><Data ss:Type="Number">0</Data></Cell>
    <Cell><Data ss:Type="Number">-0.6</Data></Cell>
    <Cell><Data ss:Type="Number">35.4</Data></Cell>
    <Cell><Data ss:Type="Number">35.840000000000003</Data></Cell>
    <Cell ss:Index="9"><Data ss:Type="Number">151</Data></Cell>
   </Row>
   <Row>
    <Cell><Data ss:Type="DateTime">2014-11-26T10:20:31.000</Data></Cell>
    <Cell><Data ss:Type="Number">0</Data></Cell>
    <Cell><Data ss:Type="Number">-0.6</Data></Cell>
    <Cell><Data ss:Type="Number">34.700000000000003</Data></Cell>
    <Cell><Data ss:Type="Number">35.840000000000003</Data></Cell>
    <Cell ss:Index="9"><Data ss:Type="Number">152</Data></Cell>
   </Row>
   <Row>
    <Cell><Data ss:Type="DateTime">2014-11-26T10:20:32.000</Data></Cell>
    <Cell><Data ss:Type="Number">0</Data></Cell>
    <Cell><Data ss:Type="Number">-0.6</Data></Cell>
    <Cell><Data ss:Type="Number">34.5</Data></Cell>
    <Cell><Data ss:Type="Number">35.840000000000003</Data></Cell>
    <Cell ss:Index="9"><Data ss:Type="Number">153</Data></Cell>
   </Row>
   <Row>
    <Cell><Data ss:Type="DateTime">2014-11-26T10:20:33.000</Data></Cell>
    <Cell><Data ss:Type="Number">0</Data></Cell>
    <Cell><Data ss:Type="Number">-0.6</Data></Cell>
    <Cell><Data ss:Type="Number">34.5</Data></Cell>
    <Cell><Data ss:Type="Number">35.85</Data></Cell>
    <Cell ss:Index="9"><Data ss:Type="Number">154</Data></Cell>
   </Row>
   <Row>
    <Cell><Data ss:Type="DateTime">2014-11-26T10:20:34.000</Data></Cell>
    <Cell><Data ss:Type="Number">0</Data></Cell>
    <Cell><Data ss:Type="Number">-0.6</Data></Cell>
    <Cell><Data ss:Type="Number">34.5</Data></Cell>
    <Cell><Data ss:Type="Number">35.85</Data></Cell>
    <Cell ss:Index="9"><Data ss:Type="Number">155</Data></Cell>
   </Row>
   <Row>
    <Cell><Data ss:Type="DateTime">2014-11-26T10:20:35.000</Data></Cell>
    <Cell><Data ss:Type="Number">0</Data></Cell>
    <Cell><Data ss:Type="Number">-0.6</Data></Cell>
    <Cell><Data ss:Type="Number">34.200000000000003</Data></Cell>
    <Cell><Data ss:Type="Number">35.86</Data></Cell>
    <Cell ss:Index="9"><Data ss:Type="Number">156</Data></Cell>
   </Row>
   <Row>
    <Cell><Data ss:Type="DateTime">2014-11-26T10:20:36.000</Data></Cell>
    <Cell><Data ss:Type="Number">0</Data></Cell>
    <Cell><Data ss:Type="Number">-0.7</Data></Cell>
    <Cell><Data ss:Type="Number">34.700000000000003</Data></Cell>
    <Cell><Data ss:Type="Number">35.86</Data></Cell>
    <Cell ss:Index="9"><Data ss:Type="Number">157</Data></Cell>
   </Row>
   <Row>
    <Cell><Data ss:Type="DateTime">2014-11-26T10:20:37.000</Data></Cell>
    <Cell><Data ss:Type="Number">0</Data></Cell>
    <Cell><Data ss:Type="Number">-0.7</Data></Cell>
    <Cell><Data ss:Type="Number">35.200000000000003</Data></Cell>
    <Cell><Data ss:Type="Number">35.86</Data></Cell>
    <Cell ss:Index="9"><Data ss:Type="Number">158</Data></Cell>
   </Row>
   <Row>
    <Cell><Data ss:Type="DateTime">2014-11-26T10:20:38.000</Data></Cell>
    <Cell><Data ss:Type="Number">0</Data></Cell>
    <Cell><Data ss:Type="Number">-0.7</Data></Cell>
    <Cell><Data ss:Type="Number">35.200000000000003</Data></Cell>
    <Cell><Data ss:Type="Number">35.869999999999997</Data></Cell>
    <Cell ss:Index="9"><Data ss:Type="Number">159</Data></Cell>
   </Row>
   <Row>
    <Cell><Data ss:Type="DateTime">2014-11-26T10:20:39.000</Data></Cell>
    <Cell><Data ss:Type="Number">0</Data></Cell>
    <Cell><Data ss:Type="Number">-0.7</Data></Cell>
    <Cell><Data ss:Type="Number">35.200000000000003</Data></Cell>
    <Cell><Data ss:Type="Number">35.869999999999997</Data></Cell>
    <Cell ss:Index="9"><Data ss:Type="Number">160</Data></Cell>
   </Row>
   <Row>
    <Cell><Data ss:Type="DateTime">2014-11-26T10:20:40.000</Data></Cell>
    <Cell><Data ss:Type="Number">0</Data></Cell>
    <Cell><Data ss:Type="Number">-0.7</Data></Cell>
    <Cell><Data ss:Type="Number">35.6</Data></Cell>
    <Cell><Data ss:Type="Number">35.880000000000003</Data></Cell>
    <Cell ss:Index="9"><Data ss:Type="Number">161</Data></Cell>
   </Row>
   <Row>
    <Cell><Data ss:Type="DateTime">2014-11-26T10:20:41.000</Data></Cell>
    <Cell><Data ss:Type="Number">0</Data></Cell>
    <Cell><Data ss:Type="Number">-0.7</Data></Cell>
    <Cell><Data ss:Type="Number">36.799999999999997</Data></Cell>
    <Cell><Data ss:Type="Number">35.880000000000003</Data></Cell>
    <Cell ss:Index="9"><Data ss:Type="Number">162</Data></Cell>
   </Row>
   <Row>
    <Cell><Data ss:Type="DateTime">2014-11-26T10:20:42.000</Data></Cell>
    <Cell><Data ss:Type="Number">0</Data></Cell>
    <Cell><Data ss:Type="Number">-0.6</Data></Cell>
    <Cell><Data ss:Type="Number">36.799999999999997</Data></Cell>
    <Cell><Data ss:Type="Number">35.880000000000003</Data></Cell>
    <Cell ss:Index="9"><Data ss:Type="Number">163</Data></Cell>
   </Row>
   <Row>
    <Cell><Data ss:Type="DateTime">2014-11-26T10:20:43.000</Data></Cell>
    <Cell><Data ss:Type="Number">0</Data></Cell>
    <Cell><Data ss:Type="Number">-0.6</Data></Cell>
    <Cell><Data ss:Type="Number">36.799999999999997</Data></Cell>
    <Cell><Data ss:Type="Number">35.89</Data></Cell>
    <Cell ss:Index="9"><Data ss:Type="Number">164</Data></Cell>
   </Row>
   <Row>
    <Cell><Data ss:Type="DateTime">2014-11-26T10:20:44.000</Data></Cell>
    <Cell><Data ss:Type="Number">0</Data></Cell>
    <Cell><Data ss:Type="Number">-0.6</Data></Cell>
    <Cell><Data ss:Type="Number">37</Data></Cell>
    <Cell><Data ss:Type="Number">35.89</Data></Cell>
    <Cell ss:Index="9"><Data ss:Type="Number">165</Data></Cell>
   </Row>
   <Row>
    <Cell><Data ss:Type="DateTime">2014-11-26T10:20:45.000</Data></Cell>
    <Cell><Data ss:Type="Number">0</Data></Cell>
    <Cell><Data ss:Type="Number">-0.6</Data></Cell>
    <Cell><Data ss:Type="Number">37</Data></Cell>
    <Cell><Data ss:Type="Number">35.89</Data></Cell>
    <Cell ss:Index="9"><Data ss:Type="Number">166</Data></Cell>
   </Row>
   <Row>
    <Cell><Data ss:Type="DateTime">2014-11-26T10:20:46.000</Data></Cell>
    <Cell><Data ss:Type="Number">0</Data></Cell>
    <Cell><Data ss:Type="Number">-0.6</Data></Cell>
    <Cell><Data ss:Type="Number">37</Data></Cell>
    <Cell><Data ss:Type="Number">35.9</Data></Cell>
    <Cell ss:Index="9"><Data ss:Type="Number">167</Data></Cell>
   </Row>
   <Row>
    <Cell><Data ss:Type="DateTime">2014-11-26T10:20:47.000</Data></Cell>
    <Cell><Data ss:Type="Number">0</Data></Cell>
    <Cell><Data ss:Type="Number">-0.6</Data></Cell>
    <Cell><Data ss:Type="Number">37.1</Data></Cell>
    <Cell><Data ss:Type="Number">35.9</Data></Cell>
    <Cell ss:Index="9"><Data ss:Type="Number">168</Data></Cell>
   </Row>
   <Row>
    <Cell><Data ss:Type="DateTime">2014-11-26T10:20:48.000</Data></Cell>
    <Cell><Data ss:Type="Number">0</Data></Cell>
    <Cell><Data ss:Type="Number">-0.6</Data></Cell>
    <Cell><Data ss:Type="Number">37.1</Data></Cell>
    <Cell><Data ss:Type="Number">35.9</Data></Cell>
    <Cell ss:Index="9"><Data ss:Type="Number">169</Data></Cell>
   </Row>
   <Row>
    <Cell><Data ss:Type="DateTime">2014-11-26T10:20:49.000</Data></Cell>
    <Cell><Data ss:Type="Number">0</Data></Cell>
    <Cell><Data ss:Type="Number">-0.6</Data></Cell>
    <Cell><Data ss:Type="Number">37.1</Data></Cell>
    <Cell><Data ss:Type="Number">35.909999999999997</Data></Cell>
    <Cell ss:Index="9"><Data ss:Type="Number">170</Data></Cell>
   </Row>
   <Row>
    <Cell><Data ss:Type="DateTime">2014-11-26T10:20:50.000</Data></Cell>
    <Cell><Data ss:Type="Number">0</Data></Cell>
    <Cell><Data ss:Type="Number">-0.6</Data></Cell>
    <Cell><Data ss:Type="Number">37.1</Data></Cell>
    <Cell><Data ss:Type="Number">35.909999999999997</Data></Cell>
    <Cell ss:Index="9"><Data ss:Type="Number">171</Data></Cell>
   </Row>
   <Row>
    <Cell><Data ss:Type="DateTime">2014-11-26T10:20:51.000</Data></Cell>
    <Cell><Data ss:Type="Number">0</Data></Cell>
    <Cell><Data ss:Type="Number">-0.6</Data></Cell>
    <Cell><Data ss:Type="Number">37.299999999999997</Data></Cell>
    <Cell><Data ss:Type="Number">35.909999999999997</Data></Cell>
    <Cell ss:Index="9"><Data ss:Type="Number">172</Data></Cell>
   </Row>
   <Row>
    <Cell><Data ss:Type="DateTime">2014-11-26T10:20:52.000</Data></Cell>
    <Cell><Data ss:Type="Number">0</Data></Cell>
    <Cell><Data ss:Type="Number">-0.6</Data></Cell>
    <Cell><Data ss:Type="Number">37.1</Data></Cell>
    <Cell><Data ss:Type="Number">35.909999999999997</Data></Cell>
    <Cell ss:Index="9"><Data ss:Type="Number">173</Data></Cell>
   </Row>
   <Row>
    <Cell><Data ss:Type="DateTime">2014-11-26T10:20:53.000</Data></Cell>
    <Cell><Data ss:Type="Number">0</Data></Cell>
    <Cell><Data ss:Type="Number">-0.6</Data></Cell>
    <Cell><Data ss:Type="Number">37.1</Data></Cell>
    <Cell><Data ss:Type="Number">35.92</Data></Cell>
    <Cell ss:Index="9"><Data ss:Type="Number">174</Data></Cell>
   </Row>
   <Row>
    <Cell><Data ss:Type="DateTime">2014-11-26T10:20:54.000</Data></Cell>
    <Cell><Data ss:Type="Number">0</Data></Cell>
    <Cell><Data ss:Type="Number">-0.6</Data></Cell>
    <Cell><Data ss:Type="Number">37.5</Data></Cell>
    <Cell><Data ss:Type="Number">35.92</Data></Cell>
    <Cell ss:Index="9"><Data ss:Type="Number">175</Data></Cell>
   </Row>
   <Row>
    <Cell><Data ss:Type="DateTime">2014-11-26T10:20:55.000</Data></Cell>
    <Cell><Data ss:Type="Number">0</Data></Cell>
    <Cell><Data ss:Type="Number">-0.6</Data></Cell>
    <Cell><Data ss:Type="Number">37.200000000000003</Data></Cell>
    <Cell><Data ss:Type="Number">35.92</Data></Cell>
    <Cell ss:Index="9"><Data ss:Type="Number">176</Data></Cell>
   </Row>
   <Row>
    <Cell><Data ss:Type="DateTime">2014-11-26T10:20:56.000</Data></Cell>
    <Cell><Data ss:Type="Number">0.1</Data></Cell>
    <Cell><Data ss:Type="Number">-0.6</Data></Cell>
    <Cell><Data ss:Type="Number">36.6</Data></Cell>
    <Cell><Data ss:Type="Number">35.93</Data></Cell>
    <Cell ss:Index="9"><Data ss:Type="Number">177</Data></Cell>
   </Row>
   <Row>
    <Cell><Data ss:Type="DateTime">2014-11-26T10:20:57.000</Data></Cell>
    <Cell><Data ss:Type="Number">0.1</Data></Cell>
    <Cell><Data ss:Type="Number">-0.6</Data></Cell>
    <Cell><Data ss:Type="Number">36.6</Data></Cell>
    <Cell><Data ss:Type="Number">35.93</Data></Cell>
    <Cell ss:Index="9"><Data ss:Type="Number">178</Data></Cell>
   </Row>
   <Row>
    <Cell><Data ss:Type="DateTime">2014-11-26T10:20:58.000</Data></Cell>
    <Cell><Data ss:Type="Number">0.1</Data></Cell>
    <Cell><Data ss:Type="Number">-0.6</Data></Cell>
    <Cell><Data ss:Type="Number">36.6</Data></Cell>
    <Cell><Data ss:Type="Number">35.93</Data></Cell>
    <Cell ss:Index="9"><Data ss:Type="Number">179</Data></Cell>
   </Row>
   <Row>
    <Cell><Data ss:Type="DateTime">2014-11-26T10:20:59.000</Data></Cell>
    <Cell><Data ss:Type="Number">0.1</Data></Cell>
    <Cell><Data ss:Type="Number">-0.6</Data></Cell>
    <Cell><Data ss:Type="Number">36.6</Data></Cell>
    <Cell><Data ss:Type="Number">35.94</Data></Cell>
    <Cell ss:Index="9"><Data ss:Type="Number">180</Data></Cell>
   </Row>
   <Row>
    <Cell><Data ss:Type="DateTime">2014-11-26T10:21:00.000</Data></Cell>
    <Cell><Data ss:Type="Number">0.1</Data></Cell>
    <Cell><Data ss:Type="Number">-0.7</Data></Cell>
    <Cell><Data ss:Type="Number">36.6</Data></Cell>
    <Cell><Data ss:Type="Number">35.94</Data></Cell>
    <Cell ss:Index="9"><Data ss:Type="Number">181</Data></Cell>
   </Row>
   <Row>
    <Cell><Data ss:Type="DateTime">2014-11-26T10:21:01.000</Data></Cell>
    <Cell><Data ss:Type="Number">0</Data></Cell>
    <Cell><Data ss:Type="Number">-0.7</Data></Cell>
    <Cell><Data ss:Type="Number">35.5</Data></Cell>
    <Cell><Data ss:Type="Number">35.94</Data></Cell>
    <Cell ss:Index="9"><Data ss:Type="Number">182</Data></Cell>
   </Row>
   <Row>
    <Cell><Data ss:Type="DateTime">2014-11-26T10:21:02.000</Data></Cell>
    <Cell><Data ss:Type="Number">0.1</Data></Cell>
    <Cell><Data ss:Type="Number">-0.7</Data></Cell>
    <Cell><Data ss:Type="Number">35.4</Data></Cell>
    <Cell><Data ss:Type="Number">35.94</Data></Cell>
    <Cell ss:Index="9"><Data ss:Type="Number">183</Data></Cell>
   </Row>
   <Row>
    <Cell><Data ss:Type="DateTime">2014-11-26T10:21:03.000</Data></Cell>
    <Cell><Data ss:Type="Number">0.2</Data></Cell>
    <Cell><Data ss:Type="Number">-0.7</Data></Cell>
    <Cell><Data ss:Type="Number">35.4</Data></Cell>
    <Cell><Data ss:Type="Number">35.950000000000003</Data></Cell>
    <Cell ss:Index="9"><Data ss:Type="Number">184</Data></Cell>
   </Row>
   <Row>
    <Cell><Data ss:Type="DateTime">2014-11-26T10:21:04.000</Data></Cell>
    <Cell><Data ss:Type="Number">0.2</Data></Cell>
    <Cell><Data ss:Type="Number">-0.7</Data></Cell>
    <Cell><Data ss:Type="Number">35.1</Data></Cell>
    <Cell><Data ss:Type="Number">35.950000000000003</Data></Cell>
    <Cell ss:Index="9"><Data ss:Type="Number">185</Data></Cell>
   </Row>
   <Row>
    <Cell><Data ss:Type="DateTime">2014-11-26T10:21:05.000</Data></Cell>
    <Cell><Data ss:Type="Number">0.2</Data></Cell>
    <Cell><Data ss:Type="Number">-0.7</Data></Cell>
    <Cell><Data ss:Type="Number">35</Data></Cell>
    <Cell><Data ss:Type="Number">35.950000000000003</Data></Cell>
    <Cell ss:Index="9"><Data ss:Type="Number">186</Data></Cell>
   </Row>
   <Row>
    <Cell><Data ss:Type="DateTime">2014-11-26T10:21:06.000</Data></Cell>
    <Cell><Data ss:Type="Number">0.4</Data></Cell>
    <Cell><Data ss:Type="Number">-0.6</Data></Cell>
    <Cell><Data ss:Type="Number">35.1</Data></Cell>
    <Cell><Data ss:Type="Number">35.950000000000003</Data></Cell>
    <Cell ss:Index="9"><Data ss:Type="Number">187</Data></Cell>
   </Row>
   <Row>
    <Cell><Data ss:Type="DateTime">2014-11-26T10:21:07.000</Data></Cell>
    <Cell><Data ss:Type="Number">0.5</Data></Cell>
    <Cell><Data ss:Type="Number">-0.5</Data></Cell>
    <Cell><Data ss:Type="Number">35.200000000000003</Data></Cell>
    <Cell><Data ss:Type="Number">35.96</Data></Cell>
    <Cell ss:Index="9"><Data ss:Type="Number">188</Data></Cell>
   </Row>
   <Row>
    <Cell><Data ss:Type="DateTime">2014-11-26T10:21:08.000</Data></Cell>
    <Cell><Data ss:Type="Number">0.4</Data></Cell>
    <Cell><Data ss:Type="Number">-0.5</Data></Cell>
    <Cell><Data ss:Type="Number">35.200000000000003</Data></Cell>
    <Cell><Data ss:Type="Number">35.96</Data></Cell>
    <Cell ss:Index="9"><Data ss:Type="Number">189</Data></Cell>
   </Row>
   <Row>
    <Cell><Data ss:Type="DateTime">2014-11-26T10:21:09.000</Data></Cell>
    <Cell><Data ss:Type="Number">0.6</Data></Cell>
    <Cell><Data ss:Type="Number">-0.5</Data></Cell>
    <Cell><Data ss:Type="Number">35.299999999999997</Data></Cell>
    <Cell><Data ss:Type="Number">35.96</Data></Cell>
    <Cell ss:Index="9"><Data ss:Type="Number">190</Data></Cell>
   </Row>
   <Row>
    <Cell><Data ss:Type="DateTime">2014-11-26T10:21:10.000</Data></Cell>
    <Cell><Data ss:Type="Number">0.6</Data></Cell>
    <Cell><Data ss:Type="Number">-0.5</Data></Cell>
    <Cell><Data ss:Type="Number">35.9</Data></Cell>
    <Cell><Data ss:Type="Number">35.96</Data></Cell>
    <Cell ss:Index="9"><Data ss:Type="Number">191</Data></Cell>
   </Row>
   <Row>
    <Cell><Data ss:Type="DateTime">2014-11-26T10:21:11.000</Data></Cell>
    <Cell><Data ss:Type="Number">0.7</Data></Cell>
    <Cell><Data ss:Type="Number">-0.5</Data></Cell>
    <Cell><Data ss:Type="Number">35.9</Data></Cell>
    <Cell><Data ss:Type="Number">35.97</Data></Cell>
    <Cell ss:Index="9"><Data ss:Type="Number">192</Data></Cell>
   </Row>
   <Row>
    <Cell><Data ss:Type="DateTime">2014-11-26T10:21:12.000</Data></Cell>
    <Cell><Data ss:Type="Number">0.7</Data></Cell>
    <Cell><Data ss:Type="Number">-0.5</Data></Cell>
    <Cell><Data ss:Type="Number">35.9</Data></Cell>
    <Cell><Data ss:Type="Number">35.97</Data></Cell>
    <Cell ss:Index="9"><Data ss:Type="Number">193</Data></Cell>
   </Row>
   <Row>
    <Cell><Data ss:Type="DateTime">2014-11-26T10:21:13.000</Data></Cell>
    <Cell><Data ss:Type="Number">0.9</Data></Cell>
    <Cell><Data ss:Type="Number">-0.5</Data></Cell>
    <Cell><Data ss:Type="Number">35.9</Data></Cell>
    <Cell><Data ss:Type="Number">35.97</Data></Cell>
    <Cell ss:Index="9"><Data ss:Type="Number">194</Data></Cell>
   </Row>
   <Row>
    <Cell><Data ss:Type="DateTime">2014-11-26T10:21:14.000</Data></Cell>
    <Cell><Data ss:Type="Number">0.9</Data></Cell>
    <Cell><Data ss:Type="Number">-0.5</Data></Cell>
    <Cell><Data ss:Type="Number">35.9</Data></Cell>
    <Cell><Data ss:Type="Number">35.97</Data></Cell>
    <Cell ss:Index="9"><Data ss:Type="Number">195</Data></Cell>
   </Row>
   <Row>
    <Cell><Data ss:Type="DateTime">2014-11-26T10:21:15.000</Data></Cell>
    <Cell><Data ss:Type="Number">0.9</Data></Cell>
    <Cell><Data ss:Type="Number">-0.5</Data></Cell>
    <Cell><Data ss:Type="Number">35.5</Data></Cell>
    <Cell><Data ss:Type="Number">35.97</Data></Cell>
    <Cell ss:Index="9"><Data ss:Type="Number">196</Data></Cell>
   </Row>
   <Row>
    <Cell><Data ss:Type="DateTime">2014-11-26T10:21:16.000</Data></Cell>
    <Cell><Data ss:Type="Number">0.9</Data></Cell>
    <Cell><Data ss:Type="Number">-0.5</Data></Cell>
    <Cell><Data ss:Type="Number">35.5</Data></Cell>
    <Cell><Data ss:Type="Number">35.979999999999997</Data></Cell>
    <Cell ss:Index="9"><Data ss:Type="Number">197</Data></Cell>
   </Row>
   <Row>
    <Cell><Data ss:Type="DateTime">2014-11-26T10:21:17.000</Data></Cell>
    <Cell><Data ss:Type="Number">0.8</Data></Cell>
    <Cell><Data ss:Type="Number">-0.6</Data></Cell>
    <Cell><Data ss:Type="Number">35.5</Data></Cell>
    <Cell><Data ss:Type="Number">35.979999999999997</Data></Cell>
    <Cell ss:Index="9"><Data ss:Type="Number">198</Data></Cell>
   </Row>
   <Row>
    <Cell><Data ss:Type="DateTime">2014-11-26T10:21:18.000</Data></Cell>
    <Cell><Data ss:Type="Number">0.8</Data></Cell>
    <Cell><Data ss:Type="Number">-0.7</Data></Cell>
    <Cell><Data ss:Type="Number">35.200000000000003</Data></Cell>
    <Cell><Data ss:Type="Number">35.979999999999997</Data></Cell>
    <Cell ss:Index="9"><Data ss:Type="Number">199</Data></Cell>
   </Row>
   <Row>
    <Cell><Data ss:Type="DateTime">2014-11-26T10:21:19.000</Data></Cell>
    <Cell><Data ss:Type="Number">0.9</Data></Cell>
    <Cell><Data ss:Type="Number">-0.8</Data></Cell>
    <Cell><Data ss:Type="Number">35.200000000000003</Data></Cell>
    <Cell><Data ss:Type="Number">35.979999999999997</Data></Cell>
    <Cell ss:Index="9"><Data ss:Type="Number">200</Data></Cell>
   </Row>
   <Row>
    <Cell><Data ss:Type="DateTime">2014-11-26T10:21:20.000</Data></Cell>
    <Cell><Data ss:Type="Number">0.9</Data></Cell>
    <Cell><Data ss:Type="Number">-0.8</Data></Cell>
    <Cell><Data ss:Type="Number">35.799999999999997</Data></Cell>
    <Cell><Data ss:Type="Number">35.979999999999997</Data></Cell>
    <Cell ss:Index="9"><Data ss:Type="Number">201</Data></Cell>
   </Row>
   <Row>
    <Cell><Data ss:Type="DateTime">2014-11-26T10:21:21.000</Data></Cell>
    <Cell><Data ss:Type="Number">0.9</Data></Cell>
    <Cell><Data ss:Type="Number">-0.8</Data></Cell>
    <Cell><Data ss:Type="Number">35.6</Data></Cell>
    <Cell><Data ss:Type="Number">35.979999999999997</Data></Cell>
    <Cell ss:Index="9"><Data ss:Type="Number">202</Data></Cell>
   </Row>
   <Row>
    <Cell><Data ss:Type="DateTime">2014-11-26T10:21:22.000</Data></Cell>
    <Cell><Data ss:Type="Number">0.9</Data></Cell>
    <Cell><Data ss:Type="Number">-0.8</Data></Cell>
    <Cell><Data ss:Type="Number">35.6</Data></Cell>
    <Cell><Data ss:Type="Number">35.99</Data></Cell>
    <Cell ss:Index="9"><Data ss:Type="Number">203</Data></Cell>
   </Row>
   <Row>
    <Cell><Data ss:Type="DateTime">2014-11-26T10:21:23.000</Data></Cell>
    <Cell><Data ss:Type="Number">0.9</Data></Cell>
    <Cell><Data ss:Type="Number">-0.8</Data></Cell>
    <Cell><Data ss:Type="Number">35.4</Data></Cell>
    <Cell><Data ss:Type="Number">35.99</Data></Cell>
    <Cell ss:Index="9"><Data ss:Type="Number">204</Data></Cell>
   </Row>
   <Row>
    <Cell><Data ss:Type="DateTime">2014-11-26T10:21:24.000</Data></Cell>
    <Cell><Data ss:Type="Number">0.8</Data></Cell>
    <Cell><Data ss:Type="Number">-0.6</Data></Cell>
    <Cell><Data ss:Type="Number">34.5</Data></Cell>
    <Cell><Data ss:Type="Number">35.99</Data></Cell>
    <Cell ss:Index="9"><Data ss:Type="Number">205</Data></Cell>
   </Row>
   <Row>
    <Cell><Data ss:Type="DateTime">2014-11-26T10:21:25.000</Data></Cell>
    <Cell><Data ss:Type="Number">0.7</Data></Cell>
    <Cell><Data ss:Type="Number">-0.6</Data></Cell>
    <Cell><Data ss:Type="Number">34.5</Data></Cell>
    <Cell><Data ss:Type="Number">35.99</Data></Cell>
    <Cell ss:Index="9"><Data ss:Type="Number">206</Data></Cell>
   </Row>
   <Row>
    <Cell><Data ss:Type="DateTime">2014-11-26T10:21:26.000</Data></Cell>
    <Cell><Data ss:Type="Number">0.7</Data></Cell>
    <Cell><Data ss:Type="Number">-0.5</Data></Cell>
    <Cell><Data ss:Type="Number">34.5</Data></Cell>
    <Cell><Data ss:Type="Number">35.99</Data></Cell>
    <Cell ss:Index="9"><Data ss:Type="Number">207</Data></Cell>
   </Row>
   <Row>
    <Cell><Data ss:Type="DateTime">2014-11-26T10:21:27.000</Data></Cell>
    <Cell><Data ss:Type="Number">0.8</Data></Cell>
    <Cell><Data ss:Type="Number">-0.3</Data></Cell>
    <Cell><Data ss:Type="Number">34.5</Data></Cell>
    <Cell><Data ss:Type="Number">36</Data></Cell>
    <Cell ss:Index="9"><Data ss:Type="Number">208</Data></Cell>
   </Row>
   <Row>
    <Cell><Data ss:Type="DateTime">2014-11-26T10:21:28.000</Data></Cell>
    <Cell><Data ss:Type="Number">0.8</Data></Cell>
    <Cell><Data ss:Type="Number">-0.4</Data></Cell>
    <Cell><Data ss:Type="Number">34.5</Data></Cell>
    <Cell><Data ss:Type="Number">36</Data></Cell>
    <Cell ss:Index="9"><Data ss:Type="Number">209</Data></Cell>
   </Row>
   <Row>
    <Cell><Data ss:Type="DateTime">2014-11-26T10:21:29.000</Data></Cell>
    <Cell><Data ss:Type="Number">0.7</Data></Cell>
    <Cell><Data ss:Type="Number">-0.4</Data></Cell>
    <Cell><Data ss:Type="Number">35.1</Data></Cell>
    <Cell><Data ss:Type="Number">36</Data></Cell>
    <Cell ss:Index="9"><Data ss:Type="Number">210</Data></Cell>
   </Row>
   <Row>
    <Cell><Data ss:Type="DateTime">2014-11-26T10:21:30.000</Data></Cell>
    <Cell><Data ss:Type="Number">0.6</Data></Cell>
    <Cell><Data ss:Type="Number">-0.6</Data></Cell>
    <Cell><Data ss:Type="Number">35.6</Data></Cell>
    <Cell><Data ss:Type="Number">36</Data></Cell>
    <Cell ss:Index="9"><Data ss:Type="Number">211</Data></Cell>
   </Row>
   <Row>
    <Cell><Data ss:Type="DateTime">2014-11-26T10:21:31.000</Data></Cell>
    <Cell><Data ss:Type="Number">0.5</Data></Cell>
    <Cell><Data ss:Type="Number">-0.6</Data></Cell>
    <Cell><Data ss:Type="Number">35.6</Data></Cell>
    <Cell><Data ss:Type="Number">36</Data></Cell>
    <Cell ss:Index="9"><Data ss:Type="Number">212</Data></Cell>
   </Row>
   <Row>
    <Cell><Data ss:Type="DateTime">2014-11-26T10:21:32.000</Data></Cell>
    <Cell><Data ss:Type="Number">0.4</Data></Cell>
    <Cell><Data ss:Type="Number">-0.7</Data></Cell>
    <Cell><Data ss:Type="Number">36.1</Data></Cell>
    <Cell><Data ss:Type="Number">36</Data></Cell>
    <Cell ss:Index="9"><Data ss:Type="Number">213</Data></Cell>
   </Row>
   <Row>
    <Cell><Data ss:Type="DateTime">2014-11-26T10:21:33.000</Data></Cell>
    <Cell><Data ss:Type="Number">0.3</Data></Cell>
    <Cell><Data ss:Type="Number">-0.7</Data></Cell>
    <Cell><Data ss:Type="Number">36.1</Data></Cell>
    <Cell><Data ss:Type="Number">36</Data></Cell>
    <Cell ss:Index="9"><Data ss:Type="Number">214</Data></Cell>
   </Row>
   <Row>
    <Cell><Data ss:Type="DateTime">2014-11-26T10:21:34.000</Data></Cell>
    <Cell><Data ss:Type="Number">0.2</Data></Cell>
    <Cell><Data ss:Type="Number">-0.7</Data></Cell>
    <Cell><Data ss:Type="Number">36</Data></Cell>
    <Cell><Data ss:Type="Number">36</Data></Cell>
    <Cell ss:Index="9"><Data ss:Type="Number">215</Data></Cell>
   </Row>
   <Row>
    <Cell><Data ss:Type="DateTime">2014-11-26T10:21:35.000</Data></Cell>
    <Cell><Data ss:Type="Number">0.4</Data></Cell>
    <Cell><Data ss:Type="Number">-0.7</Data></Cell>
    <Cell><Data ss:Type="Number">35.700000000000003</Data></Cell>
    <Cell><Data ss:Type="Number">36</Data></Cell>
    <Cell ss:Index="9"><Data ss:Type="Number">216</Data></Cell>
   </Row>
   <Row>
    <Cell><Data ss:Type="DateTime">2014-11-26T10:21:36.000</Data></Cell>
    <Cell><Data ss:Type="Number">0.4</Data></Cell>
    <Cell><Data ss:Type="Number">-0.6</Data></Cell>
    <Cell><Data ss:Type="Number">35.700000000000003</Data></Cell>
    <Cell><Data ss:Type="Number">36.01</Data></Cell>
    <Cell ss:Index="9"><Data ss:Type="Number">217</Data></Cell>
   </Row>
   <Row>
    <Cell><Data ss:Type="DateTime">2014-11-26T10:21:37.000</Data></Cell>
    <Cell><Data ss:Type="Number">0.4</Data></Cell>
    <Cell><Data ss:Type="Number">-0.7</Data></Cell>
    <Cell><Data ss:Type="Number">35.700000000000003</Data></Cell>
    <Cell><Data ss:Type="Number">36.01</Data></Cell>
    <Cell ss:Index="9"><Data ss:Type="Number">218</Data></Cell>
   </Row>
   <Row>
    <Cell><Data ss:Type="DateTime">2014-11-26T10:21:38.000</Data></Cell>
    <Cell><Data ss:Type="Number">0.4</Data></Cell>
    <Cell><Data ss:Type="Number">-0.7</Data></Cell>
    <Cell><Data ss:Type="Number">35.5</Data></Cell>
    <Cell><Data ss:Type="Number">36.01</Data></Cell>
    <Cell ss:Index="9"><Data ss:Type="Number">219</Data></Cell>
   </Row>
   <Row>
    <Cell><Data ss:Type="DateTime">2014-11-26T10:21:39.000</Data></Cell>
    <Cell><Data ss:Type="Number">0.6</Data></Cell>
    <Cell><Data ss:Type="Number">-0.7</Data></Cell>
    <Cell><Data ss:Type="Number">35.5</Data></Cell>
    <Cell><Data ss:Type="Number">36.01</Data></Cell>
    <Cell ss:Index="9"><Data ss:Type="Number">220</Data></Cell>
   </Row>
   <Row>
    <Cell><Data ss:Type="DateTime">2014-11-26T10:21:40.000</Data></Cell>
    <Cell><Data ss:Type="Number">0.6</Data></Cell>
    <Cell><Data ss:Type="Number">-0.7</Data></Cell>
    <Cell><Data ss:Type="Number">35.5</Data></Cell>
    <Cell><Data ss:Type="Number">36.01</Data></Cell>
    <Cell ss:Index="9"><Data ss:Type="Number">221</Data></Cell>
   </Row>
   <Row>
    <Cell><Data ss:Type="DateTime">2014-11-26T10:21:41.000</Data></Cell>
    <Cell><Data ss:Type="Number">0.6</Data></Cell>
    <Cell><Data ss:Type="Number">-0.7</Data></Cell>
    <Cell><Data ss:Type="Number">35.299999999999997</Data></Cell>
    <Cell><Data ss:Type="Number">36.01</Data></Cell>
    <Cell ss:Index="9"><Data ss:Type="Number">222</Data></Cell>
   </Row>
   <Row>
    <Cell><Data ss:Type="DateTime">2014-11-26T10:21:42.000</Data></Cell>
    <Cell><Data ss:Type="Number">0.6</Data></Cell>
    <Cell><Data ss:Type="Number">-0.7</Data></Cell>
    <Cell><Data ss:Type="Number">35.299999999999997</Data></Cell>
    <Cell><Data ss:Type="Number">36.01</Data></Cell>
    <Cell ss:Index="9"><Data ss:Type="Number">223</Data></Cell>
   </Row>
   <Row>
    <Cell><Data ss:Type="DateTime">2014-11-26T10:21:43.000</Data></Cell>
    <Cell><Data ss:Type="Number">0.7</Data></Cell>
    <Cell><Data ss:Type="Number">-0.7</Data></Cell>
    <Cell><Data ss:Type="Number">35.299999999999997</Data></Cell>
    <Cell><Data ss:Type="Number">36.01</Data></Cell>
    <Cell ss:Index="9"><Data ss:Type="Number">224</Data></Cell>
   </Row>
   <Row>
    <Cell><Data ss:Type="DateTime">2014-11-26T10:21:44.000</Data></Cell>
    <Cell><Data ss:Type="Number">0.7</Data></Cell>
    <Cell><Data ss:Type="Number">-0.8</Data></Cell>
    <Cell><Data ss:Type="Number">35.299999999999997</Data></Cell>
    <Cell><Data ss:Type="Number">36.01</Data></Cell>
    <Cell ss:Index="9"><Data ss:Type="Number">225</Data></Cell>
   </Row>
   <Row>
    <Cell><Data ss:Type="DateTime">2014-11-26T10:21:45.000</Data></Cell>
    <Cell><Data ss:Type="Number">0.7</Data></Cell>
    <Cell><Data ss:Type="Number">-0.8</Data></Cell>
    <Cell><Data ss:Type="Number">35.299999999999997</Data></Cell>
    <Cell><Data ss:Type="Number">36.01</Data></Cell>
    <Cell ss:Index="9"><Data ss:Type="Number">226</Data></Cell>
   </Row>
   <Row>
    <Cell><Data ss:Type="DateTime">2014-11-26T10:21:46.000</Data></Cell>
    <Cell><Data ss:Type="Number">0.6</Data></Cell>
    <Cell><Data ss:Type="Number">-0.8</Data></Cell>
    <Cell><Data ss:Type="Number">35.4</Data></Cell>
    <Cell><Data ss:Type="Number">36.020000000000003</Data></Cell>
    <Cell ss:Index="9"><Data ss:Type="Number">227</Data></Cell>
   </Row>
   <Row>
    <Cell><Data ss:Type="DateTime">2014-11-26T10:21:47.000</Data></Cell>
    <Cell><Data ss:Type="Number">0.6</Data></Cell>
    <Cell><Data ss:Type="Number">-0.6</Data></Cell>
    <Cell><Data ss:Type="Number">35.4</Data></Cell>
    <Cell><Data ss:Type="Number">36.020000000000003</Data></Cell>
    <Cell ss:Index="9"><Data ss:Type="Number">228</Data></Cell>
   </Row>
   <Row>
    <Cell><Data ss:Type="DateTime">2014-11-26T10:21:48.000</Data></Cell>
    <Cell><Data ss:Type="Number">0.7</Data></Cell>
    <Cell><Data ss:Type="Number">-0.6</Data></Cell>
    <Cell><Data ss:Type="Number">35.799999999999997</Data></Cell>
    <Cell><Data ss:Type="Number">36.020000000000003</Data></Cell>
    <Cell ss:Index="9"><Data ss:Type="Number">229</Data></Cell>
   </Row>
   <Row>
    <Cell><Data ss:Type="DateTime">2014-11-26T10:21:49.000</Data></Cell>
    <Cell><Data ss:Type="Number">0.9</Data></Cell>
    <Cell><Data ss:Type="Number">-0.5</Data></Cell>
    <Cell><Data ss:Type="Number">35.799999999999997</Data></Cell>
    <Cell><Data ss:Type="Number">36.020000000000003</Data></Cell>
    <Cell ss:Index="9"><Data ss:Type="Number">230</Data></Cell>
   </Row>
   <Row>
    <Cell><Data ss:Type="DateTime">2014-11-26T10:21:50.000</Data></Cell>
    <Cell><Data ss:Type="Number">0.9</Data></Cell>
    <Cell><Data ss:Type="Number">-0.6</Data></Cell>
    <Cell><Data ss:Type="Number">36.200000000000003</Data></Cell>
    <Cell><Data ss:Type="Number">36.020000000000003</Data></Cell>
    <Cell ss:Index="9"><Data ss:Type="Number">231</Data></Cell>
   </Row>
   <Row>
    <Cell><Data ss:Type="DateTime">2014-11-26T10:21:51.000</Data></Cell>
    <Cell><Data ss:Type="Number">0.9</Data></Cell>
    <Cell><Data ss:Type="Number">-0.6</Data></Cell>
    <Cell><Data ss:Type="Number">35.6</Data></Cell>
    <Cell><Data ss:Type="Number">36.020000000000003</Data></Cell>
    <Cell ss:Index="9"><Data ss:Type="Number">232</Data></Cell>
   </Row>
   <Row>
    <Cell><Data ss:Type="DateTime">2014-11-26T10:21:52.000</Data></Cell>
    <Cell><Data ss:Type="Number">1</Data></Cell>
    <Cell><Data ss:Type="Number">-0.6</Data></Cell>
    <Cell><Data ss:Type="Number">35.6</Data></Cell>
    <Cell><Data ss:Type="Number">36.020000000000003</Data></Cell>
    <Cell ss:Index="9"><Data ss:Type="Number">233</Data></Cell>
   </Row>
   <Row>
    <Cell><Data ss:Type="DateTime">2014-11-26T10:21:53.000</Data></Cell>
    <Cell><Data ss:Type="Number">1</Data></Cell>
    <Cell><Data ss:Type="Number">-0.7</Data></Cell>
    <Cell><Data ss:Type="Number">35.6</Data></Cell>
    <Cell><Data ss:Type="Number">36.020000000000003</Data></Cell>
    <Cell ss:Index="9"><Data ss:Type="Number">234</Data></Cell>
   </Row>
   <Row>
    <Cell><Data ss:Type="DateTime">2014-11-26T10:21:54.000</Data></Cell>
    <Cell><Data ss:Type="Number">0.7</Data></Cell>
    <Cell><Data ss:Type="Number">-0.7</Data></Cell>
    <Cell><Data ss:Type="Number">35.299999999999997</Data></Cell>
    <Cell><Data ss:Type="Number">36.020000000000003</Data></Cell>
    <Cell ss:Index="9"><Data ss:Type="Number">235</Data></Cell>
   </Row>
   <Row>
    <Cell><Data ss:Type="DateTime">2014-11-26T10:21:55.000</Data></Cell>
    <Cell><Data ss:Type="Number">0.4</Data></Cell>
    <Cell><Data ss:Type="Number">-0.7</Data></Cell>
    <Cell><Data ss:Type="Number">35.299999999999997</Data></Cell>
    <Cell><Data ss:Type="Number">36.020000000000003</Data></Cell>
    <Cell ss:Index="9"><Data ss:Type="Number">236</Data></Cell>
   </Row>
   <Row>
    <Cell><Data ss:Type="DateTime">2014-11-26T10:21:56.000</Data></Cell>
    <Cell><Data ss:Type="Number">0.2</Data></Cell>
    <Cell><Data ss:Type="Number">-0.7</Data></Cell>
    <Cell><Data ss:Type="Number">35.799999999999997</Data></Cell>
    <Cell><Data ss:Type="Number">36.020000000000003</Data></Cell>
    <Cell ss:Index="9"><Data ss:Type="Number">237</Data></Cell>
   </Row>
   <Row>
    <Cell><Data ss:Type="DateTime">2014-11-26T10:21:57.000</Data></Cell>
    <Cell><Data ss:Type="Number">0.2</Data></Cell>
    <Cell><Data ss:Type="Number">-0.7</Data></Cell>
    <Cell><Data ss:Type="Number">35.799999999999997</Data></Cell>
    <Cell><Data ss:Type="Number">36.020000000000003</Data></Cell>
    <Cell ss:Index="9"><Data ss:Type="Number">238</Data></Cell>
   </Row>
   <Row>
    <Cell><Data ss:Type="DateTime">2014-11-26T10:21:58.000</Data></Cell>
    <Cell><Data ss:Type="Number">0.1</Data></Cell>
    <Cell><Data ss:Type="Number">-0.5</Data></Cell>
    <Cell><Data ss:Type="Number">36.1</Data></Cell>
    <Cell><Data ss:Type="Number">36.03</Data></Cell>
    <Cell ss:Index="9"><Data ss:Type="Number">239</Data></Cell>
   </Row>
   <Row>
    <Cell><Data ss:Type="DateTime">2014-11-26T10:21:59.000</Data></Cell>
    <Cell><Data ss:Type="Number">0</Data></Cell>
    <Cell><Data ss:Type="Number">-0.5</Data></Cell>
    <Cell><Data ss:Type="Number">36.200000000000003</Data></Cell>
    <Cell><Data ss:Type="Number">36.03</Data></Cell>
    <Cell ss:Index="9"><Data ss:Type="Number">240</Data></Cell>
   </Row>
   <Row>
    <Cell><Data ss:Type="DateTime">2014-11-26T10:22:00.000</Data></Cell>
    <Cell><Data ss:Type="Number">0.1</Data></Cell>
    <Cell><Data ss:Type="Number">-0.4</Data></Cell>
    <Cell><Data ss:Type="Number">35.700000000000003</Data></Cell>
    <Cell><Data ss:Type="Number">36.03</Data></Cell>
    <Cell ss:Index="9"><Data ss:Type="Number">241</Data></Cell>
   </Row>
   <Row>
    <Cell><Data ss:Type="DateTime">2014-11-26T10:22:01.000</Data></Cell>
    <Cell><Data ss:Type="Number">0.1</Data></Cell>
    <Cell><Data ss:Type="Number">-0.4</Data></Cell>
    <Cell><Data ss:Type="Number">35.700000000000003</Data></Cell>
    <Cell><Data ss:Type="Number">36.03</Data></Cell>
    <Cell ss:Index="9"><Data ss:Type="Number">242</Data></Cell>
   </Row>
   <Row>
    <Cell><Data ss:Type="DateTime">2014-11-26T10:22:02.000</Data></Cell>
    <Cell><Data ss:Type="Number">0.1</Data></Cell>
    <Cell><Data ss:Type="Number">-0.4</Data></Cell>
    <Cell><Data ss:Type="Number">35.700000000000003</Data></Cell>
    <Cell><Data ss:Type="Number">36.03</Data></Cell>
    <Cell ss:Index="9"><Data ss:Type="Number">243</Data></Cell>
   </Row>
   <Row>
    <Cell><Data ss:Type="DateTime">2014-11-26T10:22:03.000</Data></Cell>
    <Cell><Data ss:Type="Number">0.3</Data></Cell>
    <Cell><Data ss:Type="Number">-0.5</Data></Cell>
    <Cell><Data ss:Type="Number">35.700000000000003</Data></Cell>
    <Cell><Data ss:Type="Number">36.03</Data></Cell>
    <Cell ss:Index="9"><Data ss:Type="Number">244</Data></Cell>
   </Row>
   <Row>
    <Cell><Data ss:Type="DateTime">2014-11-26T10:22:04.000</Data></Cell>
    <Cell><Data ss:Type="Number">0.3</Data></Cell>
    <Cell><Data ss:Type="Number">-0.6</Data></Cell>
    <Cell><Data ss:Type="Number">35.700000000000003</Data></Cell>
    <Cell><Data ss:Type="Number">36.03</Data></Cell>
    <Cell ss:Index="9"><Data ss:Type="Number">245</Data></Cell>
   </Row>
   <Row>
    <Cell><Data ss:Type="DateTime">2014-11-26T10:22:05.000</Data></Cell>
    <Cell><Data ss:Type="Number">0.4</Data></Cell>
    <Cell><Data ss:Type="Number">-0.5</Data></Cell>
    <Cell><Data ss:Type="Number">36.700000000000003</Data></Cell>
    <Cell><Data ss:Type="Number">36.04</Data></Cell>
    <Cell ss:Index="9"><Data ss:Type="Number">246</Data></Cell>
   </Row>
   <Row>
    <Cell><Data ss:Type="DateTime">2014-11-26T10:22:06.000</Data></Cell>
    <Cell><Data ss:Type="Number">0.3</Data></Cell>
    <Cell><Data ss:Type="Number">-0.5</Data></Cell>
    <Cell><Data ss:Type="Number">36.700000000000003</Data></Cell>
    <Cell><Data ss:Type="Number">36.04</Data></Cell>
    <Cell ss:Index="9"><Data ss:Type="Number">247</Data></Cell>
   </Row>
   <Row>
    <Cell><Data ss:Type="DateTime">2014-11-26T10:22:07.000</Data></Cell>
    <Cell><Data ss:Type="Number">0.3</Data></Cell>
    <Cell><Data ss:Type="Number">-0.6</Data></Cell>
    <Cell><Data ss:Type="Number">36.700000000000003</Data></Cell>
    <Cell><Data ss:Type="Number">36.04</Data></Cell>
    <Cell ss:Index="9"><Data ss:Type="Number">248</Data></Cell>
   </Row>
   <Row>
    <Cell><Data ss:Type="DateTime">2014-11-26T10:22:08.000</Data></Cell>
    <Cell><Data ss:Type="Number">0.5</Data></Cell>
    <Cell><Data ss:Type="Number">-0.6</Data></Cell>
    <Cell><Data ss:Type="Number">37.1</Data></Cell>
    <Cell><Data ss:Type="Number">36.049999999999997</Data></Cell>
    <Cell ss:Index="9"><Data ss:Type="Number">249</Data></Cell>
   </Row>
   <Row>
    <Cell><Data ss:Type="DateTime">2014-11-26T10:22:09.000</Data></Cell>
    <Cell><Data ss:Type="Number">0.5</Data></Cell>
    <Cell><Data ss:Type="Number">-0.6</Data></Cell>
    <Cell><Data ss:Type="Number">37.299999999999997</Data></Cell>
    <Cell><Data ss:Type="Number">36.049999999999997</Data></Cell>
    <Cell ss:Index="9"><Data ss:Type="Number">250</Data></Cell>
   </Row>
   <Row>
    <Cell><Data ss:Type="DateTime">2014-11-26T10:22:10.000</Data></Cell>
    <Cell><Data ss:Type="Number">0.5</Data></Cell>
    <Cell><Data ss:Type="Number">-0.6</Data></Cell>
    <Cell><Data ss:Type="Number">36.9</Data></Cell>
    <Cell><Data ss:Type="Number">36.049999999999997</Data></Cell>
    <Cell ss:Index="9"><Data ss:Type="Number">251</Data></Cell>
   </Row>
   <Row>
    <Cell><Data ss:Type="DateTime">2014-11-26T10:22:11.000</Data></Cell>
    <Cell><Data ss:Type="Number">0.5</Data></Cell>
    <Cell><Data ss:Type="Number">-0.6</Data></Cell>
    <Cell><Data ss:Type="Number">35.5</Data></Cell>
    <Cell><Data ss:Type="Number">36.049999999999997</Data></Cell>
    <Cell ss:Index="9"><Data ss:Type="Number">252</Data></Cell>
   </Row>
   <Row>
    <Cell><Data ss:Type="DateTime">2014-11-26T10:22:12.000</Data></Cell>
    <Cell><Data ss:Type="Number">1</Data></Cell>
    <Cell><Data ss:Type="Number">-0.6</Data></Cell>
    <Cell><Data ss:Type="Number">35.799999999999997</Data></Cell>
    <Cell><Data ss:Type="Number">36.049999999999997</Data></Cell>
    <Cell ss:Index="9"><Data ss:Type="Number">253</Data></Cell>
   </Row>
   <Row>
    <Cell><Data ss:Type="DateTime">2014-11-26T10:22:13.000</Data></Cell>
    <Cell><Data ss:Type="Number">0.7</Data></Cell>
    <Cell><Data ss:Type="Number">-0.5</Data></Cell>
    <Cell><Data ss:Type="Number">35.799999999999997</Data></Cell>
    <Cell><Data ss:Type="Number">36.06</Data></Cell>
    <Cell ss:Index="9"><Data ss:Type="Number">254</Data></Cell>
   </Row>
   <Row>
    <Cell><Data ss:Type="DateTime">2014-11-26T10:22:14.000</Data></Cell>
    <Cell><Data ss:Type="Number">0.4</Data></Cell>
    <Cell><Data ss:Type="Number">-0.6</Data></Cell>
    <Cell><Data ss:Type="Number">35.4</Data></Cell>
    <Cell><Data ss:Type="Number">36.06</Data></Cell>
    <Cell ss:Index="9"><Data ss:Type="Number">255</Data></Cell>
   </Row>
   <Row>
    <Cell><Data ss:Type="DateTime">2014-11-26T10:22:15.000</Data></Cell>
    <Cell><Data ss:Type="Number">0.4</Data></Cell>
    <Cell><Data ss:Type="Number">-0.6</Data></Cell>
    <Cell><Data ss:Type="Number">35.4</Data></Cell>
    <Cell><Data ss:Type="Number">36.06</Data></Cell>
    <Cell ss:Index="9"><Data ss:Type="Number">256</Data></Cell>
   </Row>
   <Row>
    <Cell><Data ss:Type="DateTime">2014-11-26T10:22:16.000</Data></Cell>
    <Cell><Data ss:Type="Number">0.4</Data></Cell>
    <Cell><Data ss:Type="Number">-0.5</Data></Cell>
    <Cell><Data ss:Type="Number">35.4</Data></Cell>
    <Cell><Data ss:Type="Number">36.06</Data></Cell>
    <Cell ss:Index="9"><Data ss:Type="Number">257</Data></Cell>
   </Row>
   <Row>
    <Cell><Data ss:Type="DateTime">2014-11-26T10:22:17.000</Data></Cell>
    <Cell><Data ss:Type="Number">0.2</Data></Cell>
    <Cell><Data ss:Type="Number">-0.5</Data></Cell>
    <Cell><Data ss:Type="Number">35.1</Data></Cell>
    <Cell><Data ss:Type="Number">36.06</Data></Cell>
    <Cell ss:Index="9"><Data ss:Type="Number">258</Data></Cell>
   </Row>
   <Row>
    <Cell><Data ss:Type="DateTime">2014-11-26T10:22:18.000</Data></Cell>
    <Cell><Data ss:Type="Number">0.2</Data></Cell>
    <Cell><Data ss:Type="Number">-0.5</Data></Cell>
    <Cell><Data ss:Type="Number">35.700000000000003</Data></Cell>
    <Cell><Data ss:Type="Number">36.06</Data></Cell>
    <Cell ss:Index="9"><Data ss:Type="Number">259</Data></Cell>
   </Row>
   <Row>
    <Cell><Data ss:Type="DateTime">2014-11-26T10:22:19.000</Data></Cell>
    <Cell><Data ss:Type="Number">0.2</Data></Cell>
    <Cell><Data ss:Type="Number">-0.6</Data></Cell>
    <Cell><Data ss:Type="Number">36.5</Data></Cell>
    <Cell><Data ss:Type="Number">36.06</Data></Cell>
    <Cell ss:Index="9"><Data ss:Type="Number">260</Data></Cell>
   </Row>
   <Row>
    <Cell><Data ss:Type="DateTime">2014-11-26T10:22:20.000</Data></Cell>
    <Cell><Data ss:Type="Number">0.3</Data></Cell>
    <Cell><Data ss:Type="Number">-0.6</Data></Cell>
    <Cell><Data ss:Type="Number">36.6</Data></Cell>
    <Cell><Data ss:Type="Number">36.07</Data></Cell>
    <Cell ss:Index="9"><Data ss:Type="Number">261</Data></Cell>
   </Row>
   <Row>
    <Cell><Data ss:Type="DateTime">2014-11-26T10:22:21.000</Data></Cell>
    <Cell><Data ss:Type="Number">0.3</Data></Cell>
    <Cell><Data ss:Type="Number">-0.6</Data></Cell>
    <Cell><Data ss:Type="Number">36.6</Data></Cell>
    <Cell><Data ss:Type="Number">36.07</Data></Cell>
    <Cell ss:Index="9"><Data ss:Type="Number">262</Data></Cell>
   </Row>
   <Row>
    <Cell><Data ss:Type="DateTime">2014-11-26T10:22:22.000</Data></Cell>
    <Cell><Data ss:Type="Number">0.3</Data></Cell>
    <Cell><Data ss:Type="Number">-0.6</Data></Cell>
    <Cell><Data ss:Type="Number">36.799999999999997</Data></Cell>
    <Cell><Data ss:Type="Number">36.07</Data></Cell>
    <Cell ss:Index="9"><Data ss:Type="Number">263</Data></Cell>
   </Row>
   <Row>
    <Cell><Data ss:Type="DateTime">2014-11-26T10:22:23.000</Data></Cell>
    <Cell><Data ss:Type="Number">0.3</Data></Cell>
    <Cell><Data ss:Type="Number">-0.6</Data></Cell>
    <Cell><Data ss:Type="Number">37.799999999999997</Data></Cell>
    <Cell><Data ss:Type="Number">36.07</Data></Cell>
    <Cell ss:Index="9"><Data ss:Type="Number">264</Data></Cell>
   </Row>
   <Row>
    <Cell><Data ss:Type="DateTime">2014-11-26T10:22:24.000</Data></Cell>
    <Cell><Data ss:Type="Number">0.4</Data></Cell>
    <Cell><Data ss:Type="Number">-0.6</Data></Cell>
    <Cell><Data ss:Type="Number">38</Data></Cell>
    <Cell><Data ss:Type="Number">36.07</Data></Cell>
    <Cell ss:Index="9"><Data ss:Type="Number">265</Data></Cell>
   </Row>
   <Row>
    <Cell><Data ss:Type="DateTime">2014-11-26T10:22:25.000</Data></Cell>
    <Cell><Data ss:Type="Number">0.4</Data></Cell>
    <Cell><Data ss:Type="Number">-0.6</Data></Cell>
    <Cell><Data ss:Type="Number">38.6</Data></Cell>
    <Cell><Data ss:Type="Number">36.08</Data></Cell>
    <Cell ss:Index="9"><Data ss:Type="Number">266</Data></Cell>
   </Row>
   <Row>
    <Cell><Data ss:Type="DateTime">2014-11-26T10:22:26.000</Data></Cell>
    <Cell><Data ss:Type="Number">0.4</Data></Cell>
    <Cell><Data ss:Type="Number">-0.7</Data></Cell>
    <Cell><Data ss:Type="Number">38.6</Data></Cell>
    <Cell><Data ss:Type="Number">36.08</Data></Cell>
    <Cell ss:Index="9"><Data ss:Type="Number">267</Data></Cell>
   </Row>
   <Row>
    <Cell><Data ss:Type="DateTime">2014-11-26T10:22:27.000</Data></Cell>
    <Cell><Data ss:Type="Number">0.4</Data></Cell>
    <Cell><Data ss:Type="Number">-0.6</Data></Cell>
    <Cell><Data ss:Type="Number">38.6</Data></Cell>
    <Cell><Data ss:Type="Number">36.08</Data></Cell>
    <Cell ss:Index="9"><Data ss:Type="Number">268</Data></Cell>
   </Row>
   <Row>
    <Cell><Data ss:Type="DateTime">2014-11-26T10:22:28.000</Data></Cell>
    <Cell><Data ss:Type="Number">0.5</Data></Cell>
    <Cell><Data ss:Type="Number">-0.6</Data></Cell>
    <Cell><Data ss:Type="Number">38.6</Data></Cell>
    <Cell><Data ss:Type="Number">36.08</Data></Cell>
    <Cell ss:Index="9"><Data ss:Type="Number">269</Data></Cell>
   </Row>
   <Row>
    <Cell><Data ss:Type="DateTime">2014-11-26T10:22:29.000</Data></Cell>
    <Cell><Data ss:Type="Number">0.5</Data></Cell>
    <Cell><Data ss:Type="Number">-0.5</Data></Cell>
    <Cell><Data ss:Type="Number">42.2</Data></Cell>
    <Cell><Data ss:Type="Number">36.090000000000003</Data></Cell>
    <Cell ss:Index="9"><Data ss:Type="Number">270</Data></Cell>
   </Row>
   <Row>
    <Cell><Data ss:Type="DateTime">2014-11-26T10:22:30.000</Data></Cell>
    <Cell><Data ss:Type="Number">0.6</Data></Cell>
    <Cell><Data ss:Type="Number">-0.4</Data></Cell>
    <Cell><Data ss:Type="Number">41.7</Data></Cell>
    <Cell><Data ss:Type="Number">36.090000000000003</Data></Cell>
    <Cell ss:Index="9"><Data ss:Type="Number">271</Data></Cell>
   </Row>
   <Row>
    <Cell><Data ss:Type="DateTime">2014-11-26T10:22:31.000</Data></Cell>
    <Cell><Data ss:Type="Number">0.6</Data></Cell>
    <Cell><Data ss:Type="Number">-0.5</Data></Cell>
    <Cell><Data ss:Type="Number">41.7</Data></Cell>
    <Cell><Data ss:Type="Number">36.090000000000003</Data></Cell>
    <Cell ss:Index="9"><Data ss:Type="Number">272</Data></Cell>
   </Row>
   <Row>
    <Cell><Data ss:Type="DateTime">2014-11-26T10:22:32.000</Data></Cell>
    <Cell><Data ss:Type="Number">0.6</Data></Cell>
    <Cell><Data ss:Type="Number">-0.6</Data></Cell>
    <Cell><Data ss:Type="Number">41.4</Data></Cell>
    <Cell><Data ss:Type="Number">36.090000000000003</Data></Cell>
    <Cell ss:Index="9"><Data ss:Type="Number">273</Data></Cell>
   </Row>
   <Row>
    <Cell><Data ss:Type="DateTime">2014-11-26T10:22:33.000</Data></Cell>
    <Cell><Data ss:Type="Number">0.6</Data></Cell>
    <Cell><Data ss:Type="Number">-0.6</Data></Cell>
    <Cell><Data ss:Type="Number">40.9</Data></Cell>
    <Cell><Data ss:Type="Number">36.090000000000003</Data></Cell>
    <Cell ss:Index="9"><Data ss:Type="Number">274</Data></Cell>
   </Row>
   <Row>
    <Cell><Data ss:Type="DateTime">2014-11-26T10:22:34.000</Data></Cell>
    <Cell><Data ss:Type="Number">0.8</Data></Cell>
    <Cell><Data ss:Type="Number">-0.6</Data></Cell>
    <Cell><Data ss:Type="Number">40.9</Data></Cell>
    <Cell><Data ss:Type="Number">36.090000000000003</Data></Cell>
    <Cell ss:Index="9"><Data ss:Type="Number">275</Data></Cell>
   </Row>
   <Row>
    <Cell><Data ss:Type="DateTime">2014-11-26T10:22:35.000</Data></Cell>
    <Cell><Data ss:Type="Number">0.8</Data></Cell>
    <Cell><Data ss:Type="Number">-0.7</Data></Cell>
    <Cell><Data ss:Type="Number">40.299999999999997</Data></Cell>
    <Cell><Data ss:Type="Number">36.1</Data></Cell>
    <Cell ss:Index="9"><Data ss:Type="Number">276</Data></Cell>
   </Row>
   <Row>
    <Cell><Data ss:Type="DateTime">2014-11-26T10:22:36.000</Data></Cell>
    <Cell><Data ss:Type="Number">0.8</Data></Cell>
    <Cell><Data ss:Type="Number">-0.7</Data></Cell>
    <Cell><Data ss:Type="Number">40.200000000000003</Data></Cell>
    <Cell><Data ss:Type="Number">36.1</Data></Cell>
    <Cell ss:Index="9"><Data ss:Type="Number">277</Data></Cell>
   </Row>
   <Row>
    <Cell><Data ss:Type="DateTime">2014-11-26T10:22:37.000</Data></Cell>
    <Cell><Data ss:Type="Number">0.6</Data></Cell>
    <Cell><Data ss:Type="Number">-0.6</Data></Cell>
    <Cell><Data ss:Type="Number">40.200000000000003</Data></Cell>
    <Cell><Data ss:Type="Number">36.1</Data></Cell>
    <Cell ss:Index="9"><Data ss:Type="Number">278</Data></Cell>
   </Row>
   <Row>
    <Cell><Data ss:Type="DateTime">2014-11-26T10:22:38.000</Data></Cell>
    <Cell><Data ss:Type="Number">0.5</Data></Cell>
    <Cell><Data ss:Type="Number">-0.6</Data></Cell>
    <Cell><Data ss:Type="Number">39.9</Data></Cell>
    <Cell><Data ss:Type="Number">36.1</Data></Cell>
    <Cell ss:Index="9"><Data ss:Type="Number">279</Data></Cell>
   </Row>
   <Row>
    <Cell><Data ss:Type="DateTime">2014-11-26T10:22:39.000</Data></Cell>
    <Cell><Data ss:Type="Number">0.4</Data></Cell>
    <Cell><Data ss:Type="Number">-0.6</Data></Cell>
    <Cell><Data ss:Type="Number">38.9</Data></Cell>
    <Cell><Data ss:Type="Number">36.1</Data></Cell>
    <Cell ss:Index="9"><Data ss:Type="Number">280</Data></Cell>
   </Row>
   <Row>
    <Cell><Data ss:Type="DateTime">2014-11-26T10:22:40.000</Data></Cell>
    <Cell><Data ss:Type="Number">0.4</Data></Cell>
    <Cell><Data ss:Type="Number">-0.6</Data></Cell>
    <Cell><Data ss:Type="Number">38.5</Data></Cell>
    <Cell><Data ss:Type="Number">36.1</Data></Cell>
    <Cell ss:Index="9"><Data ss:Type="Number">281</Data></Cell>
   </Row>
   <Row>
    <Cell><Data ss:Type="DateTime">2014-11-26T10:22:41.000</Data></Cell>
    <Cell><Data ss:Type="Number">0.4</Data></Cell>
    <Cell><Data ss:Type="Number">-0.6</Data></Cell>
    <Cell><Data ss:Type="Number">38.5</Data></Cell>
    <Cell><Data ss:Type="Number">36.1</Data></Cell>
    <Cell ss:Index="9"><Data ss:Type="Number">282</Data></Cell>
   </Row>
   <Row>
    <Cell><Data ss:Type="DateTime">2014-11-26T10:22:42.000</Data></Cell>
    <Cell><Data ss:Type="Number">0.3</Data></Cell>
    <Cell><Data ss:Type="Number">-0.5</Data></Cell>
    <Cell><Data ss:Type="Number">38.5</Data></Cell>
    <Cell><Data ss:Type="Number">36.08</Data></Cell>
    <Cell ss:Index="9"><Data ss:Type="Number">283</Data></Cell>
   </Row>
   <Row>
    <Cell><Data ss:Type="DateTime">2014-11-26T10:22:43.000</Data></Cell>
    <Cell><Data ss:Type="Number">0.3</Data></Cell>
    <Cell><Data ss:Type="Number">-0.5</Data></Cell>
    <Cell><Data ss:Type="Number">38.4</Data></Cell>
    <Cell><Data ss:Type="Number">36.08</Data></Cell>
    <Cell ss:Index="9"><Data ss:Type="Number">284</Data></Cell>
   </Row>
   <Row>
    <Cell><Data ss:Type="DateTime">2014-11-26T10:22:44.000</Data></Cell>
    <Cell><Data ss:Type="Number">0.2</Data></Cell>
    <Cell><Data ss:Type="Number">-0.5</Data></Cell>
    <Cell><Data ss:Type="Number">38.200000000000003</Data></Cell>
    <Cell><Data ss:Type="Number">36.08</Data></Cell>
    <Cell ss:Index="9"><Data ss:Type="Number">285</Data></Cell>
   </Row>
   <Row>
    <Cell><Data ss:Type="DateTime">2014-11-26T10:22:45.000</Data></Cell>
    <Cell><Data ss:Type="Number">0</Data></Cell>
    <Cell><Data ss:Type="Number">-0.5</Data></Cell>
    <Cell><Data ss:Type="Number">38</Data></Cell>
    <Cell><Data ss:Type="Number">36.08</Data></Cell>
    <Cell ss:Index="9"><Data ss:Type="Number">286</Data></Cell>
   </Row>
   <Row>
    <Cell><Data ss:Type="DateTime">2014-11-26T10:22:46.000</Data></Cell>
    <Cell><Data ss:Type="Number">0</Data></Cell>
    <Cell><Data ss:Type="Number">-0.5</Data></Cell>
    <Cell><Data ss:Type="Number">38</Data></Cell>
    <Cell><Data ss:Type="Number">36.090000000000003</Data></Cell>
    <Cell ss:Index="9"><Data ss:Type="Number">287</Data></Cell>
   </Row>
   <Row>
    <Cell><Data ss:Type="DateTime">2014-11-26T10:22:47.000</Data></Cell>
    <Cell><Data ss:Type="Number">0.1</Data></Cell>
    <Cell><Data ss:Type="Number">-0.5</Data></Cell>
    <Cell><Data ss:Type="Number">36.9</Data></Cell>
    <Cell><Data ss:Type="Number">36.090000000000003</Data></Cell>
    <Cell ss:Index="9"><Data ss:Type="Number">288</Data></Cell>
   </Row>
   <Row>
    <Cell><Data ss:Type="DateTime">2014-11-26T10:22:48.000</Data></Cell>
    <Cell><Data ss:Type="Number">0.1</Data></Cell>
    <Cell><Data ss:Type="Number">-0.5</Data></Cell>
    <Cell><Data ss:Type="Number">36.9</Data></Cell>
    <Cell><Data ss:Type="Number">36.090000000000003</Data></Cell>
    <Cell ss:Index="9"><Data ss:Type="Number">289</Data></Cell>
   </Row>
   <Row>
    <Cell><Data ss:Type="DateTime">2014-11-26T10:22:49.000</Data></Cell>
    <Cell><Data ss:Type="Number">0.1</Data></Cell>
    <Cell><Data ss:Type="Number">-0.6</Data></Cell>
    <Cell><Data ss:Type="Number">36.700000000000003</Data></Cell>
    <Cell><Data ss:Type="Number">36.090000000000003</Data></Cell>
    <Cell ss:Index="9"><Data ss:Type="Number">290</Data></Cell>
   </Row>
   <Row>
    <Cell><Data ss:Type="DateTime">2014-11-26T10:22:50.000</Data></Cell>
    <Cell><Data ss:Type="Number">0.2</Data></Cell>
    <Cell><Data ss:Type="Number">-0.6</Data></Cell>
    <Cell><Data ss:Type="Number">36.700000000000003</Data></Cell>
    <Cell><Data ss:Type="Number">36.090000000000003</Data></Cell>
    <Cell ss:Index="9"><Data ss:Type="Number">291</Data></Cell>
   </Row>
   <Row>
    <Cell><Data ss:Type="DateTime">2014-11-26T10:22:51.000</Data></Cell>
    <Cell><Data ss:Type="Number">0.4</Data></Cell>
    <Cell><Data ss:Type="Number">-0.5</Data></Cell>
    <Cell><Data ss:Type="Number">36.700000000000003</Data></Cell>
    <Cell><Data ss:Type="Number">36.090000000000003</Data></Cell>
    <Cell ss:Index="9"><Data ss:Type="Number">292</Data></Cell>
   </Row>
   <Row>
    <Cell><Data ss:Type="DateTime">2014-11-26T10:22:52.000</Data></Cell>
    <Cell><Data ss:Type="Number">0.8</Data></Cell>
    <Cell><Data ss:Type="Number">-0.5</Data></Cell>
    <Cell><Data ss:Type="Number">36.700000000000003</Data></Cell>
    <Cell><Data ss:Type="Number">36.090000000000003</Data></Cell>
    <Cell ss:Index="9"><Data ss:Type="Number">293</Data></Cell>
   </Row>
   <Row>
    <Cell><Data ss:Type="DateTime">2014-11-26T10:22:53.000</Data></Cell>
    <Cell><Data ss:Type="Number">0.8</Data></Cell>
    <Cell><Data ss:Type="Number">-0.5</Data></Cell>
    <Cell><Data ss:Type="Number">36.6</Data></Cell>
    <Cell><Data ss:Type="Number">36.090000000000003</Data></Cell>
    <Cell ss:Index="9"><Data ss:Type="Number">294</Data></Cell>
   </Row>
   <Row>
    <Cell><Data ss:Type="DateTime">2014-11-26T10:22:54.000</Data></Cell>
    <Cell><Data ss:Type="Number">0.8</Data></Cell>
    <Cell><Data ss:Type="Number">-0.5</Data></Cell>
    <Cell><Data ss:Type="Number">36.6</Data></Cell>
    <Cell><Data ss:Type="Number">36.090000000000003</Data></Cell>
    <Cell ss:Index="9"><Data ss:Type="Number">295</Data></Cell>
   </Row>
   <Row>
    <Cell><Data ss:Type="DateTime">2014-11-26T10:22:55.000</Data></Cell>
    <Cell><Data ss:Type="Number">1</Data></Cell>
    <Cell><Data ss:Type="Number">-0.5</Data></Cell>
    <Cell><Data ss:Type="Number">36.6</Data></Cell>
    <Cell><Data ss:Type="Number">36.090000000000003</Data></Cell>
    <Cell ss:Index="9"><Data ss:Type="Number">296</Data></Cell>
   </Row>
   <Row>
    <Cell><Data ss:Type="DateTime">2014-11-26T10:22:56.000</Data></Cell>
    <Cell><Data ss:Type="Number">1</Data></Cell>
    <Cell><Data ss:Type="Number">-0.5</Data></Cell>
    <Cell><Data ss:Type="Number">36.6</Data></Cell>
    <Cell><Data ss:Type="Number">36.090000000000003</Data></Cell>
    <Cell ss:Index="9"><Data ss:Type="Number">297</Data></Cell>
   </Row>
   <Row>
    <Cell><Data ss:Type="DateTime">2014-11-26T10:22:57.000</Data></Cell>
    <Cell><Data ss:Type="Number">1</Data></Cell>
    <Cell><Data ss:Type="Number">-0.5</Data></Cell>
    <Cell><Data ss:Type="Number">36.6</Data></Cell>
    <Cell><Data ss:Type="Number">36.1</Data></Cell>
    <Cell ss:Index="9"><Data ss:Type="Number">298</Data></Cell>
   </Row>
   <Row>
    <Cell><Data ss:Type="DateTime">2014-11-26T10:22:58.000</Data></Cell>
    <Cell><Data ss:Type="Number">0.8</Data></Cell>
    <Cell><Data ss:Type="Number">-0.5</Data></Cell>
    <Cell><Data ss:Type="Number">36.9</Data></Cell>
    <Cell><Data ss:Type="Number">36.1</Data></Cell>
    <Cell ss:Index="9"><Data ss:Type="Number">299</Data></Cell>
   </Row>
   <Row>
    <Cell><Data ss:Type="DateTime">2014-11-26T10:22:59.000</Data></Cell>
    <Cell><Data ss:Type="Number">0.6</Data></Cell>
    <Cell><Data ss:Type="Number">-0.5</Data></Cell>
    <Cell><Data ss:Type="Number">37.5</Data></Cell>
    <Cell><Data ss:Type="Number">36.1</Data></Cell>
    <Cell ss:Index="9"><Data ss:Type="Number">300</Data></Cell>
   </Row>
   <Row>
    <Cell><Data ss:Type="DateTime">2014-11-26T10:23:00.000</Data></Cell>
    <Cell><Data ss:Type="Number">0.5</Data></Cell>
    <Cell><Data ss:Type="Number">-0.5</Data></Cell>
    <Cell><Data ss:Type="Number">37.700000000000003</Data></Cell>
    <Cell><Data ss:Type="Number">36.1</Data></Cell>
    <Cell ss:Index="9"><Data ss:Type="Number">301</Data></Cell>
   </Row>
   <Row>
    <Cell><Data ss:Type="DateTime">2014-11-26T10:23:01.000</Data></Cell>
    <Cell><Data ss:Type="Number">0.5</Data></Cell>
    <Cell><Data ss:Type="Number">-0.6</Data></Cell>
    <Cell><Data ss:Type="Number">37.700000000000003</Data></Cell>
    <Cell><Data ss:Type="Number">36.1</Data></Cell>
    <Cell ss:Index="9"><Data ss:Type="Number">302</Data></Cell>
   </Row>
   <Row>
    <Cell><Data ss:Type="DateTime">2014-11-26T10:23:02.000</Data></Cell>
    <Cell><Data ss:Type="Number">0.5</Data></Cell>
    <Cell><Data ss:Type="Number">-0.5</Data></Cell>
    <Cell><Data ss:Type="Number">37.700000000000003</Data></Cell>
    <Cell><Data ss:Type="Number">36.1</Data></Cell>
    <Cell ss:Index="9"><Data ss:Type="Number">303</Data></Cell>
   </Row>
   <Row>
    <Cell><Data ss:Type="DateTime">2014-11-26T10:23:03.000</Data></Cell>
    <Cell><Data ss:Type="Number">0.4</Data></Cell>
    <Cell><Data ss:Type="Number">-0.5</Data></Cell>
    <Cell><Data ss:Type="Number">37.1</Data></Cell>
    <Cell><Data ss:Type="Number">36.1</Data></Cell>
    <Cell ss:Index="9"><Data ss:Type="Number">304</Data></Cell>
   </Row>
   <Row>
    <Cell><Data ss:Type="DateTime">2014-11-26T10:23:04.000</Data></Cell>
    <Cell><Data ss:Type="Number">0.4</Data></Cell>
    <Cell><Data ss:Type="Number">-0.5</Data></Cell>
    <Cell><Data ss:Type="Number">37.1</Data></Cell>
    <Cell><Data ss:Type="Number">36.1</Data></Cell>
    <Cell ss:Index="9"><Data ss:Type="Number">305</Data></Cell>
   </Row>
   <Row>
    <Cell><Data ss:Type="DateTime">2014-11-26T10:23:05.000</Data></Cell>
    <Cell><Data ss:Type="Number">0.3</Data></Cell>
    <Cell><Data ss:Type="Number">-0.5</Data></Cell>
    <Cell><Data ss:Type="Number">37.1</Data></Cell>
    <Cell><Data ss:Type="Number">36.1</Data></Cell>
    <Cell ss:Index="9"><Data ss:Type="Number">306</Data></Cell>
   </Row>
   <Row>
    <Cell><Data ss:Type="DateTime">2014-11-26T10:23:06.000</Data></Cell>
    <Cell><Data ss:Type="Number">0.2</Data></Cell>
    <Cell><Data ss:Type="Number">-0.4</Data></Cell>
    <Cell><Data ss:Type="Number">36.9</Data></Cell>
    <Cell><Data ss:Type="Number">36.11</Data></Cell>
    <Cell ss:Index="9"><Data ss:Type="Number">307</Data></Cell>
   </Row>
   <Row>
    <Cell><Data ss:Type="DateTime">2014-11-26T10:23:07.000</Data></Cell>
    <Cell><Data ss:Type="Number">0.2</Data></Cell>
    <Cell><Data ss:Type="Number">-0.4</Data></Cell>
    <Cell><Data ss:Type="Number">36.9</Data></Cell>
    <Cell><Data ss:Type="Number">36.11</Data></Cell>
    <Cell ss:Index="9"><Data ss:Type="Number">308</Data></Cell>
   </Row>
   <Row>
    <Cell><Data ss:Type="DateTime">2014-11-26T10:23:08.000</Data></Cell>
    <Cell><Data ss:Type="Number">0.1</Data></Cell>
    <Cell><Data ss:Type="Number">-0.4</Data></Cell>
    <Cell><Data ss:Type="Number">37.1</Data></Cell>
    <Cell><Data ss:Type="Number">36.11</Data></Cell>
    <Cell ss:Index="9"><Data ss:Type="Number">309</Data></Cell>
   </Row>
   <Row>
    <Cell><Data ss:Type="DateTime">2014-11-26T10:23:09.000</Data></Cell>
    <Cell><Data ss:Type="Number">0.2</Data></Cell>
    <Cell><Data ss:Type="Number">-0.5</Data></Cell>
    <Cell><Data ss:Type="Number">37.1</Data></Cell>
    <Cell><Data ss:Type="Number">36.11</Data></Cell>
    <Cell ss:Index="9"><Data ss:Type="Number">310</Data></Cell>
   </Row>
   <Row>
    <Cell><Data ss:Type="DateTime">2014-11-26T10:23:10.000</Data></Cell>
    <Cell><Data ss:Type="Number">0.2</Data></Cell>
    <Cell><Data ss:Type="Number">-0.5</Data></Cell>
    <Cell><Data ss:Type="Number">37.1</Data></Cell>
    <Cell><Data ss:Type="Number">36.11</Data></Cell>
    <Cell ss:Index="9"><Data ss:Type="Number">311</Data></Cell>
   </Row>
   <Row>
    <Cell><Data ss:Type="DateTime">2014-11-26T10:23:11.000</Data></Cell>
    <Cell><Data ss:Type="Number">0.2</Data></Cell>
    <Cell><Data ss:Type="Number">-0.5</Data></Cell>
    <Cell><Data ss:Type="Number">37.1</Data></Cell>
    <Cell><Data ss:Type="Number">36.11</Data></Cell>
    <Cell ss:Index="9"><Data ss:Type="Number">312</Data></Cell>
   </Row>
   <Row>
    <Cell><Data ss:Type="DateTime">2014-11-26T10:23:12.000</Data></Cell>
    <Cell><Data ss:Type="Number">0.2</Data></Cell>
    <Cell><Data ss:Type="Number">-0.5</Data></Cell>
    <Cell><Data ss:Type="Number">36.9</Data></Cell>
    <Cell><Data ss:Type="Number">36.11</Data></Cell>
    <Cell ss:Index="9"><Data ss:Type="Number">313</Data></Cell>
   </Row>
   <Row>
    <Cell><Data ss:Type="DateTime">2014-11-26T10:23:13.000</Data></Cell>
    <Cell><Data ss:Type="Number">0.4</Data></Cell>
    <Cell><Data ss:Type="Number">-0.6</Data></Cell>
    <Cell><Data ss:Type="Number">36.700000000000003</Data></Cell>
    <Cell><Data ss:Type="Number">36.119999999999997</Data></Cell>
    <Cell ss:Index="9"><Data ss:Type="Number">314</Data></Cell>
   </Row>
   <Row>
    <Cell><Data ss:Type="DateTime">2014-11-26T10:23:14.000</Data></Cell>
    <Cell><Data ss:Type="Number">0.4</Data></Cell>
    <Cell><Data ss:Type="Number">-0.6</Data></Cell>
    <Cell><Data ss:Type="Number">36.700000000000003</Data></Cell>
    <Cell><Data ss:Type="Number">36.119999999999997</Data></Cell>
    <Cell ss:Index="9"><Data ss:Type="Number">315</Data></Cell>
   </Row>
   <Row>
    <Cell><Data ss:Type="DateTime">2014-11-26T10:23:15.000</Data></Cell>
    <Cell><Data ss:Type="Number">0.4</Data></Cell>
    <Cell><Data ss:Type="Number">-0.6</Data></Cell>
    <Cell><Data ss:Type="Number">36.700000000000003</Data></Cell>
    <Cell><Data ss:Type="Number">36.119999999999997</Data></Cell>
    <Cell ss:Index="9"><Data ss:Type="Number">316</Data></Cell>
   </Row>
   <Row>
    <Cell><Data ss:Type="DateTime">2014-11-26T10:23:16.000</Data></Cell>
    <Cell><Data ss:Type="Number">0.4</Data></Cell>
    <Cell><Data ss:Type="Number">-0.5</Data></Cell>
    <Cell><Data ss:Type="Number">36.5</Data></Cell>
    <Cell><Data ss:Type="Number">36.119999999999997</Data></Cell>
    <Cell ss:Index="9"><Data ss:Type="Number">317</Data></Cell>
   </Row>
   <Row>
    <Cell><Data ss:Type="DateTime">2014-11-26T10:23:17.000</Data></Cell>
    <Cell><Data ss:Type="Number">0.4</Data></Cell>
    <Cell><Data ss:Type="Number">-0.5</Data></Cell>
    <Cell><Data ss:Type="Number">36.5</Data></Cell>
    <Cell><Data ss:Type="Number">36.119999999999997</Data></Cell>
    <Cell ss:Index="9"><Data ss:Type="Number">318</Data></Cell>
   </Row>
   <Row>
    <Cell><Data ss:Type="DateTime">2014-11-26T10:23:18.000</Data></Cell>
    <Cell><Data ss:Type="Number">0.3</Data></Cell>
    <Cell><Data ss:Type="Number">-0.4</Data></Cell>
    <Cell><Data ss:Type="Number">36.700000000000003</Data></Cell>
    <Cell><Data ss:Type="Number">36.119999999999997</Data></Cell>
    <Cell ss:Index="9"><Data ss:Type="Number">319</Data></Cell>
   </Row>
   <Row>
    <Cell><Data ss:Type="DateTime">2014-11-26T10:23:19.000</Data></Cell>
    <Cell><Data ss:Type="Number">0.4</Data></Cell>
    <Cell><Data ss:Type="Number">-0.4</Data></Cell>
    <Cell><Data ss:Type="Number">36.700000000000003</Data></Cell>
    <Cell><Data ss:Type="Number">36.119999999999997</Data></Cell>
    <Cell ss:Index="9"><Data ss:Type="Number">320</Data></Cell>
   </Row>
   <Row>
    <Cell><Data ss:Type="DateTime">2014-11-26T10:23:20.000</Data></Cell>
    <Cell><Data ss:Type="Number">0.4</Data></Cell>
    <Cell><Data ss:Type="Number">-0.4</Data></Cell>
    <Cell><Data ss:Type="Number">36.700000000000003</Data></Cell>
    <Cell><Data ss:Type="Number">36.130000000000003</Data></Cell>
    <Cell ss:Index="9"><Data ss:Type="Number">321</Data></Cell>
   </Row>
   <Row>
    <Cell><Data ss:Type="DateTime">2014-11-26T10:23:21.000</Data></Cell>
    <Cell><Data ss:Type="Number">0.4</Data></Cell>
    <Cell><Data ss:Type="Number">-0.4</Data></Cell>
    <Cell><Data ss:Type="Number">37.200000000000003</Data></Cell>
    <Cell><Data ss:Type="Number">36.130000000000003</Data></Cell>
    <Cell ss:Index="9"><Data ss:Type="Number">322</Data></Cell>
   </Row>
   <Row>
    <Cell><Data ss:Type="DateTime">2014-11-26T10:23:22.000</Data></Cell>
    <Cell><Data ss:Type="Number">0.4</Data></Cell>
    <Cell><Data ss:Type="Number">-0.4</Data></Cell>
    <Cell><Data ss:Type="Number">37.200000000000003</Data></Cell>
    <Cell><Data ss:Type="Number">36.130000000000003</Data></Cell>
    <Cell ss:Index="9"><Data ss:Type="Number">323</Data></Cell>
   </Row>
   <Row>
    <Cell><Data ss:Type="DateTime">2014-11-26T10:23:23.000</Data></Cell>
    <Cell><Data ss:Type="Number">0.4</Data></Cell>
    <Cell><Data ss:Type="Number">-0.4</Data></Cell>
    <Cell><Data ss:Type="Number">37.1</Data></Cell>
    <Cell><Data ss:Type="Number">36.130000000000003</Data></Cell>
    <Cell ss:Index="9"><Data ss:Type="Number">324</Data></Cell>
   </Row>
   <Row>
    <Cell><Data ss:Type="DateTime">2014-11-26T10:23:24.000</Data></Cell>
    <Cell><Data ss:Type="Number">0.4</Data></Cell>
    <Cell><Data ss:Type="Number">-0.4</Data></Cell>
    <Cell><Data ss:Type="Number">37.200000000000003</Data></Cell>
    <Cell><Data ss:Type="Number">36.130000000000003</Data></Cell>
    <Cell ss:Index="9"><Data ss:Type="Number">325</Data></Cell>
   </Row>
   <Row>
    <Cell><Data ss:Type="DateTime">2014-11-26T10:23:25.000</Data></Cell>
    <Cell><Data ss:Type="Number">0.3</Data></Cell>
    <Cell><Data ss:Type="Number">-0.5</Data></Cell>
    <Cell><Data ss:Type="Number">37.299999999999997</Data></Cell>
    <Cell><Data ss:Type="Number">36.130000000000003</Data></Cell>
    <Cell ss:Index="9"><Data ss:Type="Number">326</Data></Cell>
   </Row>
   <Row>
    <Cell><Data ss:Type="DateTime">2014-11-26T10:23:26.000</Data></Cell>
    <Cell><Data ss:Type="Number">0.3</Data></Cell>
    <Cell><Data ss:Type="Number">-0.5</Data></Cell>
    <Cell><Data ss:Type="Number">37.1</Data></Cell>
    <Cell><Data ss:Type="Number">36.130000000000003</Data></Cell>
    <Cell ss:Index="9"><Data ss:Type="Number">327</Data></Cell>
   </Row>
   <Row>
    <Cell><Data ss:Type="DateTime">2014-11-26T10:23:27.000</Data></Cell>
    <Cell><Data ss:Type="Number">0.4</Data></Cell>
    <Cell><Data ss:Type="Number">-0.5</Data></Cell>
    <Cell><Data ss:Type="Number">37.1</Data></Cell>
    <Cell><Data ss:Type="Number">36.130000000000003</Data></Cell>
    <Cell ss:Index="9"><Data ss:Type="Number">328</Data></Cell>
   </Row>
   <Row>
    <Cell><Data ss:Type="DateTime">2014-11-26T10:23:28.000</Data></Cell>
    <Cell><Data ss:Type="Number">0.5</Data></Cell>
    <Cell><Data ss:Type="Number">-0.4</Data></Cell>
    <Cell><Data ss:Type="Number">37.1</Data></Cell>
    <Cell><Data ss:Type="Number">36.14</Data></Cell>
    <Cell ss:Index="9"><Data ss:Type="Number">329</Data></Cell>
   </Row>
   <Row>
    <Cell><Data ss:Type="DateTime">2014-11-26T10:23:29.000</Data></Cell>
    <Cell><Data ss:Type="Number">0.5</Data></Cell>
    <Cell><Data ss:Type="Number">-0.5</Data></Cell>
    <Cell><Data ss:Type="Number">37</Data></Cell>
    <Cell><Data ss:Type="Number">36.14</Data></Cell>
    <Cell ss:Index="9"><Data ss:Type="Number">330</Data></Cell>
   </Row>
   <Row>
    <Cell><Data ss:Type="DateTime">2014-11-26T10:23:30.000</Data></Cell>
    <Cell><Data ss:Type="Number">0.5</Data></Cell>
    <Cell><Data ss:Type="Number">-0.4</Data></Cell>
    <Cell><Data ss:Type="Number">37</Data></Cell>
    <Cell><Data ss:Type="Number">36.14</Data></Cell>
    <Cell ss:Index="9"><Data ss:Type="Number">331</Data></Cell>
   </Row>
   <Row>
    <Cell><Data ss:Type="DateTime">2014-11-26T10:23:31.000</Data></Cell>
    <Cell><Data ss:Type="Number">0.5</Data></Cell>
    <Cell><Data ss:Type="Number">-0.4</Data></Cell>
    <Cell><Data ss:Type="Number">37.200000000000003</Data></Cell>
    <Cell><Data ss:Type="Number">36.14</Data></Cell>
    <Cell ss:Index="9"><Data ss:Type="Number">332</Data></Cell>
   </Row>
   <Row>
    <Cell><Data ss:Type="DateTime">2014-11-26T10:23:32.000</Data></Cell>
    <Cell><Data ss:Type="Number">0.4</Data></Cell>
    <Cell><Data ss:Type="Number">-0.4</Data></Cell>
    <Cell><Data ss:Type="Number">37.200000000000003</Data></Cell>
    <Cell><Data ss:Type="Number">36.14</Data></Cell>
    <Cell ss:Index="9"><Data ss:Type="Number">333</Data></Cell>
   </Row>
   <Row>
    <Cell><Data ss:Type="DateTime">2014-11-26T10:23:33.000</Data></Cell>
    <Cell><Data ss:Type="Number">0.4</Data></Cell>
    <Cell><Data ss:Type="Number">-0.4</Data></Cell>
    <Cell><Data ss:Type="Number">37.1</Data></Cell>
    <Cell><Data ss:Type="Number">36.14</Data></Cell>
    <Cell ss:Index="9"><Data ss:Type="Number">334</Data></Cell>
   </Row>
   <Row>
    <Cell><Data ss:Type="DateTime">2014-11-26T10:23:34.000</Data></Cell>
    <Cell><Data ss:Type="Number">0.5</Data></Cell>
    <Cell><Data ss:Type="Number">-0.4</Data></Cell>
    <Cell><Data ss:Type="Number">37.200000000000003</Data></Cell>
    <Cell><Data ss:Type="Number">36.14</Data></Cell>
    <Cell ss:Index="9"><Data ss:Type="Number">335</Data></Cell>
   </Row>
   <Row>
    <Cell><Data ss:Type="DateTime">2014-11-26T10:23:35.000</Data></Cell>
    <Cell><Data ss:Type="Number">0.7</Data></Cell>
    <Cell><Data ss:Type="Number">-0.5</Data></Cell>
    <Cell><Data ss:Type="Number">37.200000000000003</Data></Cell>
    <Cell><Data ss:Type="Number">36.14</Data></Cell>
    <Cell ss:Index="9"><Data ss:Type="Number">336</Data></Cell>
   </Row>
   <Row>
    <Cell><Data ss:Type="DateTime">2014-11-26T10:23:36.000</Data></Cell>
    <Cell><Data ss:Type="Number">0.7</Data></Cell>
    <Cell><Data ss:Type="Number">-0.5</Data></Cell>
    <Cell><Data ss:Type="Number">37.1</Data></Cell>
    <Cell><Data ss:Type="Number">36.14</Data></Cell>
    <Cell ss:Index="9"><Data ss:Type="Number">337</Data></Cell>
   </Row>
   <Row>
    <Cell><Data ss:Type="DateTime">2014-11-26T10:23:37.000</Data></Cell>
    <Cell><Data ss:Type="Number">0.8</Data></Cell>
    <Cell><Data ss:Type="Number">-0.5</Data></Cell>
    <Cell><Data ss:Type="Number">37.200000000000003</Data></Cell>
    <Cell><Data ss:Type="Number">36.15</Data></Cell>
    <Cell ss:Index="9"><Data ss:Type="Number">338</Data></Cell>
   </Row>
   <Row>
    <Cell><Data ss:Type="DateTime">2014-11-26T10:23:38.000</Data></Cell>
    <Cell><Data ss:Type="Number">0.8</Data></Cell>
    <Cell><Data ss:Type="Number">-0.6</Data></Cell>
    <Cell><Data ss:Type="Number">37.200000000000003</Data></Cell>
    <Cell><Data ss:Type="Number">36.15</Data></Cell>
    <Cell ss:Index="9"><Data ss:Type="Number">339</Data></Cell>
   </Row>
   <Row>
    <Cell><Data ss:Type="DateTime">2014-11-26T10:23:39.000</Data></Cell>
    <Cell><Data ss:Type="Number">0.8</Data></Cell>
    <Cell><Data ss:Type="Number">-0.6</Data></Cell>
    <Cell><Data ss:Type="Number">37.200000000000003</Data></Cell>
    <Cell><Data ss:Type="Number">36.14</Data></Cell>
    <Cell ss:Index="9"><Data ss:Type="Number">340</Data></Cell>
   </Row>
   <Row>
    <Cell><Data ss:Type="DateTime">2014-11-26T10:23:40.000</Data></Cell>
    <Cell><Data ss:Type="Number">0.8</Data></Cell>
    <Cell><Data ss:Type="Number">-0.6</Data></Cell>
    <Cell><Data ss:Type="Number">37.200000000000003</Data></Cell>
    <Cell><Data ss:Type="Number">36.15</Data></Cell>
    <Cell ss:Index="9"><Data ss:Type="Number">341</Data></Cell>
   </Row>
   <Row>
    <Cell><Data ss:Type="DateTime">2014-11-26T10:23:41.000</Data></Cell>
    <Cell><Data ss:Type="Number">0.8</Data></Cell>
    <Cell><Data ss:Type="Number">-0.6</Data></Cell>
    <Cell><Data ss:Type="Number">37.299999999999997</Data></Cell>
    <Cell><Data ss:Type="Number">36.15</Data></Cell>
    <Cell ss:Index="9"><Data ss:Type="Number">342</Data></Cell>
   </Row>
   <Row>
    <Cell><Data ss:Type="DateTime">2014-11-26T10:23:42.000</Data></Cell>
    <Cell><Data ss:Type="Number">0.9</Data></Cell>
    <Cell><Data ss:Type="Number">-0.6</Data></Cell>
    <Cell><Data ss:Type="Number">36.9</Data></Cell>
    <Cell><Data ss:Type="Number">36.15</Data></Cell>
    <Cell ss:Index="9"><Data ss:Type="Number">343</Data></Cell>
   </Row>
   <Row>
    <Cell><Data ss:Type="DateTime">2014-11-26T10:23:43.000</Data></Cell>
    <Cell><Data ss:Type="Number">1</Data></Cell>
    <Cell><Data ss:Type="Number">-0.5</Data></Cell>
    <Cell><Data ss:Type="Number">35.4</Data></Cell>
    <Cell><Data ss:Type="Number">36.15</Data></Cell>
    <Cell ss:Index="9"><Data ss:Type="Number">344</Data></Cell>
   </Row>
   <Row>
    <Cell><Data ss:Type="DateTime">2014-11-26T10:23:44.000</Data></Cell>
    <Cell><Data ss:Type="Number">1</Data></Cell>
    <Cell><Data ss:Type="Number">-0.5</Data></Cell>
    <Cell><Data ss:Type="Number">35.4</Data></Cell>
    <Cell><Data ss:Type="Number">36.15</Data></Cell>
    <Cell ss:Index="9"><Data ss:Type="Number">345</Data></Cell>
   </Row>
   <Row>
    <Cell><Data ss:Type="DateTime">2014-11-26T10:23:45.000</Data></Cell>
    <Cell><Data ss:Type="Number">1</Data></Cell>
    <Cell><Data ss:Type="Number">-0.4</Data></Cell>
    <Cell><Data ss:Type="Number">35.299999999999997</Data></Cell>
    <Cell><Data ss:Type="Number">36.15</Data></Cell>
    <Cell ss:Index="9"><Data ss:Type="Number">346</Data></Cell>
   </Row>
   <Row>
    <Cell><Data ss:Type="DateTime">2014-11-26T10:23:46.000</Data></Cell>
    <Cell><Data ss:Type="Number">1.1000000000000001</Data></Cell>
    <Cell><Data ss:Type="Number">-0.4</Data></Cell>
    <Cell><Data ss:Type="Number">35.1</Data></Cell>
    <Cell><Data ss:Type="Number">36.15</Data></Cell>
    <Cell ss:Index="9"><Data ss:Type="Number">347</Data></Cell>
   </Row>
   <Row>
    <Cell><Data ss:Type="DateTime">2014-11-26T10:23:47.000</Data></Cell>
    <Cell><Data ss:Type="Number">1.1000000000000001</Data></Cell>
    <Cell><Data ss:Type="Number">-0.4</Data></Cell>
    <Cell><Data ss:Type="Number">35.299999999999997</Data></Cell>
    <Cell><Data ss:Type="Number">36.15</Data></Cell>
    <Cell ss:Index="9"><Data ss:Type="Number">348</Data></Cell>
   </Row>
   <Row>
    <Cell><Data ss:Type="DateTime">2014-11-26T10:23:48.000</Data></Cell>
    <Cell><Data ss:Type="Number">0.9</Data></Cell>
    <Cell><Data ss:Type="Number">-0.4</Data></Cell>
    <Cell><Data ss:Type="Number">35.700000000000003</Data></Cell>
    <Cell><Data ss:Type="Number">36.15</Data></Cell>
    <Cell ss:Index="9"><Data ss:Type="Number">349</Data></Cell>
   </Row>
   <Row>
    <Cell><Data ss:Type="DateTime">2014-11-26T10:23:49.000</Data></Cell>
    <Cell><Data ss:Type="Number">0.7</Data></Cell>
    <Cell><Data ss:Type="Number">-0.4</Data></Cell>
    <Cell><Data ss:Type="Number">35.700000000000003</Data></Cell>
    <Cell><Data ss:Type="Number">36.15</Data></Cell>
    <Cell ss:Index="9"><Data ss:Type="Number">350</Data></Cell>
   </Row>
   <Row>
    <Cell><Data ss:Type="DateTime">2014-11-26T10:23:50.000</Data></Cell>
    <Cell><Data ss:Type="Number">0.7</Data></Cell>
    <Cell><Data ss:Type="Number">-0.4</Data></Cell>
    <Cell><Data ss:Type="Number">35.700000000000003</Data></Cell>
    <Cell><Data ss:Type="Number">36.159999999999997</Data></Cell>
    <Cell ss:Index="9"><Data ss:Type="Number">351</Data></Cell>
   </Row>
   <Row>
    <Cell><Data ss:Type="DateTime">2014-11-26T10:23:51.000</Data></Cell>
    <Cell><Data ss:Type="Number">0.6</Data></Cell>
    <Cell><Data ss:Type="Number">-0.5</Data></Cell>
    <Cell><Data ss:Type="Number">35.700000000000003</Data></Cell>
    <Cell><Data ss:Type="Number">36.159999999999997</Data></Cell>
    <Cell ss:Index="9"><Data ss:Type="Number">352</Data></Cell>
   </Row>
   <Row>
    <Cell><Data ss:Type="DateTime">2014-11-26T10:23:52.000</Data></Cell>
    <Cell><Data ss:Type="Number">0.4</Data></Cell>
    <Cell><Data ss:Type="Number">-0.4</Data></Cell>
    <Cell><Data ss:Type="Number">35.6</Data></Cell>
    <Cell><Data ss:Type="Number">36.159999999999997</Data></Cell>
    <Cell ss:Index="9"><Data ss:Type="Number">353</Data></Cell>
   </Row>
   <Row>
    <Cell><Data ss:Type="DateTime">2014-11-26T10:23:53.000</Data></Cell>
    <Cell><Data ss:Type="Number">0.3</Data></Cell>
    <Cell><Data ss:Type="Number">-0.4</Data></Cell>
    <Cell><Data ss:Type="Number">35</Data></Cell>
    <Cell><Data ss:Type="Number">36.159999999999997</Data></Cell>
    <Cell ss:Index="9"><Data ss:Type="Number">354</Data></Cell>
   </Row>
   <Row>
    <Cell><Data ss:Type="DateTime">2014-11-26T10:23:54.000</Data></Cell>
    <Cell><Data ss:Type="Number">0.4</Data></Cell>
    <Cell><Data ss:Type="Number">-0.4</Data></Cell>
    <Cell><Data ss:Type="Number">35</Data></Cell>
    <Cell><Data ss:Type="Number">36.159999999999997</Data></Cell>
    <Cell ss:Index="9"><Data ss:Type="Number">355</Data></Cell>
   </Row>
   <Row>
    <Cell><Data ss:Type="DateTime">2014-11-26T10:23:55.000</Data></Cell>
    <Cell><Data ss:Type="Number">0.4</Data></Cell>
    <Cell><Data ss:Type="Number">-0.4</Data></Cell>
    <Cell><Data ss:Type="Number">34.6</Data></Cell>
    <Cell><Data ss:Type="Number">36.159999999999997</Data></Cell>
    <Cell ss:Index="9"><Data ss:Type="Number">356</Data></Cell>
   </Row>
   <Row>
    <Cell><Data ss:Type="DateTime">2014-11-26T10:23:56.000</Data></Cell>
    <Cell><Data ss:Type="Number">0.4</Data></Cell>
    <Cell><Data ss:Type="Number">-0.4</Data></Cell>
    <Cell><Data ss:Type="Number">34.6</Data></Cell>
    <Cell><Data ss:Type="Number">36.17</Data></Cell>
    <Cell ss:Index="9"><Data ss:Type="Number">357</Data></Cell>
   </Row>
   <Row>
    <Cell><Data ss:Type="DateTime">2014-11-26T10:23:57.000</Data></Cell>
    <Cell><Data ss:Type="Number">0.4</Data></Cell>
    <Cell><Data ss:Type="Number">-0.4</Data></Cell>
    <Cell><Data ss:Type="Number">34.9</Data></Cell>
    <Cell><Data ss:Type="Number">36.17</Data></Cell>
    <Cell ss:Index="9"><Data ss:Type="Number">358</Data></Cell>
   </Row>
   <Row>
    <Cell><Data ss:Type="DateTime">2014-11-26T10:23:58.000</Data></Cell>
    <Cell><Data ss:Type="Number">0.6</Data></Cell>
    <Cell><Data ss:Type="Number">-0.4</Data></Cell>
    <Cell><Data ss:Type="Number">35.4</Data></Cell>
    <Cell><Data ss:Type="Number">36.17</Data></Cell>
    <Cell ss:Index="9"><Data ss:Type="Number">359</Data></Cell>
   </Row>
   <Row>
    <Cell><Data ss:Type="DateTime">2014-11-26T10:23:59.000</Data></Cell>
    <Cell><Data ss:Type="Number">0.6</Data></Cell>
    <Cell><Data ss:Type="Number">-0.4</Data></Cell>
    <Cell><Data ss:Type="Number">35.4</Data></Cell>
    <Cell><Data ss:Type="Number">36.17</Data></Cell>
    <Cell ss:Index="9"><Data ss:Type="Number">360</Data></Cell>
   </Row>
   <Row>
    <Cell><Data ss:Type="DateTime">2014-11-26T10:24:00.000</Data></Cell>
    <Cell><Data ss:Type="Number">0.6</Data></Cell>
    <Cell><Data ss:Type="Number">-0.4</Data></Cell>
    <Cell><Data ss:Type="Number">35.4</Data></Cell>
    <Cell><Data ss:Type="Number">36.17</Data></Cell>
    <Cell ss:Index="9"><Data ss:Type="Number">361</Data></Cell>
   </Row>
   <Row>
    <Cell><Data ss:Type="DateTime">2014-11-26T10:24:01.000</Data></Cell>
    <Cell><Data ss:Type="Number">0.6</Data></Cell>
    <Cell><Data ss:Type="Number">-0.3</Data></Cell>
    <Cell><Data ss:Type="Number">35.5</Data></Cell>
    <Cell><Data ss:Type="Number">36.17</Data></Cell>
    <Cell ss:Index="9"><Data ss:Type="Number">362</Data></Cell>
   </Row>
   <Row>
    <Cell><Data ss:Type="DateTime">2014-11-26T10:24:02.000</Data></Cell>
    <Cell><Data ss:Type="Number">0.8</Data></Cell>
    <Cell><Data ss:Type="Number">-0.3</Data></Cell>
    <Cell><Data ss:Type="Number">35.5</Data></Cell>
    <Cell><Data ss:Type="Number">36.17</Data></Cell>
    <Cell ss:Index="9"><Data ss:Type="Number">363</Data></Cell>
   </Row>
   <Row>
    <Cell><Data ss:Type="DateTime">2014-11-26T10:24:03.000</Data></Cell>
    <Cell><Data ss:Type="Number">0.9</Data></Cell>
    <Cell><Data ss:Type="Number">-0.3</Data></Cell>
    <Cell><Data ss:Type="Number">35.5</Data></Cell>
    <Cell><Data ss:Type="Number">36.18</Data></Cell>
    <Cell ss:Index="9"><Data ss:Type="Number">364</Data></Cell>
   </Row>
   <Row>
    <Cell><Data ss:Type="DateTime">2014-11-26T10:24:04.000</Data></Cell>
    <Cell><Data ss:Type="Number">0.9</Data></Cell>
    <Cell><Data ss:Type="Number">-0.4</Data></Cell>
    <Cell><Data ss:Type="Number">35.5</Data></Cell>
    <Cell><Data ss:Type="Number">36.18</Data></Cell>
    <Cell ss:Index="9"><Data ss:Type="Number">365</Data></Cell>
   </Row>
   <Row>
    <Cell><Data ss:Type="DateTime">2014-11-26T10:24:05.000</Data></Cell>
    <Cell><Data ss:Type="Number">0.9</Data></Cell>
    <Cell><Data ss:Type="Number">-0.3</Data></Cell>
    <Cell><Data ss:Type="Number">35.299999999999997</Data></Cell>
    <Cell><Data ss:Type="Number">36.18</Data></Cell>
    <Cell ss:Index="9"><Data ss:Type="Number">366</Data></Cell>
   </Row>
   <Row>
    <Cell><Data ss:Type="DateTime">2014-11-26T10:24:06.000</Data></Cell>
    <Cell><Data ss:Type="Number">0.9</Data></Cell>
    <Cell><Data ss:Type="Number">-0.3</Data></Cell>
    <Cell><Data ss:Type="Number">35.5</Data></Cell>
    <Cell><Data ss:Type="Number">36.18</Data></Cell>
    <Cell ss:Index="9"><Data ss:Type="Number">367</Data></Cell>
   </Row>
   <Row>
    <Cell><Data ss:Type="DateTime">2014-11-26T10:24:07.000</Data></Cell>
    <Cell><Data ss:Type="Number">0.9</Data></Cell>
    <Cell><Data ss:Type="Number">-0.3</Data></Cell>
    <Cell><Data ss:Type="Number">35.799999999999997</Data></Cell>
    <Cell><Data ss:Type="Number">36.18</Data></Cell>
    <Cell ss:Index="9"><Data ss:Type="Number">368</Data></Cell>
   </Row>
   <Row>
    <Cell><Data ss:Type="DateTime">2014-11-26T10:24:08.000</Data></Cell>
    <Cell><Data ss:Type="Number">0.9</Data></Cell>
    <Cell><Data ss:Type="Number">-0.4</Data></Cell>
    <Cell><Data ss:Type="Number">36</Data></Cell>
    <Cell><Data ss:Type="Number">36.18</Data></Cell>
    <Cell ss:Index="9"><Data ss:Type="Number">369</Data></Cell>
   </Row>
   <Row>
    <Cell><Data ss:Type="DateTime">2014-11-26T10:24:09.000</Data></Cell>
    <Cell><Data ss:Type="Number">0.7</Data></Cell>
    <Cell><Data ss:Type="Number">-0.4</Data></Cell>
    <Cell><Data ss:Type="Number">36</Data></Cell>
    <Cell><Data ss:Type="Number">36.18</Data></Cell>
    <Cell ss:Index="9"><Data ss:Type="Number">370</Data></Cell>
   </Row>
   <Row>
    <Cell><Data ss:Type="DateTime">2014-11-26T10:24:10.000</Data></Cell>
    <Cell><Data ss:Type="Number">0.7</Data></Cell>
    <Cell><Data ss:Type="Number">-0.4</Data></Cell>
    <Cell><Data ss:Type="Number">36</Data></Cell>
    <Cell><Data ss:Type="Number">36.18</Data></Cell>
    <Cell ss:Index="9"><Data ss:Type="Number">371</Data></Cell>
   </Row>
   <Row>
    <Cell><Data ss:Type="DateTime">2014-11-26T10:24:11.000</Data></Cell>
    <Cell><Data ss:Type="Number">0.7</Data></Cell>
    <Cell><Data ss:Type="Number">-0.4</Data></Cell>
    <Cell><Data ss:Type="Number">36</Data></Cell>
    <Cell><Data ss:Type="Number">36.18</Data></Cell>
    <Cell ss:Index="9"><Data ss:Type="Number">372</Data></Cell>
   </Row>
   <Row>
    <Cell><Data ss:Type="DateTime">2014-11-26T10:24:12.000</Data></Cell>
    <Cell><Data ss:Type="Number">0.7</Data></Cell>
    <Cell><Data ss:Type="Number">-0.4</Data></Cell>
    <Cell><Data ss:Type="Number">35.6</Data></Cell>
    <Cell><Data ss:Type="Number">36.18</Data></Cell>
    <Cell ss:Index="9"><Data ss:Type="Number">373</Data></Cell>
   </Row>
   <Row>
    <Cell><Data ss:Type="DateTime">2014-11-26T10:24:13.000</Data></Cell>
    <Cell><Data ss:Type="Number">0.5</Data></Cell>
    <Cell><Data ss:Type="Number">-0.4</Data></Cell>
    <Cell><Data ss:Type="Number">35.6</Data></Cell>
    <Cell><Data ss:Type="Number">36.19</Data></Cell>
    <Cell ss:Index="9"><Data ss:Type="Number">374</Data></Cell>
   </Row>
   <Row>
    <Cell><Data ss:Type="DateTime">2014-11-26T10:24:14.000</Data></Cell>
    <Cell><Data ss:Type="Number">0.5</Data></Cell>
    <Cell><Data ss:Type="Number">-0.4</Data></Cell>
    <Cell><Data ss:Type="Number">35.4</Data></Cell>
    <Cell><Data ss:Type="Number">36.19</Data></Cell>
    <Cell ss:Index="9"><Data ss:Type="Number">375</Data></Cell>
   </Row>
   <Row>
    <Cell><Data ss:Type="DateTime">2014-11-26T10:24:15.000</Data></Cell>
    <Cell><Data ss:Type="Number">0.5</Data></Cell>
    <Cell><Data ss:Type="Number">-0.4</Data></Cell>
    <Cell><Data ss:Type="Number">35.1</Data></Cell>
    <Cell><Data ss:Type="Number">36.19</Data></Cell>
    <Cell ss:Index="9"><Data ss:Type="Number">376</Data></Cell>
   </Row>
   <Row>
    <Cell><Data ss:Type="DateTime">2014-11-26T10:24:16.000</Data></Cell>
    <Cell><Data ss:Type="Number">0.4</Data></Cell>
    <Cell><Data ss:Type="Number">-0.5</Data></Cell>
    <Cell><Data ss:Type="Number">34.799999999999997</Data></Cell>
    <Cell><Data ss:Type="Number">36.19</Data></Cell>
    <Cell ss:Index="9"><Data ss:Type="Number">377</Data></Cell>
   </Row>
   <Row>
    <Cell><Data ss:Type="DateTime">2014-11-26T10:24:17.000</Data></Cell>
    <Cell><Data ss:Type="Number">0.3</Data></Cell>
    <Cell><Data ss:Type="Number">-0.5</Data></Cell>
    <Cell><Data ss:Type="Number">34.799999999999997</Data></Cell>
    <Cell><Data ss:Type="Number">36.19</Data></Cell>
    <Cell ss:Index="9"><Data ss:Type="Number">378</Data></Cell>
   </Row>
   <Row>
    <Cell><Data ss:Type="DateTime">2014-11-26T10:24:18.000</Data></Cell>
    <Cell><Data ss:Type="Number">0.3</Data></Cell>
    <Cell><Data ss:Type="Number">-0.3</Data></Cell>
    <Cell><Data ss:Type="Number">34.5</Data></Cell>
    <Cell><Data ss:Type="Number">36.19</Data></Cell>
    <Cell ss:Index="9"><Data ss:Type="Number">379</Data></Cell>
   </Row>
   <Row>
    <Cell><Data ss:Type="DateTime">2014-11-26T10:24:19.000</Data></Cell>
    <Cell><Data ss:Type="Number">0.3</Data></Cell>
    <Cell><Data ss:Type="Number">-0.3</Data></Cell>
    <Cell><Data ss:Type="Number">34.1</Data></Cell>
    <Cell><Data ss:Type="Number">36.19</Data></Cell>
    <Cell ss:Index="9"><Data ss:Type="Number">380</Data></Cell>
   </Row>
   <Row>
    <Cell><Data ss:Type="DateTime">2014-11-26T10:24:20.000</Data></Cell>
    <Cell><Data ss:Type="Number">0.3</Data></Cell>
    <Cell><Data ss:Type="Number">-0.3</Data></Cell>
    <Cell><Data ss:Type="Number">34.1</Data></Cell>
    <Cell><Data ss:Type="Number">36.200000000000003</Data></Cell>
    <Cell ss:Index="9"><Data ss:Type="Number">381</Data></Cell>
   </Row>
   <Row>
    <Cell><Data ss:Type="DateTime">2014-11-26T10:24:21.000</Data></Cell>
    <Cell><Data ss:Type="Number">0.3</Data></Cell>
    <Cell><Data ss:Type="Number">-0.3</Data></Cell>
    <Cell><Data ss:Type="Number">34.1</Data></Cell>
    <Cell><Data ss:Type="Number">36.200000000000003</Data></Cell>
    <Cell ss:Index="9"><Data ss:Type="Number">382</Data></Cell>
   </Row>
   <Row>
    <Cell><Data ss:Type="DateTime">2014-11-26T10:24:22.000</Data></Cell>
    <Cell><Data ss:Type="Number">0.2</Data></Cell>
    <Cell><Data ss:Type="Number">-0.3</Data></Cell>
    <Cell><Data ss:Type="Number">33.200000000000003</Data></Cell>
    <Cell><Data ss:Type="Number">36.200000000000003</Data></Cell>
    <Cell ss:Index="9"><Data ss:Type="Number">383</Data></Cell>
   </Row>
   <Row>
    <Cell><Data ss:Type="DateTime">2014-11-26T10:24:23.000</Data></Cell>
    <Cell><Data ss:Type="Number">0.2</Data></Cell>
    <Cell><Data ss:Type="Number">-0.3</Data></Cell>
    <Cell><Data ss:Type="Number">33.200000000000003</Data></Cell>
    <Cell><Data ss:Type="Number">36.200000000000003</Data></Cell>
    <Cell ss:Index="9"><Data ss:Type="Number">384</Data></Cell>
   </Row>
   <Row>
    <Cell><Data ss:Type="DateTime">2014-11-26T10:24:24.000</Data></Cell>
    <Cell><Data ss:Type="Number">0.2</Data></Cell>
    <Cell><Data ss:Type="Number">-0.3</Data></Cell>
    <Cell><Data ss:Type="Number">33</Data></Cell>
    <Cell><Data ss:Type="Number">36.200000000000003</Data></Cell>
    <Cell ss:Index="9"><Data ss:Type="Number">385</Data></Cell>
   </Row>
   <Row>
    <Cell><Data ss:Type="DateTime">2014-11-26T10:24:25.000</Data></Cell>
    <Cell><Data ss:Type="Number">0.2</Data></Cell>
    <Cell><Data ss:Type="Number">-0.3</Data></Cell>
    <Cell><Data ss:Type="Number">33</Data></Cell>
    <Cell><Data ss:Type="Number">36.21</Data></Cell>
    <Cell ss:Index="9"><Data ss:Type="Number">386</Data></Cell>
   </Row>
   <Row>
    <Cell><Data ss:Type="DateTime">2014-11-26T10:24:26.000</Data></Cell>
    <Cell><Data ss:Type="Number">0.2</Data></Cell>
    <Cell><Data ss:Type="Number">-0.3</Data></Cell>
    <Cell><Data ss:Type="Number">33.200000000000003</Data></Cell>
    <Cell><Data ss:Type="Number">36.21</Data></Cell>
    <Cell ss:Index="9"><Data ss:Type="Number">387</Data></Cell>
   </Row>
   <Row>
    <Cell><Data ss:Type="DateTime">2014-11-26T10:24:27.000</Data></Cell>
    <Cell><Data ss:Type="Number">0.2</Data></Cell>
    <Cell><Data ss:Type="Number">-0.2</Data></Cell>
    <Cell><Data ss:Type="Number">34.700000000000003</Data></Cell>
    <Cell><Data ss:Type="Number">36.21</Data></Cell>
    <Cell ss:Index="9"><Data ss:Type="Number">388</Data></Cell>
   </Row>
   <Row>
    <Cell><Data ss:Type="DateTime">2014-11-26T10:24:28.000</Data></Cell>
    <Cell><Data ss:Type="Number">0.2</Data></Cell>
    <Cell><Data ss:Type="Number">-0.2</Data></Cell>
    <Cell><Data ss:Type="Number">34.700000000000003</Data></Cell>
    <Cell><Data ss:Type="Number">36.21</Data></Cell>
    <Cell ss:Index="9"><Data ss:Type="Number">389</Data></Cell>
   </Row>
   <Row>
    <Cell><Data ss:Type="DateTime">2014-11-26T10:24:29.000</Data></Cell>
    <Cell><Data ss:Type="Number">0.2</Data></Cell>
    <Cell><Data ss:Type="Number">-0.2</Data></Cell>
    <Cell><Data ss:Type="Number">34.700000000000003</Data></Cell>
    <Cell><Data ss:Type="Number">36.21</Data></Cell>
    <Cell ss:Index="9"><Data ss:Type="Number">390</Data></Cell>
   </Row>
   <Row>
    <Cell><Data ss:Type="DateTime">2014-11-26T10:24:30.000</Data></Cell>
    <Cell><Data ss:Type="Number">0.2</Data></Cell>
    <Cell><Data ss:Type="Number">-0.2</Data></Cell>
    <Cell><Data ss:Type="Number">34.200000000000003</Data></Cell>
    <Cell><Data ss:Type="Number">36.22</Data></Cell>
    <Cell ss:Index="9"><Data ss:Type="Number">391</Data></Cell>
   </Row>
   <Row>
    <Cell><Data ss:Type="DateTime">2014-11-26T10:24:31.000</Data></Cell>
    <Cell><Data ss:Type="Number">0.2</Data></Cell>
    <Cell><Data ss:Type="Number">-0.2</Data></Cell>
    <Cell><Data ss:Type="Number">34.200000000000003</Data></Cell>
    <Cell><Data ss:Type="Number">36.22</Data></Cell>
    <Cell ss:Index="9"><Data ss:Type="Number">392</Data></Cell>
   </Row>
   <Row>
    <Cell><Data ss:Type="DateTime">2014-11-26T10:24:32.000</Data></Cell>
    <Cell><Data ss:Type="Number">0.2</Data></Cell>
    <Cell><Data ss:Type="Number">-0.2</Data></Cell>
    <Cell><Data ss:Type="Number">33.6</Data></Cell>
    <Cell><Data ss:Type="Number">36.22</Data></Cell>
    <Cell ss:Index="9"><Data ss:Type="Number">393</Data></Cell>
   </Row>
   <Row>
    <Cell><Data ss:Type="DateTime">2014-11-26T10:24:33.000</Data></Cell>
    <Cell><Data ss:Type="Number">0.2</Data></Cell>
    <Cell><Data ss:Type="Number">-0.2</Data></Cell>
    <Cell><Data ss:Type="Number">33.799999999999997</Data></Cell>
    <Cell><Data ss:Type="Number">36.22</Data></Cell>
    <Cell ss:Index="9"><Data ss:Type="Number">394</Data></Cell>
   </Row>
   <Row>
    <Cell><Data ss:Type="DateTime">2014-11-26T10:24:34.000</Data></Cell>
    <Cell><Data ss:Type="Number">0.3</Data></Cell>
    <Cell><Data ss:Type="Number">-0.2</Data></Cell>
    <Cell><Data ss:Type="Number">33.799999999999997</Data></Cell>
    <Cell><Data ss:Type="Number">36.22</Data></Cell>
    <Cell ss:Index="9"><Data ss:Type="Number">395</Data></Cell>
   </Row>
   <Row>
    <Cell><Data ss:Type="DateTime">2014-11-26T10:24:35.000</Data></Cell>
    <Cell><Data ss:Type="Number">0.3</Data></Cell>
    <Cell><Data ss:Type="Number">-0.2</Data></Cell>
    <Cell><Data ss:Type="Number">33.799999999999997</Data></Cell>
    <Cell><Data ss:Type="Number">36.22</Data></Cell>
    <Cell ss:Index="9"><Data ss:Type="Number">396</Data></Cell>
   </Row>
   <Row>
    <Cell><Data ss:Type="DateTime">2014-11-26T10:24:36.000</Data></Cell>
    <Cell><Data ss:Type="Number">0.3</Data></Cell>
    <Cell><Data ss:Type="Number">-0.2</Data></Cell>
    <Cell><Data ss:Type="Number">33.799999999999997</Data></Cell>
    <Cell><Data ss:Type="Number">36.229999999999997</Data></Cell>
    <Cell ss:Index="9"><Data ss:Type="Number">397</Data></Cell>
   </Row>
   <Row>
    <Cell><Data ss:Type="DateTime">2014-11-26T10:24:37.000</Data></Cell>
    <Cell><Data ss:Type="Number">0.3</Data></Cell>
    <Cell><Data ss:Type="Number">-0.2</Data></Cell>
    <Cell><Data ss:Type="Number">34.9</Data></Cell>
    <Cell><Data ss:Type="Number">36.229999999999997</Data></Cell>
    <Cell ss:Index="9"><Data ss:Type="Number">398</Data></Cell>
   </Row>
   <Row>
    <Cell><Data ss:Type="DateTime">2014-11-26T10:24:38.000</Data></Cell>
    <Cell><Data ss:Type="Number">0.3</Data></Cell>
    <Cell><Data ss:Type="Number">-0.2</Data></Cell>
    <Cell><Data ss:Type="Number">34.799999999999997</Data></Cell>
    <Cell><Data ss:Type="Number">36.229999999999997</Data></Cell>
    <Cell ss:Index="9"><Data ss:Type="Number">399</Data></Cell>
   </Row>
   <Row>
    <Cell><Data ss:Type="DateTime">2014-11-26T10:24:39.000</Data></Cell>
    <Cell><Data ss:Type="Number">0.3</Data></Cell>
    <Cell><Data ss:Type="Number">-0.2</Data></Cell>
    <Cell><Data ss:Type="Number">34.799999999999997</Data></Cell>
    <Cell><Data ss:Type="Number">36.229999999999997</Data></Cell>
    <Cell ss:Index="9"><Data ss:Type="Number">400</Data></Cell>
   </Row>
   <Row>
    <Cell><Data ss:Type="DateTime">2014-11-26T10:24:40.000</Data></Cell>
    <Cell><Data ss:Type="Number">0.3</Data></Cell>
    <Cell><Data ss:Type="Number">-0.2</Data></Cell>
    <Cell><Data ss:Type="Number">34.799999999999997</Data></Cell>
    <Cell><Data ss:Type="Number">36.229999999999997</Data></Cell>
    <Cell ss:Index="9"><Data ss:Type="Number">401</Data></Cell>
   </Row>
   <Row>
    <Cell><Data ss:Type="DateTime">2014-11-26T10:24:41.000</Data></Cell>
    <Cell><Data ss:Type="Number">0.3</Data></Cell>
    <Cell><Data ss:Type="Number">-0.2</Data></Cell>
    <Cell><Data ss:Type="Number">34.200000000000003</Data></Cell>
    <Cell><Data ss:Type="Number">36.229999999999997</Data></Cell>
    <Cell ss:Index="9"><Data ss:Type="Number">402</Data></Cell>
   </Row>
   <Row>
    <Cell><Data ss:Type="DateTime">2014-11-26T10:24:42.000</Data></Cell>
    <Cell><Data ss:Type="Number">0.3</Data></Cell>
    <Cell><Data ss:Type="Number">-0.2</Data></Cell>
    <Cell><Data ss:Type="Number">33.200000000000003</Data></Cell>
    <Cell><Data ss:Type="Number">36.229999999999997</Data></Cell>
    <Cell ss:Index="9"><Data ss:Type="Number">403</Data></Cell>
   </Row>
   <Row>
    <Cell><Data ss:Type="DateTime">2014-11-26T10:24:43.000</Data></Cell>
    <Cell><Data ss:Type="Number">0.3</Data></Cell>
    <Cell><Data ss:Type="Number">-0.2</Data></Cell>
    <Cell><Data ss:Type="Number">33.200000000000003</Data></Cell>
    <Cell><Data ss:Type="Number">36.229999999999997</Data></Cell>
    <Cell ss:Index="9"><Data ss:Type="Number">404</Data></Cell>
   </Row>
   <Row>
    <Cell><Data ss:Type="DateTime">2014-11-26T10:24:44.000</Data></Cell>
    <Cell><Data ss:Type="Number">0.3</Data></Cell>
    <Cell><Data ss:Type="Number">-0.2</Data></Cell>
    <Cell><Data ss:Type="Number">33.200000000000003</Data></Cell>
    <Cell><Data ss:Type="Number">36.24</Data></Cell>
    <Cell ss:Index="9"><Data ss:Type="Number">405</Data></Cell>
   </Row>
   <Row>
    <Cell><Data ss:Type="DateTime">2014-11-26T10:24:45.000</Data></Cell>
    <Cell><Data ss:Type="Number">0.3</Data></Cell>
    <Cell><Data ss:Type="Number">-0.2</Data></Cell>
    <Cell><Data ss:Type="Number">32.799999999999997</Data></Cell>
    <Cell><Data ss:Type="Number">36.24</Data></Cell>
    <Cell ss:Index="9"><Data ss:Type="Number">406</Data></Cell>
   </Row>
   <Row>
    <Cell><Data ss:Type="DateTime">2014-11-26T10:24:46.000</Data></Cell>
    <Cell><Data ss:Type="Number">0.3</Data></Cell>
    <Cell><Data ss:Type="Number">-0.2</Data></Cell>
    <Cell><Data ss:Type="Number">33</Data></Cell>
    <Cell><Data ss:Type="Number">36.24</Data></Cell>
    <Cell ss:Index="9"><Data ss:Type="Number">407</Data></Cell>
   </Row>
   <Row>
    <Cell><Data ss:Type="DateTime">2014-11-26T10:24:47.000</Data></Cell>
    <Cell><Data ss:Type="Number">0.3</Data></Cell>
    <Cell><Data ss:Type="Number">-0.2</Data></Cell>
    <Cell><Data ss:Type="Number">34.799999999999997</Data></Cell>
    <Cell><Data ss:Type="Number">36.24</Data></Cell>
    <Cell ss:Index="9"><Data ss:Type="Number">408</Data></Cell>
   </Row>
   <Row>
    <Cell><Data ss:Type="DateTime">2014-11-26T10:24:48.000</Data></Cell>
    <Cell><Data ss:Type="Number">0.3</Data></Cell>
    <Cell><Data ss:Type="Number">-0.2</Data></Cell>
    <Cell><Data ss:Type="Number">34.5</Data></Cell>
    <Cell><Data ss:Type="Number">36.25</Data></Cell>
    <Cell ss:Index="9"><Data ss:Type="Number">409</Data></Cell>
   </Row>
   <Row>
    <Cell><Data ss:Type="DateTime">2014-11-26T10:24:49.000</Data></Cell>
    <Cell><Data ss:Type="Number">0.3</Data></Cell>
    <Cell><Data ss:Type="Number">-0.2</Data></Cell>
    <Cell><Data ss:Type="Number">34.5</Data></Cell>
    <Cell><Data ss:Type="Number">36.24</Data></Cell>
    <Cell ss:Index="9"><Data ss:Type="Number">410</Data></Cell>
   </Row>
   <Row>
    <Cell><Data ss:Type="DateTime">2014-11-26T10:24:50.000</Data></Cell>
    <Cell><Data ss:Type="Number">0.3</Data></Cell>
    <Cell><Data ss:Type="Number">-0.2</Data></Cell>
    <Cell><Data ss:Type="Number">34.5</Data></Cell>
    <Cell><Data ss:Type="Number">36.25</Data></Cell>
    <Cell ss:Index="9"><Data ss:Type="Number">411</Data></Cell>
   </Row>
   <Row>
    <Cell><Data ss:Type="DateTime">2014-11-26T10:24:51.000</Data></Cell>
    <Cell><Data ss:Type="Number">0.3</Data></Cell>
    <Cell><Data ss:Type="Number">-0.2</Data></Cell>
    <Cell><Data ss:Type="Number">34.4</Data></Cell>
    <Cell><Data ss:Type="Number">36.25</Data></Cell>
    <Cell ss:Index="9"><Data ss:Type="Number">412</Data></Cell>
   </Row>
   <Row>
    <Cell><Data ss:Type="DateTime">2014-11-26T10:24:52.000</Data></Cell>
    <Cell><Data ss:Type="Number">0.3</Data></Cell>
    <Cell><Data ss:Type="Number">-0.2</Data></Cell>
    <Cell><Data ss:Type="Number">34.4</Data></Cell>
    <Cell><Data ss:Type="Number">36.25</Data></Cell>
    <Cell ss:Index="9"><Data ss:Type="Number">413</Data></Cell>
   </Row>
   <Row>
    <Cell><Data ss:Type="DateTime">2014-11-26T10:24:53.000</Data></Cell>
    <Cell><Data ss:Type="Number">0.3</Data></Cell>
    <Cell><Data ss:Type="Number">-0.2</Data></Cell>
    <Cell><Data ss:Type="Number">34.6</Data></Cell>
    <Cell><Data ss:Type="Number">36.25</Data></Cell>
    <Cell ss:Index="9"><Data ss:Type="Number">414</Data></Cell>
   </Row>
   <Row>
    <Cell><Data ss:Type="DateTime">2014-11-26T10:24:54.000</Data></Cell>
    <Cell><Data ss:Type="Number">0.3</Data></Cell>
    <Cell><Data ss:Type="Number">-0.2</Data></Cell>
    <Cell><Data ss:Type="Number">34.6</Data></Cell>
    <Cell><Data ss:Type="Number">36.25</Data></Cell>
    <Cell ss:Index="9"><Data ss:Type="Number">415</Data></Cell>
   </Row>
   <Row>
    <Cell><Data ss:Type="DateTime">2014-11-26T10:24:55.000</Data></Cell>
    <Cell><Data ss:Type="Number">0.3</Data></Cell>
    <Cell><Data ss:Type="Number">-0.2</Data></Cell>
    <Cell><Data ss:Type="Number">34.6</Data></Cell>
    <Cell><Data ss:Type="Number">36.25</Data></Cell>
    <Cell ss:Index="9"><Data ss:Type="Number">416</Data></Cell>
   </Row>
   <Row>
    <Cell><Data ss:Type="DateTime">2014-11-26T10:24:56.000</Data></Cell>
    <Cell><Data ss:Type="Number">0.3</Data></Cell>
    <Cell><Data ss:Type="Number">-0.2</Data></Cell>
    <Cell><Data ss:Type="Number">34.6</Data></Cell>
    <Cell><Data ss:Type="Number">36.25</Data></Cell>
    <Cell ss:Index="9"><Data ss:Type="Number">417</Data></Cell>
   </Row>
   <Row>
    <Cell><Data ss:Type="DateTime">2014-11-26T10:24:57.000</Data></Cell>
    <Cell><Data ss:Type="Number">0.3</Data></Cell>
    <Cell><Data ss:Type="Number">-0.2</Data></Cell>
    <Cell><Data ss:Type="Number">35</Data></Cell>
    <Cell><Data ss:Type="Number">36.25</Data></Cell>
    <Cell ss:Index="9"><Data ss:Type="Number">418</Data></Cell>
   </Row>
   <Row>
    <Cell><Data ss:Type="DateTime">2014-11-26T10:24:58.000</Data></Cell>
    <Cell><Data ss:Type="Number">0.3</Data></Cell>
    <Cell><Data ss:Type="Number">-0.2</Data></Cell>
    <Cell><Data ss:Type="Number">34</Data></Cell>
    <Cell><Data ss:Type="Number">36.25</Data></Cell>
    <Cell ss:Index="9"><Data ss:Type="Number">419</Data></Cell>
   </Row>
   <Row>
    <Cell><Data ss:Type="DateTime">2014-11-26T10:24:59.000</Data></Cell>
    <Cell><Data ss:Type="Number">0.3</Data></Cell>
    <Cell><Data ss:Type="Number">-0.2</Data></Cell>
    <Cell><Data ss:Type="Number">34</Data></Cell>
    <Cell><Data ss:Type="Number">36.25</Data></Cell>
    <Cell ss:Index="9"><Data ss:Type="Number">420</Data></Cell>
   </Row>
   <Row>
    <Cell><Data ss:Type="DateTime">2014-11-26T10:25:00.000</Data></Cell>
    <Cell><Data ss:Type="Number">0.3</Data></Cell>
    <Cell><Data ss:Type="Number">-0.2</Data></Cell>
    <Cell><Data ss:Type="Number">33.9</Data></Cell>
    <Cell><Data ss:Type="Number">36.25</Data></Cell>
    <Cell ss:Index="9"><Data ss:Type="Number">421</Data></Cell>
   </Row>
   <Row>
    <Cell><Data ss:Type="DateTime">2014-11-26T10:25:01.000</Data></Cell>
    <Cell><Data ss:Type="Number">0.3</Data></Cell>
    <Cell><Data ss:Type="Number">-0.2</Data></Cell>
    <Cell><Data ss:Type="Number">33.6</Data></Cell>
    <Cell><Data ss:Type="Number">36.25</Data></Cell>
    <Cell ss:Index="9"><Data ss:Type="Number">422</Data></Cell>
   </Row>
   <Row>
    <Cell><Data ss:Type="DateTime">2014-11-26T10:25:02.000</Data></Cell>
    <Cell><Data ss:Type="Number">0.3</Data></Cell>
    <Cell><Data ss:Type="Number">-0.2</Data></Cell>
    <Cell><Data ss:Type="Number">33</Data></Cell>
    <Cell><Data ss:Type="Number">36.25</Data></Cell>
    <Cell ss:Index="9"><Data ss:Type="Number">423</Data></Cell>
   </Row>
   <Row>
    <Cell><Data ss:Type="DateTime">2014-11-26T10:25:03.000</Data></Cell>
    <Cell><Data ss:Type="Number">0.3</Data></Cell>
    <Cell><Data ss:Type="Number">-0.2</Data></Cell>
    <Cell><Data ss:Type="Number">33</Data></Cell>
    <Cell><Data ss:Type="Number">36.25</Data></Cell>
    <Cell ss:Index="9"><Data ss:Type="Number">424</Data></Cell>
   </Row>
   <Row>
    <Cell><Data ss:Type="DateTime">2014-11-26T10:25:04.000</Data></Cell>
    <Cell><Data ss:Type="Number">0.3</Data></Cell>
    <Cell><Data ss:Type="Number">-0.2</Data></Cell>
    <Cell><Data ss:Type="Number">32.9</Data></Cell>
    <Cell><Data ss:Type="Number">36.25</Data></Cell>
    <Cell ss:Index="9"><Data ss:Type="Number">425</Data></Cell>
   </Row>
   <Row>
    <Cell><Data ss:Type="DateTime">2014-11-26T10:25:05.000</Data></Cell>
    <Cell><Data ss:Type="Number">0.4</Data></Cell>
    <Cell><Data ss:Type="Number">-0.2</Data></Cell>
    <Cell><Data ss:Type="Number">33</Data></Cell>
    <Cell><Data ss:Type="Number">36.25</Data></Cell>
    <Cell ss:Index="9"><Data ss:Type="Number">426</Data></Cell>
   </Row>
   <Row>
    <Cell><Data ss:Type="DateTime">2014-11-26T10:25:06.000</Data></Cell>
    <Cell><Data ss:Type="Number">0.4</Data></Cell>
    <Cell><Data ss:Type="Number">-0.2</Data></Cell>
    <Cell><Data ss:Type="Number">33</Data></Cell>
    <Cell><Data ss:Type="Number">36.25</Data></Cell>
    <Cell ss:Index="9"><Data ss:Type="Number">427</Data></Cell>
   </Row>
   <Row>
    <Cell><Data ss:Type="DateTime">2014-11-26T10:25:07.000</Data></Cell>
    <Cell><Data ss:Type="Number">0.4</Data></Cell>
    <Cell><Data ss:Type="Number">-0.2</Data></Cell>
    <Cell><Data ss:Type="Number">33.6</Data></Cell>
    <Cell><Data ss:Type="Number">36.25</Data></Cell>
    <Cell ss:Index="9"><Data ss:Type="Number">428</Data></Cell>
   </Row>
   <Row>
    <Cell><Data ss:Type="DateTime">2014-11-26T10:25:08.000</Data></Cell>
    <Cell><Data ss:Type="Number">0.4</Data></Cell>
    <Cell><Data ss:Type="Number">-0.2</Data></Cell>
    <Cell><Data ss:Type="Number">33.6</Data></Cell>
    <Cell><Data ss:Type="Number">36.25</Data></Cell>
    <Cell ss:Index="9"><Data ss:Type="Number">429</Data></Cell>
   </Row>
   <Row>
    <Cell><Data ss:Type="DateTime">2014-11-26T10:25:09.000</Data></Cell>
    <Cell><Data ss:Type="Number">0.4</Data></Cell>
    <Cell><Data ss:Type="Number">-0.2</Data></Cell>
    <Cell><Data ss:Type="Number">33.5</Data></Cell>
    <Cell><Data ss:Type="Number">36.25</Data></Cell>
    <Cell ss:Index="9"><Data ss:Type="Number">430</Data></Cell>
   </Row>
   <Row>
    <Cell><Data ss:Type="DateTime">2014-11-26T10:25:10.000</Data></Cell>
    <Cell><Data ss:Type="Number">0.4</Data></Cell>
    <Cell><Data ss:Type="Number">-0.1</Data></Cell>
    <Cell><Data ss:Type="Number">33.5</Data></Cell>
    <Cell><Data ss:Type="Number">36.25</Data></Cell>
    <Cell ss:Index="9"><Data ss:Type="Number">431</Data></Cell>
   </Row>
   <Row>
    <Cell><Data ss:Type="DateTime">2014-11-26T10:25:11.000</Data></Cell>
    <Cell><Data ss:Type="Number">0.4</Data></Cell>
    <Cell><Data ss:Type="Number">-0.1</Data></Cell>
    <Cell><Data ss:Type="Number">33.5</Data></Cell>
    <Cell><Data ss:Type="Number">36.25</Data></Cell>
    <Cell ss:Index="9"><Data ss:Type="Number">432</Data></Cell>
   </Row>
   <Row>
    <Cell><Data ss:Type="DateTime">2014-11-26T10:25:12.000</Data></Cell>
    <Cell><Data ss:Type="Number">0.4</Data></Cell>
    <Cell><Data ss:Type="Number">-0.1</Data></Cell>
    <Cell><Data ss:Type="Number">33.6</Data></Cell>
    <Cell><Data ss:Type="Number">36.25</Data></Cell>
    <Cell ss:Index="9"><Data ss:Type="Number">433</Data></Cell>
   </Row>
   <Row>
    <Cell><Data ss:Type="DateTime">2014-11-26T10:25:13.000</Data></Cell>
    <Cell><Data ss:Type="Number">0.4</Data></Cell>
    <Cell><Data ss:Type="Number">-0.1</Data></Cell>
    <Cell><Data ss:Type="Number">33.799999999999997</Data></Cell>
    <Cell><Data ss:Type="Number">36.25</Data></Cell>
    <Cell ss:Index="9"><Data ss:Type="Number">434</Data></Cell>
   </Row>
   <Row>
    <Cell><Data ss:Type="DateTime">2014-11-26T10:25:14.000</Data></Cell>
    <Cell><Data ss:Type="Number">0.4</Data></Cell>
    <Cell><Data ss:Type="Number">-0.1</Data></Cell>
    <Cell><Data ss:Type="Number">34.1</Data></Cell>
    <Cell><Data ss:Type="Number">36.25</Data></Cell>
    <Cell ss:Index="9"><Data ss:Type="Number">435</Data></Cell>
   </Row>
   <Row>
    <Cell><Data ss:Type="DateTime">2014-11-26T10:25:15.000</Data></Cell>
    <Cell><Data ss:Type="Number">0.4</Data></Cell>
    <Cell><Data ss:Type="Number">-0.1</Data></Cell>
    <Cell><Data ss:Type="Number">34.1</Data></Cell>
    <Cell><Data ss:Type="Number">36.25</Data></Cell>
    <Cell ss:Index="9"><Data ss:Type="Number">436</Data></Cell>
   </Row>
   <Row>
    <Cell><Data ss:Type="DateTime">2014-11-26T10:25:16.000</Data></Cell>
    <Cell><Data ss:Type="Number">0.4</Data></Cell>
    <Cell><Data ss:Type="Number">-0.1</Data></Cell>
    <Cell><Data ss:Type="Number">34.6</Data></Cell>
    <Cell><Data ss:Type="Number">36.25</Data></Cell>
    <Cell ss:Index="9"><Data ss:Type="Number">437</Data></Cell>
   </Row>
   <Row>
    <Cell><Data ss:Type="DateTime">2014-11-26T10:25:17.000</Data></Cell>
    <Cell><Data ss:Type="Number">0.4</Data></Cell>
    <Cell><Data ss:Type="Number">-0.1</Data></Cell>
    <Cell><Data ss:Type="Number">34.6</Data></Cell>
    <Cell><Data ss:Type="Number">36.25</Data></Cell>
    <Cell ss:Index="9"><Data ss:Type="Number">438</Data></Cell>
   </Row>
   <Row>
    <Cell><Data ss:Type="DateTime">2014-11-26T10:25:18.000</Data></Cell>
    <Cell><Data ss:Type="Number">0.4</Data></Cell>
    <Cell><Data ss:Type="Number">-0.1</Data></Cell>
    <Cell><Data ss:Type="Number">34.299999999999997</Data></Cell>
    <Cell><Data ss:Type="Number">36.25</Data></Cell>
    <Cell ss:Index="9"><Data ss:Type="Number">439</Data></Cell>
   </Row>
   <Row>
    <Cell><Data ss:Type="DateTime">2014-11-26T10:25:19.000</Data></Cell>
    <Cell><Data ss:Type="Number">0.4</Data></Cell>
    <Cell><Data ss:Type="Number">-0.1</Data></Cell>
    <Cell><Data ss:Type="Number">34.299999999999997</Data></Cell>
    <Cell><Data ss:Type="Number">36.25</Data></Cell>
    <Cell ss:Index="9"><Data ss:Type="Number">440</Data></Cell>
   </Row>
   <Row>
    <Cell><Data ss:Type="DateTime">2014-11-26T10:25:20.000</Data></Cell>
    <Cell><Data ss:Type="Number">0.4</Data></Cell>
    <Cell><Data ss:Type="Number">-0.1</Data></Cell>
    <Cell><Data ss:Type="Number">34.200000000000003</Data></Cell>
    <Cell><Data ss:Type="Number">36.25</Data></Cell>
    <Cell ss:Index="9"><Data ss:Type="Number">441</Data></Cell>
   </Row>
   <Row>
    <Cell><Data ss:Type="DateTime">2014-11-26T10:25:21.000</Data></Cell>
    <Cell><Data ss:Type="Number">0.4</Data></Cell>
    <Cell><Data ss:Type="Number">-0.1</Data></Cell>
    <Cell><Data ss:Type="Number">34.200000000000003</Data></Cell>
    <Cell><Data ss:Type="Number">36.25</Data></Cell>
    <Cell ss:Index="9"><Data ss:Type="Number">442</Data></Cell>
   </Row>
   <Row>
    <Cell><Data ss:Type="DateTime">2014-11-26T10:25:22.000</Data></Cell>
    <Cell><Data ss:Type="Number">0.4</Data></Cell>
    <Cell><Data ss:Type="Number">-0.1</Data></Cell>
    <Cell><Data ss:Type="Number">34.4</Data></Cell>
    <Cell><Data ss:Type="Number">36.25</Data></Cell>
    <Cell ss:Index="9"><Data ss:Type="Number">443</Data></Cell>
   </Row>
   <Row>
    <Cell><Data ss:Type="DateTime">2014-11-26T10:25:23.000</Data></Cell>
    <Cell><Data ss:Type="Number">0.4</Data></Cell>
    <Cell><Data ss:Type="Number">-0.1</Data></Cell>
    <Cell><Data ss:Type="Number">34.700000000000003</Data></Cell>
    <Cell><Data ss:Type="Number">36.25</Data></Cell>
    <Cell ss:Index="9"><Data ss:Type="Number">444</Data></Cell>
   </Row>
   <Row>
    <Cell><Data ss:Type="DateTime">2014-11-26T10:25:24.000</Data></Cell>
    <Cell><Data ss:Type="Number">0.4</Data></Cell>
    <Cell><Data ss:Type="Number">-0.1</Data></Cell>
    <Cell><Data ss:Type="Number">34.700000000000003</Data></Cell>
    <Cell><Data ss:Type="Number">36.25</Data></Cell>
    <Cell ss:Index="9"><Data ss:Type="Number">445</Data></Cell>
   </Row>
   <Row>
    <Cell><Data ss:Type="DateTime">2014-11-26T10:25:25.000</Data></Cell>
    <Cell><Data ss:Type="Number">0.4</Data></Cell>
    <Cell><Data ss:Type="Number">-0.1</Data></Cell>
    <Cell><Data ss:Type="Number">34.700000000000003</Data></Cell>
    <Cell><Data ss:Type="Number">36.25</Data></Cell>
    <Cell ss:Index="9"><Data ss:Type="Number">446</Data></Cell>
   </Row>
   <Row>
    <Cell><Data ss:Type="DateTime">2014-11-26T10:25:26.000</Data></Cell>
    <Cell><Data ss:Type="Number">0.5</Data></Cell>
    <Cell><Data ss:Type="Number">-0.1</Data></Cell>
    <Cell><Data ss:Type="Number">34.700000000000003</Data></Cell>
    <Cell><Data ss:Type="Number">36.25</Data></Cell>
    <Cell ss:Index="9"><Data ss:Type="Number">447</Data></Cell>
   </Row>
   <Row>
    <Cell><Data ss:Type="DateTime">2014-11-26T10:25:27.000</Data></Cell>
    <Cell><Data ss:Type="Number">0.5</Data></Cell>
    <Cell><Data ss:Type="Number">-0.1</Data></Cell>
    <Cell><Data ss:Type="Number">34.4</Data></Cell>
    <Cell><Data ss:Type="Number">36.25</Data></Cell>
    <Cell ss:Index="9"><Data ss:Type="Number">448</Data></Cell>
   </Row>
   <Row>
    <Cell><Data ss:Type="DateTime">2014-11-26T10:25:28.000</Data></Cell>
    <Cell><Data ss:Type="Number">0.5</Data></Cell>
    <Cell><Data ss:Type="Number">0</Data></Cell>
    <Cell><Data ss:Type="Number">34.200000000000003</Data></Cell>
    <Cell><Data ss:Type="Number">36.25</Data></Cell>
    <Cell ss:Index="9"><Data ss:Type="Number">449</Data></Cell>
   </Row>
   <Row>
    <Cell><Data ss:Type="DateTime">2014-11-26T10:25:29.000</Data></Cell>
    <Cell><Data ss:Type="Number">0.5</Data></Cell>
    <Cell><Data ss:Type="Number">0</Data></Cell>
    <Cell><Data ss:Type="Number">34.200000000000003</Data></Cell>
    <Cell><Data ss:Type="Number">36.25</Data></Cell>
    <Cell ss:Index="9"><Data ss:Type="Number">450</Data></Cell>
   </Row>
   <Row>
    <Cell><Data ss:Type="DateTime">2014-11-26T10:25:30.000</Data></Cell>
    <Cell><Data ss:Type="Number">0.5</Data></Cell>
    <Cell><Data ss:Type="Number">0</Data></Cell>
    <Cell><Data ss:Type="Number">34.200000000000003</Data></Cell>
    <Cell><Data ss:Type="Number">36.25</Data></Cell>
    <Cell ss:Index="9"><Data ss:Type="Number">451</Data></Cell>
   </Row>
   <Row>
    <Cell><Data ss:Type="DateTime">2014-11-26T10:25:31.000</Data></Cell>
    <Cell><Data ss:Type="Number">0.5</Data></Cell>
    <Cell><Data ss:Type="Number">0</Data></Cell>
    <Cell><Data ss:Type="Number">33.6</Data></Cell>
    <Cell><Data ss:Type="Number">36.25</Data></Cell>
    <Cell ss:Index="9"><Data ss:Type="Number">452</Data></Cell>
   </Row>
   <Row>
    <Cell><Data ss:Type="DateTime">2014-11-26T10:25:32.000</Data></Cell>
    <Cell><Data ss:Type="Number">0.5</Data></Cell>
    <Cell><Data ss:Type="Number">0</Data></Cell>
    <Cell><Data ss:Type="Number">33.6</Data></Cell>
    <Cell><Data ss:Type="Number">36.25</Data></Cell>
    <Cell ss:Index="9"><Data ss:Type="Number">453</Data></Cell>
   </Row>
   <Row>
    <Cell><Data ss:Type="DateTime">2014-11-26T10:25:33.000</Data></Cell>
    <Cell><Data ss:Type="Number">0.5</Data></Cell>
    <Cell><Data ss:Type="Number">0</Data></Cell>
    <Cell><Data ss:Type="Number">33.6</Data></Cell>
    <Cell><Data ss:Type="Number">36.25</Data></Cell>
    <Cell ss:Index="9"><Data ss:Type="Number">454</Data></Cell>
   </Row>
   <Row>
    <Cell><Data ss:Type="DateTime">2014-11-26T10:25:34.000</Data></Cell>
    <Cell><Data ss:Type="Number">0.5</Data></Cell>
    <Cell><Data ss:Type="Number">0</Data></Cell>
    <Cell><Data ss:Type="Number">33.5</Data></Cell>
    <Cell><Data ss:Type="Number">36.25</Data></Cell>
    <Cell ss:Index="9"><Data ss:Type="Number">455</Data></Cell>
   </Row>
   <Row>
    <Cell><Data ss:Type="DateTime">2014-11-26T10:25:35.000</Data></Cell>
    <Cell><Data ss:Type="Number">0.5</Data></Cell>
    <Cell><Data ss:Type="Number">0</Data></Cell>
    <Cell><Data ss:Type="Number">33.5</Data></Cell>
    <Cell><Data ss:Type="Number">36.25</Data></Cell>
    <Cell ss:Index="9"><Data ss:Type="Number">456</Data></Cell>
   </Row>
   <Row>
    <Cell><Data ss:Type="DateTime">2014-11-26T10:25:36.000</Data></Cell>
    <Cell><Data ss:Type="Number">0.5</Data></Cell>
    <Cell><Data ss:Type="Number">0</Data></Cell>
    <Cell><Data ss:Type="Number">34.4</Data></Cell>
    <Cell><Data ss:Type="Number">36.25</Data></Cell>
    <Cell ss:Index="9"><Data ss:Type="Number">457</Data></Cell>
   </Row>
   <Row>
    <Cell><Data ss:Type="DateTime">2014-11-26T10:25:37.000</Data></Cell>
    <Cell><Data ss:Type="Number">0.5</Data></Cell>
    <Cell><Data ss:Type="Number">0</Data></Cell>
    <Cell><Data ss:Type="Number">34.4</Data></Cell>
    <Cell><Data ss:Type="Number">36.25</Data></Cell>
    <Cell ss:Index="9"><Data ss:Type="Number">458</Data></Cell>
   </Row>
   <Row>
    <Cell><Data ss:Type="DateTime">2014-11-26T10:25:38.000</Data></Cell>
    <Cell><Data ss:Type="Number">0.5</Data></Cell>
    <Cell><Data ss:Type="Number">0</Data></Cell>
    <Cell><Data ss:Type="Number">33.700000000000003</Data></Cell>
    <Cell><Data ss:Type="Number">36.25</Data></Cell>
    <Cell ss:Index="9"><Data ss:Type="Number">459</Data></Cell>
   </Row>
   <Row>
    <Cell><Data ss:Type="DateTime">2014-11-26T10:25:39.000</Data></Cell>
    <Cell><Data ss:Type="Number">0.5</Data></Cell>
    <Cell><Data ss:Type="Number">0</Data></Cell>
    <Cell><Data ss:Type="Number">33.700000000000003</Data></Cell>
    <Cell><Data ss:Type="Number">36.26</Data></Cell>
    <Cell ss:Index="9"><Data ss:Type="Number">460</Data></Cell>
   </Row>
   <Row>
    <Cell><Data ss:Type="DateTime">2014-11-26T10:25:40.000</Data></Cell>
    <Cell><Data ss:Type="Number">0.5</Data></Cell>
    <Cell><Data ss:Type="Number">-0.1</Data></Cell>
    <Cell><Data ss:Type="Number">33.700000000000003</Data></Cell>
    <Cell><Data ss:Type="Number">36.26</Data></Cell>
    <Cell ss:Index="9"><Data ss:Type="Number">461</Data></Cell>
   </Row>
   <Row>
    <Cell><Data ss:Type="DateTime">2014-11-26T10:25:41.000</Data></Cell>
    <Cell><Data ss:Type="Number">0.5</Data></Cell>
    <Cell><Data ss:Type="Number">-0.1</Data></Cell>
    <Cell><Data ss:Type="Number">33.700000000000003</Data></Cell>
    <Cell><Data ss:Type="Number">36.26</Data></Cell>
    <Cell ss:Index="9"><Data ss:Type="Number">462</Data></Cell>
   </Row>
   <Row>
    <Cell><Data ss:Type="DateTime">2014-11-26T10:25:42.000</Data></Cell>
    <Cell><Data ss:Type="Number">0.5</Data></Cell>
    <Cell><Data ss:Type="Number">-0.1</Data></Cell>
    <Cell><Data ss:Type="Number">33.799999999999997</Data></Cell>
    <Cell><Data ss:Type="Number">36.26</Data></Cell>
    <Cell ss:Index="9"><Data ss:Type="Number">463</Data></Cell>
   </Row>
   <Row>
    <Cell><Data ss:Type="DateTime">2014-11-26T10:25:43.000</Data></Cell>
    <Cell><Data ss:Type="Number">0.5</Data></Cell>
    <Cell><Data ss:Type="Number">-0.1</Data></Cell>
    <Cell><Data ss:Type="Number">34.6</Data></Cell>
    <Cell><Data ss:Type="Number">36.26</Data></Cell>
    <Cell ss:Index="9"><Data ss:Type="Number">464</Data></Cell>
   </Row>
   <Row>
    <Cell><Data ss:Type="DateTime">2014-11-26T10:25:44.000</Data></Cell>
    <Cell><Data ss:Type="Number">0.5</Data></Cell>
    <Cell><Data ss:Type="Number">-0.1</Data></Cell>
    <Cell><Data ss:Type="Number">34</Data></Cell>
    <Cell><Data ss:Type="Number">36.26</Data></Cell>
    <Cell ss:Index="9"><Data ss:Type="Number">465</Data></Cell>
   </Row>
   <Row>
    <Cell><Data ss:Type="DateTime">2014-11-26T10:25:45.000</Data></Cell>
    <Cell><Data ss:Type="Number">0.5</Data></Cell>
    <Cell><Data ss:Type="Number">-0.1</Data></Cell>
    <Cell><Data ss:Type="Number">34</Data></Cell>
    <Cell><Data ss:Type="Number">36.26</Data></Cell>
    <Cell ss:Index="9"><Data ss:Type="Number">466</Data></Cell>
   </Row>
   <Row>
    <Cell><Data ss:Type="DateTime">2014-11-26T10:25:46.000</Data></Cell>
    <Cell><Data ss:Type="Number">0.5</Data></Cell>
    <Cell><Data ss:Type="Number">-0.1</Data></Cell>
    <Cell><Data ss:Type="Number">34</Data></Cell>
    <Cell><Data ss:Type="Number">36.26</Data></Cell>
    <Cell ss:Index="9"><Data ss:Type="Number">467</Data></Cell>
   </Row>
   <Row>
    <Cell><Data ss:Type="DateTime">2014-11-26T10:25:47.000</Data></Cell>
    <Cell><Data ss:Type="Number">0.5</Data></Cell>
    <Cell><Data ss:Type="Number">-0.1</Data></Cell>
    <Cell><Data ss:Type="Number">33.799999999999997</Data></Cell>
    <Cell><Data ss:Type="Number">36.26</Data></Cell>
    <Cell ss:Index="9"><Data ss:Type="Number">468</Data></Cell>
   </Row>
   <Row>
    <Cell><Data ss:Type="DateTime">2014-11-26T10:25:48.000</Data></Cell>
    <Cell><Data ss:Type="Number">0.5</Data></Cell>
    <Cell><Data ss:Type="Number">-0.1</Data></Cell>
    <Cell><Data ss:Type="Number">33.4</Data></Cell>
    <Cell><Data ss:Type="Number">36.26</Data></Cell>
    <Cell ss:Index="9"><Data ss:Type="Number">469</Data></Cell>
   </Row>
   <Row>
    <Cell><Data ss:Type="DateTime">2014-11-26T10:25:49.000</Data></Cell>
    <Cell><Data ss:Type="Number">0.5</Data></Cell>
    <Cell><Data ss:Type="Number">-0.1</Data></Cell>
    <Cell><Data ss:Type="Number">33.4</Data></Cell>
    <Cell><Data ss:Type="Number">36.26</Data></Cell>
    <Cell ss:Index="9"><Data ss:Type="Number">470</Data></Cell>
   </Row>
   <Row>
    <Cell><Data ss:Type="DateTime">2014-11-26T10:25:50.000</Data></Cell>
    <Cell><Data ss:Type="Number">0.5</Data></Cell>
    <Cell><Data ss:Type="Number">-0.1</Data></Cell>
    <Cell><Data ss:Type="Number">33.4</Data></Cell>
    <Cell><Data ss:Type="Number">36.270000000000003</Data></Cell>
    <Cell ss:Index="9"><Data ss:Type="Number">471</Data></Cell>
   </Row>
   <Row>
    <Cell><Data ss:Type="DateTime">2014-11-26T10:25:51.000</Data></Cell>
    <Cell><Data ss:Type="Number">0.5</Data></Cell>
    <Cell><Data ss:Type="Number">-0.1</Data></Cell>
    <Cell><Data ss:Type="Number">33.4</Data></Cell>
    <Cell><Data ss:Type="Number">36.270000000000003</Data></Cell>
    <Cell ss:Index="9"><Data ss:Type="Number">472</Data></Cell>
   </Row>
   <Row>
    <Cell><Data ss:Type="DateTime">2014-11-26T10:25:52.000</Data></Cell>
    <Cell><Data ss:Type="Number">0.5</Data></Cell>
    <Cell><Data ss:Type="Number">-0.1</Data></Cell>
    <Cell><Data ss:Type="Number">33.4</Data></Cell>
    <Cell><Data ss:Type="Number">36.270000000000003</Data></Cell>
    <Cell ss:Index="9"><Data ss:Type="Number">473</Data></Cell>
   </Row>
   <Row>
    <Cell><Data ss:Type="DateTime">2014-11-26T10:25:53.000</Data></Cell>
    <Cell><Data ss:Type="Number">0.5</Data></Cell>
    <Cell><Data ss:Type="Number">0</Data></Cell>
    <Cell><Data ss:Type="Number">34</Data></Cell>
    <Cell><Data ss:Type="Number">36.270000000000003</Data></Cell>
    <Cell ss:Index="9"><Data ss:Type="Number">474</Data></Cell>
   </Row>
   <Row>
    <Cell><Data ss:Type="DateTime">2014-11-26T10:25:54.000</Data></Cell>
    <Cell><Data ss:Type="Number">0.5</Data></Cell>
    <Cell><Data ss:Type="Number">0</Data></Cell>
    <Cell><Data ss:Type="Number">34</Data></Cell>
    <Cell><Data ss:Type="Number">36.270000000000003</Data></Cell>
    <Cell ss:Index="9"><Data ss:Type="Number">475</Data></Cell>
   </Row>
   <Row>
    <Cell><Data ss:Type="DateTime">2014-11-26T10:25:55.000</Data></Cell>
    <Cell><Data ss:Type="Number">0.5</Data></Cell>
    <Cell><Data ss:Type="Number">0</Data></Cell>
    <Cell><Data ss:Type="Number">34</Data></Cell>
    <Cell><Data ss:Type="Number">36.270000000000003</Data></Cell>
    <Cell ss:Index="9"><Data ss:Type="Number">476</Data></Cell>
   </Row>
   <Row>
    <Cell><Data ss:Type="DateTime">2014-11-26T10:25:56.000</Data></Cell>
    <Cell><Data ss:Type="Number">0.6</Data></Cell>
    <Cell><Data ss:Type="Number">0</Data></Cell>
    <Cell><Data ss:Type="Number">34</Data></Cell>
    <Cell><Data ss:Type="Number">36.270000000000003</Data></Cell>
    <Cell ss:Index="9"><Data ss:Type="Number">477</Data></Cell>
   </Row>
   <Row>
    <Cell><Data ss:Type="DateTime">2014-11-26T10:25:57.000</Data></Cell>
    <Cell><Data ss:Type="Number">0.6</Data></Cell>
    <Cell><Data ss:Type="Number">0</Data></Cell>
    <Cell><Data ss:Type="Number">34</Data></Cell>
    <Cell><Data ss:Type="Number">36.270000000000003</Data></Cell>
    <Cell ss:Index="9"><Data ss:Type="Number">478</Data></Cell>
   </Row>
   <Row>
    <Cell><Data ss:Type="DateTime">2014-11-26T10:25:58.000</Data></Cell>
    <Cell><Data ss:Type="Number">0.6</Data></Cell>
    <Cell><Data ss:Type="Number">0</Data></Cell>
    <Cell><Data ss:Type="Number">34</Data></Cell>
    <Cell><Data ss:Type="Number">36.270000000000003</Data></Cell>
    <Cell ss:Index="9"><Data ss:Type="Number">479</Data></Cell>
   </Row>
   <Row>
    <Cell><Data ss:Type="DateTime">2014-11-26T10:25:59.000</Data></Cell>
    <Cell><Data ss:Type="Number">0.6</Data></Cell>
    <Cell><Data ss:Type="Number">0</Data></Cell>
    <Cell><Data ss:Type="Number">34.299999999999997</Data></Cell>
    <Cell><Data ss:Type="Number">36.270000000000003</Data></Cell>
    <Cell ss:Index="9"><Data ss:Type="Number">480</Data></Cell>
   </Row>
   <Row>
    <Cell><Data ss:Type="DateTime">2014-11-26T10:26:00.000</Data></Cell>
    <Cell><Data ss:Type="Number">0.6</Data></Cell>
    <Cell><Data ss:Type="Number">0</Data></Cell>
    <Cell><Data ss:Type="Number">34.299999999999997</Data></Cell>
    <Cell><Data ss:Type="Number">36.28</Data></Cell>
    <Cell ss:Index="9"><Data ss:Type="Number">481</Data></Cell>
   </Row>
   <Row>
    <Cell><Data ss:Type="DateTime">2014-11-26T10:26:01.000</Data></Cell>
    <Cell><Data ss:Type="Number">0.6</Data></Cell>
    <Cell><Data ss:Type="Number">0</Data></Cell>
    <Cell><Data ss:Type="Number">34.299999999999997</Data></Cell>
    <Cell><Data ss:Type="Number">36.28</Data></Cell>
    <Cell ss:Index="9"><Data ss:Type="Number">482</Data></Cell>
   </Row>
   <Row>
    <Cell><Data ss:Type="DateTime">2014-11-26T10:26:02.000</Data></Cell>
    <Cell><Data ss:Type="Number">0.6</Data></Cell>
    <Cell><Data ss:Type="Number">0</Data></Cell>
    <Cell><Data ss:Type="Number">34.9</Data></Cell>
    <Cell><Data ss:Type="Number">36.28</Data></Cell>
    <Cell ss:Index="9"><Data ss:Type="Number">483</Data></Cell>
   </Row>
   <Row>
    <Cell><Data ss:Type="DateTime">2014-11-26T10:26:03.000</Data></Cell>
    <Cell><Data ss:Type="Number">0.6</Data></Cell>
    <Cell><Data ss:Type="Number">0</Data></Cell>
    <Cell><Data ss:Type="Number">34.9</Data></Cell>
    <Cell><Data ss:Type="Number">36.28</Data></Cell>
    <Cell ss:Index="9"><Data ss:Type="Number">484</Data></Cell>
   </Row>
   <Row>
    <Cell><Data ss:Type="DateTime">2014-11-26T10:26:04.000</Data></Cell>
    <Cell><Data ss:Type="Number">0.6</Data></Cell>
    <Cell><Data ss:Type="Number">0</Data></Cell>
    <Cell><Data ss:Type="Number">34.9</Data></Cell>
    <Cell><Data ss:Type="Number">36.28</Data></Cell>
    <Cell ss:Index="9"><Data ss:Type="Number">485</Data></Cell>
   </Row>
   <Row>
    <Cell><Data ss:Type="DateTime">2014-11-26T10:26:05.000</Data></Cell>
    <Cell><Data ss:Type="Number">0.6</Data></Cell>
    <Cell><Data ss:Type="Number">0</Data></Cell>
    <Cell><Data ss:Type="Number">35</Data></Cell>
    <Cell><Data ss:Type="Number">36.28</Data></Cell>
    <Cell ss:Index="9"><Data ss:Type="Number">486</Data></Cell>
   </Row>
   <Row>
    <Cell><Data ss:Type="DateTime">2014-11-26T10:26:06.000</Data></Cell>
    <Cell><Data ss:Type="Number">0.6</Data></Cell>
    <Cell><Data ss:Type="Number">0</Data></Cell>
    <Cell><Data ss:Type="Number">35.1</Data></Cell>
    <Cell><Data ss:Type="Number">36.28</Data></Cell>
    <Cell ss:Index="9"><Data ss:Type="Number">487</Data></Cell>
   </Row>
   <Row>
    <Cell><Data ss:Type="DateTime">2014-11-26T10:26:07.000</Data></Cell>
    <Cell><Data ss:Type="Number">0.6</Data></Cell>
    <Cell><Data ss:Type="Number">0</Data></Cell>
    <Cell><Data ss:Type="Number">34.799999999999997</Data></Cell>
    <Cell><Data ss:Type="Number">36.28</Data></Cell>
    <Cell ss:Index="9"><Data ss:Type="Number">488</Data></Cell>
   </Row>
   <Row>
    <Cell><Data ss:Type="DateTime">2014-11-26T10:26:08.000</Data></Cell>
    <Cell><Data ss:Type="Number">0.6</Data></Cell>
    <Cell><Data ss:Type="Number">0</Data></Cell>
    <Cell><Data ss:Type="Number">35.299999999999997</Data></Cell>
    <Cell><Data ss:Type="Number">36.29</Data></Cell>
    <Cell ss:Index="9"><Data ss:Type="Number">489</Data></Cell>
   </Row>
   <Row>
    <Cell><Data ss:Type="DateTime">2014-11-26T10:26:09.000</Data></Cell>
    <Cell><Data ss:Type="Number">0.6</Data></Cell>
    <Cell><Data ss:Type="Number">0</Data></Cell>
    <Cell><Data ss:Type="Number">35.299999999999997</Data></Cell>
    <Cell><Data ss:Type="Number">36.29</Data></Cell>
    <Cell ss:Index="9"><Data ss:Type="Number">490</Data></Cell>
   </Row>
   <Row>
    <Cell><Data ss:Type="DateTime">2014-11-26T10:26:10.000</Data></Cell>
    <Cell><Data ss:Type="Number">0.6</Data></Cell>
    <Cell><Data ss:Type="Number">0</Data></Cell>
    <Cell><Data ss:Type="Number">35.299999999999997</Data></Cell>
    <Cell><Data ss:Type="Number">36.29</Data></Cell>
    <Cell ss:Index="9"><Data ss:Type="Number">491</Data></Cell>
   </Row>
   <Row>
    <Cell><Data ss:Type="DateTime">2014-11-26T10:26:11.000</Data></Cell>
    <Cell><Data ss:Type="Number">0.6</Data></Cell>
    <Cell><Data ss:Type="Number">0</Data></Cell>
    <Cell><Data ss:Type="Number">34.700000000000003</Data></Cell>
    <Cell><Data ss:Type="Number">36.29</Data></Cell>
    <Cell ss:Index="9"><Data ss:Type="Number">492</Data></Cell>
   </Row>
   <Row>
    <Cell><Data ss:Type="DateTime">2014-11-26T10:26:12.000</Data></Cell>
    <Cell><Data ss:Type="Number">0.6</Data></Cell>
    <Cell><Data ss:Type="Number">0</Data></Cell>
    <Cell><Data ss:Type="Number">34.700000000000003</Data></Cell>
    <Cell><Data ss:Type="Number">36.29</Data></Cell>
    <Cell ss:Index="9"><Data ss:Type="Number">493</Data></Cell>
   </Row>
   <Row>
    <Cell><Data ss:Type="DateTime">2014-11-26T10:26:13.000</Data></Cell>
    <Cell><Data ss:Type="Number">0.6</Data></Cell>
    <Cell><Data ss:Type="Number">0</Data></Cell>
    <Cell><Data ss:Type="Number">34.700000000000003</Data></Cell>
    <Cell><Data ss:Type="Number">36.29</Data></Cell>
    <Cell ss:Index="9"><Data ss:Type="Number">494</Data></Cell>
   </Row>
   <Row>
    <Cell><Data ss:Type="DateTime">2014-11-26T10:26:14.000</Data></Cell>
    <Cell><Data ss:Type="Number">0.6</Data></Cell>
    <Cell><Data ss:Type="Number">0</Data></Cell>
    <Cell><Data ss:Type="Number">33.799999999999997</Data></Cell>
    <Cell><Data ss:Type="Number">36.29</Data></Cell>
    <Cell ss:Index="9"><Data ss:Type="Number">495</Data></Cell>
   </Row>
   <Row>
    <Cell><Data ss:Type="DateTime">2014-11-26T10:26:15.000</Data></Cell>
    <Cell><Data ss:Type="Number">0.6</Data></Cell>
    <Cell><Data ss:Type="Number">0</Data></Cell>
    <Cell><Data ss:Type="Number">33.5</Data></Cell>
    <Cell><Data ss:Type="Number">36.29</Data></Cell>
    <Cell ss:Index="9"><Data ss:Type="Number">496</Data></Cell>
   </Row>
   <Row>
    <Cell><Data ss:Type="DateTime">2014-11-26T10:26:16.000</Data></Cell>
    <Cell><Data ss:Type="Number">0.6</Data></Cell>
    <Cell><Data ss:Type="Number">0</Data></Cell>
    <Cell><Data ss:Type="Number">33.4</Data></Cell>
    <Cell><Data ss:Type="Number">36.29</Data></Cell>
    <Cell ss:Index="9"><Data ss:Type="Number">497</Data></Cell>
   </Row>
   <Row>
    <Cell><Data ss:Type="DateTime">2014-11-26T10:26:17.000</Data></Cell>
    <Cell><Data ss:Type="Number">0.6</Data></Cell>
    <Cell><Data ss:Type="Number">0</Data></Cell>
    <Cell><Data ss:Type="Number">33.200000000000003</Data></Cell>
    <Cell><Data ss:Type="Number">36.29</Data></Cell>
    <Cell ss:Index="9"><Data ss:Type="Number">498</Data></Cell>
   </Row>
   <Row>
    <Cell><Data ss:Type="DateTime">2014-11-26T10:26:18.000</Data></Cell>
    <Cell><Data ss:Type="Number">0.6</Data></Cell>
    <Cell><Data ss:Type="Number">0</Data></Cell>
    <Cell><Data ss:Type="Number">34.1</Data></Cell>
    <Cell><Data ss:Type="Number">36.29</Data></Cell>
    <Cell ss:Index="9"><Data ss:Type="Number">499</Data></Cell>
   </Row>
   <Row>
    <Cell><Data ss:Type="DateTime">2014-11-26T10:26:19.000</Data></Cell>
    <Cell><Data ss:Type="Number">0.6</Data></Cell>
    <Cell><Data ss:Type="Number">0</Data></Cell>
    <Cell><Data ss:Type="Number">34.1</Data></Cell>
    <Cell><Data ss:Type="Number">36.299999999999997</Data></Cell>
    <Cell ss:Index="9"><Data ss:Type="Number">500</Data></Cell>
   </Row>
   <Row>
    <Cell><Data ss:Type="DateTime">2014-11-26T10:26:20.000</Data></Cell>
    <Cell><Data ss:Type="Number">0.6</Data></Cell>
    <Cell><Data ss:Type="Number">0</Data></Cell>
    <Cell><Data ss:Type="Number">34.1</Data></Cell>
    <Cell><Data ss:Type="Number">36.29</Data></Cell>
    <Cell ss:Index="9"><Data ss:Type="Number">501</Data></Cell>
   </Row>
   <Row>
    <Cell><Data ss:Type="DateTime">2014-11-26T10:26:21.000</Data></Cell>
    <Cell><Data ss:Type="Number">0.6</Data></Cell>
    <Cell><Data ss:Type="Number">0</Data></Cell>
    <Cell><Data ss:Type="Number">34.4</Data></Cell>
    <Cell><Data ss:Type="Number">36.299999999999997</Data></Cell>
    <Cell ss:Index="9"><Data ss:Type="Number">502</Data></Cell>
   </Row>
   <Row>
    <Cell><Data ss:Type="DateTime">2014-11-26T10:26:22.000</Data></Cell>
    <Cell><Data ss:Type="Number">0.6</Data></Cell>
    <Cell><Data ss:Type="Number">0</Data></Cell>
    <Cell><Data ss:Type="Number">34.5</Data></Cell>
    <Cell><Data ss:Type="Number">36.299999999999997</Data></Cell>
    <Cell ss:Index="9"><Data ss:Type="Number">503</Data></Cell>
   </Row>
   <Row>
    <Cell><Data ss:Type="DateTime">2014-11-26T10:26:23.000</Data></Cell>
    <Cell><Data ss:Type="Number">0.6</Data></Cell>
    <Cell><Data ss:Type="Number">0</Data></Cell>
    <Cell><Data ss:Type="Number">34.200000000000003</Data></Cell>
    <Cell><Data ss:Type="Number">36.299999999999997</Data></Cell>
    <Cell ss:Index="9"><Data ss:Type="Number">504</Data></Cell>
   </Row>
   <Row>
    <Cell><Data ss:Type="DateTime">2014-11-26T10:26:24.000</Data></Cell>
    <Cell><Data ss:Type="Number">0.6</Data></Cell>
    <Cell><Data ss:Type="Number">0.1</Data></Cell>
    <Cell><Data ss:Type="Number">32.9</Data></Cell>
    <Cell><Data ss:Type="Number">36.299999999999997</Data></Cell>
    <Cell ss:Index="9"><Data ss:Type="Number">505</Data></Cell>
   </Row>
   <Row>
    <Cell><Data ss:Type="DateTime">2014-11-26T10:26:25.000</Data></Cell>
    <Cell><Data ss:Type="Number">0.6</Data></Cell>
    <Cell><Data ss:Type="Number">0.1</Data></Cell>
    <Cell><Data ss:Type="Number">33.1</Data></Cell>
    <Cell><Data ss:Type="Number">36.299999999999997</Data></Cell>
    <Cell ss:Index="9"><Data ss:Type="Number">506</Data></Cell>
   </Row>
   <Row>
    <Cell><Data ss:Type="DateTime">2014-11-26T10:26:26.000</Data></Cell>
    <Cell><Data ss:Type="Number">0.6</Data></Cell>
    <Cell><Data ss:Type="Number">0.1</Data></Cell>
    <Cell><Data ss:Type="Number">33.1</Data></Cell>
    <Cell><Data ss:Type="Number">36.299999999999997</Data></Cell>
    <Cell ss:Index="9"><Data ss:Type="Number">507</Data></Cell>
   </Row>
   <Row>
    <Cell><Data ss:Type="DateTime">2014-11-26T10:26:27.000</Data></Cell>
    <Cell><Data ss:Type="Number">0.6</Data></Cell>
    <Cell><Data ss:Type="Number">0.1</Data></Cell>
    <Cell><Data ss:Type="Number">33</Data></Cell>
    <Cell><Data ss:Type="Number">36.299999999999997</Data></Cell>
    <Cell ss:Index="9"><Data ss:Type="Number">508</Data></Cell>
   </Row>
   <Row>
    <Cell><Data ss:Type="DateTime">2014-11-26T10:26:28.000</Data></Cell>
    <Cell><Data ss:Type="Number">0.6</Data></Cell>
    <Cell><Data ss:Type="Number">0.1</Data></Cell>
    <Cell><Data ss:Type="Number">33</Data></Cell>
    <Cell><Data ss:Type="Number">36.299999999999997</Data></Cell>
    <Cell ss:Index="9"><Data ss:Type="Number">509</Data></Cell>
   </Row>
   <Row>
    <Cell><Data ss:Type="DateTime">2014-11-26T10:26:29.000</Data></Cell>
    <Cell><Data ss:Type="Number">0.6</Data></Cell>
    <Cell><Data ss:Type="Number">0.1</Data></Cell>
    <Cell><Data ss:Type="Number">33</Data></Cell>
    <Cell><Data ss:Type="Number">36.299999999999997</Data></Cell>
    <Cell ss:Index="9"><Data ss:Type="Number">510</Data></Cell>
   </Row>
   <Row>
    <Cell><Data ss:Type="DateTime">2014-11-26T10:26:30.000</Data></Cell>
    <Cell><Data ss:Type="Number">0.6</Data></Cell>
    <Cell><Data ss:Type="Number">0.1</Data></Cell>
    <Cell><Data ss:Type="Number">32.9</Data></Cell>
    <Cell><Data ss:Type="Number">36.299999999999997</Data></Cell>
    <Cell ss:Index="9"><Data ss:Type="Number">511</Data></Cell>
   </Row>
   <Row>
    <Cell><Data ss:Type="DateTime">2014-11-26T10:26:31.000</Data></Cell>
    <Cell><Data ss:Type="Number">0.6</Data></Cell>
    <Cell><Data ss:Type="Number">0.1</Data></Cell>
    <Cell><Data ss:Type="Number">33</Data></Cell>
    <Cell><Data ss:Type="Number">36.299999999999997</Data></Cell>
    <Cell ss:Index="9"><Data ss:Type="Number">512</Data></Cell>
   </Row>
   <Row>
    <Cell><Data ss:Type="DateTime">2014-11-26T10:26:32.000</Data></Cell>
    <Cell><Data ss:Type="Number">0.6</Data></Cell>
    <Cell><Data ss:Type="Number">0</Data></Cell>
    <Cell><Data ss:Type="Number">33.799999999999997</Data></Cell>
    <Cell><Data ss:Type="Number">36.299999999999997</Data></Cell>
    <Cell ss:Index="9"><Data ss:Type="Number">513</Data></Cell>
   </Row>
   <Row>
    <Cell><Data ss:Type="DateTime">2014-11-26T10:26:33.000</Data></Cell>
    <Cell><Data ss:Type="Number">0.6</Data></Cell>
    <Cell><Data ss:Type="Number">0</Data></Cell>
    <Cell><Data ss:Type="Number">33.799999999999997</Data></Cell>
    <Cell><Data ss:Type="Number">36.299999999999997</Data></Cell>
    <Cell ss:Index="9"><Data ss:Type="Number">514</Data></Cell>
   </Row>
   <Row>
    <Cell><Data ss:Type="DateTime">2014-11-26T10:26:34.000</Data></Cell>
    <Cell><Data ss:Type="Number">0.6</Data></Cell>
    <Cell><Data ss:Type="Number">0</Data></Cell>
    <Cell><Data ss:Type="Number">33</Data></Cell>
    <Cell><Data ss:Type="Number">36.299999999999997</Data></Cell>
    <Cell ss:Index="9"><Data ss:Type="Number">515</Data></Cell>
   </Row>
   <Row>
    <Cell><Data ss:Type="DateTime">2014-11-26T10:26:35.000</Data></Cell>
    <Cell><Data ss:Type="Number">0.6</Data></Cell>
    <Cell><Data ss:Type="Number">0</Data></Cell>
    <Cell><Data ss:Type="Number">33.1</Data></Cell>
    <Cell><Data ss:Type="Number">36.299999999999997</Data></Cell>
    <Cell ss:Index="9"><Data ss:Type="Number">516</Data></Cell>
   </Row>
   <Row>
    <Cell><Data ss:Type="DateTime">2014-11-26T10:26:36.000</Data></Cell>
    <Cell><Data ss:Type="Number">0.6</Data></Cell>
    <Cell><Data ss:Type="Number">0</Data></Cell>
    <Cell><Data ss:Type="Number">33.1</Data></Cell>
    <Cell><Data ss:Type="Number">36.299999999999997</Data></Cell>
    <Cell ss:Index="9"><Data ss:Type="Number">517</Data></Cell>
   </Row>
   <Row>
    <Cell><Data ss:Type="DateTime">2014-11-26T10:26:37.000</Data></Cell>
    <Cell><Data ss:Type="Number">0.6</Data></Cell>
    <Cell><Data ss:Type="Number">0</Data></Cell>
    <Cell><Data ss:Type="Number">33.1</Data></Cell>
    <Cell><Data ss:Type="Number">36.29</Data></Cell>
    <Cell ss:Index="9"><Data ss:Type="Number">518</Data></Cell>
   </Row>
   <Row>
    <Cell><Data ss:Type="DateTime">2014-11-26T10:26:38.000</Data></Cell>
    <Cell><Data ss:Type="Number">0.6</Data></Cell>
    <Cell><Data ss:Type="Number">0</Data></Cell>
    <Cell><Data ss:Type="Number">33.1</Data></Cell>
    <Cell><Data ss:Type="Number">36.299999999999997</Data></Cell>
    <Cell ss:Index="9"><Data ss:Type="Number">519</Data></Cell>
   </Row>
   <Row>
    <Cell><Data ss:Type="DateTime">2014-11-26T10:26:39.000</Data></Cell>
    <Cell><Data ss:Type="Number">0.6</Data></Cell>
    <Cell><Data ss:Type="Number">0</Data></Cell>
    <Cell><Data ss:Type="Number">33.1</Data></Cell>
    <Cell><Data ss:Type="Number">36.29</Data></Cell>
    <Cell ss:Index="9"><Data ss:Type="Number">520</Data></Cell>
   </Row>
   <Row>
    <Cell><Data ss:Type="DateTime">2014-11-26T10:26:40.000</Data></Cell>
    <Cell><Data ss:Type="Number">0.6</Data></Cell>
    <Cell><Data ss:Type="Number">0</Data></Cell>
    <Cell><Data ss:Type="Number">33.1</Data></Cell>
    <Cell><Data ss:Type="Number">36.29</Data></Cell>
    <Cell ss:Index="9"><Data ss:Type="Number">521</Data></Cell>
   </Row>
   <Row>
    <Cell><Data ss:Type="DateTime">2014-11-26T10:26:41.000</Data></Cell>
    <Cell><Data ss:Type="Number">0.6</Data></Cell>
    <Cell><Data ss:Type="Number">0</Data></Cell>
    <Cell><Data ss:Type="Number">33.1</Data></Cell>
    <Cell><Data ss:Type="Number">36.28</Data></Cell>
    <Cell ss:Index="9"><Data ss:Type="Number">522</Data></Cell>
   </Row>
   <Row>
    <Cell><Data ss:Type="DateTime">2014-11-26T10:26:42.000</Data></Cell>
    <Cell><Data ss:Type="Number">0.6</Data></Cell>
    <Cell><Data ss:Type="Number">0</Data></Cell>
    <Cell><Data ss:Type="Number">33.9</Data></Cell>
    <Cell><Data ss:Type="Number">36.28</Data></Cell>
    <Cell ss:Index="9"><Data ss:Type="Number">523</Data></Cell>
   </Row>
   <Row>
    <Cell><Data ss:Type="DateTime">2014-11-26T10:26:43.000</Data></Cell>
    <Cell><Data ss:Type="Number">0.5</Data></Cell>
    <Cell><Data ss:Type="Number">0</Data></Cell>
    <Cell><Data ss:Type="Number">33.299999999999997</Data></Cell>
    <Cell><Data ss:Type="Number">36.28</Data></Cell>
    <Cell ss:Index="9"><Data ss:Type="Number">524</Data></Cell>
   </Row>
   <Row>
    <Cell><Data ss:Type="DateTime">2014-11-26T10:26:44.000</Data></Cell>
    <Cell><Data ss:Type="Number">0.5</Data></Cell>
    <Cell><Data ss:Type="Number">0</Data></Cell>
    <Cell><Data ss:Type="Number">33.299999999999997</Data></Cell>
    <Cell><Data ss:Type="Number">36.28</Data></Cell>
    <Cell ss:Index="9"><Data ss:Type="Number">525</Data></Cell>
   </Row>
   <Row>
    <Cell><Data ss:Type="DateTime">2014-11-26T10:26:45.000</Data></Cell>
    <Cell><Data ss:Type="Number">0.5</Data></Cell>
    <Cell><Data ss:Type="Number">0</Data></Cell>
    <Cell><Data ss:Type="Number">33.299999999999997</Data></Cell>
    <Cell><Data ss:Type="Number">36.28</Data></Cell>
    <Cell ss:Index="9"><Data ss:Type="Number">526</Data></Cell>
   </Row>
   <Row>
    <Cell><Data ss:Type="DateTime">2014-11-26T10:26:46.000</Data></Cell>
    <Cell><Data ss:Type="Number">0.5</Data></Cell>
    <Cell><Data ss:Type="Number">0</Data></Cell>
    <Cell><Data ss:Type="Number">33.1</Data></Cell>
    <Cell><Data ss:Type="Number">36.270000000000003</Data></Cell>
    <Cell ss:Index="9"><Data ss:Type="Number">527</Data></Cell>
   </Row>
   <Row>
    <Cell><Data ss:Type="DateTime">2014-11-26T10:26:47.000</Data></Cell>
    <Cell><Data ss:Type="Number">0.5</Data></Cell>
    <Cell><Data ss:Type="Number">0</Data></Cell>
    <Cell><Data ss:Type="Number">33.1</Data></Cell>
    <Cell><Data ss:Type="Number">36.270000000000003</Data></Cell>
    <Cell ss:Index="9"><Data ss:Type="Number">528</Data></Cell>
   </Row>
   <Row>
    <Cell><Data ss:Type="DateTime">2014-11-26T10:26:48.000</Data></Cell>
    <Cell><Data ss:Type="Number">0.5</Data></Cell>
    <Cell><Data ss:Type="Number">0</Data></Cell>
    <Cell><Data ss:Type="Number">33.299999999999997</Data></Cell>
    <Cell><Data ss:Type="Number">36.270000000000003</Data></Cell>
    <Cell ss:Index="9"><Data ss:Type="Number">529</Data></Cell>
   </Row>
   <Row>
    <Cell><Data ss:Type="DateTime">2014-11-26T10:26:49.000</Data></Cell>
    <Cell><Data ss:Type="Number">0.5</Data></Cell>
    <Cell><Data ss:Type="Number">0.1</Data></Cell>
    <Cell><Data ss:Type="Number">33.299999999999997</Data></Cell>
    <Cell><Data ss:Type="Number">36.270000000000003</Data></Cell>
    <Cell ss:Index="9"><Data ss:Type="Number">530</Data></Cell>
   </Row>
   <Row>
    <Cell><Data ss:Type="DateTime">2014-11-26T10:26:50.000</Data></Cell>
    <Cell><Data ss:Type="Number">0.5</Data></Cell>
    <Cell><Data ss:Type="Number">0.1</Data></Cell>
    <Cell><Data ss:Type="Number">33.299999999999997</Data></Cell>
    <Cell><Data ss:Type="Number">36.270000000000003</Data></Cell>
    <Cell ss:Index="9"><Data ss:Type="Number">531</Data></Cell>
   </Row>
   <Row>
    <Cell><Data ss:Type="DateTime">2014-11-26T10:26:51.000</Data></Cell>
    <Cell><Data ss:Type="Number">0.5</Data></Cell>
    <Cell><Data ss:Type="Number">0.1</Data></Cell>
    <Cell><Data ss:Type="Number">33.299999999999997</Data></Cell>
    <Cell><Data ss:Type="Number">36.26</Data></Cell>
    <Cell ss:Index="9"><Data ss:Type="Number">532</Data></Cell>
   </Row>
   <Row>
    <Cell><Data ss:Type="DateTime">2014-11-26T10:26:52.000</Data></Cell>
    <Cell><Data ss:Type="Number">0.5</Data></Cell>
    <Cell><Data ss:Type="Number">0.1</Data></Cell>
    <Cell><Data ss:Type="Number">33.799999999999997</Data></Cell>
    <Cell><Data ss:Type="Number">36.26</Data></Cell>
    <Cell ss:Index="9"><Data ss:Type="Number">533</Data></Cell>
   </Row>
   <Row>
    <Cell><Data ss:Type="DateTime">2014-11-26T10:26:53.000</Data></Cell>
    <Cell><Data ss:Type="Number">0.5</Data></Cell>
    <Cell><Data ss:Type="Number">0.1</Data></Cell>
    <Cell><Data ss:Type="Number">32.299999999999997</Data></Cell>
    <Cell><Data ss:Type="Number">36.26</Data></Cell>
    <Cell ss:Index="9"><Data ss:Type="Number">534</Data></Cell>
   </Row>
   <Row>
    <Cell><Data ss:Type="DateTime">2014-11-26T10:26:54.000</Data></Cell>
    <Cell><Data ss:Type="Number">0.5</Data></Cell>
    <Cell><Data ss:Type="Number">0.1</Data></Cell>
    <Cell><Data ss:Type="Number">32.299999999999997</Data></Cell>
    <Cell><Data ss:Type="Number">36.26</Data></Cell>
    <Cell ss:Index="9"><Data ss:Type="Number">535</Data></Cell>
   </Row>
   <Row>
    <Cell><Data ss:Type="DateTime">2014-11-26T10:26:55.000</Data></Cell>
    <Cell><Data ss:Type="Number">0.5</Data></Cell>
    <Cell><Data ss:Type="Number">0.1</Data></Cell>
    <Cell><Data ss:Type="Number">32.299999999999997</Data></Cell>
    <Cell><Data ss:Type="Number">36.26</Data></Cell>
    <Cell ss:Index="9"><Data ss:Type="Number">536</Data></Cell>
   </Row>
   <Row>
    <Cell><Data ss:Type="DateTime">2014-11-26T10:26:56.000</Data></Cell>
    <Cell><Data ss:Type="Number">0.5</Data></Cell>
    <Cell><Data ss:Type="Number">0.1</Data></Cell>
    <Cell><Data ss:Type="Number">32.299999999999997</Data></Cell>
    <Cell><Data ss:Type="Number">36.26</Data></Cell>
    <Cell ss:Index="9"><Data ss:Type="Number">537</Data></Cell>
   </Row>
   <Row>
    <Cell><Data ss:Type="DateTime">2014-11-26T10:26:57.000</Data></Cell>
    <Cell><Data ss:Type="Number">0.4</Data></Cell>
    <Cell><Data ss:Type="Number">0.1</Data></Cell>
    <Cell><Data ss:Type="Number">32.299999999999997</Data></Cell>
    <Cell><Data ss:Type="Number">36.26</Data></Cell>
    <Cell ss:Index="9"><Data ss:Type="Number">538</Data></Cell>
   </Row>
   <Row>
    <Cell><Data ss:Type="DateTime">2014-11-26T10:26:58.000</Data></Cell>
    <Cell><Data ss:Type="Number">0.3</Data></Cell>
    <Cell><Data ss:Type="Number">0.1</Data></Cell>
    <Cell><Data ss:Type="Number">33.700000000000003</Data></Cell>
    <Cell><Data ss:Type="Number">36.26</Data></Cell>
    <Cell ss:Index="9"><Data ss:Type="Number">539</Data></Cell>
   </Row>
   <Row>
    <Cell><Data ss:Type="DateTime">2014-11-26T10:26:59.000</Data></Cell>
    <Cell><Data ss:Type="Number">0.3</Data></Cell>
    <Cell><Data ss:Type="Number">0.1</Data></Cell>
    <Cell><Data ss:Type="Number">33.700000000000003</Data></Cell>
    <Cell><Data ss:Type="Number">36.26</Data></Cell>
    <Cell ss:Index="9"><Data ss:Type="Number">540</Data></Cell>
   </Row>
   <Row>
    <Cell><Data ss:Type="DateTime">2014-11-26T10:27:00.000</Data></Cell>
    <Cell><Data ss:Type="Number">0.3</Data></Cell>
    <Cell><Data ss:Type="Number">0.1</Data></Cell>
    <Cell><Data ss:Type="Number">33.700000000000003</Data></Cell>
    <Cell><Data ss:Type="Number">36.26</Data></Cell>
    <Cell ss:Index="9"><Data ss:Type="Number">541</Data></Cell>
   </Row>
   <Row>
    <Cell><Data ss:Type="DateTime">2014-11-26T10:27:01.000</Data></Cell>
    <Cell><Data ss:Type="Number">0.3</Data></Cell>
    <Cell><Data ss:Type="Number">0.1</Data></Cell>
    <Cell><Data ss:Type="Number">33.700000000000003</Data></Cell>
    <Cell><Data ss:Type="Number">36.26</Data></Cell>
    <Cell ss:Index="9"><Data ss:Type="Number">542</Data></Cell>
   </Row>
   <Row>
    <Cell><Data ss:Type="DateTime">2014-11-26T10:27:02.000</Data></Cell>
    <Cell><Data ss:Type="Number">0.3</Data></Cell>
    <Cell><Data ss:Type="Number">0.1</Data></Cell>
    <Cell><Data ss:Type="Number">34.1</Data></Cell>
    <Cell><Data ss:Type="Number">36.25</Data></Cell>
    <Cell ss:Index="9"><Data ss:Type="Number">543</Data></Cell>
   </Row>
   <Row>
    <Cell><Data ss:Type="DateTime">2014-11-26T10:27:03.000</Data></Cell>
    <Cell><Data ss:Type="Number">0.4</Data></Cell>
    <Cell><Data ss:Type="Number">0.1</Data></Cell>
    <Cell><Data ss:Type="Number">33.5</Data></Cell>
    <Cell><Data ss:Type="Number">36.26</Data></Cell>
    <Cell ss:Index="9"><Data ss:Type="Number">544</Data></Cell>
   </Row>
   <Row>
    <Cell><Data ss:Type="DateTime">2014-11-26T10:27:04.000</Data></Cell>
    <Cell><Data ss:Type="Number">0.4</Data></Cell>
    <Cell><Data ss:Type="Number">0.1</Data></Cell>
    <Cell><Data ss:Type="Number">33.700000000000003</Data></Cell>
    <Cell><Data ss:Type="Number">36.26</Data></Cell>
    <Cell ss:Index="9"><Data ss:Type="Number">545</Data></Cell>
   </Row>
   <Row>
    <Cell><Data ss:Type="DateTime">2014-11-26T10:27:05.000</Data></Cell>
    <Cell><Data ss:Type="Number">0.5</Data></Cell>
    <Cell><Data ss:Type="Number">0.1</Data></Cell>
    <Cell><Data ss:Type="Number">33.700000000000003</Data></Cell>
    <Cell><Data ss:Type="Number">36.26</Data></Cell>
    <Cell ss:Index="9"><Data ss:Type="Number">546</Data></Cell>
   </Row>
   <Row>
    <Cell><Data ss:Type="DateTime">2014-11-26T10:27:06.000</Data></Cell>
    <Cell><Data ss:Type="Number">0.7</Data></Cell>
    <Cell><Data ss:Type="Number">0</Data></Cell>
    <Cell><Data ss:Type="Number">33.700000000000003</Data></Cell>
    <Cell><Data ss:Type="Number">36.26</Data></Cell>
    <Cell ss:Index="9"><Data ss:Type="Number">547</Data></Cell>
   </Row>
   <Row>
    <Cell><Data ss:Type="DateTime">2014-11-26T10:27:07.000</Data></Cell>
    <Cell><Data ss:Type="Number">0.7</Data></Cell>
    <Cell><Data ss:Type="Number">0</Data></Cell>
    <Cell><Data ss:Type="Number">33.700000000000003</Data></Cell>
    <Cell><Data ss:Type="Number">36.26</Data></Cell>
    <Cell ss:Index="9"><Data ss:Type="Number">548</Data></Cell>
   </Row>
   <Row>
    <Cell><Data ss:Type="DateTime">2014-11-26T10:27:08.000</Data></Cell>
    <Cell><Data ss:Type="Number">0.8</Data></Cell>
    <Cell><Data ss:Type="Number">0</Data></Cell>
    <Cell><Data ss:Type="Number">34.5</Data></Cell>
    <Cell><Data ss:Type="Number">36.26</Data></Cell>
    <Cell ss:Index="9"><Data ss:Type="Number">549</Data></Cell>
   </Row>
   <Row>
    <Cell><Data ss:Type="DateTime">2014-11-26T10:27:09.000</Data></Cell>
    <Cell><Data ss:Type="Number">0.9</Data></Cell>
    <Cell><Data ss:Type="Number">0</Data></Cell>
    <Cell><Data ss:Type="Number">34.5</Data></Cell>
    <Cell><Data ss:Type="Number">36.26</Data></Cell>
    <Cell ss:Index="9"><Data ss:Type="Number">550</Data></Cell>
   </Row>
   <Row>
    <Cell><Data ss:Type="DateTime">2014-11-26T10:27:10.000</Data></Cell>
    <Cell><Data ss:Type="Number">1.1000000000000001</Data></Cell>
    <Cell><Data ss:Type="Number">0</Data></Cell>
    <Cell><Data ss:Type="Number">34.5</Data></Cell>
    <Cell><Data ss:Type="Number">36.270000000000003</Data></Cell>
    <Cell ss:Index="9"><Data ss:Type="Number">551</Data></Cell>
   </Row>
   <Row>
    <Cell><Data ss:Type="DateTime">2014-11-26T10:27:11.000</Data></Cell>
    <Cell><Data ss:Type="Number">1.1000000000000001</Data></Cell>
    <Cell><Data ss:Type="Number">0</Data></Cell>
    <Cell><Data ss:Type="Number">34.799999999999997</Data></Cell>
    <Cell><Data ss:Type="Number">36.270000000000003</Data></Cell>
    <Cell ss:Index="9"><Data ss:Type="Number">552</Data></Cell>
   </Row>
   <Row>
    <Cell><Data ss:Type="DateTime">2014-11-26T10:27:12.000</Data></Cell>
    <Cell><Data ss:Type="Number">0.9</Data></Cell>
    <Cell><Data ss:Type="Number">0</Data></Cell>
    <Cell><Data ss:Type="Number">34.5</Data></Cell>
    <Cell><Data ss:Type="Number">36.270000000000003</Data></Cell>
    <Cell ss:Index="9"><Data ss:Type="Number">553</Data></Cell>
   </Row>
   <Row>
    <Cell><Data ss:Type="DateTime">2014-11-26T10:27:13.000</Data></Cell>
    <Cell><Data ss:Type="Number">0.9</Data></Cell>
    <Cell><Data ss:Type="Number">0</Data></Cell>
    <Cell><Data ss:Type="Number">34.200000000000003</Data></Cell>
    <Cell><Data ss:Type="Number">36.270000000000003</Data></Cell>
    <Cell ss:Index="9"><Data ss:Type="Number">554</Data></Cell>
   </Row>
   <Row>
    <Cell><Data ss:Type="DateTime">2014-11-26T10:27:14.000</Data></Cell>
    <Cell><Data ss:Type="Number">0.7</Data></Cell>
    <Cell><Data ss:Type="Number">0</Data></Cell>
    <Cell><Data ss:Type="Number">34.299999999999997</Data></Cell>
    <Cell><Data ss:Type="Number">36.270000000000003</Data></Cell>
    <Cell ss:Index="9"><Data ss:Type="Number">555</Data></Cell>
   </Row>
   <Row>
    <Cell><Data ss:Type="DateTime">2014-11-26T10:27:15.000</Data></Cell>
    <Cell><Data ss:Type="Number">0.7</Data></Cell>
    <Cell><Data ss:Type="Number">0</Data></Cell>
    <Cell><Data ss:Type="Number">34.299999999999997</Data></Cell>
    <Cell><Data ss:Type="Number">36.28</Data></Cell>
    <Cell ss:Index="9"><Data ss:Type="Number">556</Data></Cell>
   </Row>
   <Row>
    <Cell><Data ss:Type="DateTime">2014-11-26T10:27:16.000</Data></Cell>
    <Cell><Data ss:Type="Number">0.6</Data></Cell>
    <Cell><Data ss:Type="Number">0.1</Data></Cell>
    <Cell><Data ss:Type="Number">34.299999999999997</Data></Cell>
    <Cell><Data ss:Type="Number">36.28</Data></Cell>
    <Cell ss:Index="9"><Data ss:Type="Number">557</Data></Cell>
   </Row>
   <Row>
    <Cell><Data ss:Type="DateTime">2014-11-26T10:27:17.000</Data></Cell>
    <Cell><Data ss:Type="Number">0.6</Data></Cell>
    <Cell><Data ss:Type="Number">0.1</Data></Cell>
    <Cell><Data ss:Type="Number">34.299999999999997</Data></Cell>
    <Cell><Data ss:Type="Number">36.28</Data></Cell>
    <Cell ss:Index="9"><Data ss:Type="Number">558</Data></Cell>
   </Row>
   <Row>
    <Cell><Data ss:Type="DateTime">2014-11-26T10:27:18.000</Data></Cell>
    <Cell><Data ss:Type="Number">0.5</Data></Cell>
    <Cell><Data ss:Type="Number">0.1</Data></Cell>
    <Cell><Data ss:Type="Number">34.9</Data></Cell>
    <Cell><Data ss:Type="Number">36.28</Data></Cell>
    <Cell ss:Index="9"><Data ss:Type="Number">559</Data></Cell>
   </Row>
   <Row>
    <Cell><Data ss:Type="DateTime">2014-11-26T10:27:19.000</Data></Cell>
    <Cell><Data ss:Type="Number">0.5</Data></Cell>
    <Cell><Data ss:Type="Number">0.1</Data></Cell>
    <Cell><Data ss:Type="Number">34.9</Data></Cell>
    <Cell><Data ss:Type="Number">36.28</Data></Cell>
    <Cell ss:Index="9"><Data ss:Type="Number">560</Data></Cell>
   </Row>
   <Row>
    <Cell><Data ss:Type="DateTime">2014-11-26T10:27:20.000</Data></Cell>
    <Cell><Data ss:Type="Number">0.5</Data></Cell>
    <Cell><Data ss:Type="Number">0.1</Data></Cell>
    <Cell><Data ss:Type="Number">35.200000000000003</Data></Cell>
    <Cell><Data ss:Type="Number">36.29</Data></Cell>
    <Cell ss:Index="9"><Data ss:Type="Number">561</Data></Cell>
   </Row>
   <Row>
    <Cell><Data ss:Type="DateTime">2014-11-26T10:27:21.000</Data></Cell>
    <Cell><Data ss:Type="Number">0.5</Data></Cell>
    <Cell><Data ss:Type="Number">0.1</Data></Cell>
    <Cell><Data ss:Type="Number">35.5</Data></Cell>
    <Cell><Data ss:Type="Number">36.28</Data></Cell>
    <Cell ss:Index="9"><Data ss:Type="Number">562</Data></Cell>
   </Row>
   <Row>
    <Cell><Data ss:Type="DateTime">2014-11-26T10:27:22.000</Data></Cell>
    <Cell><Data ss:Type="Number">0.4</Data></Cell>
    <Cell><Data ss:Type="Number">0.1</Data></Cell>
    <Cell><Data ss:Type="Number">35.200000000000003</Data></Cell>
    <Cell><Data ss:Type="Number">36.29</Data></Cell>
    <Cell ss:Index="9"><Data ss:Type="Number">563</Data></Cell>
   </Row>
   <Row>
    <Cell><Data ss:Type="DateTime">2014-11-26T10:27:23.000</Data></Cell>
    <Cell><Data ss:Type="Number">0.4</Data></Cell>
    <Cell><Data ss:Type="Number">0.1</Data></Cell>
    <Cell><Data ss:Type="Number">35.200000000000003</Data></Cell>
    <Cell><Data ss:Type="Number">36.29</Data></Cell>
    <Cell ss:Index="9"><Data ss:Type="Number">564</Data></Cell>
   </Row>
   <Row>
    <Cell><Data ss:Type="DateTime">2014-11-26T10:27:24.000</Data></Cell>
    <Cell><Data ss:Type="Number">0.4</Data></Cell>
    <Cell><Data ss:Type="Number">0.1</Data></Cell>
    <Cell><Data ss:Type="Number">35.200000000000003</Data></Cell>
    <Cell><Data ss:Type="Number">36.29</Data></Cell>
    <Cell ss:Index="9"><Data ss:Type="Number">565</Data></Cell>
   </Row>
   <Row>
    <Cell><Data ss:Type="DateTime">2014-11-26T10:27:25.000</Data></Cell>
    <Cell><Data ss:Type="Number">0.4</Data></Cell>
    <Cell><Data ss:Type="Number">0.1</Data></Cell>
    <Cell><Data ss:Type="Number">35.200000000000003</Data></Cell>
    <Cell><Data ss:Type="Number">36.29</Data></Cell>
    <Cell ss:Index="9"><Data ss:Type="Number">566</Data></Cell>
   </Row>
   <Row>
    <Cell><Data ss:Type="DateTime">2014-11-26T10:27:26.000</Data></Cell>
    <Cell><Data ss:Type="Number">0.4</Data></Cell>
    <Cell><Data ss:Type="Number">0.1</Data></Cell>
    <Cell><Data ss:Type="Number">34.9</Data></Cell>
    <Cell><Data ss:Type="Number">36.29</Data></Cell>
    <Cell ss:Index="9"><Data ss:Type="Number">567</Data></Cell>
   </Row>
   <Row>
    <Cell><Data ss:Type="DateTime">2014-11-26T10:27:27.000</Data></Cell>
    <Cell><Data ss:Type="Number">0.4</Data></Cell>
    <Cell><Data ss:Type="Number">0.1</Data></Cell>
    <Cell><Data ss:Type="Number">34.9</Data></Cell>
    <Cell><Data ss:Type="Number">36.29</Data></Cell>
    <Cell ss:Index="9"><Data ss:Type="Number">568</Data></Cell>
   </Row>
   <Row>
    <Cell><Data ss:Type="DateTime">2014-11-26T10:27:28.000</Data></Cell>
    <Cell><Data ss:Type="Number">0.4</Data></Cell>
    <Cell><Data ss:Type="Number">0.1</Data></Cell>
    <Cell><Data ss:Type="Number">34.9</Data></Cell>
    <Cell><Data ss:Type="Number">36.29</Data></Cell>
    <Cell ss:Index="9"><Data ss:Type="Number">569</Data></Cell>
   </Row>
   <Row>
    <Cell><Data ss:Type="DateTime">2014-11-26T10:27:29.000</Data></Cell>
    <Cell><Data ss:Type="Number">0.4</Data></Cell>
    <Cell><Data ss:Type="Number">0.1</Data></Cell>
    <Cell><Data ss:Type="Number">34.9</Data></Cell>
    <Cell><Data ss:Type="Number">36.29</Data></Cell>
    <Cell ss:Index="9"><Data ss:Type="Number">570</Data></Cell>
   </Row>
   <Row>
    <Cell><Data ss:Type="DateTime">2014-11-26T10:27:30.000</Data></Cell>
    <Cell><Data ss:Type="Number">0.4</Data></Cell>
    <Cell><Data ss:Type="Number">0.1</Data></Cell>
    <Cell><Data ss:Type="Number">34.9</Data></Cell>
    <Cell><Data ss:Type="Number">36.29</Data></Cell>
    <Cell ss:Index="9"><Data ss:Type="Number">571</Data></Cell>
   </Row>
   <Row>
    <Cell><Data ss:Type="DateTime">2014-11-26T10:27:31.000</Data></Cell>
    <Cell><Data ss:Type="Number">0.4</Data></Cell>
    <Cell><Data ss:Type="Number">0</Data></Cell>
    <Cell><Data ss:Type="Number">34.9</Data></Cell>
    <Cell><Data ss:Type="Number">36.29</Data></Cell>
    <Cell ss:Index="9"><Data ss:Type="Number">572</Data></Cell>
   </Row>
   <Row>
    <Cell><Data ss:Type="DateTime">2014-11-26T10:27:32.000</Data></Cell>
    <Cell><Data ss:Type="Number">0.4</Data></Cell>
    <Cell><Data ss:Type="Number">0.1</Data></Cell>
    <Cell><Data ss:Type="Number">34.9</Data></Cell>
    <Cell><Data ss:Type="Number">36.29</Data></Cell>
    <Cell ss:Index="9"><Data ss:Type="Number">573</Data></Cell>
   </Row>
   <Row>
    <Cell><Data ss:Type="DateTime">2014-11-26T10:27:33.000</Data></Cell>
    <Cell><Data ss:Type="Number">0.5</Data></Cell>
    <Cell><Data ss:Type="Number">0.1</Data></Cell>
    <Cell><Data ss:Type="Number">34.200000000000003</Data></Cell>
    <Cell><Data ss:Type="Number">36.29</Data></Cell>
    <Cell ss:Index="9"><Data ss:Type="Number">574</Data></Cell>
   </Row>
   <Row>
    <Cell><Data ss:Type="DateTime">2014-11-26T10:27:34.000</Data></Cell>
    <Cell><Data ss:Type="Number">0.5</Data></Cell>
    <Cell><Data ss:Type="Number">0.1</Data></Cell>
    <Cell><Data ss:Type="Number">34.299999999999997</Data></Cell>
    <Cell><Data ss:Type="Number">36.29</Data></Cell>
    <Cell ss:Index="9"><Data ss:Type="Number">575</Data></Cell>
   </Row>
   <Row>
    <Cell><Data ss:Type="DateTime">2014-11-26T10:27:35.000</Data></Cell>
    <Cell><Data ss:Type="Number">0.5</Data></Cell>
    <Cell><Data ss:Type="Number">0.1</Data></Cell>
    <Cell><Data ss:Type="Number">34.299999999999997</Data></Cell>
    <Cell><Data ss:Type="Number">36.29</Data></Cell>
    <Cell ss:Index="9"><Data ss:Type="Number">576</Data></Cell>
   </Row>
   <Row>
    <Cell><Data ss:Type="DateTime">2014-11-26T10:27:36.000</Data></Cell>
    <Cell><Data ss:Type="Number">0.5</Data></Cell>
    <Cell><Data ss:Type="Number">0.1</Data></Cell>
    <Cell><Data ss:Type="Number">34.299999999999997</Data></Cell>
    <Cell><Data ss:Type="Number">36.29</Data></Cell>
    <Cell ss:Index="9"><Data ss:Type="Number">577</Data></Cell>
   </Row>
   <Row>
    <Cell><Data ss:Type="DateTime">2014-11-26T10:27:37.000</Data></Cell>
    <Cell><Data ss:Type="Number">0.5</Data></Cell>
    <Cell><Data ss:Type="Number">0.1</Data></Cell>
    <Cell><Data ss:Type="Number">34.299999999999997</Data></Cell>
    <Cell><Data ss:Type="Number">36.29</Data></Cell>
    <Cell ss:Index="9"><Data ss:Type="Number">578</Data></Cell>
   </Row>
   <Row>
    <Cell><Data ss:Type="DateTime">2014-11-26T10:27:38.000</Data></Cell>
    <Cell><Data ss:Type="Number">0.4</Data></Cell>
    <Cell><Data ss:Type="Number">0.1</Data></Cell>
    <Cell><Data ss:Type="Number">35.299999999999997</Data></Cell>
    <Cell><Data ss:Type="Number">36.29</Data></Cell>
    <Cell ss:Index="9"><Data ss:Type="Number">579</Data></Cell>
   </Row>
   <Row>
    <Cell><Data ss:Type="DateTime">2014-11-26T10:27:39.000</Data></Cell>
    <Cell><Data ss:Type="Number">0.4</Data></Cell>
    <Cell><Data ss:Type="Number">0.1</Data></Cell>
    <Cell><Data ss:Type="Number">34.6</Data></Cell>
    <Cell><Data ss:Type="Number">36.29</Data></Cell>
    <Cell ss:Index="9"><Data ss:Type="Number">580</Data></Cell>
   </Row>
   <Row>
    <Cell><Data ss:Type="DateTime">2014-11-26T10:27:40.000</Data></Cell>
    <Cell><Data ss:Type="Number">0.4</Data></Cell>
    <Cell><Data ss:Type="Number">0.1</Data></Cell>
    <Cell><Data ss:Type="Number">34.6</Data></Cell>
    <Cell><Data ss:Type="Number">36.29</Data></Cell>
    <Cell ss:Index="9"><Data ss:Type="Number">581</Data></Cell>
   </Row>
   <Row>
    <Cell><Data ss:Type="DateTime">2014-11-26T10:27:41.000</Data></Cell>
    <Cell><Data ss:Type="Number">0.4</Data></Cell>
    <Cell><Data ss:Type="Number">0.1</Data></Cell>
    <Cell><Data ss:Type="Number">34.9</Data></Cell>
    <Cell><Data ss:Type="Number">36.299999999999997</Data></Cell>
    <Cell ss:Index="9"><Data ss:Type="Number">582</Data></Cell>
   </Row>
   <Row>
    <Cell><Data ss:Type="DateTime">2014-11-26T10:27:42.000</Data></Cell>
    <Cell><Data ss:Type="Number">0.4</Data></Cell>
    <Cell><Data ss:Type="Number">0.1</Data></Cell>
    <Cell><Data ss:Type="Number">34.9</Data></Cell>
    <Cell><Data ss:Type="Number">36.299999999999997</Data></Cell>
    <Cell ss:Index="9"><Data ss:Type="Number">583</Data></Cell>
   </Row>
   <Row>
    <Cell><Data ss:Type="DateTime">2014-11-26T10:27:43.000</Data></Cell>
    <Cell><Data ss:Type="Number">0.4</Data></Cell>
    <Cell><Data ss:Type="Number">0.1</Data></Cell>
    <Cell><Data ss:Type="Number">36</Data></Cell>
    <Cell><Data ss:Type="Number">36.299999999999997</Data></Cell>
    <Cell ss:Index="9"><Data ss:Type="Number">584</Data></Cell>
   </Row>
   <Row>
    <Cell><Data ss:Type="DateTime">2014-11-26T10:27:44.000</Data></Cell>
    <Cell><Data ss:Type="Number">0.4</Data></Cell>
    <Cell><Data ss:Type="Number">0.1</Data></Cell>
    <Cell><Data ss:Type="Number">38.5</Data></Cell>
    <Cell><Data ss:Type="Number">36.299999999999997</Data></Cell>
    <Cell ss:Index="9"><Data ss:Type="Number">585</Data></Cell>
   </Row>
   <Row>
    <Cell><Data ss:Type="DateTime">2014-11-26T10:27:45.000</Data></Cell>
    <Cell><Data ss:Type="Number">0.4</Data></Cell>
    <Cell><Data ss:Type="Number">0.1</Data></Cell>
    <Cell><Data ss:Type="Number">38.5</Data></Cell>
    <Cell><Data ss:Type="Number">36.299999999999997</Data></Cell>
    <Cell ss:Index="9"><Data ss:Type="Number">586</Data></Cell>
   </Row>
   <Row>
    <Cell><Data ss:Type="DateTime">2014-11-26T10:27:46.000</Data></Cell>
    <Cell><Data ss:Type="Number">0.4</Data></Cell>
    <Cell><Data ss:Type="Number">0.1</Data></Cell>
    <Cell><Data ss:Type="Number">38.5</Data></Cell>
    <Cell><Data ss:Type="Number">36.299999999999997</Data></Cell>
    <Cell ss:Index="9"><Data ss:Type="Number">587</Data></Cell>
   </Row>
   <Row>
    <Cell><Data ss:Type="DateTime">2014-11-26T10:27:47.000</Data></Cell>
    <Cell><Data ss:Type="Number">0.4</Data></Cell>
    <Cell><Data ss:Type="Number">0.1</Data></Cell>
    <Cell><Data ss:Type="Number">38.5</Data></Cell>
    <Cell><Data ss:Type="Number">36.299999999999997</Data></Cell>
    <Cell ss:Index="9"><Data ss:Type="Number">588</Data></Cell>
   </Row>
   <Row>
    <Cell><Data ss:Type="DateTime">2014-11-26T10:27:48.000</Data></Cell>
    <Cell><Data ss:Type="Number">0.4</Data></Cell>
    <Cell><Data ss:Type="Number">0.1</Data></Cell>
    <Cell><Data ss:Type="Number">40.799999999999997</Data></Cell>
    <Cell><Data ss:Type="Number">36.299999999999997</Data></Cell>
    <Cell ss:Index="9"><Data ss:Type="Number">589</Data></Cell>
   </Row>
   <Row>
    <Cell><Data ss:Type="DateTime">2014-11-26T10:27:49.000</Data></Cell>
    <Cell><Data ss:Type="Number">0.4</Data></Cell>
    <Cell><Data ss:Type="Number">0.1</Data></Cell>
    <Cell><Data ss:Type="Number">39.799999999999997</Data></Cell>
    <Cell><Data ss:Type="Number">36.299999999999997</Data></Cell>
    <Cell ss:Index="9"><Data ss:Type="Number">590</Data></Cell>
   </Row>
   <Row>
    <Cell><Data ss:Type="DateTime">2014-11-26T10:27:50.000</Data></Cell>
    <Cell><Data ss:Type="Number">0.4</Data></Cell>
    <Cell><Data ss:Type="Number">0.1</Data></Cell>
    <Cell><Data ss:Type="Number">39.4</Data></Cell>
    <Cell><Data ss:Type="Number">36.299999999999997</Data></Cell>
    <Cell ss:Index="9"><Data ss:Type="Number">591</Data></Cell>
   </Row>
   <Row>
    <Cell><Data ss:Type="DateTime">2014-11-26T10:27:51.000</Data></Cell>
    <Cell><Data ss:Type="Number">0.4</Data></Cell>
    <Cell><Data ss:Type="Number">0.1</Data></Cell>
    <Cell><Data ss:Type="Number">38.799999999999997</Data></Cell>
    <Cell><Data ss:Type="Number">36.299999999999997</Data></Cell>
    <Cell ss:Index="9"><Data ss:Type="Number">592</Data></Cell>
   </Row>
   <Row>
    <Cell><Data ss:Type="DateTime">2014-11-26T10:27:52.000</Data></Cell>
    <Cell><Data ss:Type="Number">0.4</Data></Cell>
    <Cell><Data ss:Type="Number">0.1</Data></Cell>
    <Cell><Data ss:Type="Number">38.700000000000003</Data></Cell>
    <Cell><Data ss:Type="Number">36.31</Data></Cell>
    <Cell ss:Index="9"><Data ss:Type="Number">593</Data></Cell>
   </Row>
   <Row>
    <Cell><Data ss:Type="DateTime">2014-11-26T10:27:53.000</Data></Cell>
    <Cell><Data ss:Type="Number">0.4</Data></Cell>
    <Cell><Data ss:Type="Number">0.1</Data></Cell>
    <Cell><Data ss:Type="Number">38.700000000000003</Data></Cell>
    <Cell><Data ss:Type="Number">36.31</Data></Cell>
    <Cell ss:Index="9"><Data ss:Type="Number">594</Data></Cell>
   </Row>
   <Row>
    <Cell><Data ss:Type="DateTime">2014-11-26T10:27:54.000</Data></Cell>
    <Cell><Data ss:Type="Number">0.4</Data></Cell>
    <Cell><Data ss:Type="Number">0.1</Data></Cell>
    <Cell><Data ss:Type="Number">38.700000000000003</Data></Cell>
    <Cell><Data ss:Type="Number">36.31</Data></Cell>
    <Cell ss:Index="9"><Data ss:Type="Number">595</Data></Cell>
   </Row>
   <Row>
    <Cell><Data ss:Type="DateTime">2014-11-26T10:27:55.000</Data></Cell>
    <Cell><Data ss:Type="Number">0.4</Data></Cell>
    <Cell><Data ss:Type="Number">0.1</Data></Cell>
    <Cell><Data ss:Type="Number">38.4</Data></Cell>
    <Cell><Data ss:Type="Number">36.31</Data></Cell>
    <Cell ss:Index="9"><Data ss:Type="Number">596</Data></Cell>
   </Row>
   <Row>
    <Cell><Data ss:Type="DateTime">2014-11-26T10:27:56.000</Data></Cell>
    <Cell><Data ss:Type="Number">0.4</Data></Cell>
    <Cell><Data ss:Type="Number">0.1</Data></Cell>
    <Cell><Data ss:Type="Number">38.4</Data></Cell>
    <Cell><Data ss:Type="Number">36.31</Data></Cell>
    <Cell ss:Index="9"><Data ss:Type="Number">597</Data></Cell>
   </Row>
   <Row>
    <Cell><Data ss:Type="DateTime">2014-11-26T10:27:57.000</Data></Cell>
    <Cell><Data ss:Type="Number">0.4</Data></Cell>
    <Cell><Data ss:Type="Number">0.1</Data></Cell>
    <Cell><Data ss:Type="Number">38.299999999999997</Data></Cell>
    <Cell><Data ss:Type="Number">36.31</Data></Cell>
    <Cell ss:Index="9"><Data ss:Type="Number">598</Data></Cell>
   </Row>
   <Row>
    <Cell><Data ss:Type="DateTime">2014-11-26T10:27:58.000</Data></Cell>
    <Cell><Data ss:Type="Number">0.4</Data></Cell>
    <Cell><Data ss:Type="Number">0.1</Data></Cell>
    <Cell><Data ss:Type="Number">38.299999999999997</Data></Cell>
    <Cell><Data ss:Type="Number">36.31</Data></Cell>
    <Cell ss:Index="9"><Data ss:Type="Number">599</Data></Cell>
   </Row>
   <Row>
    <Cell><Data ss:Type="DateTime">2014-11-26T10:27:59.000</Data></Cell>
    <Cell><Data ss:Type="Number">0.3</Data></Cell>
    <Cell><Data ss:Type="Number">0.1</Data></Cell>
    <Cell><Data ss:Type="Number">36.9</Data></Cell>
    <Cell><Data ss:Type="Number">36.32</Data></Cell>
    <Cell ss:Index="9"><Data ss:Type="Number">600</Data></Cell>
   </Row>
   <Row>
    <Cell><Data ss:Type="DateTime">2014-11-26T10:28:00.000</Data></Cell>
    <Cell><Data ss:Type="Number">0.3</Data></Cell>
    <Cell><Data ss:Type="Number">0.2</Data></Cell>
    <Cell><Data ss:Type="Number">36.9</Data></Cell>
    <Cell><Data ss:Type="Number">36.32</Data></Cell>
    <Cell ss:Index="9"><Data ss:Type="Number">601</Data></Cell>
   </Row>
   <Row>
    <Cell><Data ss:Type="DateTime">2014-11-26T10:28:01.000</Data></Cell>
    <Cell><Data ss:Type="Number">0.5</Data></Cell>
    <Cell><Data ss:Type="Number">0.2</Data></Cell>
    <Cell><Data ss:Type="Number">36.799999999999997</Data></Cell>
    <Cell><Data ss:Type="Number">36.32</Data></Cell>
    <Cell ss:Index="9"><Data ss:Type="Number">602</Data></Cell>
   </Row>
   <Row>
    <Cell><Data ss:Type="DateTime">2014-11-26T10:28:02.000</Data></Cell>
    <Cell><Data ss:Type="Number">0.5</Data></Cell>
    <Cell><Data ss:Type="Number">0.3</Data></Cell>
    <Cell><Data ss:Type="Number">36.4</Data></Cell>
    <Cell><Data ss:Type="Number">36.32</Data></Cell>
    <Cell ss:Index="9"><Data ss:Type="Number">603</Data></Cell>
   </Row>
   <Row>
    <Cell><Data ss:Type="DateTime">2014-11-26T10:28:03.000</Data></Cell>
    <Cell><Data ss:Type="Number">0.5</Data></Cell>
    <Cell><Data ss:Type="Number">0.3</Data></Cell>
    <Cell><Data ss:Type="Number">36.4</Data></Cell>
    <Cell><Data ss:Type="Number">36.32</Data></Cell>
    <Cell ss:Index="9"><Data ss:Type="Number">604</Data></Cell>
   </Row>
   <Row>
    <Cell><Data ss:Type="DateTime">2014-11-26T10:28:04.000</Data></Cell>
    <Cell><Data ss:Type="Number">0.6</Data></Cell>
    <Cell><Data ss:Type="Number">0.3</Data></Cell>
    <Cell><Data ss:Type="Number">36.4</Data></Cell>
    <Cell><Data ss:Type="Number">36.32</Data></Cell>
    <Cell ss:Index="9"><Data ss:Type="Number">605</Data></Cell>
   </Row>
   <Row>
    <Cell><Data ss:Type="DateTime">2014-11-26T10:28:05.000</Data></Cell>
    <Cell><Data ss:Type="Number">1.1000000000000001</Data></Cell>
    <Cell><Data ss:Type="Number">0.3</Data></Cell>
    <Cell><Data ss:Type="Number">36.299999999999997</Data></Cell>
    <Cell><Data ss:Type="Number">36.32</Data></Cell>
    <Cell ss:Index="9"><Data ss:Type="Number">606</Data></Cell>
   </Row>
   <Row>
    <Cell><Data ss:Type="DateTime">2014-11-26T10:28:06.000</Data></Cell>
    <Cell><Data ss:Type="Number">1.2</Data></Cell>
    <Cell><Data ss:Type="Number">0.3</Data></Cell>
    <Cell><Data ss:Type="Number">36.5</Data></Cell>
    <Cell><Data ss:Type="Number">36.32</Data></Cell>
    <Cell ss:Index="9"><Data ss:Type="Number">607</Data></Cell>
   </Row>
   <Row>
    <Cell><Data ss:Type="DateTime">2014-11-26T10:28:07.000</Data></Cell>
    <Cell><Data ss:Type="Number">1.2</Data></Cell>
    <Cell><Data ss:Type="Number">0.3</Data></Cell>
    <Cell><Data ss:Type="Number">36.700000000000003</Data></Cell>
    <Cell><Data ss:Type="Number">36.32</Data></Cell>
    <Cell ss:Index="9"><Data ss:Type="Number">608</Data></Cell>
   </Row>
   <Row>
    <Cell><Data ss:Type="DateTime">2014-11-26T10:28:08.000</Data></Cell>
    <Cell><Data ss:Type="Number">1.3</Data></Cell>
    <Cell><Data ss:Type="Number">0</Data></Cell>
    <Cell><Data ss:Type="Number">36.700000000000003</Data></Cell>
    <Cell><Data ss:Type="Number">36.32</Data></Cell>
    <Cell ss:Index="9"><Data ss:Type="Number">609</Data></Cell>
   </Row>
   <Row>
    <Cell><Data ss:Type="DateTime">2014-11-26T10:28:09.000</Data></Cell>
    <Cell><Data ss:Type="Number">1.5</Data></Cell>
    <Cell><Data ss:Type="Number">0</Data></Cell>
    <Cell><Data ss:Type="Number">36.700000000000003</Data></Cell>
    <Cell><Data ss:Type="Number">36.33</Data></Cell>
    <Cell ss:Index="9"><Data ss:Type="Number">610</Data></Cell>
   </Row>
   <Row>
    <Cell><Data ss:Type="DateTime">2014-11-26T10:28:10.000</Data></Cell>
    <Cell><Data ss:Type="Number">1.5</Data></Cell>
    <Cell><Data ss:Type="Number">0</Data></Cell>
    <Cell><Data ss:Type="Number">36.700000000000003</Data></Cell>
    <Cell><Data ss:Type="Number">36.33</Data></Cell>
    <Cell ss:Index="9"><Data ss:Type="Number">611</Data></Cell>
   </Row>
   <Row>
    <Cell><Data ss:Type="DateTime">2014-11-26T10:28:11.000</Data></Cell>
    <Cell><Data ss:Type="Number">1.5</Data></Cell>
    <Cell><Data ss:Type="Number">0.1</Data></Cell>
    <Cell><Data ss:Type="Number">36.700000000000003</Data></Cell>
    <Cell><Data ss:Type="Number">36.32</Data></Cell>
    <Cell ss:Index="9"><Data ss:Type="Number">612</Data></Cell>
   </Row>
   <Row>
    <Cell><Data ss:Type="DateTime">2014-11-26T10:28:12.000</Data></Cell>
    <Cell><Data ss:Type="Number">1.5</Data></Cell>
    <Cell><Data ss:Type="Number">0.1</Data></Cell>
    <Cell><Data ss:Type="Number">36.299999999999997</Data></Cell>
    <Cell><Data ss:Type="Number">36.33</Data></Cell>
    <Cell ss:Index="9"><Data ss:Type="Number">613</Data></Cell>
   </Row>
   <Row>
    <Cell><Data ss:Type="DateTime">2014-11-26T10:28:13.000</Data></Cell>
    <Cell><Data ss:Type="Number">1.5</Data></Cell>
    <Cell><Data ss:Type="Number">0.1</Data></Cell>
    <Cell><Data ss:Type="Number">36.299999999999997</Data></Cell>
    <Cell><Data ss:Type="Number">36.33</Data></Cell>
    <Cell ss:Index="9"><Data ss:Type="Number">614</Data></Cell>
   </Row>
   <Row>
    <Cell><Data ss:Type="DateTime">2014-11-26T10:28:14.000</Data></Cell>
    <Cell><Data ss:Type="Number">1.5</Data></Cell>
    <Cell><Data ss:Type="Number">0.2</Data></Cell>
    <Cell><Data ss:Type="Number">36.299999999999997</Data></Cell>
    <Cell><Data ss:Type="Number">36.33</Data></Cell>
    <Cell ss:Index="9"><Data ss:Type="Number">615</Data></Cell>
   </Row>
   <Row>
    <Cell><Data ss:Type="DateTime">2014-11-26T10:28:15.000</Data></Cell>
    <Cell><Data ss:Type="Number">1.7</Data></Cell>
    <Cell><Data ss:Type="Number">0.2</Data></Cell>
    <Cell><Data ss:Type="Number">36.200000000000003</Data></Cell>
    <Cell><Data ss:Type="Number">36.33</Data></Cell>
    <Cell ss:Index="9"><Data ss:Type="Number">616</Data></Cell>
   </Row>
   <Row>
    <Cell><Data ss:Type="DateTime">2014-11-26T10:28:16.000</Data></Cell>
    <Cell><Data ss:Type="Number">1.4</Data></Cell>
    <Cell><Data ss:Type="Number">0.2</Data></Cell>
    <Cell><Data ss:Type="Number">36.200000000000003</Data></Cell>
    <Cell><Data ss:Type="Number">36.33</Data></Cell>
    <Cell ss:Index="9"><Data ss:Type="Number">617</Data></Cell>
   </Row>
   <Row>
    <Cell><Data ss:Type="DateTime">2014-11-26T10:28:17.000</Data></Cell>
    <Cell><Data ss:Type="Number">1.3</Data></Cell>
    <Cell><Data ss:Type="Number">0.2</Data></Cell>
    <Cell><Data ss:Type="Number">36.6</Data></Cell>
    <Cell><Data ss:Type="Number">36.33</Data></Cell>
    <Cell ss:Index="9"><Data ss:Type="Number">618</Data></Cell>
   </Row>
   <Row>
    <Cell><Data ss:Type="DateTime">2014-11-26T10:28:18.000</Data></Cell>
    <Cell><Data ss:Type="Number">1.3</Data></Cell>
    <Cell><Data ss:Type="Number">0.2</Data></Cell>
    <Cell><Data ss:Type="Number">36.4</Data></Cell>
    <Cell><Data ss:Type="Number">36.340000000000003</Data></Cell>
    <Cell ss:Index="9"><Data ss:Type="Number">619</Data></Cell>
   </Row>
   <Row>
    <Cell><Data ss:Type="DateTime">2014-11-26T10:28:19.000</Data></Cell>
    <Cell><Data ss:Type="Number">1.3</Data></Cell>
    <Cell><Data ss:Type="Number">0.2</Data></Cell>
    <Cell><Data ss:Type="Number">35.6</Data></Cell>
    <Cell><Data ss:Type="Number">36.340000000000003</Data></Cell>
    <Cell ss:Index="9"><Data ss:Type="Number">620</Data></Cell>
   </Row>
   <Row>
    <Cell><Data ss:Type="DateTime">2014-11-26T10:28:20.000</Data></Cell>
    <Cell><Data ss:Type="Number">1.2</Data></Cell>
    <Cell><Data ss:Type="Number">0.2</Data></Cell>
    <Cell><Data ss:Type="Number">35.700000000000003</Data></Cell>
    <Cell><Data ss:Type="Number">36.340000000000003</Data></Cell>
    <Cell ss:Index="9"><Data ss:Type="Number">621</Data></Cell>
   </Row>
   <Row>
    <Cell><Data ss:Type="DateTime">2014-11-26T10:28:21.000</Data></Cell>
    <Cell><Data ss:Type="Number">1.1000000000000001</Data></Cell>
    <Cell><Data ss:Type="Number">0.2</Data></Cell>
    <Cell><Data ss:Type="Number">35.700000000000003</Data></Cell>
    <Cell><Data ss:Type="Number">36.340000000000003</Data></Cell>
    <Cell ss:Index="9"><Data ss:Type="Number">622</Data></Cell>
   </Row>
   <Row>
    <Cell><Data ss:Type="DateTime">2014-11-26T10:28:22.000</Data></Cell>
    <Cell><Data ss:Type="Number">1</Data></Cell>
    <Cell><Data ss:Type="Number">0.2</Data></Cell>
    <Cell><Data ss:Type="Number">35.700000000000003</Data></Cell>
    <Cell><Data ss:Type="Number">36.340000000000003</Data></Cell>
    <Cell ss:Index="9"><Data ss:Type="Number">623</Data></Cell>
   </Row>
   <Row>
    <Cell><Data ss:Type="DateTime">2014-11-26T10:28:23.000</Data></Cell>
    <Cell><Data ss:Type="Number">1</Data></Cell>
    <Cell><Data ss:Type="Number">0.2</Data></Cell>
    <Cell><Data ss:Type="Number">35.700000000000003</Data></Cell>
    <Cell><Data ss:Type="Number">36.340000000000003</Data></Cell>
    <Cell ss:Index="9"><Data ss:Type="Number">624</Data></Cell>
   </Row>
   <Row>
    <Cell><Data ss:Type="DateTime">2014-11-26T10:28:24.000</Data></Cell>
    <Cell><Data ss:Type="Number">1</Data></Cell>
    <Cell><Data ss:Type="Number">0.1</Data></Cell>
    <Cell><Data ss:Type="Number">36.299999999999997</Data></Cell>
    <Cell><Data ss:Type="Number">36.340000000000003</Data></Cell>
    <Cell ss:Index="9"><Data ss:Type="Number">625</Data></Cell>
   </Row>
   <Row>
    <Cell><Data ss:Type="DateTime">2014-11-26T10:28:25.000</Data></Cell>
    <Cell><Data ss:Type="Number">1</Data></Cell>
    <Cell><Data ss:Type="Number">0.1</Data></Cell>
    <Cell><Data ss:Type="Number">35.700000000000003</Data></Cell>
    <Cell><Data ss:Type="Number">36.340000000000003</Data></Cell>
    <Cell ss:Index="9"><Data ss:Type="Number">626</Data></Cell>
   </Row>
   <Row>
    <Cell><Data ss:Type="DateTime">2014-11-26T10:28:26.000</Data></Cell>
    <Cell><Data ss:Type="Number">1</Data></Cell>
    <Cell><Data ss:Type="Number">0.1</Data></Cell>
    <Cell><Data ss:Type="Number">35.700000000000003</Data></Cell>
    <Cell><Data ss:Type="Number">36.340000000000003</Data></Cell>
    <Cell ss:Index="9"><Data ss:Type="Number">627</Data></Cell>
   </Row>
   <Row>
    <Cell><Data ss:Type="DateTime">2014-11-26T10:28:27.000</Data></Cell>
    <Cell><Data ss:Type="Number">1.1000000000000001</Data></Cell>
    <Cell><Data ss:Type="Number">0.1</Data></Cell>
    <Cell><Data ss:Type="Number">35.700000000000003</Data></Cell>
    <Cell><Data ss:Type="Number">36.340000000000003</Data></Cell>
    <Cell ss:Index="9"><Data ss:Type="Number">628</Data></Cell>
   </Row>
   <Row>
    <Cell><Data ss:Type="DateTime">2014-11-26T10:28:28.000</Data></Cell>
    <Cell><Data ss:Type="Number">1.2</Data></Cell>
    <Cell><Data ss:Type="Number">0.1</Data></Cell>
    <Cell><Data ss:Type="Number">35.5</Data></Cell>
    <Cell><Data ss:Type="Number">36.35</Data></Cell>
    <Cell ss:Index="9"><Data ss:Type="Number">629</Data></Cell>
   </Row>
   <Row>
    <Cell><Data ss:Type="DateTime">2014-11-26T10:28:29.000</Data></Cell>
    <Cell><Data ss:Type="Number">1.2</Data></Cell>
    <Cell><Data ss:Type="Number">0.1</Data></Cell>
    <Cell><Data ss:Type="Number">35.5</Data></Cell>
    <Cell><Data ss:Type="Number">36.35</Data></Cell>
    <Cell ss:Index="9"><Data ss:Type="Number">630</Data></Cell>
   </Row>
   <Row>
    <Cell><Data ss:Type="DateTime">2014-11-26T10:28:30.000</Data></Cell>
    <Cell><Data ss:Type="Number">1.1000000000000001</Data></Cell>
    <Cell><Data ss:Type="Number">0</Data></Cell>
    <Cell><Data ss:Type="Number">36</Data></Cell>
    <Cell><Data ss:Type="Number">36.35</Data></Cell>
    <Cell ss:Index="9"><Data ss:Type="Number">631</Data></Cell>
   </Row>
   <Row>
    <Cell><Data ss:Type="DateTime">2014-11-26T10:28:31.000</Data></Cell>
    <Cell><Data ss:Type="Number">1.1000000000000001</Data></Cell>
    <Cell><Data ss:Type="Number">0</Data></Cell>
    <Cell><Data ss:Type="Number">36</Data></Cell>
    <Cell><Data ss:Type="Number">36.35</Data></Cell>
    <Cell ss:Index="9"><Data ss:Type="Number">632</Data></Cell>
   </Row>
   <Row>
    <Cell><Data ss:Type="DateTime">2014-11-26T10:28:32.000</Data></Cell>
    <Cell><Data ss:Type="Number">1.1000000000000001</Data></Cell>
    <Cell><Data ss:Type="Number">0</Data></Cell>
    <Cell><Data ss:Type="Number">36</Data></Cell>
    <Cell><Data ss:Type="Number">36.35</Data></Cell>
    <Cell ss:Index="9"><Data ss:Type="Number">633</Data></Cell>
   </Row>
   <Row>
    <Cell><Data ss:Type="DateTime">2014-11-26T10:28:33.000</Data></Cell>
    <Cell><Data ss:Type="Number">0.9</Data></Cell>
    <Cell><Data ss:Type="Number">0</Data></Cell>
    <Cell><Data ss:Type="Number">36</Data></Cell>
    <Cell><Data ss:Type="Number">36.35</Data></Cell>
    <Cell ss:Index="9"><Data ss:Type="Number">634</Data></Cell>
   </Row>
   <Row>
    <Cell><Data ss:Type="DateTime">2014-11-26T10:28:34.000</Data></Cell>
    <Cell><Data ss:Type="Number">0.5</Data></Cell>
    <Cell><Data ss:Type="Number">0</Data></Cell>
    <Cell><Data ss:Type="Number">36</Data></Cell>
    <Cell><Data ss:Type="Number">36.35</Data></Cell>
    <Cell ss:Index="9"><Data ss:Type="Number">635</Data></Cell>
   </Row>
   <Row>
    <Cell><Data ss:Type="DateTime">2014-11-26T10:28:35.000</Data></Cell>
    <Cell><Data ss:Type="Number">0.5</Data></Cell>
    <Cell><Data ss:Type="Number">0.1</Data></Cell>
    <Cell><Data ss:Type="Number">35.799999999999997</Data></Cell>
    <Cell><Data ss:Type="Number">36.36</Data></Cell>
    <Cell ss:Index="9"><Data ss:Type="Number">636</Data></Cell>
   </Row>
   <Row>
    <Cell><Data ss:Type="DateTime">2014-11-26T10:28:36.000</Data></Cell>
    <Cell><Data ss:Type="Number">0.5</Data></Cell>
    <Cell><Data ss:Type="Number">0.1</Data></Cell>
    <Cell><Data ss:Type="Number">35.799999999999997</Data></Cell>
    <Cell><Data ss:Type="Number">36.36</Data></Cell>
    <Cell ss:Index="9"><Data ss:Type="Number">637</Data></Cell>
   </Row>
   <Row>
    <Cell><Data ss:Type="DateTime">2014-11-26T10:28:37.000</Data></Cell>
    <Cell><Data ss:Type="Number">0.5</Data></Cell>
    <Cell><Data ss:Type="Number">0.1</Data></Cell>
    <Cell><Data ss:Type="Number">35.799999999999997</Data></Cell>
    <Cell><Data ss:Type="Number">36.36</Data></Cell>
    <Cell ss:Index="9"><Data ss:Type="Number">638</Data></Cell>
   </Row>
   <Row>
    <Cell><Data ss:Type="DateTime">2014-11-26T10:28:38.000</Data></Cell>
    <Cell><Data ss:Type="Number">0.3</Data></Cell>
    <Cell><Data ss:Type="Number">0.1</Data></Cell>
    <Cell><Data ss:Type="Number">35.6</Data></Cell>
    <Cell><Data ss:Type="Number">36.36</Data></Cell>
    <Cell ss:Index="9"><Data ss:Type="Number">639</Data></Cell>
   </Row>
   <Row>
    <Cell><Data ss:Type="DateTime">2014-11-26T10:28:39.000</Data></Cell>
    <Cell><Data ss:Type="Number">0.2</Data></Cell>
    <Cell><Data ss:Type="Number">0.1</Data></Cell>
    <Cell><Data ss:Type="Number">34.4</Data></Cell>
    <Cell><Data ss:Type="Number">36.36</Data></Cell>
    <Cell ss:Index="9"><Data ss:Type="Number">640</Data></Cell>
   </Row>
   <Row>
    <Cell><Data ss:Type="DateTime">2014-11-26T10:28:40.000</Data></Cell>
    <Cell><Data ss:Type="Number">0.4</Data></Cell>
    <Cell><Data ss:Type="Number">0.1</Data></Cell>
    <Cell><Data ss:Type="Number">34.4</Data></Cell>
    <Cell><Data ss:Type="Number">36.36</Data></Cell>
    <Cell ss:Index="9"><Data ss:Type="Number">641</Data></Cell>
   </Row>
   <Row>
    <Cell><Data ss:Type="DateTime">2014-11-26T10:28:41.000</Data></Cell>
    <Cell><Data ss:Type="Number">0.5</Data></Cell>
    <Cell><Data ss:Type="Number">0.1</Data></Cell>
    <Cell><Data ss:Type="Number">34.299999999999997</Data></Cell>
    <Cell><Data ss:Type="Number">36.36</Data></Cell>
    <Cell ss:Index="9"><Data ss:Type="Number">642</Data></Cell>
   </Row>
   <Row>
    <Cell><Data ss:Type="DateTime">2014-11-26T10:28:42.000</Data></Cell>
    <Cell><Data ss:Type="Number">0.5</Data></Cell>
    <Cell><Data ss:Type="Number">0.2</Data></Cell>
    <Cell><Data ss:Type="Number">34.5</Data></Cell>
    <Cell><Data ss:Type="Number">36.36</Data></Cell>
    <Cell ss:Index="9"><Data ss:Type="Number">643</Data></Cell>
   </Row>
   <Row>
    <Cell><Data ss:Type="DateTime">2014-11-26T10:28:43.000</Data></Cell>
    <Cell><Data ss:Type="Number">0.5</Data></Cell>
    <Cell><Data ss:Type="Number">0.2</Data></Cell>
    <Cell><Data ss:Type="Number">34.5</Data></Cell>
    <Cell><Data ss:Type="Number">36.369999999999997</Data></Cell>
    <Cell ss:Index="9"><Data ss:Type="Number">644</Data></Cell>
   </Row>
   <Row>
    <Cell><Data ss:Type="DateTime">2014-11-26T10:28:44.000</Data></Cell>
    <Cell><Data ss:Type="Number">0.3</Data></Cell>
    <Cell><Data ss:Type="Number">0.3</Data></Cell>
    <Cell><Data ss:Type="Number">35.299999999999997</Data></Cell>
    <Cell><Data ss:Type="Number">36.369999999999997</Data></Cell>
    <Cell ss:Index="9"><Data ss:Type="Number">645</Data></Cell>
   </Row>
   <Row>
    <Cell><Data ss:Type="DateTime">2014-11-26T10:28:45.000</Data></Cell>
    <Cell><Data ss:Type="Number">0.3</Data></Cell>
    <Cell><Data ss:Type="Number">0.3</Data></Cell>
    <Cell><Data ss:Type="Number">35.200000000000003</Data></Cell>
    <Cell><Data ss:Type="Number">36.369999999999997</Data></Cell>
    <Cell ss:Index="9"><Data ss:Type="Number">646</Data></Cell>
   </Row>
   <Row>
    <Cell><Data ss:Type="DateTime">2014-11-26T10:28:46.000</Data></Cell>
    <Cell><Data ss:Type="Number">0.4</Data></Cell>
    <Cell><Data ss:Type="Number">0.4</Data></Cell>
    <Cell><Data ss:Type="Number">35.200000000000003</Data></Cell>
    <Cell><Data ss:Type="Number">36.369999999999997</Data></Cell>
    <Cell ss:Index="9"><Data ss:Type="Number">647</Data></Cell>
   </Row>
   <Row>
    <Cell><Data ss:Type="DateTime">2014-11-26T10:28:47.000</Data></Cell>
    <Cell><Data ss:Type="Number">0.4</Data></Cell>
    <Cell><Data ss:Type="Number">0.4</Data></Cell>
    <Cell><Data ss:Type="Number">35.1</Data></Cell>
    <Cell><Data ss:Type="Number">36.369999999999997</Data></Cell>
    <Cell ss:Index="9"><Data ss:Type="Number">648</Data></Cell>
   </Row>
   <Row>
    <Cell><Data ss:Type="DateTime">2014-11-26T10:28:48.000</Data></Cell>
    <Cell><Data ss:Type="Number">0.4</Data></Cell>
    <Cell><Data ss:Type="Number">0.3</Data></Cell>
    <Cell><Data ss:Type="Number">35.1</Data></Cell>
    <Cell><Data ss:Type="Number">36.369999999999997</Data></Cell>
    <Cell ss:Index="9"><Data ss:Type="Number">649</Data></Cell>
   </Row>
   <Row>
    <Cell><Data ss:Type="DateTime">2014-11-26T10:28:49.000</Data></Cell>
    <Cell><Data ss:Type="Number">0.6</Data></Cell>
    <Cell><Data ss:Type="Number">0.2</Data></Cell>
    <Cell><Data ss:Type="Number">35.1</Data></Cell>
    <Cell><Data ss:Type="Number">36.369999999999997</Data></Cell>
    <Cell ss:Index="9"><Data ss:Type="Number">650</Data></Cell>
   </Row>
   <Row>
    <Cell><Data ss:Type="DateTime">2014-11-26T10:28:50.000</Data></Cell>
    <Cell><Data ss:Type="Number">0.6</Data></Cell>
    <Cell><Data ss:Type="Number">0.2</Data></Cell>
    <Cell><Data ss:Type="Number">35.6</Data></Cell>
    <Cell><Data ss:Type="Number">36.369999999999997</Data></Cell>
    <Cell ss:Index="9"><Data ss:Type="Number">651</Data></Cell>
   </Row>
   <Row>
    <Cell><Data ss:Type="DateTime">2014-11-26T10:28:51.000</Data></Cell>
    <Cell><Data ss:Type="Number">0.6</Data></Cell>
    <Cell><Data ss:Type="Number">0.2</Data></Cell>
    <Cell><Data ss:Type="Number">35.799999999999997</Data></Cell>
    <Cell><Data ss:Type="Number">36.380000000000003</Data></Cell>
    <Cell ss:Index="9"><Data ss:Type="Number">652</Data></Cell>
   </Row>
   <Row>
    <Cell><Data ss:Type="DateTime">2014-11-26T10:28:52.000</Data></Cell>
    <Cell><Data ss:Type="Number">0.5</Data></Cell>
    <Cell><Data ss:Type="Number">0.1</Data></Cell>
    <Cell><Data ss:Type="Number">35.799999999999997</Data></Cell>
    <Cell><Data ss:Type="Number">36.380000000000003</Data></Cell>
    <Cell ss:Index="9"><Data ss:Type="Number">653</Data></Cell>
   </Row>
   <Row>
    <Cell><Data ss:Type="DateTime">2014-11-26T10:28:53.000</Data></Cell>
    <Cell><Data ss:Type="Number">0.4</Data></Cell>
    <Cell><Data ss:Type="Number">0.1</Data></Cell>
    <Cell><Data ss:Type="Number">35.200000000000003</Data></Cell>
    <Cell><Data ss:Type="Number">36.380000000000003</Data></Cell>
    <Cell ss:Index="9"><Data ss:Type="Number">654</Data></Cell>
   </Row>
   <Row>
    <Cell><Data ss:Type="DateTime">2014-11-26T10:28:54.000</Data></Cell>
    <Cell><Data ss:Type="Number">0.4</Data></Cell>
    <Cell><Data ss:Type="Number">0.1</Data></Cell>
    <Cell><Data ss:Type="Number">35.200000000000003</Data></Cell>
    <Cell><Data ss:Type="Number">36.380000000000003</Data></Cell>
    <Cell ss:Index="9"><Data ss:Type="Number">655</Data></Cell>
   </Row>
   <Row>
    <Cell><Data ss:Type="DateTime">2014-11-26T10:28:55.000</Data></Cell>
    <Cell><Data ss:Type="Number">0.5</Data></Cell>
    <Cell><Data ss:Type="Number">0.2</Data></Cell>
    <Cell><Data ss:Type="Number">35.1</Data></Cell>
    <Cell><Data ss:Type="Number">36.380000000000003</Data></Cell>
    <Cell ss:Index="9"><Data ss:Type="Number">656</Data></Cell>
   </Row>
   <Row>
    <Cell><Data ss:Type="DateTime">2014-11-26T10:28:56.000</Data></Cell>
    <Cell><Data ss:Type="Number">0.6</Data></Cell>
    <Cell><Data ss:Type="Number">0.2</Data></Cell>
    <Cell><Data ss:Type="Number">35.1</Data></Cell>
    <Cell><Data ss:Type="Number">36.380000000000003</Data></Cell>
    <Cell ss:Index="9"><Data ss:Type="Number">657</Data></Cell>
   </Row>
   <Row>
    <Cell><Data ss:Type="DateTime">2014-11-26T10:28:57.000</Data></Cell>
    <Cell><Data ss:Type="Number">0.7</Data></Cell>
    <Cell><Data ss:Type="Number">0.2</Data></Cell>
    <Cell><Data ss:Type="Number">34.9</Data></Cell>
    <Cell><Data ss:Type="Number">36.380000000000003</Data></Cell>
    <Cell ss:Index="9"><Data ss:Type="Number">658</Data></Cell>
   </Row>
   <Row>
    <Cell><Data ss:Type="DateTime">2014-11-26T10:28:58.000</Data></Cell>
    <Cell><Data ss:Type="Number">0.8</Data></Cell>
    <Cell><Data ss:Type="Number">0.2</Data></Cell>
    <Cell><Data ss:Type="Number">34.700000000000003</Data></Cell>
    <Cell><Data ss:Type="Number">36.380000000000003</Data></Cell>
    <Cell ss:Index="9"><Data ss:Type="Number">659</Data></Cell>
   </Row>
   <Row>
    <Cell><Data ss:Type="DateTime">2014-11-26T10:28:59.000</Data></Cell>
    <Cell><Data ss:Type="Number">0.9</Data></Cell>
    <Cell><Data ss:Type="Number">0.2</Data></Cell>
    <Cell><Data ss:Type="Number">34.700000000000003</Data></Cell>
    <Cell><Data ss:Type="Number">36.39</Data></Cell>
    <Cell ss:Index="9"><Data ss:Type="Number">660</Data></Cell>
   </Row>
   <Row>
    <Cell><Data ss:Type="DateTime">2014-11-26T10:29:00.000</Data></Cell>
    <Cell><Data ss:Type="Number">0.9</Data></Cell>
    <Cell><Data ss:Type="Number">0.2</Data></Cell>
    <Cell><Data ss:Type="Number">35</Data></Cell>
    <Cell><Data ss:Type="Number">36.39</Data></Cell>
    <Cell ss:Index="9"><Data ss:Type="Number">661</Data></Cell>
   </Row>
   <Row>
    <Cell><Data ss:Type="DateTime">2014-11-26T10:29:01.000</Data></Cell>
    <Cell><Data ss:Type="Number">1.1000000000000001</Data></Cell>
    <Cell><Data ss:Type="Number">0.2</Data></Cell>
    <Cell><Data ss:Type="Number">35</Data></Cell>
    <Cell><Data ss:Type="Number">36.39</Data></Cell>
    <Cell ss:Index="9"><Data ss:Type="Number">662</Data></Cell>
   </Row>
   <Row>
    <Cell><Data ss:Type="DateTime">2014-11-26T10:29:02.000</Data></Cell>
    <Cell><Data ss:Type="Number">1</Data></Cell>
    <Cell><Data ss:Type="Number">0.2</Data></Cell>
    <Cell><Data ss:Type="Number">35</Data></Cell>
    <Cell><Data ss:Type="Number">36.39</Data></Cell>
    <Cell ss:Index="9"><Data ss:Type="Number">663</Data></Cell>
   </Row>
   <Row>
    <Cell><Data ss:Type="DateTime">2014-11-26T10:29:03.000</Data></Cell>
    <Cell><Data ss:Type="Number">1</Data></Cell>
    <Cell><Data ss:Type="Number">0.1</Data></Cell>
    <Cell><Data ss:Type="Number">34.6</Data></Cell>
    <Cell><Data ss:Type="Number">36.39</Data></Cell>
    <Cell ss:Index="9"><Data ss:Type="Number">664</Data></Cell>
   </Row>
   <Row>
    <Cell><Data ss:Type="DateTime">2014-11-26T10:29:04.000</Data></Cell>
    <Cell><Data ss:Type="Number">0.8</Data></Cell>
    <Cell><Data ss:Type="Number">0.1</Data></Cell>
    <Cell><Data ss:Type="Number">34.4</Data></Cell>
    <Cell><Data ss:Type="Number">36.4</Data></Cell>
    <Cell ss:Index="9"><Data ss:Type="Number">665</Data></Cell>
   </Row>
   <Row>
    <Cell><Data ss:Type="DateTime">2014-11-26T10:29:05.000</Data></Cell>
    <Cell><Data ss:Type="Number">0.7</Data></Cell>
    <Cell><Data ss:Type="Number">0.1</Data></Cell>
    <Cell><Data ss:Type="Number">34</Data></Cell>
    <Cell><Data ss:Type="Number">36.4</Data></Cell>
    <Cell ss:Index="9"><Data ss:Type="Number">666</Data></Cell>
   </Row>
   <Row>
    <Cell><Data ss:Type="DateTime">2014-11-26T10:29:06.000</Data></Cell>
    <Cell><Data ss:Type="Number">0.7</Data></Cell>
    <Cell><Data ss:Type="Number">0.1</Data></Cell>
    <Cell><Data ss:Type="Number">34.1</Data></Cell>
    <Cell><Data ss:Type="Number">36.4</Data></Cell>
    <Cell ss:Index="9"><Data ss:Type="Number">667</Data></Cell>
   </Row>
   <Row>
    <Cell><Data ss:Type="DateTime">2014-11-26T10:29:07.000</Data></Cell>
    <Cell><Data ss:Type="Number">0.7</Data></Cell>
    <Cell><Data ss:Type="Number">0.1</Data></Cell>
    <Cell><Data ss:Type="Number">34.1</Data></Cell>
    <Cell><Data ss:Type="Number">36.4</Data></Cell>
    <Cell ss:Index="9"><Data ss:Type="Number">668</Data></Cell>
   </Row>
   <Row>
    <Cell><Data ss:Type="DateTime">2014-11-26T10:29:08.000</Data></Cell>
    <Cell><Data ss:Type="Number">0.7</Data></Cell>
    <Cell><Data ss:Type="Number">0.1</Data></Cell>
    <Cell><Data ss:Type="Number">34.1</Data></Cell>
    <Cell><Data ss:Type="Number">36.4</Data></Cell>
    <Cell ss:Index="9"><Data ss:Type="Number">669</Data></Cell>
   </Row>
   <Row>
    <Cell><Data ss:Type="DateTime">2014-11-26T10:29:09.000</Data></Cell>
    <Cell><Data ss:Type="Number">0.7</Data></Cell>
    <Cell><Data ss:Type="Number">0.1</Data></Cell>
    <Cell><Data ss:Type="Number">34.299999999999997</Data></Cell>
    <Cell><Data ss:Type="Number">36.4</Data></Cell>
    <Cell ss:Index="9"><Data ss:Type="Number">670</Data></Cell>
   </Row>
   <Row>
    <Cell><Data ss:Type="DateTime">2014-11-26T10:29:10.000</Data></Cell>
    <Cell><Data ss:Type="Number">0.8</Data></Cell>
    <Cell><Data ss:Type="Number">0.1</Data></Cell>
    <Cell><Data ss:Type="Number">34.9</Data></Cell>
    <Cell><Data ss:Type="Number">36.4</Data></Cell>
    <Cell ss:Index="9"><Data ss:Type="Number">671</Data></Cell>
   </Row>
   <Row>
    <Cell><Data ss:Type="DateTime">2014-11-26T10:29:11.000</Data></Cell>
    <Cell><Data ss:Type="Number">0.7</Data></Cell>
    <Cell><Data ss:Type="Number">0.1</Data></Cell>
    <Cell><Data ss:Type="Number">34.9</Data></Cell>
    <Cell><Data ss:Type="Number">36.4</Data></Cell>
    <Cell ss:Index="9"><Data ss:Type="Number">672</Data></Cell>
   </Row>
   <Row>
    <Cell><Data ss:Type="DateTime">2014-11-26T10:29:12.000</Data></Cell>
    <Cell><Data ss:Type="Number">0.6</Data></Cell>
    <Cell><Data ss:Type="Number">0.1</Data></Cell>
    <Cell><Data ss:Type="Number">34.5</Data></Cell>
    <Cell><Data ss:Type="Number">36.4</Data></Cell>
    <Cell ss:Index="9"><Data ss:Type="Number">673</Data></Cell>
   </Row>
   <Row>
    <Cell><Data ss:Type="DateTime">2014-11-26T10:29:13.000</Data></Cell>
    <Cell><Data ss:Type="Number">0.6</Data></Cell>
    <Cell><Data ss:Type="Number">0</Data></Cell>
    <Cell><Data ss:Type="Number">34.5</Data></Cell>
    <Cell><Data ss:Type="Number">36.4</Data></Cell>
    <Cell ss:Index="9"><Data ss:Type="Number">674</Data></Cell>
   </Row>
   <Row>
    <Cell><Data ss:Type="DateTime">2014-11-26T10:29:14.000</Data></Cell>
    <Cell><Data ss:Type="Number">0.5</Data></Cell>
    <Cell><Data ss:Type="Number">0</Data></Cell>
    <Cell><Data ss:Type="Number">34.299999999999997</Data></Cell>
    <Cell><Data ss:Type="Number">36.4</Data></Cell>
    <Cell ss:Index="9"><Data ss:Type="Number">675</Data></Cell>
   </Row>
   <Row>
    <Cell><Data ss:Type="DateTime">2014-11-26T10:29:15.000</Data></Cell>
    <Cell><Data ss:Type="Number">0.5</Data></Cell>
    <Cell><Data ss:Type="Number">0</Data></Cell>
    <Cell><Data ss:Type="Number">34.299999999999997</Data></Cell>
    <Cell><Data ss:Type="Number">36.4</Data></Cell>
    <Cell ss:Index="9"><Data ss:Type="Number">676</Data></Cell>
   </Row>
   <Row>
    <Cell><Data ss:Type="DateTime">2014-11-26T10:29:16.000</Data></Cell>
    <Cell><Data ss:Type="Number">0.5</Data></Cell>
    <Cell><Data ss:Type="Number">0.1</Data></Cell>
    <Cell><Data ss:Type="Number">34.299999999999997</Data></Cell>
    <Cell><Data ss:Type="Number">36.4</Data></Cell>
    <Cell ss:Index="9"><Data ss:Type="Number">677</Data></Cell>
   </Row>
   <Row>
    <Cell><Data ss:Type="DateTime">2014-11-26T10:29:17.000</Data></Cell>
    <Cell><Data ss:Type="Number">0.4</Data></Cell>
    <Cell><Data ss:Type="Number">0.1</Data></Cell>
    <Cell><Data ss:Type="Number">35</Data></Cell>
    <Cell><Data ss:Type="Number">36.4</Data></Cell>
    <Cell ss:Index="9"><Data ss:Type="Number">678</Data></Cell>
   </Row>
   <Row>
    <Cell><Data ss:Type="DateTime">2014-11-26T10:29:18.000</Data></Cell>
    <Cell><Data ss:Type="Number">0.5</Data></Cell>
    <Cell><Data ss:Type="Number">0.1</Data></Cell>
    <Cell><Data ss:Type="Number">34.200000000000003</Data></Cell>
    <Cell><Data ss:Type="Number">36.4</Data></Cell>
    <Cell ss:Index="9"><Data ss:Type="Number">679</Data></Cell>
   </Row>
   <Row>
    <Cell><Data ss:Type="DateTime">2014-11-26T10:29:19.000</Data></Cell>
    <Cell><Data ss:Type="Number">0.6</Data></Cell>
    <Cell><Data ss:Type="Number">0.1</Data></Cell>
    <Cell><Data ss:Type="Number">34.200000000000003</Data></Cell>
    <Cell><Data ss:Type="Number">36.4</Data></Cell>
    <Cell ss:Index="9"><Data ss:Type="Number">680</Data></Cell>
   </Row>
   <Row>
    <Cell><Data ss:Type="DateTime">2014-11-26T10:29:20.000</Data></Cell>
    <Cell><Data ss:Type="Number">0.6</Data></Cell>
    <Cell><Data ss:Type="Number">0.1</Data></Cell>
    <Cell><Data ss:Type="Number">34.200000000000003</Data></Cell>
    <Cell><Data ss:Type="Number">36.4</Data></Cell>
    <Cell ss:Index="9"><Data ss:Type="Number">681</Data></Cell>
   </Row>
   <Row>
    <Cell><Data ss:Type="DateTime">2014-11-26T10:29:21.000</Data></Cell>
    <Cell><Data ss:Type="Number">0.6</Data></Cell>
    <Cell><Data ss:Type="Number">0.1</Data></Cell>
    <Cell><Data ss:Type="Number">34.200000000000003</Data></Cell>
    <Cell><Data ss:Type="Number">36.4</Data></Cell>
    <Cell ss:Index="9"><Data ss:Type="Number">682</Data></Cell>
   </Row>
   <Row>
    <Cell><Data ss:Type="DateTime">2014-11-26T10:29:22.000</Data></Cell>
    <Cell><Data ss:Type="Number">0.7</Data></Cell>
    <Cell><Data ss:Type="Number">0.1</Data></Cell>
    <Cell><Data ss:Type="Number">34.200000000000003</Data></Cell>
    <Cell><Data ss:Type="Number">36.4</Data></Cell>
    <Cell ss:Index="9"><Data ss:Type="Number">683</Data></Cell>
   </Row>
   <Row>
    <Cell><Data ss:Type="DateTime">2014-11-26T10:29:23.000</Data></Cell>
    <Cell><Data ss:Type="Number">0.8</Data></Cell>
    <Cell><Data ss:Type="Number">0.1</Data></Cell>
    <Cell><Data ss:Type="Number">34.799999999999997</Data></Cell>
    <Cell><Data ss:Type="Number">36.4</Data></Cell>
    <Cell ss:Index="9"><Data ss:Type="Number">684</Data></Cell>
   </Row>
   <Row>
    <Cell><Data ss:Type="DateTime">2014-11-26T10:29:24.000</Data></Cell>
    <Cell><Data ss:Type="Number">0.8</Data></Cell>
    <Cell><Data ss:Type="Number">0.1</Data></Cell>
    <Cell><Data ss:Type="Number">34.799999999999997</Data></Cell>
    <Cell><Data ss:Type="Number">36.4</Data></Cell>
    <Cell ss:Index="9"><Data ss:Type="Number">685</Data></Cell>
   </Row>
   <Row>
    <Cell><Data ss:Type="DateTime">2014-11-26T10:29:25.000</Data></Cell>
    <Cell><Data ss:Type="Number">0.7</Data></Cell>
    <Cell><Data ss:Type="Number">0.2</Data></Cell>
    <Cell><Data ss:Type="Number">34.799999999999997</Data></Cell>
    <Cell><Data ss:Type="Number">36.4</Data></Cell>
    <Cell ss:Index="9"><Data ss:Type="Number">686</Data></Cell>
   </Row>
   <Row>
    <Cell><Data ss:Type="DateTime">2014-11-26T10:29:26.000</Data></Cell>
    <Cell><Data ss:Type="Number">0.7</Data></Cell>
    <Cell><Data ss:Type="Number">0.1</Data></Cell>
    <Cell><Data ss:Type="Number">34.9</Data></Cell>
    <Cell><Data ss:Type="Number">36.4</Data></Cell>
    <Cell ss:Index="9"><Data ss:Type="Number">687</Data></Cell>
   </Row>
   <Row>
    <Cell><Data ss:Type="DateTime">2014-11-26T10:29:27.000</Data></Cell>
    <Cell><Data ss:Type="Number">0.7</Data></Cell>
    <Cell><Data ss:Type="Number">0.1</Data></Cell>
    <Cell><Data ss:Type="Number">34.9</Data></Cell>
    <Cell><Data ss:Type="Number">36.4</Data></Cell>
    <Cell ss:Index="9"><Data ss:Type="Number">688</Data></Cell>
   </Row>
   <Row>
    <Cell><Data ss:Type="DateTime">2014-11-26T10:29:28.000</Data></Cell>
    <Cell><Data ss:Type="Number">0.6</Data></Cell>
    <Cell><Data ss:Type="Number">0.1</Data></Cell>
    <Cell><Data ss:Type="Number">34.9</Data></Cell>
    <Cell><Data ss:Type="Number">36.4</Data></Cell>
    <Cell ss:Index="9"><Data ss:Type="Number">689</Data></Cell>
   </Row>
   <Row>
    <Cell><Data ss:Type="DateTime">2014-11-26T10:29:29.000</Data></Cell>
    <Cell><Data ss:Type="Number">0.6</Data></Cell>
    <Cell><Data ss:Type="Number">0.1</Data></Cell>
    <Cell><Data ss:Type="Number">34.9</Data></Cell>
    <Cell><Data ss:Type="Number">36.4</Data></Cell>
    <Cell ss:Index="9"><Data ss:Type="Number">690</Data></Cell>
   </Row>
   <Row>
    <Cell><Data ss:Type="DateTime">2014-11-26T10:29:30.000</Data></Cell>
    <Cell><Data ss:Type="Number">0.6</Data></Cell>
    <Cell><Data ss:Type="Number">0.2</Data></Cell>
    <Cell><Data ss:Type="Number">35.299999999999997</Data></Cell>
    <Cell><Data ss:Type="Number">36.4</Data></Cell>
    <Cell ss:Index="9"><Data ss:Type="Number">691</Data></Cell>
   </Row>
   <Row>
    <Cell><Data ss:Type="DateTime">2014-11-26T10:29:31.000</Data></Cell>
    <Cell><Data ss:Type="Number">0.6</Data></Cell>
    <Cell><Data ss:Type="Number">0.2</Data></Cell>
    <Cell><Data ss:Type="Number">35.200000000000003</Data></Cell>
    <Cell><Data ss:Type="Number">36.4</Data></Cell>
    <Cell ss:Index="9"><Data ss:Type="Number">692</Data></Cell>
   </Row>
   <Row>
    <Cell><Data ss:Type="DateTime">2014-11-26T10:29:32.000</Data></Cell>
    <Cell><Data ss:Type="Number">0.6</Data></Cell>
    <Cell><Data ss:Type="Number">0.2</Data></Cell>
    <Cell><Data ss:Type="Number">35.200000000000003</Data></Cell>
    <Cell><Data ss:Type="Number">36.4</Data></Cell>
    <Cell ss:Index="9"><Data ss:Type="Number">693</Data></Cell>
   </Row>
   <Row>
    <Cell><Data ss:Type="DateTime">2014-11-26T10:29:33.000</Data></Cell>
    <Cell><Data ss:Type="Number">0.6</Data></Cell>
    <Cell><Data ss:Type="Number">0.2</Data></Cell>
    <Cell><Data ss:Type="Number">35.6</Data></Cell>
    <Cell><Data ss:Type="Number">36.4</Data></Cell>
    <Cell ss:Index="9"><Data ss:Type="Number">694</Data></Cell>
   </Row>
   <Row>
    <Cell><Data ss:Type="DateTime">2014-11-26T10:29:34.000</Data></Cell>
    <Cell><Data ss:Type="Number">0.5</Data></Cell>
    <Cell><Data ss:Type="Number">0.2</Data></Cell>
    <Cell><Data ss:Type="Number">35.1</Data></Cell>
    <Cell><Data ss:Type="Number">36.409999999999997</Data></Cell>
    <Cell ss:Index="9"><Data ss:Type="Number">695</Data></Cell>
   </Row>
   <Row>
    <Cell><Data ss:Type="DateTime">2014-11-26T10:29:35.000</Data></Cell>
    <Cell><Data ss:Type="Number">0.5</Data></Cell>
    <Cell><Data ss:Type="Number">0.2</Data></Cell>
    <Cell><Data ss:Type="Number">35.1</Data></Cell>
    <Cell><Data ss:Type="Number">36.409999999999997</Data></Cell>
    <Cell ss:Index="9"><Data ss:Type="Number">696</Data></Cell>
   </Row>
   <Row>
    <Cell><Data ss:Type="DateTime">2014-11-26T10:29:36.000</Data></Cell>
    <Cell><Data ss:Type="Number">0.5</Data></Cell>
    <Cell><Data ss:Type="Number">0.2</Data></Cell>
    <Cell><Data ss:Type="Number">35.1</Data></Cell>
    <Cell><Data ss:Type="Number">36.409999999999997</Data></Cell>
    <Cell ss:Index="9"><Data ss:Type="Number">697</Data></Cell>
   </Row>
   <Row>
    <Cell><Data ss:Type="DateTime">2014-11-26T10:29:37.000</Data></Cell>
    <Cell><Data ss:Type="Number">0.5</Data></Cell>
    <Cell><Data ss:Type="Number">0.2</Data></Cell>
    <Cell><Data ss:Type="Number">35.1</Data></Cell>
    <Cell><Data ss:Type="Number">36.409999999999997</Data></Cell>
    <Cell ss:Index="9"><Data ss:Type="Number">698</Data></Cell>
   </Row>
   <Row>
    <Cell><Data ss:Type="DateTime">2014-11-26T10:29:38.000</Data></Cell>
    <Cell><Data ss:Type="Number">0.5</Data></Cell>
    <Cell><Data ss:Type="Number">0.2</Data></Cell>
    <Cell><Data ss:Type="Number">35.1</Data></Cell>
    <Cell><Data ss:Type="Number">36.409999999999997</Data></Cell>
    <Cell ss:Index="9"><Data ss:Type="Number">699</Data></Cell>
   </Row>
   <Row>
    <Cell><Data ss:Type="DateTime">2014-11-26T10:29:39.000</Data></Cell>
    <Cell><Data ss:Type="Number">0.7</Data></Cell>
    <Cell><Data ss:Type="Number">0.2</Data></Cell>
    <Cell><Data ss:Type="Number">35</Data></Cell>
    <Cell><Data ss:Type="Number">36.409999999999997</Data></Cell>
    <Cell ss:Index="9"><Data ss:Type="Number">700</Data></Cell>
   </Row>
   <Row>
    <Cell><Data ss:Type="DateTime">2014-11-26T10:29:40.000</Data></Cell>
    <Cell><Data ss:Type="Number">0.7</Data></Cell>
    <Cell><Data ss:Type="Number">0.2</Data></Cell>
    <Cell><Data ss:Type="Number">35</Data></Cell>
    <Cell><Data ss:Type="Number">36.42</Data></Cell>
    <Cell ss:Index="9"><Data ss:Type="Number">701</Data></Cell>
   </Row>
   <Row>
    <Cell><Data ss:Type="DateTime">2014-11-26T10:29:41.000</Data></Cell>
    <Cell><Data ss:Type="Number">0.7</Data></Cell>
    <Cell><Data ss:Type="Number">0.2</Data></Cell>
    <Cell><Data ss:Type="Number">34.6</Data></Cell>
    <Cell><Data ss:Type="Number">36.42</Data></Cell>
    <Cell ss:Index="9"><Data ss:Type="Number">702</Data></Cell>
   </Row>
   <Row>
    <Cell><Data ss:Type="DateTime">2014-11-26T10:29:42.000</Data></Cell>
    <Cell><Data ss:Type="Number">0.7</Data></Cell>
    <Cell><Data ss:Type="Number">0.1</Data></Cell>
    <Cell><Data ss:Type="Number">34.700000000000003</Data></Cell>
    <Cell><Data ss:Type="Number">36.42</Data></Cell>
    <Cell ss:Index="9"><Data ss:Type="Number">703</Data></Cell>
   </Row>
   <Row>
    <Cell><Data ss:Type="DateTime">2014-11-26T10:29:43.000</Data></Cell>
    <Cell><Data ss:Type="Number">0.7</Data></Cell>
    <Cell><Data ss:Type="Number">0.2</Data></Cell>
    <Cell><Data ss:Type="Number">34.700000000000003</Data></Cell>
    <Cell><Data ss:Type="Number">36.42</Data></Cell>
    <Cell ss:Index="9"><Data ss:Type="Number">704</Data></Cell>
   </Row>
   <Row>
    <Cell><Data ss:Type="DateTime">2014-11-26T10:29:44.000</Data></Cell>
    <Cell><Data ss:Type="Number">0.7</Data></Cell>
    <Cell><Data ss:Type="Number">0.2</Data></Cell>
    <Cell><Data ss:Type="Number">34.5</Data></Cell>
    <Cell><Data ss:Type="Number">36.43</Data></Cell>
    <Cell ss:Index="9"><Data ss:Type="Number">705</Data></Cell>
   </Row>
   <Row>
    <Cell><Data ss:Type="DateTime">2014-11-26T10:29:45.000</Data></Cell>
    <Cell><Data ss:Type="Number">0.7</Data></Cell>
    <Cell><Data ss:Type="Number">0.2</Data></Cell>
    <Cell><Data ss:Type="Number">34.5</Data></Cell>
    <Cell><Data ss:Type="Number">36.43</Data></Cell>
    <Cell ss:Index="9"><Data ss:Type="Number">706</Data></Cell>
   </Row>
   <Row>
    <Cell><Data ss:Type="DateTime">2014-11-26T10:29:46.000</Data></Cell>
    <Cell><Data ss:Type="Number">0.8</Data></Cell>
    <Cell><Data ss:Type="Number">0.2</Data></Cell>
    <Cell><Data ss:Type="Number">34.6</Data></Cell>
    <Cell><Data ss:Type="Number">36.43</Data></Cell>
    <Cell ss:Index="9"><Data ss:Type="Number">707</Data></Cell>
   </Row>
   <Row>
    <Cell><Data ss:Type="DateTime">2014-11-26T10:29:47.000</Data></Cell>
    <Cell><Data ss:Type="Number">0.7</Data></Cell>
    <Cell><Data ss:Type="Number">0.3</Data></Cell>
    <Cell><Data ss:Type="Number">34.6</Data></Cell>
    <Cell><Data ss:Type="Number">36.43</Data></Cell>
    <Cell ss:Index="9"><Data ss:Type="Number">708</Data></Cell>
   </Row>
   <Row>
    <Cell><Data ss:Type="DateTime">2014-11-26T10:29:48.000</Data></Cell>
    <Cell><Data ss:Type="Number">0.7</Data></Cell>
    <Cell><Data ss:Type="Number">0.3</Data></Cell>
    <Cell><Data ss:Type="Number">34.6</Data></Cell>
    <Cell><Data ss:Type="Number">36.43</Data></Cell>
    <Cell ss:Index="9"><Data ss:Type="Number">709</Data></Cell>
   </Row>
   <Row>
    <Cell><Data ss:Type="DateTime">2014-11-26T10:29:49.000</Data></Cell>
    <Cell><Data ss:Type="Number">0.6</Data></Cell>
    <Cell><Data ss:Type="Number">0.3</Data></Cell>
    <Cell><Data ss:Type="Number">35</Data></Cell>
    <Cell><Data ss:Type="Number">36.43</Data></Cell>
    <Cell ss:Index="9"><Data ss:Type="Number">710</Data></Cell>
   </Row>
   <Row>
    <Cell><Data ss:Type="DateTime">2014-11-26T10:29:50.000</Data></Cell>
    <Cell><Data ss:Type="Number">0.6</Data></Cell>
    <Cell><Data ss:Type="Number">0.3</Data></Cell>
    <Cell><Data ss:Type="Number">35</Data></Cell>
    <Cell><Data ss:Type="Number">36.44</Data></Cell>
    <Cell ss:Index="9"><Data ss:Type="Number">711</Data></Cell>
   </Row>
   <Row>
    <Cell><Data ss:Type="DateTime">2014-11-26T10:29:51.000</Data></Cell>
    <Cell><Data ss:Type="Number">0.7</Data></Cell>
    <Cell><Data ss:Type="Number">0.3</Data></Cell>
    <Cell><Data ss:Type="Number">34.9</Data></Cell>
    <Cell><Data ss:Type="Number">36.44</Data></Cell>
    <Cell ss:Index="9"><Data ss:Type="Number">712</Data></Cell>
   </Row>
   <Row>
    <Cell><Data ss:Type="DateTime">2014-11-26T10:29:52.000</Data></Cell>
    <Cell><Data ss:Type="Number">0.7</Data></Cell>
    <Cell><Data ss:Type="Number">0.3</Data></Cell>
    <Cell><Data ss:Type="Number">34.9</Data></Cell>
    <Cell><Data ss:Type="Number">36.44</Data></Cell>
    <Cell ss:Index="9"><Data ss:Type="Number">713</Data></Cell>
   </Row>
   <Row>
    <Cell><Data ss:Type="DateTime">2014-11-26T10:29:53.000</Data></Cell>
    <Cell><Data ss:Type="Number">0.7</Data></Cell>
    <Cell><Data ss:Type="Number">0.2</Data></Cell>
    <Cell><Data ss:Type="Number">34.9</Data></Cell>
    <Cell><Data ss:Type="Number">36.44</Data></Cell>
    <Cell ss:Index="9"><Data ss:Type="Number">714</Data></Cell>
   </Row>
   <Row>
    <Cell><Data ss:Type="DateTime">2014-11-26T10:29:54.000</Data></Cell>
    <Cell><Data ss:Type="Number">0.8</Data></Cell>
    <Cell><Data ss:Type="Number">0.3</Data></Cell>
    <Cell><Data ss:Type="Number">34.6</Data></Cell>
    <Cell><Data ss:Type="Number">36.44</Data></Cell>
    <Cell ss:Index="9"><Data ss:Type="Number">715</Data></Cell>
   </Row>
   <Row>
    <Cell><Data ss:Type="DateTime">2014-11-26T10:29:55.000</Data></Cell>
    <Cell><Data ss:Type="Number">0.9</Data></Cell>
    <Cell><Data ss:Type="Number">0.3</Data></Cell>
    <Cell><Data ss:Type="Number">34.9</Data></Cell>
    <Cell><Data ss:Type="Number">36.450000000000003</Data></Cell>
    <Cell ss:Index="9"><Data ss:Type="Number">716</Data></Cell>
   </Row>
   <Row>
    <Cell><Data ss:Type="DateTime">2014-11-26T10:29:56.000</Data></Cell>
    <Cell><Data ss:Type="Number">1</Data></Cell>
    <Cell><Data ss:Type="Number">0.3</Data></Cell>
    <Cell><Data ss:Type="Number">34.9</Data></Cell>
    <Cell><Data ss:Type="Number">36.450000000000003</Data></Cell>
    <Cell ss:Index="9"><Data ss:Type="Number">717</Data></Cell>
   </Row>
   <Row>
    <Cell><Data ss:Type="DateTime">2014-11-26T10:29:57.000</Data></Cell>
    <Cell><Data ss:Type="Number">1</Data></Cell>
    <Cell><Data ss:Type="Number">0.3</Data></Cell>
    <Cell><Data ss:Type="Number">34.9</Data></Cell>
    <Cell><Data ss:Type="Number">36.450000000000003</Data></Cell>
    <Cell ss:Index="9"><Data ss:Type="Number">718</Data></Cell>
   </Row>
   <Row>
    <Cell><Data ss:Type="DateTime">2014-11-26T10:29:58.000</Data></Cell>
    <Cell><Data ss:Type="Number">0.8</Data></Cell>
    <Cell><Data ss:Type="Number">0.3</Data></Cell>
    <Cell><Data ss:Type="Number">34.9</Data></Cell>
    <Cell><Data ss:Type="Number">36.450000000000003</Data></Cell>
    <Cell ss:Index="9"><Data ss:Type="Number">719</Data></Cell>
   </Row>
   <Row>
    <Cell><Data ss:Type="DateTime">2014-11-26T10:29:59.000</Data></Cell>
    <Cell><Data ss:Type="Number">0.8</Data></Cell>
    <Cell><Data ss:Type="Number">0.2</Data></Cell>
    <Cell><Data ss:Type="Number">35.6</Data></Cell>
    <Cell><Data ss:Type="Number">36.450000000000003</Data></Cell>
    <Cell ss:Index="9"><Data ss:Type="Number">720</Data></Cell>
   </Row>
   <Row>
    <Cell><Data ss:Type="DateTime">2014-11-26T10:30:00.000</Data></Cell>
    <Cell><Data ss:Type="Number">0.8</Data></Cell>
    <Cell><Data ss:Type="Number">0.2</Data></Cell>
    <Cell><Data ss:Type="Number">35.200000000000003</Data></Cell>
    <Cell><Data ss:Type="Number">36.450000000000003</Data></Cell>
    <Cell ss:Index="9"><Data ss:Type="Number">721</Data></Cell>
   </Row>
   <Row>
    <Cell><Data ss:Type="DateTime">2014-11-26T10:30:01.000</Data></Cell>
    <Cell><Data ss:Type="Number">0.7</Data></Cell>
    <Cell><Data ss:Type="Number">0.2</Data></Cell>
    <Cell><Data ss:Type="Number">35.200000000000003</Data></Cell>
    <Cell><Data ss:Type="Number">36.450000000000003</Data></Cell>
    <Cell ss:Index="9"><Data ss:Type="Number">722</Data></Cell>
   </Row>
   <Row>
    <Cell><Data ss:Type="DateTime">2014-11-26T10:30:02.000</Data></Cell>
    <Cell><Data ss:Type="Number">0.5</Data></Cell>
    <Cell><Data ss:Type="Number">0.2</Data></Cell>
    <Cell><Data ss:Type="Number">35.200000000000003</Data></Cell>
    <Cell><Data ss:Type="Number">36.450000000000003</Data></Cell>
    <Cell ss:Index="9"><Data ss:Type="Number">723</Data></Cell>
   </Row>
   <Row>
    <Cell><Data ss:Type="DateTime">2014-11-26T10:30:03.000</Data></Cell>
    <Cell><Data ss:Type="Number">0.5</Data></Cell>
    <Cell><Data ss:Type="Number">0.2</Data></Cell>
    <Cell><Data ss:Type="Number">35.200000000000003</Data></Cell>
    <Cell><Data ss:Type="Number">36.450000000000003</Data></Cell>
    <Cell ss:Index="9"><Data ss:Type="Number">724</Data></Cell>
   </Row>
   <Row>
    <Cell><Data ss:Type="DateTime">2014-11-26T10:30:04.000</Data></Cell>
    <Cell><Data ss:Type="Number">0.6</Data></Cell>
    <Cell><Data ss:Type="Number">0.4</Data></Cell>
    <Cell><Data ss:Type="Number">34.799999999999997</Data></Cell>
    <Cell><Data ss:Type="Number">36.450000000000003</Data></Cell>
    <Cell ss:Index="9"><Data ss:Type="Number">725</Data></Cell>
   </Row>
   <Row>
    <Cell><Data ss:Type="DateTime">2014-11-26T10:30:05.000</Data></Cell>
    <Cell><Data ss:Type="Number">0.6</Data></Cell>
    <Cell><Data ss:Type="Number">0.3</Data></Cell>
    <Cell><Data ss:Type="Number">35</Data></Cell>
    <Cell><Data ss:Type="Number">36.46</Data></Cell>
    <Cell ss:Index="9"><Data ss:Type="Number">726</Data></Cell>
   </Row>
   <Row>
    <Cell><Data ss:Type="DateTime">2014-11-26T10:30:06.000</Data></Cell>
    <Cell><Data ss:Type="Number">0.7</Data></Cell>
    <Cell><Data ss:Type="Number">0.3</Data></Cell>
    <Cell><Data ss:Type="Number">35</Data></Cell>
    <Cell><Data ss:Type="Number">36.46</Data></Cell>
    <Cell ss:Index="9"><Data ss:Type="Number">727</Data></Cell>
   </Row>
   <Row>
    <Cell><Data ss:Type="DateTime">2014-11-26T10:30:07.000</Data></Cell>
    <Cell><Data ss:Type="Number">0.7</Data></Cell>
    <Cell><Data ss:Type="Number">0.3</Data></Cell>
    <Cell><Data ss:Type="Number">35</Data></Cell>
    <Cell><Data ss:Type="Number">36.46</Data></Cell>
    <Cell ss:Index="9"><Data ss:Type="Number">728</Data></Cell>
   </Row>
   <Row>
    <Cell><Data ss:Type="DateTime">2014-11-26T10:30:08.000</Data></Cell>
    <Cell><Data ss:Type="Number">0.7</Data></Cell>
    <Cell><Data ss:Type="Number">0.3</Data></Cell>
    <Cell><Data ss:Type="Number">35</Data></Cell>
    <Cell><Data ss:Type="Number">36.46</Data></Cell>
    <Cell ss:Index="9"><Data ss:Type="Number">729</Data></Cell>
   </Row>
   <Row>
    <Cell><Data ss:Type="DateTime">2014-11-26T10:30:09.000</Data></Cell>
    <Cell><Data ss:Type="Number">0.7</Data></Cell>
    <Cell><Data ss:Type="Number">0.4</Data></Cell>
    <Cell><Data ss:Type="Number">34.6</Data></Cell>
    <Cell><Data ss:Type="Number">36.46</Data></Cell>
    <Cell ss:Index="9"><Data ss:Type="Number">730</Data></Cell>
   </Row>
   <Row>
    <Cell><Data ss:Type="DateTime">2014-11-26T10:30:10.000</Data></Cell>
    <Cell><Data ss:Type="Number">0.7</Data></Cell>
    <Cell><Data ss:Type="Number">0.3</Data></Cell>
    <Cell><Data ss:Type="Number">34.5</Data></Cell>
    <Cell><Data ss:Type="Number">36.46</Data></Cell>
    <Cell ss:Index="9"><Data ss:Type="Number">731</Data></Cell>
   </Row>
   <Row>
    <Cell><Data ss:Type="DateTime">2014-11-26T10:30:11.000</Data></Cell>
    <Cell><Data ss:Type="Number">0.7</Data></Cell>
    <Cell><Data ss:Type="Number">0.3</Data></Cell>
    <Cell><Data ss:Type="Number">33.799999999999997</Data></Cell>
    <Cell><Data ss:Type="Number">36.46</Data></Cell>
    <Cell ss:Index="9"><Data ss:Type="Number">732</Data></Cell>
   </Row>
   <Row>
    <Cell><Data ss:Type="DateTime">2014-11-26T10:30:12.000</Data></Cell>
    <Cell><Data ss:Type="Number">0.7</Data></Cell>
    <Cell><Data ss:Type="Number">0.3</Data></Cell>
    <Cell><Data ss:Type="Number">33.9</Data></Cell>
    <Cell><Data ss:Type="Number">36.46</Data></Cell>
    <Cell ss:Index="9"><Data ss:Type="Number">733</Data></Cell>
   </Row>
   <Row>
    <Cell><Data ss:Type="DateTime">2014-11-26T10:30:13.000</Data></Cell>
    <Cell><Data ss:Type="Number">0.7</Data></Cell>
    <Cell><Data ss:Type="Number">0.3</Data></Cell>
    <Cell><Data ss:Type="Number">33.5</Data></Cell>
    <Cell><Data ss:Type="Number">36.46</Data></Cell>
    <Cell ss:Index="9"><Data ss:Type="Number">734</Data></Cell>
   </Row>
   <Row>
    <Cell><Data ss:Type="DateTime">2014-11-26T10:30:14.000</Data></Cell>
    <Cell><Data ss:Type="Number">0.7</Data></Cell>
    <Cell><Data ss:Type="Number">0.3</Data></Cell>
    <Cell><Data ss:Type="Number">33.1</Data></Cell>
    <Cell><Data ss:Type="Number">36.46</Data></Cell>
    <Cell ss:Index="9"><Data ss:Type="Number">735</Data></Cell>
   </Row>
   <Row>
    <Cell><Data ss:Type="DateTime">2014-11-26T10:30:15.000</Data></Cell>
    <Cell><Data ss:Type="Number">0.7</Data></Cell>
    <Cell><Data ss:Type="Number">0.4</Data></Cell>
    <Cell><Data ss:Type="Number">33.1</Data></Cell>
    <Cell><Data ss:Type="Number">36.46</Data></Cell>
    <Cell ss:Index="9"><Data ss:Type="Number">736</Data></Cell>
   </Row>
   <Row>
    <Cell><Data ss:Type="DateTime">2014-11-26T10:30:16.000</Data></Cell>
    <Cell><Data ss:Type="Number">0.7</Data></Cell>
    <Cell><Data ss:Type="Number">0.4</Data></Cell>
    <Cell><Data ss:Type="Number">33.1</Data></Cell>
    <Cell><Data ss:Type="Number">36.46</Data></Cell>
    <Cell ss:Index="9"><Data ss:Type="Number">737</Data></Cell>
   </Row>
   <Row>
    <Cell><Data ss:Type="DateTime">2014-11-26T10:30:17.000</Data></Cell>
    <Cell><Data ss:Type="Number">0.7</Data></Cell>
    <Cell><Data ss:Type="Number">0.4</Data></Cell>
    <Cell><Data ss:Type="Number">33.5</Data></Cell>
    <Cell><Data ss:Type="Number">36.46</Data></Cell>
    <Cell ss:Index="9"><Data ss:Type="Number">738</Data></Cell>
   </Row>
   <Row>
    <Cell><Data ss:Type="DateTime">2014-11-26T10:30:18.000</Data></Cell>
    <Cell><Data ss:Type="Number">0.7</Data></Cell>
    <Cell><Data ss:Type="Number">0.4</Data></Cell>
    <Cell><Data ss:Type="Number">33.5</Data></Cell>
    <Cell><Data ss:Type="Number">36.46</Data></Cell>
    <Cell ss:Index="9"><Data ss:Type="Number">739</Data></Cell>
   </Row>
   <Row>
    <Cell><Data ss:Type="DateTime">2014-11-26T10:30:19.000</Data></Cell>
    <Cell><Data ss:Type="Number">0.7</Data></Cell>
    <Cell><Data ss:Type="Number">0.4</Data></Cell>
    <Cell><Data ss:Type="Number">34.200000000000003</Data></Cell>
    <Cell><Data ss:Type="Number">36.450000000000003</Data></Cell>
    <Cell ss:Index="9"><Data ss:Type="Number">740</Data></Cell>
   </Row>
   <Row>
    <Cell><Data ss:Type="DateTime">2014-11-26T10:30:20.000</Data></Cell>
    <Cell><Data ss:Type="Number">0.7</Data></Cell>
    <Cell><Data ss:Type="Number">0.4</Data></Cell>
    <Cell><Data ss:Type="Number">34.200000000000003</Data></Cell>
    <Cell><Data ss:Type="Number">36.450000000000003</Data></Cell>
    <Cell ss:Index="9"><Data ss:Type="Number">741</Data></Cell>
   </Row>
   <Row>
    <Cell><Data ss:Type="DateTime">2014-11-26T10:30:21.000</Data></Cell>
    <Cell><Data ss:Type="Number">0.7</Data></Cell>
    <Cell><Data ss:Type="Number">0.4</Data></Cell>
    <Cell><Data ss:Type="Number">34.200000000000003</Data></Cell>
    <Cell><Data ss:Type="Number">36.450000000000003</Data></Cell>
    <Cell ss:Index="9"><Data ss:Type="Number">742</Data></Cell>
   </Row>
   <Row>
    <Cell><Data ss:Type="DateTime">2014-11-26T10:30:22.000</Data></Cell>
    <Cell><Data ss:Type="Number">0.7</Data></Cell>
    <Cell><Data ss:Type="Number">0.4</Data></Cell>
    <Cell><Data ss:Type="Number">34.200000000000003</Data></Cell>
    <Cell><Data ss:Type="Number">36.450000000000003</Data></Cell>
    <Cell ss:Index="9"><Data ss:Type="Number">743</Data></Cell>
   </Row>
   <Row>
    <Cell><Data ss:Type="DateTime">2014-11-26T10:30:23.000</Data></Cell>
    <Cell><Data ss:Type="Number">0.6</Data></Cell>
    <Cell><Data ss:Type="Number">0.4</Data></Cell>
    <Cell><Data ss:Type="Number">33.700000000000003</Data></Cell>
    <Cell><Data ss:Type="Number">36.450000000000003</Data></Cell>
    <Cell ss:Index="9"><Data ss:Type="Number">744</Data></Cell>
   </Row>
   <Row>
    <Cell><Data ss:Type="DateTime">2014-11-26T10:30:24.000</Data></Cell>
    <Cell><Data ss:Type="Number">0.6</Data></Cell>
    <Cell><Data ss:Type="Number">0.4</Data></Cell>
    <Cell><Data ss:Type="Number">33.299999999999997</Data></Cell>
    <Cell><Data ss:Type="Number">36.450000000000003</Data></Cell>
    <Cell ss:Index="9"><Data ss:Type="Number">745</Data></Cell>
   </Row>
   <Row>
    <Cell><Data ss:Type="DateTime">2014-11-26T10:30:25.000</Data></Cell>
    <Cell><Data ss:Type="Number">0.6</Data></Cell>
    <Cell><Data ss:Type="Number">0.4</Data></Cell>
    <Cell><Data ss:Type="Number">33.5</Data></Cell>
    <Cell><Data ss:Type="Number">36.450000000000003</Data></Cell>
    <Cell ss:Index="9"><Data ss:Type="Number">746</Data></Cell>
   </Row>
   <Row>
    <Cell><Data ss:Type="DateTime">2014-11-26T10:30:26.000</Data></Cell>
    <Cell><Data ss:Type="Number">0.6</Data></Cell>
    <Cell><Data ss:Type="Number">0.5</Data></Cell>
    <Cell><Data ss:Type="Number">33.5</Data></Cell>
    <Cell><Data ss:Type="Number">36.450000000000003</Data></Cell>
    <Cell ss:Index="9"><Data ss:Type="Number">747</Data></Cell>
   </Row>
   <Row>
    <Cell><Data ss:Type="DateTime">2014-11-26T10:30:27.000</Data></Cell>
    <Cell><Data ss:Type="Number">0.6</Data></Cell>
    <Cell><Data ss:Type="Number">0.5</Data></Cell>
    <Cell><Data ss:Type="Number">33.5</Data></Cell>
    <Cell><Data ss:Type="Number">36.44</Data></Cell>
    <Cell ss:Index="9"><Data ss:Type="Number">748</Data></Cell>
   </Row>
   <Row>
    <Cell><Data ss:Type="DateTime">2014-11-26T10:30:28.000</Data></Cell>
    <Cell><Data ss:Type="Number">0.6</Data></Cell>
    <Cell><Data ss:Type="Number">0.5</Data></Cell>
    <Cell><Data ss:Type="Number">33.5</Data></Cell>
    <Cell><Data ss:Type="Number">36.44</Data></Cell>
    <Cell ss:Index="9"><Data ss:Type="Number">749</Data></Cell>
   </Row>
   <Row>
    <Cell><Data ss:Type="DateTime">2014-11-26T10:30:29.000</Data></Cell>
    <Cell><Data ss:Type="Number">0.6</Data></Cell>
    <Cell><Data ss:Type="Number">0.4</Data></Cell>
    <Cell><Data ss:Type="Number">34.1</Data></Cell>
    <Cell><Data ss:Type="Number">36.44</Data></Cell>
    <Cell ss:Index="9"><Data ss:Type="Number">750</Data></Cell>
   </Row>
   <Row>
    <Cell><Data ss:Type="DateTime">2014-11-26T10:30:30.000</Data></Cell>
    <Cell><Data ss:Type="Number">0.7</Data></Cell>
    <Cell><Data ss:Type="Number">0.4</Data></Cell>
    <Cell><Data ss:Type="Number">33.9</Data></Cell>
    <Cell><Data ss:Type="Number">36.44</Data></Cell>
    <Cell ss:Index="9"><Data ss:Type="Number">751</Data></Cell>
   </Row>
   <Row>
    <Cell><Data ss:Type="DateTime">2014-11-26T10:30:31.000</Data></Cell>
    <Cell><Data ss:Type="Number">0.7</Data></Cell>
    <Cell><Data ss:Type="Number">0.4</Data></Cell>
    <Cell><Data ss:Type="Number">33.9</Data></Cell>
    <Cell><Data ss:Type="Number">36.44</Data></Cell>
    <Cell ss:Index="9"><Data ss:Type="Number">752</Data></Cell>
   </Row>
   <Row>
    <Cell><Data ss:Type="DateTime">2014-11-26T10:30:32.000</Data></Cell>
    <Cell><Data ss:Type="Number">0.7</Data></Cell>
    <Cell><Data ss:Type="Number">0.4</Data></Cell>
    <Cell><Data ss:Type="Number">33.9</Data></Cell>
    <Cell><Data ss:Type="Number">36.44</Data></Cell>
    <Cell ss:Index="9"><Data ss:Type="Number">753</Data></Cell>
   </Row>
   <Row>
    <Cell><Data ss:Type="DateTime">2014-11-26T10:30:33.000</Data></Cell>
    <Cell><Data ss:Type="Number">0.7</Data></Cell>
    <Cell><Data ss:Type="Number">0.4</Data></Cell>
    <Cell><Data ss:Type="Number">34.1</Data></Cell>
    <Cell><Data ss:Type="Number">36.44</Data></Cell>
    <Cell ss:Index="9"><Data ss:Type="Number">754</Data></Cell>
   </Row>
   <Row>
    <Cell><Data ss:Type="DateTime">2014-11-26T10:30:34.000</Data></Cell>
    <Cell><Data ss:Type="Number">0.7</Data></Cell>
    <Cell><Data ss:Type="Number">0.4</Data></Cell>
    <Cell><Data ss:Type="Number">33.5</Data></Cell>
    <Cell><Data ss:Type="Number">36.44</Data></Cell>
    <Cell ss:Index="9"><Data ss:Type="Number">755</Data></Cell>
   </Row>
   <Row>
    <Cell><Data ss:Type="DateTime">2014-11-26T10:30:35.000</Data></Cell>
    <Cell><Data ss:Type="Number">0.6</Data></Cell>
    <Cell><Data ss:Type="Number">0.4</Data></Cell>
    <Cell><Data ss:Type="Number">33.6</Data></Cell>
    <Cell><Data ss:Type="Number">36.44</Data></Cell>
    <Cell ss:Index="9"><Data ss:Type="Number">756</Data></Cell>
   </Row>
   <Row>
    <Cell><Data ss:Type="DateTime">2014-11-26T10:30:36.000</Data></Cell>
    <Cell><Data ss:Type="Number">0.6</Data></Cell>
    <Cell><Data ss:Type="Number">0.4</Data></Cell>
    <Cell><Data ss:Type="Number">33.6</Data></Cell>
    <Cell><Data ss:Type="Number">36.44</Data></Cell>
    <Cell ss:Index="9"><Data ss:Type="Number">757</Data></Cell>
   </Row>
   <Row>
    <Cell><Data ss:Type="DateTime">2014-11-26T10:30:37.000</Data></Cell>
    <Cell><Data ss:Type="Number">0.6</Data></Cell>
    <Cell><Data ss:Type="Number">0.5</Data></Cell>
    <Cell><Data ss:Type="Number">33.6</Data></Cell>
    <Cell><Data ss:Type="Number">36.44</Data></Cell>
    <Cell ss:Index="9"><Data ss:Type="Number">758</Data></Cell>
   </Row>
   <Row>
    <Cell><Data ss:Type="DateTime">2014-11-26T10:30:38.000</Data></Cell>
    <Cell><Data ss:Type="Number">0.6</Data></Cell>
    <Cell><Data ss:Type="Number">0.5</Data></Cell>
    <Cell><Data ss:Type="Number">33.6</Data></Cell>
    <Cell><Data ss:Type="Number">36.44</Data></Cell>
    <Cell ss:Index="9"><Data ss:Type="Number">759</Data></Cell>
   </Row>
   <Row>
    <Cell><Data ss:Type="DateTime">2014-11-26T10:30:39.000</Data></Cell>
    <Cell><Data ss:Type="Number">0.6</Data></Cell>
    <Cell><Data ss:Type="Number">0.5</Data></Cell>
    <Cell><Data ss:Type="Number">33.6</Data></Cell>
    <Cell><Data ss:Type="Number">36.450000000000003</Data></Cell>
    <Cell ss:Index="9"><Data ss:Type="Number">760</Data></Cell>
   </Row>
   <Row>
    <Cell><Data ss:Type="DateTime">2014-11-26T10:30:40.000</Data></Cell>
    <Cell><Data ss:Type="Number">0.6</Data></Cell>
    <Cell><Data ss:Type="Number">0.5</Data></Cell>
    <Cell><Data ss:Type="Number">33.6</Data></Cell>
    <Cell><Data ss:Type="Number">36.450000000000003</Data></Cell>
    <Cell ss:Index="9"><Data ss:Type="Number">761</Data></Cell>
   </Row>
   <Row>
    <Cell><Data ss:Type="DateTime">2014-11-26T10:30:41.000</Data></Cell>
    <Cell><Data ss:Type="Number">0.6</Data></Cell>
    <Cell><Data ss:Type="Number">0.5</Data></Cell>
    <Cell><Data ss:Type="Number">33.6</Data></Cell>
    <Cell><Data ss:Type="Number">36.450000000000003</Data></Cell>
    <Cell ss:Index="9"><Data ss:Type="Number">762</Data></Cell>
   </Row>
   <Row>
    <Cell><Data ss:Type="DateTime">2014-11-26T10:30:42.000</Data></Cell>
    <Cell><Data ss:Type="Number">0.7</Data></Cell>
    <Cell><Data ss:Type="Number">0.5</Data></Cell>
    <Cell><Data ss:Type="Number">33.6</Data></Cell>
    <Cell><Data ss:Type="Number">36.450000000000003</Data></Cell>
    <Cell ss:Index="9"><Data ss:Type="Number">763</Data></Cell>
   </Row>
   <Row>
    <Cell><Data ss:Type="DateTime">2014-11-26T10:30:43.000</Data></Cell>
    <Cell><Data ss:Type="Number">0.7</Data></Cell>
    <Cell><Data ss:Type="Number">0.5</Data></Cell>
    <Cell><Data ss:Type="Number">33.200000000000003</Data></Cell>
    <Cell><Data ss:Type="Number">36.450000000000003</Data></Cell>
    <Cell ss:Index="9"><Data ss:Type="Number">764</Data></Cell>
   </Row>
   <Row>
    <Cell><Data ss:Type="DateTime">2014-11-26T10:30:44.000</Data></Cell>
    <Cell><Data ss:Type="Number">0.7</Data></Cell>
    <Cell><Data ss:Type="Number">0.5</Data></Cell>
    <Cell><Data ss:Type="Number">33.200000000000003</Data></Cell>
    <Cell><Data ss:Type="Number">36.450000000000003</Data></Cell>
    <Cell ss:Index="9"><Data ss:Type="Number">765</Data></Cell>
   </Row>
   <Row>
    <Cell><Data ss:Type="DateTime">2014-11-26T10:30:45.000</Data></Cell>
    <Cell><Data ss:Type="Number">0.7</Data></Cell>
    <Cell><Data ss:Type="Number">0.4</Data></Cell>
    <Cell><Data ss:Type="Number">33.299999999999997</Data></Cell>
    <Cell><Data ss:Type="Number">36.450000000000003</Data></Cell>
    <Cell ss:Index="9"><Data ss:Type="Number">766</Data></Cell>
   </Row>
   <Row>
    <Cell><Data ss:Type="DateTime">2014-11-26T10:30:46.000</Data></Cell>
    <Cell><Data ss:Type="Number">0.7</Data></Cell>
    <Cell><Data ss:Type="Number">0.5</Data></Cell>
    <Cell><Data ss:Type="Number">33.299999999999997</Data></Cell>
    <Cell><Data ss:Type="Number">36.450000000000003</Data></Cell>
    <Cell ss:Index="9"><Data ss:Type="Number">767</Data></Cell>
   </Row>
   <Row>
    <Cell><Data ss:Type="DateTime">2014-11-26T10:30:47.000</Data></Cell>
    <Cell><Data ss:Type="Number">0.6</Data></Cell>
    <Cell><Data ss:Type="Number">0.5</Data></Cell>
    <Cell><Data ss:Type="Number">33.299999999999997</Data></Cell>
    <Cell><Data ss:Type="Number">36.46</Data></Cell>
    <Cell ss:Index="9"><Data ss:Type="Number">768</Data></Cell>
   </Row>
   <Row>
    <Cell><Data ss:Type="DateTime">2014-11-26T10:30:48.000</Data></Cell>
    <Cell><Data ss:Type="Number">0.6</Data></Cell>
    <Cell><Data ss:Type="Number">0.5</Data></Cell>
    <Cell><Data ss:Type="Number">33.9</Data></Cell>
    <Cell><Data ss:Type="Number">36.46</Data></Cell>
    <Cell ss:Index="9"><Data ss:Type="Number">769</Data></Cell>
   </Row>
   <Row>
    <Cell><Data ss:Type="DateTime">2014-11-26T10:30:49.000</Data></Cell>
    <Cell><Data ss:Type="Number">0.7</Data></Cell>
    <Cell><Data ss:Type="Number">0.5</Data></Cell>
    <Cell><Data ss:Type="Number">33.9</Data></Cell>
    <Cell><Data ss:Type="Number">36.46</Data></Cell>
    <Cell ss:Index="9"><Data ss:Type="Number">770</Data></Cell>
   </Row>
   <Row>
    <Cell><Data ss:Type="DateTime">2014-11-26T10:30:50.000</Data></Cell>
    <Cell><Data ss:Type="Number">0.7</Data></Cell>
    <Cell><Data ss:Type="Number">0.5</Data></Cell>
    <Cell><Data ss:Type="Number">32.700000000000003</Data></Cell>
    <Cell><Data ss:Type="Number">36.46</Data></Cell>
    <Cell ss:Index="9"><Data ss:Type="Number">771</Data></Cell>
   </Row>
   <Row>
    <Cell><Data ss:Type="DateTime">2014-11-26T10:30:51.000</Data></Cell>
    <Cell><Data ss:Type="Number">0.7</Data></Cell>
    <Cell><Data ss:Type="Number">0.5</Data></Cell>
    <Cell><Data ss:Type="Number">32.700000000000003</Data></Cell>
    <Cell><Data ss:Type="Number">36.46</Data></Cell>
    <Cell ss:Index="9"><Data ss:Type="Number">772</Data></Cell>
   </Row>
   <Row>
    <Cell><Data ss:Type="DateTime">2014-11-26T10:30:52.000</Data></Cell>
    <Cell><Data ss:Type="Number">0.7</Data></Cell>
    <Cell><Data ss:Type="Number">0.5</Data></Cell>
    <Cell><Data ss:Type="Number">32.700000000000003</Data></Cell>
    <Cell><Data ss:Type="Number">36.46</Data></Cell>
    <Cell ss:Index="9"><Data ss:Type="Number">773</Data></Cell>
   </Row>
   <Row>
    <Cell><Data ss:Type="DateTime">2014-11-26T10:30:53.000</Data></Cell>
    <Cell><Data ss:Type="Number">0.7</Data></Cell>
    <Cell><Data ss:Type="Number">0.5</Data></Cell>
    <Cell><Data ss:Type="Number">32.700000000000003</Data></Cell>
    <Cell><Data ss:Type="Number">36.46</Data></Cell>
    <Cell ss:Index="9"><Data ss:Type="Number">774</Data></Cell>
   </Row>
   <Row>
    <Cell><Data ss:Type="DateTime">2014-11-26T10:30:54.000</Data></Cell>
    <Cell><Data ss:Type="Number">0.6</Data></Cell>
    <Cell><Data ss:Type="Number">0.5</Data></Cell>
    <Cell><Data ss:Type="Number">32.700000000000003</Data></Cell>
    <Cell><Data ss:Type="Number">36.46</Data></Cell>
    <Cell ss:Index="9"><Data ss:Type="Number">775</Data></Cell>
   </Row>
   <Row>
    <Cell><Data ss:Type="DateTime">2014-11-26T10:30:55.000</Data></Cell>
    <Cell><Data ss:Type="Number">0.6</Data></Cell>
    <Cell><Data ss:Type="Number">0.5</Data></Cell>
    <Cell><Data ss:Type="Number">34</Data></Cell>
    <Cell><Data ss:Type="Number">36.46</Data></Cell>
    <Cell ss:Index="9"><Data ss:Type="Number">776</Data></Cell>
   </Row>
   <Row>
    <Cell><Data ss:Type="DateTime">2014-11-26T10:30:56.000</Data></Cell>
    <Cell><Data ss:Type="Number">0.6</Data></Cell>
    <Cell><Data ss:Type="Number">0.5</Data></Cell>
    <Cell><Data ss:Type="Number">34</Data></Cell>
    <Cell><Data ss:Type="Number">36.46</Data></Cell>
    <Cell ss:Index="9"><Data ss:Type="Number">777</Data></Cell>
   </Row>
   <Row>
    <Cell><Data ss:Type="DateTime">2014-11-26T10:30:57.000</Data></Cell>
    <Cell><Data ss:Type="Number">0.6</Data></Cell>
    <Cell><Data ss:Type="Number">0.5</Data></Cell>
    <Cell><Data ss:Type="Number">34</Data></Cell>
    <Cell><Data ss:Type="Number">36.46</Data></Cell>
    <Cell ss:Index="9"><Data ss:Type="Number">778</Data></Cell>
   </Row>
   <Row>
    <Cell><Data ss:Type="DateTime">2014-11-26T10:30:58.000</Data></Cell>
    <Cell><Data ss:Type="Number">0.6</Data></Cell>
    <Cell><Data ss:Type="Number">0.5</Data></Cell>
    <Cell><Data ss:Type="Number">34</Data></Cell>
    <Cell><Data ss:Type="Number">36.46</Data></Cell>
    <Cell ss:Index="9"><Data ss:Type="Number">779</Data></Cell>
   </Row>
   <Row>
    <Cell><Data ss:Type="DateTime">2014-11-26T10:30:59.000</Data></Cell>
    <Cell><Data ss:Type="Number">0.7</Data></Cell>
    <Cell><Data ss:Type="Number">0.5</Data></Cell>
    <Cell><Data ss:Type="Number">33.700000000000003</Data></Cell>
    <Cell><Data ss:Type="Number">36.46</Data></Cell>
    <Cell ss:Index="9"><Data ss:Type="Number">780</Data></Cell>
   </Row>
   <Row>
    <Cell><Data ss:Type="DateTime">2014-11-26T10:31:00.000</Data></Cell>
    <Cell><Data ss:Type="Number">0.7</Data></Cell>
    <Cell><Data ss:Type="Number">0.5</Data></Cell>
    <Cell><Data ss:Type="Number">33.299999999999997</Data></Cell>
    <Cell><Data ss:Type="Number">36.47</Data></Cell>
    <Cell ss:Index="9"><Data ss:Type="Number">781</Data></Cell>
   </Row>
   <Row>
    <Cell><Data ss:Type="DateTime">2014-11-26T10:31:01.000</Data></Cell>
    <Cell><Data ss:Type="Number">0.7</Data></Cell>
    <Cell><Data ss:Type="Number">0.5</Data></Cell>
    <Cell><Data ss:Type="Number">33.4</Data></Cell>
    <Cell><Data ss:Type="Number">36.47</Data></Cell>
    <Cell ss:Index="9"><Data ss:Type="Number">782</Data></Cell>
   </Row>
   <Row>
    <Cell><Data ss:Type="DateTime">2014-11-26T10:31:02.000</Data></Cell>
    <Cell><Data ss:Type="Number">0.7</Data></Cell>
    <Cell><Data ss:Type="Number">0.5</Data></Cell>
    <Cell><Data ss:Type="Number">33.4</Data></Cell>
    <Cell><Data ss:Type="Number">36.47</Data></Cell>
    <Cell ss:Index="9"><Data ss:Type="Number">783</Data></Cell>
   </Row>
   <Row>
    <Cell><Data ss:Type="DateTime">2014-11-26T10:31:03.000</Data></Cell>
    <Cell><Data ss:Type="Number">0.7</Data></Cell>
    <Cell><Data ss:Type="Number">0.5</Data></Cell>
    <Cell><Data ss:Type="Number">33.4</Data></Cell>
    <Cell><Data ss:Type="Number">36.47</Data></Cell>
    <Cell ss:Index="9"><Data ss:Type="Number">784</Data></Cell>
   </Row>
   <Row>
    <Cell><Data ss:Type="DateTime">2014-11-26T10:31:04.000</Data></Cell>
    <Cell><Data ss:Type="Number">0.7</Data></Cell>
    <Cell><Data ss:Type="Number">0.5</Data></Cell>
    <Cell><Data ss:Type="Number">33.4</Data></Cell>
    <Cell><Data ss:Type="Number">36.479999999999997</Data></Cell>
    <Cell ss:Index="9"><Data ss:Type="Number">785</Data></Cell>
   </Row>
   <Row>
    <Cell><Data ss:Type="DateTime">2014-11-26T10:31:05.000</Data></Cell>
    <Cell><Data ss:Type="Number">0.7</Data></Cell>
    <Cell><Data ss:Type="Number">0.5</Data></Cell>
    <Cell><Data ss:Type="Number">33.799999999999997</Data></Cell>
    <Cell><Data ss:Type="Number">36.479999999999997</Data></Cell>
    <Cell ss:Index="9"><Data ss:Type="Number">786</Data></Cell>
   </Row>
   <Row>
    <Cell><Data ss:Type="DateTime">2014-11-26T10:31:06.000</Data></Cell>
    <Cell><Data ss:Type="Number">0.7</Data></Cell>
    <Cell><Data ss:Type="Number">0.5</Data></Cell>
    <Cell><Data ss:Type="Number">33.799999999999997</Data></Cell>
    <Cell><Data ss:Type="Number">36.479999999999997</Data></Cell>
    <Cell ss:Index="9"><Data ss:Type="Number">787</Data></Cell>
   </Row>
   <Row>
    <Cell><Data ss:Type="DateTime">2014-11-26T10:31:07.000</Data></Cell>
    <Cell><Data ss:Type="Number">0.7</Data></Cell>
    <Cell><Data ss:Type="Number">0.5</Data></Cell>
    <Cell><Data ss:Type="Number">33.799999999999997</Data></Cell>
    <Cell><Data ss:Type="Number">36.479999999999997</Data></Cell>
    <Cell ss:Index="9"><Data ss:Type="Number">788</Data></Cell>
   </Row>
   <Row>
    <Cell><Data ss:Type="DateTime">2014-11-26T10:31:08.000</Data></Cell>
    <Cell><Data ss:Type="Number">0.7</Data></Cell>
    <Cell><Data ss:Type="Number">0.5</Data></Cell>
    <Cell><Data ss:Type="Number">33.9</Data></Cell>
    <Cell><Data ss:Type="Number">36.479999999999997</Data></Cell>
    <Cell ss:Index="9"><Data ss:Type="Number">789</Data></Cell>
   </Row>
   <Row>
    <Cell><Data ss:Type="DateTime">2014-11-26T10:31:09.000</Data></Cell>
    <Cell><Data ss:Type="Number">0.7</Data></Cell>
    <Cell><Data ss:Type="Number">0.5</Data></Cell>
    <Cell><Data ss:Type="Number">33.799999999999997</Data></Cell>
    <Cell><Data ss:Type="Number">36.479999999999997</Data></Cell>
    <Cell ss:Index="9"><Data ss:Type="Number">790</Data></Cell>
   </Row>
   <Row>
    <Cell><Data ss:Type="DateTime">2014-11-26T10:31:10.000</Data></Cell>
    <Cell><Data ss:Type="Number">0.7</Data></Cell>
    <Cell><Data ss:Type="Number">0.5</Data></Cell>
    <Cell><Data ss:Type="Number">32.5</Data></Cell>
    <Cell><Data ss:Type="Number">36.479999999999997</Data></Cell>
    <Cell ss:Index="9"><Data ss:Type="Number">791</Data></Cell>
   </Row>
   <Row>
    <Cell><Data ss:Type="DateTime">2014-11-26T10:31:11.000</Data></Cell>
    <Cell><Data ss:Type="Number">0.7</Data></Cell>
    <Cell><Data ss:Type="Number">0.5</Data></Cell>
    <Cell><Data ss:Type="Number">32.5</Data></Cell>
    <Cell><Data ss:Type="Number">36.479999999999997</Data></Cell>
    <Cell ss:Index="9"><Data ss:Type="Number">792</Data></Cell>
   </Row>
   <Row>
    <Cell><Data ss:Type="DateTime">2014-11-26T10:31:12.000</Data></Cell>
    <Cell><Data ss:Type="Number">0.7</Data></Cell>
    <Cell><Data ss:Type="Number">0.5</Data></Cell>
    <Cell><Data ss:Type="Number">32.5</Data></Cell>
    <Cell><Data ss:Type="Number">36.479999999999997</Data></Cell>
    <Cell ss:Index="9"><Data ss:Type="Number">793</Data></Cell>
   </Row>
   <Row>
    <Cell><Data ss:Type="DateTime">2014-11-26T10:31:13.000</Data></Cell>
    <Cell><Data ss:Type="Number">0.7</Data></Cell>
    <Cell><Data ss:Type="Number">0.5</Data></Cell>
    <Cell><Data ss:Type="Number">32.5</Data></Cell>
    <Cell><Data ss:Type="Number">36.479999999999997</Data></Cell>
    <Cell ss:Index="9"><Data ss:Type="Number">794</Data></Cell>
   </Row>
   <Row>
    <Cell><Data ss:Type="DateTime">2014-11-26T10:31:14.000</Data></Cell>
    <Cell><Data ss:Type="Number">0.7</Data></Cell>
    <Cell><Data ss:Type="Number">0.5</Data></Cell>
    <Cell><Data ss:Type="Number">32.5</Data></Cell>
    <Cell><Data ss:Type="Number">36.49</Data></Cell>
    <Cell ss:Index="9"><Data ss:Type="Number">795</Data></Cell>
   </Row>
   <Row>
    <Cell><Data ss:Type="DateTime">2014-11-26T10:31:15.000</Data></Cell>
    <Cell><Data ss:Type="Number">0.7</Data></Cell>
    <Cell><Data ss:Type="Number">0.5</Data></Cell>
    <Cell><Data ss:Type="Number">33.6</Data></Cell>
    <Cell><Data ss:Type="Number">36.49</Data></Cell>
    <Cell ss:Index="9"><Data ss:Type="Number">796</Data></Cell>
   </Row>
   <Row>
    <Cell><Data ss:Type="DateTime">2014-11-26T10:31:16.000</Data></Cell>
    <Cell><Data ss:Type="Number">0.7</Data></Cell>
    <Cell><Data ss:Type="Number">0.5</Data></Cell>
    <Cell><Data ss:Type="Number">33.6</Data></Cell>
    <Cell><Data ss:Type="Number">36.479999999999997</Data></Cell>
    <Cell ss:Index="9"><Data ss:Type="Number">797</Data></Cell>
   </Row>
   <Row>
    <Cell><Data ss:Type="DateTime">2014-11-26T10:31:17.000</Data></Cell>
    <Cell><Data ss:Type="Number">0.7</Data></Cell>
    <Cell><Data ss:Type="Number">0.5</Data></Cell>
    <Cell><Data ss:Type="Number">33.6</Data></Cell>
    <Cell><Data ss:Type="Number">36.479999999999997</Data></Cell>
    <Cell ss:Index="9"><Data ss:Type="Number">798</Data></Cell>
   </Row>
   <Row>
    <Cell><Data ss:Type="DateTime">2014-11-26T10:31:18.000</Data></Cell>
    <Cell><Data ss:Type="Number">0.7</Data></Cell>
    <Cell><Data ss:Type="Number">0.5</Data></Cell>
    <Cell><Data ss:Type="Number">33.200000000000003</Data></Cell>
    <Cell><Data ss:Type="Number">36.479999999999997</Data></Cell>
    <Cell ss:Index="9"><Data ss:Type="Number">799</Data></Cell>
   </Row>
   <Row>
    <Cell><Data ss:Type="DateTime">2014-11-26T10:31:19.000</Data></Cell>
    <Cell><Data ss:Type="Number">0.8</Data></Cell>
    <Cell><Data ss:Type="Number">0.5</Data></Cell>
    <Cell><Data ss:Type="Number">33</Data></Cell>
    <Cell><Data ss:Type="Number">36.479999999999997</Data></Cell>
    <Cell ss:Index="9"><Data ss:Type="Number">800</Data></Cell>
   </Row>
   <Row>
    <Cell><Data ss:Type="DateTime">2014-11-26T10:31:20.000</Data></Cell>
    <Cell><Data ss:Type="Number">0.8</Data></Cell>
    <Cell><Data ss:Type="Number">0.5</Data></Cell>
    <Cell><Data ss:Type="Number">32.299999999999997</Data></Cell>
    <Cell><Data ss:Type="Number">36.479999999999997</Data></Cell>
    <Cell ss:Index="9"><Data ss:Type="Number">801</Data></Cell>
   </Row>
   <Row>
    <Cell><Data ss:Type="DateTime">2014-11-26T10:31:21.000</Data></Cell>
    <Cell><Data ss:Type="Number">0.8</Data></Cell>
    <Cell><Data ss:Type="Number">0.5</Data></Cell>
    <Cell><Data ss:Type="Number">32.5</Data></Cell>
    <Cell><Data ss:Type="Number">36.479999999999997</Data></Cell>
    <Cell ss:Index="9"><Data ss:Type="Number">802</Data></Cell>
   </Row>
   <Row>
    <Cell><Data ss:Type="DateTime">2014-11-26T10:31:22.000</Data></Cell>
    <Cell><Data ss:Type="Number">0.8</Data></Cell>
    <Cell><Data ss:Type="Number">0.5</Data></Cell>
    <Cell><Data ss:Type="Number">32.5</Data></Cell>
    <Cell><Data ss:Type="Number">36.47</Data></Cell>
    <Cell ss:Index="9"><Data ss:Type="Number">803</Data></Cell>
   </Row>
   <Row>
    <Cell><Data ss:Type="DateTime">2014-11-26T10:31:23.000</Data></Cell>
    <Cell><Data ss:Type="Number">0.8</Data></Cell>
    <Cell><Data ss:Type="Number">0.5</Data></Cell>
    <Cell><Data ss:Type="Number">32.5</Data></Cell>
    <Cell><Data ss:Type="Number">36.47</Data></Cell>
    <Cell ss:Index="9"><Data ss:Type="Number">804</Data></Cell>
   </Row>
   <Row>
    <Cell><Data ss:Type="DateTime">2014-11-26T10:31:24.000</Data></Cell>
    <Cell><Data ss:Type="Number">0.8</Data></Cell>
    <Cell><Data ss:Type="Number">0.5</Data></Cell>
    <Cell><Data ss:Type="Number">32.5</Data></Cell>
    <Cell><Data ss:Type="Number">36.47</Data></Cell>
    <Cell ss:Index="9"><Data ss:Type="Number">805</Data></Cell>
   </Row>
   <Row>
    <Cell><Data ss:Type="DateTime">2014-11-26T10:31:25.000</Data></Cell>
    <Cell><Data ss:Type="Number">0.8</Data></Cell>
    <Cell><Data ss:Type="Number">0.5</Data></Cell>
    <Cell><Data ss:Type="Number">33.5</Data></Cell>
    <Cell><Data ss:Type="Number">36.47</Data></Cell>
    <Cell ss:Index="9"><Data ss:Type="Number">806</Data></Cell>
   </Row>
   <Row>
    <Cell><Data ss:Type="DateTime">2014-11-26T10:31:26.000</Data></Cell>
    <Cell><Data ss:Type="Number">0.8</Data></Cell>
    <Cell><Data ss:Type="Number">0.5</Data></Cell>
    <Cell><Data ss:Type="Number">33.5</Data></Cell>
    <Cell><Data ss:Type="Number">36.47</Data></Cell>
    <Cell ss:Index="9"><Data ss:Type="Number">807</Data></Cell>
   </Row>
   <Row>
    <Cell><Data ss:Type="DateTime">2014-11-26T10:31:27.000</Data></Cell>
    <Cell><Data ss:Type="Number">0.8</Data></Cell>
    <Cell><Data ss:Type="Number">0.5</Data></Cell>
    <Cell><Data ss:Type="Number">33.5</Data></Cell>
    <Cell><Data ss:Type="Number">36.47</Data></Cell>
    <Cell ss:Index="9"><Data ss:Type="Number">808</Data></Cell>
   </Row>
   <Row>
    <Cell><Data ss:Type="DateTime">2014-11-26T10:31:28.000</Data></Cell>
    <Cell><Data ss:Type="Number">0.8</Data></Cell>
    <Cell><Data ss:Type="Number">0.5</Data></Cell>
    <Cell><Data ss:Type="Number">33.299999999999997</Data></Cell>
    <Cell><Data ss:Type="Number">36.47</Data></Cell>
    <Cell ss:Index="9"><Data ss:Type="Number">809</Data></Cell>
   </Row>
   <Row>
    <Cell><Data ss:Type="DateTime">2014-11-26T10:31:29.000</Data></Cell>
    <Cell><Data ss:Type="Number">0.8</Data></Cell>
    <Cell><Data ss:Type="Number">0.5</Data></Cell>
    <Cell><Data ss:Type="Number">33</Data></Cell>
    <Cell><Data ss:Type="Number">36.47</Data></Cell>
    <Cell ss:Index="9"><Data ss:Type="Number">810</Data></Cell>
   </Row>
   <Row>
    <Cell><Data ss:Type="DateTime">2014-11-26T10:31:30.000</Data></Cell>
    <Cell><Data ss:Type="Number">0.8</Data></Cell>
    <Cell><Data ss:Type="Number">0.5</Data></Cell>
    <Cell><Data ss:Type="Number">33</Data></Cell>
    <Cell><Data ss:Type="Number">36.47</Data></Cell>
    <Cell ss:Index="9"><Data ss:Type="Number">811</Data></Cell>
   </Row>
   <Row>
    <Cell><Data ss:Type="DateTime">2014-11-26T10:31:31.000</Data></Cell>
    <Cell><Data ss:Type="Number">0.8</Data></Cell>
    <Cell><Data ss:Type="Number">0.5</Data></Cell>
    <Cell><Data ss:Type="Number">33</Data></Cell>
    <Cell><Data ss:Type="Number">36.46</Data></Cell>
    <Cell ss:Index="9"><Data ss:Type="Number">812</Data></Cell>
   </Row>
   <Row>
    <Cell><Data ss:Type="DateTime">2014-11-26T10:31:32.000</Data></Cell>
    <Cell><Data ss:Type="Number">0.8</Data></Cell>
    <Cell><Data ss:Type="Number">0.6</Data></Cell>
    <Cell><Data ss:Type="Number">33</Data></Cell>
    <Cell><Data ss:Type="Number">36.46</Data></Cell>
    <Cell ss:Index="9"><Data ss:Type="Number">813</Data></Cell>
   </Row>
   <Row>
    <Cell><Data ss:Type="DateTime">2014-11-26T10:31:33.000</Data></Cell>
    <Cell><Data ss:Type="Number">0.8</Data></Cell>
    <Cell><Data ss:Type="Number">0.6</Data></Cell>
    <Cell><Data ss:Type="Number">33.1</Data></Cell>
    <Cell><Data ss:Type="Number">36.46</Data></Cell>
    <Cell ss:Index="9"><Data ss:Type="Number">814</Data></Cell>
   </Row>
   <Row>
    <Cell><Data ss:Type="DateTime">2014-11-26T10:31:34.000</Data></Cell>
    <Cell><Data ss:Type="Number">0.8</Data></Cell>
    <Cell><Data ss:Type="Number">0.6</Data></Cell>
    <Cell><Data ss:Type="Number">33.6</Data></Cell>
    <Cell><Data ss:Type="Number">36.46</Data></Cell>
    <Cell ss:Index="9"><Data ss:Type="Number">815</Data></Cell>
   </Row>
   <Row>
    <Cell><Data ss:Type="DateTime">2014-11-26T10:31:35.000</Data></Cell>
    <Cell><Data ss:Type="Number">0.8</Data></Cell>
    <Cell><Data ss:Type="Number">0.6</Data></Cell>
    <Cell><Data ss:Type="Number">33.6</Data></Cell>
    <Cell><Data ss:Type="Number">36.46</Data></Cell>
    <Cell ss:Index="9"><Data ss:Type="Number">816</Data></Cell>
   </Row>
   <Row>
    <Cell><Data ss:Type="DateTime">2014-11-26T10:31:36.000</Data></Cell>
    <Cell><Data ss:Type="Number">0.8</Data></Cell>
    <Cell><Data ss:Type="Number">0.5</Data></Cell>
    <Cell><Data ss:Type="Number">33.6</Data></Cell>
    <Cell><Data ss:Type="Number">36.46</Data></Cell>
    <Cell ss:Index="9"><Data ss:Type="Number">817</Data></Cell>
   </Row>
   <Row>
    <Cell><Data ss:Type="DateTime">2014-11-26T10:31:37.000</Data></Cell>
    <Cell><Data ss:Type="Number">0.8</Data></Cell>
    <Cell><Data ss:Type="Number">0.5</Data></Cell>
    <Cell><Data ss:Type="Number">33.6</Data></Cell>
    <Cell><Data ss:Type="Number">36.46</Data></Cell>
    <Cell ss:Index="9"><Data ss:Type="Number">818</Data></Cell>
   </Row>
   <Row>
    <Cell><Data ss:Type="DateTime">2014-11-26T10:31:38.000</Data></Cell>
    <Cell><Data ss:Type="Number">0.8</Data></Cell>
    <Cell><Data ss:Type="Number">0.5</Data></Cell>
    <Cell><Data ss:Type="Number">32.799999999999997</Data></Cell>
    <Cell><Data ss:Type="Number">36.46</Data></Cell>
    <Cell ss:Index="9"><Data ss:Type="Number">819</Data></Cell>
   </Row>
   <Row>
    <Cell><Data ss:Type="DateTime">2014-11-26T10:31:39.000</Data></Cell>
    <Cell><Data ss:Type="Number">0.8</Data></Cell>
    <Cell><Data ss:Type="Number">0.6</Data></Cell>
    <Cell><Data ss:Type="Number">32.799999999999997</Data></Cell>
    <Cell><Data ss:Type="Number">36.46</Data></Cell>
    <Cell ss:Index="9"><Data ss:Type="Number">820</Data></Cell>
   </Row>
   <Row>
    <Cell><Data ss:Type="DateTime">2014-11-26T10:31:40.000</Data></Cell>
    <Cell><Data ss:Type="Number">0.8</Data></Cell>
    <Cell><Data ss:Type="Number">0.5</Data></Cell>
    <Cell><Data ss:Type="Number">32.799999999999997</Data></Cell>
    <Cell><Data ss:Type="Number">36.46</Data></Cell>
    <Cell ss:Index="9"><Data ss:Type="Number">821</Data></Cell>
   </Row>
   <Row>
    <Cell><Data ss:Type="DateTime">2014-11-26T10:31:41.000</Data></Cell>
    <Cell><Data ss:Type="Number">0.8</Data></Cell>
    <Cell><Data ss:Type="Number">0.5</Data></Cell>
    <Cell><Data ss:Type="Number">32.9</Data></Cell>
    <Cell><Data ss:Type="Number">36.46</Data></Cell>
    <Cell ss:Index="9"><Data ss:Type="Number">822</Data></Cell>
   </Row>
   <Row>
    <Cell><Data ss:Type="DateTime">2014-11-26T10:31:42.000</Data></Cell>
    <Cell><Data ss:Type="Number">0.8</Data></Cell>
    <Cell><Data ss:Type="Number">0.5</Data></Cell>
    <Cell><Data ss:Type="Number">32.9</Data></Cell>
    <Cell><Data ss:Type="Number">36.450000000000003</Data></Cell>
    <Cell ss:Index="9"><Data ss:Type="Number">823</Data></Cell>
   </Row>
   <Row>
    <Cell><Data ss:Type="DateTime">2014-11-26T10:31:43.000</Data></Cell>
    <Cell><Data ss:Type="Number">0.8</Data></Cell>
    <Cell><Data ss:Type="Number">0.5</Data></Cell>
    <Cell><Data ss:Type="Number">33.4</Data></Cell>
    <Cell><Data ss:Type="Number">36.450000000000003</Data></Cell>
    <Cell ss:Index="9"><Data ss:Type="Number">824</Data></Cell>
   </Row>
   <Row>
    <Cell><Data ss:Type="DateTime">2014-11-26T10:31:44.000</Data></Cell>
    <Cell><Data ss:Type="Number">0.8</Data></Cell>
    <Cell><Data ss:Type="Number">0.5</Data></Cell>
    <Cell><Data ss:Type="Number">33.700000000000003</Data></Cell>
    <Cell><Data ss:Type="Number">36.450000000000003</Data></Cell>
    <Cell ss:Index="9"><Data ss:Type="Number">825</Data></Cell>
   </Row>
   <Row>
    <Cell><Data ss:Type="DateTime">2014-11-26T10:31:45.000</Data></Cell>
    <Cell><Data ss:Type="Number">0.8</Data></Cell>
    <Cell><Data ss:Type="Number">0.5</Data></Cell>
    <Cell><Data ss:Type="Number">33.700000000000003</Data></Cell>
    <Cell><Data ss:Type="Number">36.450000000000003</Data></Cell>
    <Cell ss:Index="9"><Data ss:Type="Number">826</Data></Cell>
   </Row>
   <Row>
    <Cell><Data ss:Type="DateTime">2014-11-26T10:31:46.000</Data></Cell>
    <Cell><Data ss:Type="Number">0.8</Data></Cell>
    <Cell><Data ss:Type="Number">0.5</Data></Cell>
    <Cell><Data ss:Type="Number">33</Data></Cell>
    <Cell><Data ss:Type="Number">36.450000000000003</Data></Cell>
    <Cell ss:Index="9"><Data ss:Type="Number">827</Data></Cell>
   </Row>
   <Row>
    <Cell><Data ss:Type="DateTime">2014-11-26T10:31:47.000</Data></Cell>
    <Cell><Data ss:Type="Number">0.8</Data></Cell>
    <Cell><Data ss:Type="Number">0.5</Data></Cell>
    <Cell><Data ss:Type="Number">33</Data></Cell>
    <Cell><Data ss:Type="Number">36.450000000000003</Data></Cell>
    <Cell ss:Index="9"><Data ss:Type="Number">828</Data></Cell>
   </Row>
   <Row>
    <Cell><Data ss:Type="DateTime">2014-11-26T10:31:48.000</Data></Cell>
    <Cell><Data ss:Type="Number">0.8</Data></Cell>
    <Cell><Data ss:Type="Number">0.5</Data></Cell>
    <Cell><Data ss:Type="Number">33</Data></Cell>
    <Cell><Data ss:Type="Number">36.450000000000003</Data></Cell>
    <Cell ss:Index="9"><Data ss:Type="Number">829</Data></Cell>
   </Row>
   <Row>
    <Cell><Data ss:Type="DateTime">2014-11-26T10:31:49.000</Data></Cell>
    <Cell><Data ss:Type="Number">0.8</Data></Cell>
    <Cell><Data ss:Type="Number">0.5</Data></Cell>
    <Cell><Data ss:Type="Number">32.700000000000003</Data></Cell>
    <Cell><Data ss:Type="Number">36.450000000000003</Data></Cell>
    <Cell ss:Index="9"><Data ss:Type="Number">830</Data></Cell>
   </Row>
   <Row>
    <Cell><Data ss:Type="DateTime">2014-11-26T10:31:50.000</Data></Cell>
    <Cell><Data ss:Type="Number">0.8</Data></Cell>
    <Cell><Data ss:Type="Number">0.5</Data></Cell>
    <Cell><Data ss:Type="Number">32.700000000000003</Data></Cell>
    <Cell><Data ss:Type="Number">36.450000000000003</Data></Cell>
    <Cell ss:Index="9"><Data ss:Type="Number">831</Data></Cell>
   </Row>
   <Row>
    <Cell><Data ss:Type="DateTime">2014-11-26T10:31:51.000</Data></Cell>
    <Cell><Data ss:Type="Number">0.8</Data></Cell>
    <Cell><Data ss:Type="Number">0.5</Data></Cell>
    <Cell><Data ss:Type="Number">32.700000000000003</Data></Cell>
    <Cell><Data ss:Type="Number">36.450000000000003</Data></Cell>
    <Cell ss:Index="9"><Data ss:Type="Number">832</Data></Cell>
   </Row>
   <Row>
    <Cell><Data ss:Type="DateTime">2014-11-26T10:31:52.000</Data></Cell>
    <Cell><Data ss:Type="Number">0.8</Data></Cell>
    <Cell><Data ss:Type="Number">0.5</Data></Cell>
    <Cell><Data ss:Type="Number">32.6</Data></Cell>
    <Cell><Data ss:Type="Number">36.450000000000003</Data></Cell>
    <Cell ss:Index="9"><Data ss:Type="Number">833</Data></Cell>
   </Row>
   <Row>
    <Cell><Data ss:Type="DateTime">2014-11-26T10:31:53.000</Data></Cell>
    <Cell><Data ss:Type="Number">0.8</Data></Cell>
    <Cell><Data ss:Type="Number">0.6</Data></Cell>
    <Cell><Data ss:Type="Number">32.6</Data></Cell>
    <Cell><Data ss:Type="Number">36.450000000000003</Data></Cell>
    <Cell ss:Index="9"><Data ss:Type="Number">834</Data></Cell>
   </Row>
   <Row>
    <Cell><Data ss:Type="DateTime">2014-11-26T10:31:54.000</Data></Cell>
    <Cell><Data ss:Type="Number">0.8</Data></Cell>
    <Cell><Data ss:Type="Number">0.6</Data></Cell>
    <Cell><Data ss:Type="Number">33.4</Data></Cell>
    <Cell><Data ss:Type="Number">36.450000000000003</Data></Cell>
    <Cell ss:Index="9"><Data ss:Type="Number">835</Data></Cell>
   </Row>
   <Row>
    <Cell><Data ss:Type="DateTime">2014-11-26T10:31:55.000</Data></Cell>
    <Cell><Data ss:Type="Number">0.8</Data></Cell>
    <Cell><Data ss:Type="Number">0.6</Data></Cell>
    <Cell><Data ss:Type="Number">33.4</Data></Cell>
    <Cell><Data ss:Type="Number">36.450000000000003</Data></Cell>
    <Cell ss:Index="9"><Data ss:Type="Number">836</Data></Cell>
   </Row>
   <Row>
    <Cell><Data ss:Type="DateTime">2014-11-26T10:31:56.000</Data></Cell>
    <Cell><Data ss:Type="Number">0.8</Data></Cell>
    <Cell><Data ss:Type="Number">0.6</Data></Cell>
    <Cell><Data ss:Type="Number">32.700000000000003</Data></Cell>
    <Cell><Data ss:Type="Number">36.450000000000003</Data></Cell>
    <Cell ss:Index="9"><Data ss:Type="Number">837</Data></Cell>
   </Row>
   <Row>
    <Cell><Data ss:Type="DateTime">2014-11-26T10:31:57.000</Data></Cell>
    <Cell><Data ss:Type="Number">0.8</Data></Cell>
    <Cell><Data ss:Type="Number">0.6</Data></Cell>
    <Cell><Data ss:Type="Number">32.700000000000003</Data></Cell>
    <Cell><Data ss:Type="Number">36.450000000000003</Data></Cell>
    <Cell ss:Index="9"><Data ss:Type="Number">838</Data></Cell>
   </Row>
   <Row>
    <Cell><Data ss:Type="DateTime">2014-11-26T10:31:58.000</Data></Cell>
    <Cell><Data ss:Type="Number">0.8</Data></Cell>
    <Cell><Data ss:Type="Number">0.6</Data></Cell>
    <Cell><Data ss:Type="Number">32.700000000000003</Data></Cell>
    <Cell><Data ss:Type="Number">36.450000000000003</Data></Cell>
    <Cell ss:Index="9"><Data ss:Type="Number">839</Data></Cell>
   </Row>
   <Row>
    <Cell><Data ss:Type="DateTime">2014-11-26T10:31:59.000</Data></Cell>
    <Cell><Data ss:Type="Number">0.8</Data></Cell>
    <Cell><Data ss:Type="Number">0.7</Data></Cell>
    <Cell><Data ss:Type="Number">32.700000000000003</Data></Cell>
    <Cell><Data ss:Type="Number">36.46</Data></Cell>
    <Cell ss:Index="9"><Data ss:Type="Number">840</Data></Cell>
   </Row>
   <Row>
    <Cell><Data ss:Type="DateTime">2014-11-26T10:32:00.000</Data></Cell>
    <Cell><Data ss:Type="Number">0.8</Data></Cell>
    <Cell><Data ss:Type="Number">0.8</Data></Cell>
    <Cell><Data ss:Type="Number">32.700000000000003</Data></Cell>
    <Cell><Data ss:Type="Number">36.46</Data></Cell>
    <Cell ss:Index="9"><Data ss:Type="Number">841</Data></Cell>
   </Row>
   <Row>
    <Cell><Data ss:Type="DateTime">2014-11-26T10:32:01.000</Data></Cell>
    <Cell><Data ss:Type="Number">0.7</Data></Cell>
    <Cell><Data ss:Type="Number">0.7</Data></Cell>
    <Cell><Data ss:Type="Number">32.799999999999997</Data></Cell>
    <Cell><Data ss:Type="Number">36.46</Data></Cell>
    <Cell ss:Index="9"><Data ss:Type="Number">842</Data></Cell>
   </Row>
   <Row>
    <Cell><Data ss:Type="DateTime">2014-11-26T10:32:02.000</Data></Cell>
    <Cell><Data ss:Type="Number">0.7</Data></Cell>
    <Cell><Data ss:Type="Number">0.7</Data></Cell>
    <Cell><Data ss:Type="Number">32.700000000000003</Data></Cell>
    <Cell><Data ss:Type="Number">36.46</Data></Cell>
    <Cell ss:Index="9"><Data ss:Type="Number">843</Data></Cell>
   </Row>
   <Row>
    <Cell><Data ss:Type="DateTime">2014-11-26T10:32:03.000</Data></Cell>
    <Cell><Data ss:Type="Number">0.7</Data></Cell>
    <Cell><Data ss:Type="Number">0.7</Data></Cell>
    <Cell><Data ss:Type="Number">33.200000000000003</Data></Cell>
    <Cell><Data ss:Type="Number">36.46</Data></Cell>
    <Cell ss:Index="9"><Data ss:Type="Number">844</Data></Cell>
   </Row>
   <Row>
    <Cell><Data ss:Type="DateTime">2014-11-26T10:32:04.000</Data></Cell>
    <Cell><Data ss:Type="Number">0.7</Data></Cell>
    <Cell><Data ss:Type="Number">0.7</Data></Cell>
    <Cell><Data ss:Type="Number">33.200000000000003</Data></Cell>
    <Cell><Data ss:Type="Number">36.46</Data></Cell>
    <Cell ss:Index="9"><Data ss:Type="Number">845</Data></Cell>
   </Row>
   <Row>
    <Cell><Data ss:Type="DateTime">2014-11-26T10:32:05.000</Data></Cell>
    <Cell><Data ss:Type="Number">0.8</Data></Cell>
    <Cell><Data ss:Type="Number">0.6</Data></Cell>
    <Cell><Data ss:Type="Number">33.200000000000003</Data></Cell>
    <Cell><Data ss:Type="Number">36.46</Data></Cell>
    <Cell ss:Index="9"><Data ss:Type="Number">846</Data></Cell>
   </Row>
   <Row>
    <Cell><Data ss:Type="DateTime">2014-11-26T10:32:06.000</Data></Cell>
    <Cell><Data ss:Type="Number">0.8</Data></Cell>
    <Cell><Data ss:Type="Number">0.6</Data></Cell>
    <Cell><Data ss:Type="Number">32.799999999999997</Data></Cell>
    <Cell><Data ss:Type="Number">36.46</Data></Cell>
    <Cell ss:Index="9"><Data ss:Type="Number">847</Data></Cell>
   </Row>
   <Row>
    <Cell><Data ss:Type="DateTime">2014-11-26T10:32:07.000</Data></Cell>
    <Cell><Data ss:Type="Number">0.8</Data></Cell>
    <Cell><Data ss:Type="Number">0.6</Data></Cell>
    <Cell><Data ss:Type="Number">32.799999999999997</Data></Cell>
    <Cell><Data ss:Type="Number">36.46</Data></Cell>
    <Cell ss:Index="9"><Data ss:Type="Number">848</Data></Cell>
   </Row>
   <Row>
    <Cell><Data ss:Type="DateTime">2014-11-26T10:32:08.000</Data></Cell>
    <Cell><Data ss:Type="Number">0.8</Data></Cell>
    <Cell><Data ss:Type="Number">0.6</Data></Cell>
    <Cell><Data ss:Type="Number">32.799999999999997</Data></Cell>
    <Cell><Data ss:Type="Number">36.46</Data></Cell>
    <Cell ss:Index="9"><Data ss:Type="Number">849</Data></Cell>
   </Row>
   <Row>
    <Cell><Data ss:Type="DateTime">2014-11-26T10:32:09.000</Data></Cell>
    <Cell><Data ss:Type="Number">0.8</Data></Cell>
    <Cell><Data ss:Type="Number">0.6</Data></Cell>
    <Cell><Data ss:Type="Number">32.799999999999997</Data></Cell>
    <Cell><Data ss:Type="Number">36.46</Data></Cell>
    <Cell ss:Index="9"><Data ss:Type="Number">850</Data></Cell>
   </Row>
   <Row>
    <Cell><Data ss:Type="DateTime">2014-11-26T10:32:10.000</Data></Cell>
    <Cell><Data ss:Type="Number">0.8</Data></Cell>
    <Cell><Data ss:Type="Number">0.6</Data></Cell>
    <Cell><Data ss:Type="Number">32.799999999999997</Data></Cell>
    <Cell><Data ss:Type="Number">36.46</Data></Cell>
    <Cell ss:Index="9"><Data ss:Type="Number">851</Data></Cell>
   </Row>
   <Row>
    <Cell><Data ss:Type="DateTime">2014-11-26T10:32:11.000</Data></Cell>
    <Cell><Data ss:Type="Number">0.8</Data></Cell>
    <Cell><Data ss:Type="Number">0.6</Data></Cell>
    <Cell><Data ss:Type="Number">33.1</Data></Cell>
    <Cell><Data ss:Type="Number">36.46</Data></Cell>
    <Cell ss:Index="9"><Data ss:Type="Number">852</Data></Cell>
   </Row>
   <Row>
    <Cell><Data ss:Type="DateTime">2014-11-26T10:32:12.000</Data></Cell>
    <Cell><Data ss:Type="Number">0.8</Data></Cell>
    <Cell><Data ss:Type="Number">0.6</Data></Cell>
    <Cell><Data ss:Type="Number">33</Data></Cell>
    <Cell><Data ss:Type="Number">36.46</Data></Cell>
    <Cell ss:Index="9"><Data ss:Type="Number">853</Data></Cell>
   </Row>
   <Row>
    <Cell><Data ss:Type="DateTime">2014-11-26T10:32:13.000</Data></Cell>
    <Cell><Data ss:Type="Number">0.8</Data></Cell>
    <Cell><Data ss:Type="Number">0.6</Data></Cell>
    <Cell><Data ss:Type="Number">33.4</Data></Cell>
    <Cell><Data ss:Type="Number">36.46</Data></Cell>
    <Cell ss:Index="9"><Data ss:Type="Number">854</Data></Cell>
   </Row>
   <Row>
    <Cell><Data ss:Type="DateTime">2014-11-26T10:32:14.000</Data></Cell>
    <Cell><Data ss:Type="Number">0.8</Data></Cell>
    <Cell><Data ss:Type="Number">0.6</Data></Cell>
    <Cell><Data ss:Type="Number">33.4</Data></Cell>
    <Cell><Data ss:Type="Number">36.46</Data></Cell>
    <Cell ss:Index="9"><Data ss:Type="Number">855</Data></Cell>
   </Row>
   <Row>
    <Cell><Data ss:Type="DateTime">2014-11-26T10:32:15.000</Data></Cell>
    <Cell><Data ss:Type="Number">0.8</Data></Cell>
    <Cell><Data ss:Type="Number">0.6</Data></Cell>
    <Cell><Data ss:Type="Number">33.4</Data></Cell>
    <Cell><Data ss:Type="Number">36.46</Data></Cell>
    <Cell ss:Index="9"><Data ss:Type="Number">856</Data></Cell>
   </Row>
   <Row>
    <Cell><Data ss:Type="DateTime">2014-11-26T10:32:16.000</Data></Cell>
    <Cell><Data ss:Type="Number">0.8</Data></Cell>
    <Cell><Data ss:Type="Number">0.6</Data></Cell>
    <Cell><Data ss:Type="Number">33.6</Data></Cell>
    <Cell><Data ss:Type="Number">36.46</Data></Cell>
    <Cell ss:Index="9"><Data ss:Type="Number">857</Data></Cell>
   </Row>
   <Row>
    <Cell><Data ss:Type="DateTime">2014-11-26T10:32:17.000</Data></Cell>
    <Cell><Data ss:Type="Number">0.9</Data></Cell>
    <Cell><Data ss:Type="Number">0.6</Data></Cell>
    <Cell><Data ss:Type="Number">33.200000000000003</Data></Cell>
    <Cell><Data ss:Type="Number">36.46</Data></Cell>
    <Cell ss:Index="9"><Data ss:Type="Number">858</Data></Cell>
   </Row>
   <Row>
    <Cell><Data ss:Type="DateTime">2014-11-26T10:32:18.000</Data></Cell>
    <Cell><Data ss:Type="Number">0.9</Data></Cell>
    <Cell><Data ss:Type="Number">0.6</Data></Cell>
    <Cell><Data ss:Type="Number">33.200000000000003</Data></Cell>
    <Cell><Data ss:Type="Number">36.46</Data></Cell>
    <Cell ss:Index="9"><Data ss:Type="Number">859</Data></Cell>
   </Row>
   <Row>
    <Cell><Data ss:Type="DateTime">2014-11-26T10:32:19.000</Data></Cell>
    <Cell><Data ss:Type="Number">0.9</Data></Cell>
    <Cell><Data ss:Type="Number">0.6</Data></Cell>
    <Cell><Data ss:Type="Number">33</Data></Cell>
    <Cell><Data ss:Type="Number">36.46</Data></Cell>
    <Cell ss:Index="9"><Data ss:Type="Number">860</Data></Cell>
   </Row>
   <Row>
    <Cell><Data ss:Type="DateTime">2014-11-26T10:32:20.000</Data></Cell>
    <Cell><Data ss:Type="Number">0.9</Data></Cell>
    <Cell><Data ss:Type="Number">0.6</Data></Cell>
    <Cell><Data ss:Type="Number">33</Data></Cell>
    <Cell><Data ss:Type="Number">36.46</Data></Cell>
    <Cell ss:Index="9"><Data ss:Type="Number">861</Data></Cell>
   </Row>
   <Row>
    <Cell><Data ss:Type="DateTime">2014-11-26T10:32:21.000</Data></Cell>
    <Cell><Data ss:Type="Number">0.9</Data></Cell>
    <Cell><Data ss:Type="Number">0.6</Data></Cell>
    <Cell><Data ss:Type="Number">33</Data></Cell>
    <Cell><Data ss:Type="Number">36.46</Data></Cell>
    <Cell ss:Index="9"><Data ss:Type="Number">862</Data></Cell>
   </Row>
   <Row>
    <Cell><Data ss:Type="DateTime">2014-11-26T10:32:22.000</Data></Cell>
    <Cell><Data ss:Type="Number">0.8</Data></Cell>
    <Cell><Data ss:Type="Number">0.6</Data></Cell>
    <Cell><Data ss:Type="Number">33</Data></Cell>
    <Cell><Data ss:Type="Number">36.47</Data></Cell>
    <Cell ss:Index="9"><Data ss:Type="Number">863</Data></Cell>
   </Row>
   <Row>
    <Cell><Data ss:Type="DateTime">2014-11-26T10:32:23.000</Data></Cell>
    <Cell><Data ss:Type="Number">0.9</Data></Cell>
    <Cell><Data ss:Type="Number">0.6</Data></Cell>
    <Cell><Data ss:Type="Number">33</Data></Cell>
    <Cell><Data ss:Type="Number">36.47</Data></Cell>
    <Cell ss:Index="9"><Data ss:Type="Number">864</Data></Cell>
   </Row>
   <Row>
    <Cell><Data ss:Type="DateTime">2014-11-26T10:32:24.000</Data></Cell>
    <Cell><Data ss:Type="Number">0.9</Data></Cell>
    <Cell><Data ss:Type="Number">0.7</Data></Cell>
    <Cell><Data ss:Type="Number">33.4</Data></Cell>
    <Cell><Data ss:Type="Number">36.47</Data></Cell>
    <Cell ss:Index="9"><Data ss:Type="Number">865</Data></Cell>
   </Row>
   <Row>
    <Cell><Data ss:Type="DateTime">2014-11-26T10:32:25.000</Data></Cell>
    <Cell><Data ss:Type="Number">0.9</Data></Cell>
    <Cell><Data ss:Type="Number">0.7</Data></Cell>
    <Cell><Data ss:Type="Number">32.299999999999997</Data></Cell>
    <Cell><Data ss:Type="Number">36.46</Data></Cell>
    <Cell ss:Index="9"><Data ss:Type="Number">866</Data></Cell>
   </Row>
   <Row>
    <Cell><Data ss:Type="DateTime">2014-11-26T10:32:26.000</Data></Cell>
    <Cell><Data ss:Type="Number">0.9</Data></Cell>
    <Cell><Data ss:Type="Number">0.7</Data></Cell>
    <Cell><Data ss:Type="Number">32.4</Data></Cell>
    <Cell><Data ss:Type="Number">36.47</Data></Cell>
    <Cell ss:Index="9"><Data ss:Type="Number">867</Data></Cell>
   </Row>
   <Row>
    <Cell><Data ss:Type="DateTime">2014-11-26T10:32:27.000</Data></Cell>
    <Cell><Data ss:Type="Number">0.9</Data></Cell>
    <Cell><Data ss:Type="Number">0.7</Data></Cell>
    <Cell><Data ss:Type="Number">32.4</Data></Cell>
    <Cell><Data ss:Type="Number">36.47</Data></Cell>
    <Cell ss:Index="9"><Data ss:Type="Number">868</Data></Cell>
   </Row>
   <Row>
    <Cell><Data ss:Type="DateTime">2014-11-26T10:32:28.000</Data></Cell>
    <Cell><Data ss:Type="Number">0.9</Data></Cell>
    <Cell><Data ss:Type="Number">0.7</Data></Cell>
    <Cell><Data ss:Type="Number">32.4</Data></Cell>
    <Cell><Data ss:Type="Number">36.47</Data></Cell>
    <Cell ss:Index="9"><Data ss:Type="Number">869</Data></Cell>
   </Row>
   <Row>
    <Cell><Data ss:Type="DateTime">2014-11-26T10:32:29.000</Data></Cell>
    <Cell><Data ss:Type="Number">0.9</Data></Cell>
    <Cell><Data ss:Type="Number">0.6</Data></Cell>
    <Cell><Data ss:Type="Number">32.4</Data></Cell>
    <Cell><Data ss:Type="Number">36.47</Data></Cell>
    <Cell ss:Index="9"><Data ss:Type="Number">870</Data></Cell>
   </Row>
   <Row>
    <Cell><Data ss:Type="DateTime">2014-11-26T10:32:30.000</Data></Cell>
    <Cell><Data ss:Type="Number">0.9</Data></Cell>
    <Cell><Data ss:Type="Number">0.6</Data></Cell>
    <Cell><Data ss:Type="Number">33</Data></Cell>
    <Cell><Data ss:Type="Number">36.47</Data></Cell>
    <Cell ss:Index="9"><Data ss:Type="Number">871</Data></Cell>
   </Row>
   <Row>
    <Cell><Data ss:Type="DateTime">2014-11-26T10:32:31.000</Data></Cell>
    <Cell><Data ss:Type="Number">0.9</Data></Cell>
    <Cell><Data ss:Type="Number">0.6</Data></Cell>
    <Cell><Data ss:Type="Number">32.9</Data></Cell>
    <Cell><Data ss:Type="Number">36.47</Data></Cell>
    <Cell ss:Index="9"><Data ss:Type="Number">872</Data></Cell>
   </Row>
   <Row>
    <Cell><Data ss:Type="DateTime">2014-11-26T10:32:32.000</Data></Cell>
    <Cell><Data ss:Type="Number">0.8</Data></Cell>
    <Cell><Data ss:Type="Number">0.6</Data></Cell>
    <Cell><Data ss:Type="Number">32.9</Data></Cell>
    <Cell><Data ss:Type="Number">36.47</Data></Cell>
    <Cell ss:Index="9"><Data ss:Type="Number">873</Data></Cell>
   </Row>
   <Row>
    <Cell><Data ss:Type="DateTime">2014-11-26T10:32:33.000</Data></Cell>
    <Cell><Data ss:Type="Number">0.8</Data></Cell>
    <Cell><Data ss:Type="Number">0.6</Data></Cell>
    <Cell><Data ss:Type="Number">33</Data></Cell>
    <Cell><Data ss:Type="Number">36.47</Data></Cell>
    <Cell ss:Index="9"><Data ss:Type="Number">874</Data></Cell>
   </Row>
   <Row>
    <Cell><Data ss:Type="DateTime">2014-11-26T10:32:34.000</Data></Cell>
    <Cell><Data ss:Type="Number">0.8</Data></Cell>
    <Cell><Data ss:Type="Number">0.6</Data></Cell>
    <Cell><Data ss:Type="Number">33.299999999999997</Data></Cell>
    <Cell><Data ss:Type="Number">36.47</Data></Cell>
    <Cell ss:Index="9"><Data ss:Type="Number">875</Data></Cell>
   </Row>
   <Row>
    <Cell><Data ss:Type="DateTime">2014-11-26T10:32:35.000</Data></Cell>
    <Cell><Data ss:Type="Number">0.8</Data></Cell>
    <Cell><Data ss:Type="Number">0.6</Data></Cell>
    <Cell><Data ss:Type="Number">32</Data></Cell>
    <Cell><Data ss:Type="Number">36.47</Data></Cell>
    <Cell ss:Index="9"><Data ss:Type="Number">876</Data></Cell>
   </Row>
   <Row>
    <Cell><Data ss:Type="DateTime">2014-11-26T10:32:36.000</Data></Cell>
    <Cell><Data ss:Type="Number">0.8</Data></Cell>
    <Cell><Data ss:Type="Number">0.7</Data></Cell>
    <Cell><Data ss:Type="Number">32</Data></Cell>
    <Cell><Data ss:Type="Number">36.47</Data></Cell>
    <Cell ss:Index="9"><Data ss:Type="Number">877</Data></Cell>
   </Row>
   <Row>
    <Cell><Data ss:Type="DateTime">2014-11-26T10:32:37.000</Data></Cell>
    <Cell><Data ss:Type="Number">0.9</Data></Cell>
    <Cell><Data ss:Type="Number">0.6</Data></Cell>
    <Cell><Data ss:Type="Number">32</Data></Cell>
    <Cell><Data ss:Type="Number">36.47</Data></Cell>
    <Cell ss:Index="9"><Data ss:Type="Number">878</Data></Cell>
   </Row>
   <Row>
    <Cell><Data ss:Type="DateTime">2014-11-26T10:32:38.000</Data></Cell>
    <Cell><Data ss:Type="Number">0.9</Data></Cell>
    <Cell><Data ss:Type="Number">0.6</Data></Cell>
    <Cell><Data ss:Type="Number">32</Data></Cell>
    <Cell><Data ss:Type="Number">36.47</Data></Cell>
    <Cell ss:Index="9"><Data ss:Type="Number">879</Data></Cell>
   </Row>
   <Row>
    <Cell><Data ss:Type="DateTime">2014-11-26T10:32:39.000</Data></Cell>
    <Cell><Data ss:Type="Number">0.9</Data></Cell>
    <Cell><Data ss:Type="Number">0.6</Data></Cell>
    <Cell><Data ss:Type="Number">32.1</Data></Cell>
    <Cell><Data ss:Type="Number">36.47</Data></Cell>
    <Cell ss:Index="9"><Data ss:Type="Number">880</Data></Cell>
   </Row>
   <Row>
    <Cell><Data ss:Type="DateTime">2014-11-26T10:32:40.000</Data></Cell>
    <Cell><Data ss:Type="Number">0.9</Data></Cell>
    <Cell><Data ss:Type="Number">0.6</Data></Cell>
    <Cell><Data ss:Type="Number">33.1</Data></Cell>
    <Cell><Data ss:Type="Number">36.47</Data></Cell>
    <Cell ss:Index="9"><Data ss:Type="Number">881</Data></Cell>
   </Row>
   <Row>
    <Cell><Data ss:Type="DateTime">2014-11-26T10:32:41.000</Data></Cell>
    <Cell><Data ss:Type="Number">0.9</Data></Cell>
    <Cell><Data ss:Type="Number">0.7</Data></Cell>
    <Cell><Data ss:Type="Number">33.1</Data></Cell>
    <Cell><Data ss:Type="Number">36.47</Data></Cell>
    <Cell ss:Index="9"><Data ss:Type="Number">882</Data></Cell>
   </Row>
   <Row>
    <Cell><Data ss:Type="DateTime">2014-11-26T10:32:42.000</Data></Cell>
    <Cell><Data ss:Type="Number">0.9</Data></Cell>
    <Cell><Data ss:Type="Number">0.7</Data></Cell>
    <Cell><Data ss:Type="Number">33.4</Data></Cell>
    <Cell><Data ss:Type="Number">36.47</Data></Cell>
    <Cell ss:Index="9"><Data ss:Type="Number">883</Data></Cell>
   </Row>
   <Row>
    <Cell><Data ss:Type="DateTime">2014-11-26T10:32:43.000</Data></Cell>
    <Cell><Data ss:Type="Number">0.9</Data></Cell>
    <Cell><Data ss:Type="Number">0.7</Data></Cell>
    <Cell><Data ss:Type="Number">33.4</Data></Cell>
    <Cell><Data ss:Type="Number">36.47</Data></Cell>
    <Cell ss:Index="9"><Data ss:Type="Number">884</Data></Cell>
   </Row>
   <Row>
    <Cell><Data ss:Type="DateTime">2014-11-26T10:32:44.000</Data></Cell>
    <Cell><Data ss:Type="Number">0.9</Data></Cell>
    <Cell><Data ss:Type="Number">0.7</Data></Cell>
    <Cell><Data ss:Type="Number">33.299999999999997</Data></Cell>
    <Cell><Data ss:Type="Number">36.47</Data></Cell>
    <Cell ss:Index="9"><Data ss:Type="Number">885</Data></Cell>
   </Row>
   <Row>
    <Cell><Data ss:Type="DateTime">2014-11-26T10:32:45.000</Data></Cell>
    <Cell><Data ss:Type="Number">0.8</Data></Cell>
    <Cell><Data ss:Type="Number">0.7</Data></Cell>
    <Cell><Data ss:Type="Number">32.1</Data></Cell>
    <Cell><Data ss:Type="Number">36.47</Data></Cell>
    <Cell ss:Index="9"><Data ss:Type="Number">886</Data></Cell>
   </Row>
   <Row>
    <Cell><Data ss:Type="DateTime">2014-11-26T10:32:46.000</Data></Cell>
    <Cell><Data ss:Type="Number">0.8</Data></Cell>
    <Cell><Data ss:Type="Number">0.7</Data></Cell>
    <Cell><Data ss:Type="Number">32.1</Data></Cell>
    <Cell><Data ss:Type="Number">36.47</Data></Cell>
    <Cell ss:Index="9"><Data ss:Type="Number">887</Data></Cell>
   </Row>
   <Row>
    <Cell><Data ss:Type="DateTime">2014-11-26T10:32:47.000</Data></Cell>
    <Cell><Data ss:Type="Number">0.9</Data></Cell>
    <Cell><Data ss:Type="Number">0.7</Data></Cell>
    <Cell><Data ss:Type="Number">32.1</Data></Cell>
    <Cell><Data ss:Type="Number">36.47</Data></Cell>
    <Cell ss:Index="9"><Data ss:Type="Number">888</Data></Cell>
   </Row>
   <Row>
    <Cell><Data ss:Type="DateTime">2014-11-26T10:32:48.000</Data></Cell>
    <Cell><Data ss:Type="Number">0.9</Data></Cell>
    <Cell><Data ss:Type="Number">0.7</Data></Cell>
    <Cell><Data ss:Type="Number">32</Data></Cell>
    <Cell><Data ss:Type="Number">36.47</Data></Cell>
    <Cell ss:Index="9"><Data ss:Type="Number">889</Data></Cell>
   </Row>
   <Row>
    <Cell><Data ss:Type="DateTime">2014-11-26T10:32:49.000</Data></Cell>
    <Cell><Data ss:Type="Number">0.9</Data></Cell>
    <Cell><Data ss:Type="Number">0.7</Data></Cell>
    <Cell><Data ss:Type="Number">32.1</Data></Cell>
    <Cell><Data ss:Type="Number">36.47</Data></Cell>
    <Cell ss:Index="9"><Data ss:Type="Number">890</Data></Cell>
   </Row>
   <Row>
    <Cell><Data ss:Type="DateTime">2014-11-26T10:32:50.000</Data></Cell>
    <Cell><Data ss:Type="Number">0.9</Data></Cell>
    <Cell><Data ss:Type="Number">0.7</Data></Cell>
    <Cell><Data ss:Type="Number">33</Data></Cell>
    <Cell><Data ss:Type="Number">36.47</Data></Cell>
    <Cell ss:Index="9"><Data ss:Type="Number">891</Data></Cell>
   </Row>
   <Row>
    <Cell><Data ss:Type="DateTime">2014-11-26T10:32:51.000</Data></Cell>
    <Cell><Data ss:Type="Number">0.9</Data></Cell>
    <Cell><Data ss:Type="Number">0.7</Data></Cell>
    <Cell><Data ss:Type="Number">33</Data></Cell>
    <Cell><Data ss:Type="Number">36.47</Data></Cell>
    <Cell ss:Index="9"><Data ss:Type="Number">892</Data></Cell>
   </Row>
   <Row>
    <Cell><Data ss:Type="DateTime">2014-11-26T10:32:52.000</Data></Cell>
    <Cell><Data ss:Type="Number">0.9</Data></Cell>
    <Cell><Data ss:Type="Number">0.7</Data></Cell>
    <Cell><Data ss:Type="Number">33.200000000000003</Data></Cell>
    <Cell><Data ss:Type="Number">36.47</Data></Cell>
    <Cell ss:Index="9"><Data ss:Type="Number">893</Data></Cell>
   </Row>
   <Row>
    <Cell><Data ss:Type="DateTime">2014-11-26T10:32:53.000</Data></Cell>
    <Cell><Data ss:Type="Number">0.9</Data></Cell>
    <Cell><Data ss:Type="Number">0.7</Data></Cell>
    <Cell><Data ss:Type="Number">33.299999999999997</Data></Cell>
    <Cell><Data ss:Type="Number">36.47</Data></Cell>
    <Cell ss:Index="9"><Data ss:Type="Number">894</Data></Cell>
   </Row>
   <Row>
    <Cell><Data ss:Type="DateTime">2014-11-26T10:32:54.000</Data></Cell>
    <Cell><Data ss:Type="Number">0.9</Data></Cell>
    <Cell><Data ss:Type="Number">0.7</Data></Cell>
    <Cell><Data ss:Type="Number">33.299999999999997</Data></Cell>
    <Cell><Data ss:Type="Number">36.47</Data></Cell>
    <Cell ss:Index="9"><Data ss:Type="Number">895</Data></Cell>
   </Row>
   <Row>
    <Cell><Data ss:Type="DateTime">2014-11-26T10:32:55.000</Data></Cell>
    <Cell><Data ss:Type="Number">0.9</Data></Cell>
    <Cell><Data ss:Type="Number">0.7</Data></Cell>
    <Cell><Data ss:Type="Number">32.6</Data></Cell>
    <Cell><Data ss:Type="Number">36.47</Data></Cell>
    <Cell ss:Index="9"><Data ss:Type="Number">896</Data></Cell>
   </Row>
   <Row>
    <Cell><Data ss:Type="DateTime">2014-11-26T10:32:56.000</Data></Cell>
    <Cell><Data ss:Type="Number">0.9</Data></Cell>
    <Cell><Data ss:Type="Number">0.7</Data></Cell>
    <Cell><Data ss:Type="Number">32.6</Data></Cell>
    <Cell><Data ss:Type="Number">36.46</Data></Cell>
    <Cell ss:Index="9"><Data ss:Type="Number">897</Data></Cell>
   </Row>
   <Row>
    <Cell><Data ss:Type="DateTime">2014-11-26T10:32:57.000</Data></Cell>
    <Cell><Data ss:Type="Number">0.9</Data></Cell>
    <Cell><Data ss:Type="Number">0.7</Data></Cell>
    <Cell><Data ss:Type="Number">32.6</Data></Cell>
    <Cell><Data ss:Type="Number">36.46</Data></Cell>
    <Cell ss:Index="9"><Data ss:Type="Number">898</Data></Cell>
   </Row>
   <Row>
    <Cell><Data ss:Type="DateTime">2014-11-26T10:32:58.000</Data></Cell>
    <Cell><Data ss:Type="Number">0.9</Data></Cell>
    <Cell><Data ss:Type="Number">0.7</Data></Cell>
    <Cell><Data ss:Type="Number">32.6</Data></Cell>
    <Cell><Data ss:Type="Number">36.46</Data></Cell>
    <Cell ss:Index="9"><Data ss:Type="Number">899</Data></Cell>
   </Row>
   <Row>
    <Cell><Data ss:Type="DateTime">2014-11-26T10:32:59.000</Data></Cell>
    <Cell><Data ss:Type="Number">0.9</Data></Cell>
    <Cell><Data ss:Type="Number">0.7</Data></Cell>
    <Cell><Data ss:Type="Number">32.6</Data></Cell>
    <Cell><Data ss:Type="Number">36.46</Data></Cell>
    <Cell ss:Index="9"><Data ss:Type="Number">900</Data></Cell>
   </Row>
   <Row>
    <Cell><Data ss:Type="DateTime">2014-11-26T10:33:00.000</Data></Cell>
    <Cell><Data ss:Type="Number">0.9</Data></Cell>
    <Cell><Data ss:Type="Number">0.7</Data></Cell>
    <Cell><Data ss:Type="Number">33</Data></Cell>
    <Cell><Data ss:Type="Number">36.46</Data></Cell>
    <Cell ss:Index="9"><Data ss:Type="Number">901</Data></Cell>
   </Row>
   <Row>
    <Cell><Data ss:Type="DateTime">2014-11-26T10:33:01.000</Data></Cell>
    <Cell><Data ss:Type="Number">0.9</Data></Cell>
    <Cell><Data ss:Type="Number">0.7</Data></Cell>
    <Cell><Data ss:Type="Number">33</Data></Cell>
    <Cell><Data ss:Type="Number">36.46</Data></Cell>
    <Cell ss:Index="9"><Data ss:Type="Number">902</Data></Cell>
   </Row>
   <Row>
    <Cell><Data ss:Type="DateTime">2014-11-26T10:33:02.000</Data></Cell>
    <Cell><Data ss:Type="Number">0.9</Data></Cell>
    <Cell><Data ss:Type="Number">0.7</Data></Cell>
    <Cell><Data ss:Type="Number">33.4</Data></Cell>
    <Cell><Data ss:Type="Number">36.46</Data></Cell>
    <Cell ss:Index="9"><Data ss:Type="Number">903</Data></Cell>
   </Row>
   <Row>
    <Cell><Data ss:Type="DateTime">2014-11-26T10:33:03.000</Data></Cell>
    <Cell><Data ss:Type="Number">0.9</Data></Cell>
    <Cell><Data ss:Type="Number">0.7</Data></Cell>
    <Cell><Data ss:Type="Number">33.6</Data></Cell>
    <Cell><Data ss:Type="Number">36.47</Data></Cell>
    <Cell ss:Index="9"><Data ss:Type="Number">904</Data></Cell>
   </Row>
   <Row>
    <Cell><Data ss:Type="DateTime">2014-11-26T10:33:04.000</Data></Cell>
    <Cell><Data ss:Type="Number">0.9</Data></Cell>
    <Cell><Data ss:Type="Number">0.7</Data></Cell>
    <Cell><Data ss:Type="Number">33.6</Data></Cell>
    <Cell><Data ss:Type="Number">36.47</Data></Cell>
    <Cell ss:Index="9"><Data ss:Type="Number">905</Data></Cell>
   </Row>
   <Row>
    <Cell><Data ss:Type="DateTime">2014-11-26T10:33:05.000</Data></Cell>
    <Cell><Data ss:Type="Number">0.9</Data></Cell>
    <Cell><Data ss:Type="Number">0.7</Data></Cell>
    <Cell><Data ss:Type="Number">32.799999999999997</Data></Cell>
    <Cell><Data ss:Type="Number">36.47</Data></Cell>
    <Cell ss:Index="9"><Data ss:Type="Number">906</Data></Cell>
   </Row>
   <Row>
    <Cell><Data ss:Type="DateTime">2014-11-26T10:33:06.000</Data></Cell>
    <Cell><Data ss:Type="Number">0.9</Data></Cell>
    <Cell><Data ss:Type="Number">0.8</Data></Cell>
    <Cell><Data ss:Type="Number">32.799999999999997</Data></Cell>
    <Cell><Data ss:Type="Number">36.47</Data></Cell>
    <Cell ss:Index="9"><Data ss:Type="Number">907</Data></Cell>
   </Row>
   <Row>
    <Cell><Data ss:Type="DateTime">2014-11-26T10:33:07.000</Data></Cell>
    <Cell><Data ss:Type="Number">0.9</Data></Cell>
    <Cell><Data ss:Type="Number">0.8</Data></Cell>
    <Cell><Data ss:Type="Number">32.799999999999997</Data></Cell>
    <Cell><Data ss:Type="Number">36.47</Data></Cell>
    <Cell ss:Index="9"><Data ss:Type="Number">908</Data></Cell>
   </Row>
   <Row>
    <Cell><Data ss:Type="DateTime">2014-11-26T10:33:08.000</Data></Cell>
    <Cell><Data ss:Type="Number">0.9</Data></Cell>
    <Cell><Data ss:Type="Number">0.8</Data></Cell>
    <Cell><Data ss:Type="Number">32.700000000000003</Data></Cell>
    <Cell><Data ss:Type="Number">36.47</Data></Cell>
    <Cell ss:Index="9"><Data ss:Type="Number">909</Data></Cell>
   </Row>
   <Row>
    <Cell><Data ss:Type="DateTime">2014-11-26T10:33:09.000</Data></Cell>
    <Cell><Data ss:Type="Number">0.9</Data></Cell>
    <Cell><Data ss:Type="Number">0.8</Data></Cell>
    <Cell><Data ss:Type="Number">32.799999999999997</Data></Cell>
    <Cell><Data ss:Type="Number">36.47</Data></Cell>
    <Cell ss:Index="9"><Data ss:Type="Number">910</Data></Cell>
   </Row>
   <Row>
    <Cell><Data ss:Type="DateTime">2014-11-26T10:33:10.000</Data></Cell>
    <Cell><Data ss:Type="Number">0.9</Data></Cell>
    <Cell><Data ss:Type="Number">0.7</Data></Cell>
    <Cell><Data ss:Type="Number">33.6</Data></Cell>
    <Cell><Data ss:Type="Number">36.47</Data></Cell>
    <Cell ss:Index="9"><Data ss:Type="Number">911</Data></Cell>
   </Row>
   <Row>
    <Cell><Data ss:Type="DateTime">2014-11-26T10:33:11.000</Data></Cell>
    <Cell><Data ss:Type="Number">0.9</Data></Cell>
    <Cell><Data ss:Type="Number">0.7</Data></Cell>
    <Cell><Data ss:Type="Number">33.5</Data></Cell>
    <Cell><Data ss:Type="Number">36.47</Data></Cell>
    <Cell ss:Index="9"><Data ss:Type="Number">912</Data></Cell>
   </Row>
   <Row>
    <Cell><Data ss:Type="DateTime">2014-11-26T10:33:12.000</Data></Cell>
    <Cell><Data ss:Type="Number">0.9</Data></Cell>
    <Cell><Data ss:Type="Number">0.7</Data></Cell>
    <Cell><Data ss:Type="Number">33.5</Data></Cell>
    <Cell><Data ss:Type="Number">36.47</Data></Cell>
    <Cell ss:Index="9"><Data ss:Type="Number">913</Data></Cell>
   </Row>
   <Row>
    <Cell><Data ss:Type="DateTime">2014-11-26T10:33:13.000</Data></Cell>
    <Cell><Data ss:Type="Number">0.9</Data></Cell>
    <Cell><Data ss:Type="Number">0.7</Data></Cell>
    <Cell><Data ss:Type="Number">33.5</Data></Cell>
    <Cell><Data ss:Type="Number">36.479999999999997</Data></Cell>
    <Cell ss:Index="9"><Data ss:Type="Number">914</Data></Cell>
   </Row>
   <Row>
    <Cell><Data ss:Type="DateTime">2014-11-26T10:33:14.000</Data></Cell>
    <Cell><Data ss:Type="Number">0.9</Data></Cell>
    <Cell><Data ss:Type="Number">0.7</Data></Cell>
    <Cell><Data ss:Type="Number">33.5</Data></Cell>
    <Cell><Data ss:Type="Number">36.479999999999997</Data></Cell>
    <Cell ss:Index="9"><Data ss:Type="Number">915</Data></Cell>
   </Row>
   <Row>
    <Cell><Data ss:Type="DateTime">2014-11-26T10:33:15.000</Data></Cell>
    <Cell><Data ss:Type="Number">0.9</Data></Cell>
    <Cell><Data ss:Type="Number">0.7</Data></Cell>
    <Cell><Data ss:Type="Number">32.299999999999997</Data></Cell>
    <Cell><Data ss:Type="Number">36.479999999999997</Data></Cell>
    <Cell ss:Index="9"><Data ss:Type="Number">916</Data></Cell>
   </Row>
   <Row>
    <Cell><Data ss:Type="DateTime">2014-11-26T10:33:16.000</Data></Cell>
    <Cell><Data ss:Type="Number">0.9</Data></Cell>
    <Cell><Data ss:Type="Number">0.7</Data></Cell>
    <Cell><Data ss:Type="Number">32.299999999999997</Data></Cell>
    <Cell><Data ss:Type="Number">36.479999999999997</Data></Cell>
    <Cell ss:Index="9"><Data ss:Type="Number">917</Data></Cell>
   </Row>
   <Row>
    <Cell><Data ss:Type="DateTime">2014-11-26T10:33:17.000</Data></Cell>
    <Cell><Data ss:Type="Number">0.9</Data></Cell>
    <Cell><Data ss:Type="Number">0.7</Data></Cell>
    <Cell><Data ss:Type="Number">31.8</Data></Cell>
    <Cell><Data ss:Type="Number">36.479999999999997</Data></Cell>
    <Cell ss:Index="9"><Data ss:Type="Number">918</Data></Cell>
   </Row>
   <Row>
    <Cell><Data ss:Type="DateTime">2014-11-26T10:33:18.000</Data></Cell>
    <Cell><Data ss:Type="Number">0.9</Data></Cell>
    <Cell><Data ss:Type="Number">0.8</Data></Cell>
    <Cell><Data ss:Type="Number">31.8</Data></Cell>
    <Cell><Data ss:Type="Number">36.49</Data></Cell>
    <Cell ss:Index="9"><Data ss:Type="Number">919</Data></Cell>
   </Row>
   <Row>
    <Cell><Data ss:Type="DateTime">2014-11-26T10:33:19.000</Data></Cell>
    <Cell><Data ss:Type="Number">0.9</Data></Cell>
    <Cell><Data ss:Type="Number">0.8</Data></Cell>
    <Cell><Data ss:Type="Number">31.9</Data></Cell>
    <Cell><Data ss:Type="Number">36.49</Data></Cell>
    <Cell ss:Index="9"><Data ss:Type="Number">920</Data></Cell>
   </Row>
   <Row>
    <Cell><Data ss:Type="DateTime">2014-11-26T10:33:20.000</Data></Cell>
    <Cell><Data ss:Type="Number">0.9</Data></Cell>
    <Cell><Data ss:Type="Number">0.8</Data></Cell>
    <Cell><Data ss:Type="Number">32.700000000000003</Data></Cell>
    <Cell><Data ss:Type="Number">36.49</Data></Cell>
    <Cell ss:Index="9"><Data ss:Type="Number">921</Data></Cell>
   </Row>
   <Row>
    <Cell><Data ss:Type="DateTime">2014-11-26T10:33:21.000</Data></Cell>
    <Cell><Data ss:Type="Number">0.9</Data></Cell>
    <Cell><Data ss:Type="Number">0.8</Data></Cell>
    <Cell><Data ss:Type="Number">32.700000000000003</Data></Cell>
    <Cell><Data ss:Type="Number">36.49</Data></Cell>
    <Cell ss:Index="9"><Data ss:Type="Number">922</Data></Cell>
   </Row>
   <Row>
    <Cell><Data ss:Type="DateTime">2014-11-26T10:33:22.000</Data></Cell>
    <Cell><Data ss:Type="Number">0.9</Data></Cell>
    <Cell><Data ss:Type="Number">0.8</Data></Cell>
    <Cell><Data ss:Type="Number">32.700000000000003</Data></Cell>
    <Cell><Data ss:Type="Number">36.49</Data></Cell>
    <Cell ss:Index="9"><Data ss:Type="Number">923</Data></Cell>
   </Row>
   <Row>
    <Cell><Data ss:Type="DateTime">2014-11-26T10:33:23.000</Data></Cell>
    <Cell><Data ss:Type="Number">0.9</Data></Cell>
    <Cell><Data ss:Type="Number">0.8</Data></Cell>
    <Cell><Data ss:Type="Number">32.700000000000003</Data></Cell>
    <Cell><Data ss:Type="Number">36.49</Data></Cell>
    <Cell ss:Index="9"><Data ss:Type="Number">924</Data></Cell>
   </Row>
   <Row>
    <Cell><Data ss:Type="DateTime">2014-11-26T10:33:24.000</Data></Cell>
    <Cell><Data ss:Type="Number">0.9</Data></Cell>
    <Cell><Data ss:Type="Number">0.8</Data></Cell>
    <Cell><Data ss:Type="Number">32.700000000000003</Data></Cell>
    <Cell><Data ss:Type="Number">36.49</Data></Cell>
    <Cell ss:Index="9"><Data ss:Type="Number">925</Data></Cell>
   </Row>
   <Row>
    <Cell><Data ss:Type="DateTime">2014-11-26T10:33:25.000</Data></Cell>
    <Cell><Data ss:Type="Number">0.9</Data></Cell>
    <Cell><Data ss:Type="Number">0.8</Data></Cell>
    <Cell><Data ss:Type="Number">32.700000000000003</Data></Cell>
    <Cell><Data ss:Type="Number">36.5</Data></Cell>
    <Cell ss:Index="9"><Data ss:Type="Number">926</Data></Cell>
   </Row>
   <Row>
    <Cell><Data ss:Type="DateTime">2014-11-26T10:33:26.000</Data></Cell>
    <Cell><Data ss:Type="Number">0.9</Data></Cell>
    <Cell><Data ss:Type="Number">0.7</Data></Cell>
    <Cell><Data ss:Type="Number">33</Data></Cell>
    <Cell><Data ss:Type="Number">36.5</Data></Cell>
    <Cell ss:Index="9"><Data ss:Type="Number">927</Data></Cell>
   </Row>
   <Row>
    <Cell><Data ss:Type="DateTime">2014-11-26T10:33:27.000</Data></Cell>
    <Cell><Data ss:Type="Number">0.9</Data></Cell>
    <Cell><Data ss:Type="Number">0.7</Data></Cell>
    <Cell><Data ss:Type="Number">32.799999999999997</Data></Cell>
    <Cell><Data ss:Type="Number">36.5</Data></Cell>
    <Cell ss:Index="9"><Data ss:Type="Number">928</Data></Cell>
   </Row>
   <Row>
    <Cell><Data ss:Type="DateTime">2014-11-26T10:33:28.000</Data></Cell>
    <Cell><Data ss:Type="Number">0.9</Data></Cell>
    <Cell><Data ss:Type="Number">0.7</Data></Cell>
    <Cell><Data ss:Type="Number">32.799999999999997</Data></Cell>
    <Cell><Data ss:Type="Number">36.5</Data></Cell>
    <Cell ss:Index="9"><Data ss:Type="Number">929</Data></Cell>
   </Row>
   <Row>
    <Cell><Data ss:Type="DateTime">2014-11-26T10:33:29.000</Data></Cell>
    <Cell><Data ss:Type="Number">0.9</Data></Cell>
    <Cell><Data ss:Type="Number">0.7</Data></Cell>
    <Cell><Data ss:Type="Number">33.700000000000003</Data></Cell>
    <Cell><Data ss:Type="Number">36.520000000000003</Data></Cell>
    <Cell ss:Index="9"><Data ss:Type="Number">930</Data></Cell>
   </Row>
   <Row>
    <Cell><Data ss:Type="DateTime">2014-11-26T10:33:30.000</Data></Cell>
    <Cell><Data ss:Type="Number">0.8</Data></Cell>
    <Cell><Data ss:Type="Number">0.7</Data></Cell>
    <Cell><Data ss:Type="Number">33.700000000000003</Data></Cell>
    <Cell><Data ss:Type="Number">36.520000000000003</Data></Cell>
    <Cell ss:Index="9"><Data ss:Type="Number">931</Data></Cell>
   </Row>
   <Row>
    <Cell><Data ss:Type="DateTime">2014-11-26T10:33:31.000</Data></Cell>
    <Cell><Data ss:Type="Number">0.8</Data></Cell>
    <Cell><Data ss:Type="Number">0.8</Data></Cell>
    <Cell><Data ss:Type="Number">33.700000000000003</Data></Cell>
    <Cell><Data ss:Type="Number">36.520000000000003</Data></Cell>
    <Cell ss:Index="9"><Data ss:Type="Number">932</Data></Cell>
   </Row>
   <Row>
    <Cell><Data ss:Type="DateTime">2014-11-26T10:33:32.000</Data></Cell>
    <Cell><Data ss:Type="Number">0.8</Data></Cell>
    <Cell><Data ss:Type="Number">0.8</Data></Cell>
    <Cell><Data ss:Type="Number">33.700000000000003</Data></Cell>
    <Cell><Data ss:Type="Number">36.520000000000003</Data></Cell>
    <Cell ss:Index="9"><Data ss:Type="Number">933</Data></Cell>
   </Row>
   <Row>
    <Cell><Data ss:Type="DateTime">2014-11-26T10:33:33.000</Data></Cell>
    <Cell><Data ss:Type="Number">0.8</Data></Cell>
    <Cell><Data ss:Type="Number">0.8</Data></Cell>
    <Cell><Data ss:Type="Number">33.700000000000003</Data></Cell>
    <Cell><Data ss:Type="Number">36.520000000000003</Data></Cell>
    <Cell ss:Index="9"><Data ss:Type="Number">934</Data></Cell>
   </Row>
   <Row>
    <Cell><Data ss:Type="DateTime">2014-11-26T10:33:34.000</Data></Cell>
    <Cell><Data ss:Type="Number">0.8</Data></Cell>
    <Cell><Data ss:Type="Number">0.8</Data></Cell>
    <Cell><Data ss:Type="Number">32.9</Data></Cell>
    <Cell><Data ss:Type="Number">36.520000000000003</Data></Cell>
    <Cell ss:Index="9"><Data ss:Type="Number">935</Data></Cell>
   </Row>
   <Row>
    <Cell><Data ss:Type="DateTime">2014-11-26T10:33:35.000</Data></Cell>
    <Cell><Data ss:Type="Number">0.8</Data></Cell>
    <Cell><Data ss:Type="Number">0.8</Data></Cell>
    <Cell><Data ss:Type="Number">32.9</Data></Cell>
    <Cell><Data ss:Type="Number">36.53</Data></Cell>
    <Cell ss:Index="9"><Data ss:Type="Number">936</Data></Cell>
   </Row>
   <Row>
    <Cell><Data ss:Type="DateTime">2014-11-26T10:33:36.000</Data></Cell>
    <Cell><Data ss:Type="Number">0.8</Data></Cell>
    <Cell><Data ss:Type="Number">0.8</Data></Cell>
    <Cell><Data ss:Type="Number">32.9</Data></Cell>
    <Cell><Data ss:Type="Number">36.53</Data></Cell>
    <Cell ss:Index="9"><Data ss:Type="Number">937</Data></Cell>
   </Row>
   <Row>
    <Cell><Data ss:Type="DateTime">2014-11-26T10:33:37.000</Data></Cell>
    <Cell><Data ss:Type="Number">0.8</Data></Cell>
    <Cell><Data ss:Type="Number">0.8</Data></Cell>
    <Cell><Data ss:Type="Number">32.9</Data></Cell>
    <Cell><Data ss:Type="Number">36.53</Data></Cell>
    <Cell ss:Index="9"><Data ss:Type="Number">938</Data></Cell>
   </Row>
   <Row>
    <Cell><Data ss:Type="DateTime">2014-11-26T10:33:38.000</Data></Cell>
    <Cell><Data ss:Type="Number">0.9</Data></Cell>
    <Cell><Data ss:Type="Number">0.8</Data></Cell>
    <Cell><Data ss:Type="Number">32.9</Data></Cell>
    <Cell><Data ss:Type="Number">36.53</Data></Cell>
    <Cell ss:Index="9"><Data ss:Type="Number">939</Data></Cell>
   </Row>
   <Row>
    <Cell><Data ss:Type="DateTime">2014-11-26T10:33:39.000</Data></Cell>
    <Cell><Data ss:Type="Number">0.9</Data></Cell>
    <Cell><Data ss:Type="Number">0.8</Data></Cell>
    <Cell><Data ss:Type="Number">33.1</Data></Cell>
    <Cell><Data ss:Type="Number">36.53</Data></Cell>
    <Cell ss:Index="9"><Data ss:Type="Number">940</Data></Cell>
   </Row>
   <Row>
    <Cell><Data ss:Type="DateTime">2014-11-26T10:33:40.000</Data></Cell>
    <Cell><Data ss:Type="Number">0.9</Data></Cell>
    <Cell><Data ss:Type="Number">0.8</Data></Cell>
    <Cell><Data ss:Type="Number">32.799999999999997</Data></Cell>
    <Cell><Data ss:Type="Number">36.53</Data></Cell>
    <Cell ss:Index="9"><Data ss:Type="Number">941</Data></Cell>
   </Row>
   <Row>
    <Cell><Data ss:Type="DateTime">2014-11-26T10:33:41.000</Data></Cell>
    <Cell><Data ss:Type="Number">0.9</Data></Cell>
    <Cell><Data ss:Type="Number">0.8</Data></Cell>
    <Cell><Data ss:Type="Number">33.700000000000003</Data></Cell>
    <Cell><Data ss:Type="Number">36.53</Data></Cell>
    <Cell ss:Index="9"><Data ss:Type="Number">942</Data></Cell>
   </Row>
   <Row>
    <Cell><Data ss:Type="DateTime">2014-11-26T10:33:42.000</Data></Cell>
    <Cell><Data ss:Type="Number">0.9</Data></Cell>
    <Cell><Data ss:Type="Number">0.8</Data></Cell>
    <Cell><Data ss:Type="Number">33.5</Data></Cell>
    <Cell><Data ss:Type="Number">36.53</Data></Cell>
    <Cell ss:Index="9"><Data ss:Type="Number">943</Data></Cell>
   </Row>
   <Row>
    <Cell><Data ss:Type="DateTime">2014-11-26T10:33:43.000</Data></Cell>
    <Cell><Data ss:Type="Number">0.9</Data></Cell>
    <Cell><Data ss:Type="Number">0.8</Data></Cell>
    <Cell><Data ss:Type="Number">33.200000000000003</Data></Cell>
    <Cell><Data ss:Type="Number">36.53</Data></Cell>
    <Cell ss:Index="9"><Data ss:Type="Number">944</Data></Cell>
   </Row>
   <Row>
    <Cell><Data ss:Type="DateTime">2014-11-26T10:33:44.000</Data></Cell>
    <Cell><Data ss:Type="Number">0.9</Data></Cell>
    <Cell><Data ss:Type="Number">0.8</Data></Cell>
    <Cell><Data ss:Type="Number">33.200000000000003</Data></Cell>
    <Cell><Data ss:Type="Number">36.53</Data></Cell>
    <Cell ss:Index="9"><Data ss:Type="Number">945</Data></Cell>
   </Row>
   <Row>
    <Cell><Data ss:Type="DateTime">2014-11-26T10:33:45.000</Data></Cell>
    <Cell><Data ss:Type="Number">0.9</Data></Cell>
    <Cell><Data ss:Type="Number">0.8</Data></Cell>
    <Cell><Data ss:Type="Number">33.200000000000003</Data></Cell>
    <Cell><Data ss:Type="Number">36.53</Data></Cell>
    <Cell ss:Index="9"><Data ss:Type="Number">946</Data></Cell>
   </Row>
   <Row>
    <Cell><Data ss:Type="DateTime">2014-11-26T10:33:46.000</Data></Cell>
    <Cell><Data ss:Type="Number">0.9</Data></Cell>
    <Cell><Data ss:Type="Number">0.8</Data></Cell>
    <Cell><Data ss:Type="Number">33.200000000000003</Data></Cell>
    <Cell><Data ss:Type="Number">36.53</Data></Cell>
    <Cell ss:Index="9"><Data ss:Type="Number">947</Data></Cell>
   </Row>
   <Row>
    <Cell><Data ss:Type="DateTime">2014-11-26T10:33:47.000</Data></Cell>
    <Cell><Data ss:Type="Number">0.9</Data></Cell>
    <Cell><Data ss:Type="Number">0.8</Data></Cell>
    <Cell><Data ss:Type="Number">33.200000000000003</Data></Cell>
    <Cell><Data ss:Type="Number">36.53</Data></Cell>
    <Cell ss:Index="9"><Data ss:Type="Number">948</Data></Cell>
   </Row>
   <Row>
    <Cell><Data ss:Type="DateTime">2014-11-26T10:33:48.000</Data></Cell>
    <Cell><Data ss:Type="Number">0.9</Data></Cell>
    <Cell><Data ss:Type="Number">0.8</Data></Cell>
    <Cell><Data ss:Type="Number">33.4</Data></Cell>
    <Cell><Data ss:Type="Number">36.53</Data></Cell>
    <Cell ss:Index="9"><Data ss:Type="Number">949</Data></Cell>
   </Row>
   <Row>
    <Cell><Data ss:Type="DateTime">2014-11-26T10:33:49.000</Data></Cell>
    <Cell><Data ss:Type="Number">0.9</Data></Cell>
    <Cell><Data ss:Type="Number">0.8</Data></Cell>
    <Cell><Data ss:Type="Number">33.6</Data></Cell>
    <Cell><Data ss:Type="Number">36.53</Data></Cell>
    <Cell ss:Index="9"><Data ss:Type="Number">950</Data></Cell>
   </Row>
   <Row>
    <Cell><Data ss:Type="DateTime">2014-11-26T10:33:50.000</Data></Cell>
    <Cell><Data ss:Type="Number">0.9</Data></Cell>
    <Cell><Data ss:Type="Number">0.8</Data></Cell>
    <Cell><Data ss:Type="Number">33.5</Data></Cell>
    <Cell><Data ss:Type="Number">36.53</Data></Cell>
    <Cell ss:Index="9"><Data ss:Type="Number">951</Data></Cell>
   </Row>
   <Row>
    <Cell><Data ss:Type="DateTime">2014-11-26T10:33:51.000</Data></Cell>
    <Cell><Data ss:Type="Number">0.9</Data></Cell>
    <Cell><Data ss:Type="Number">0.8</Data></Cell>
    <Cell><Data ss:Type="Number">33.5</Data></Cell>
    <Cell><Data ss:Type="Number">36.53</Data></Cell>
    <Cell ss:Index="9"><Data ss:Type="Number">952</Data></Cell>
   </Row>
   <Row>
    <Cell><Data ss:Type="DateTime">2014-11-26T10:33:52.000</Data></Cell>
    <Cell><Data ss:Type="Number">0.9</Data></Cell>
    <Cell><Data ss:Type="Number">0.8</Data></Cell>
    <Cell><Data ss:Type="Number">33.5</Data></Cell>
    <Cell><Data ss:Type="Number">36.53</Data></Cell>
    <Cell ss:Index="9"><Data ss:Type="Number">953</Data></Cell>
   </Row>
   <Row>
    <Cell><Data ss:Type="DateTime">2014-11-26T10:33:53.000</Data></Cell>
    <Cell><Data ss:Type="Number">0.9</Data></Cell>
    <Cell><Data ss:Type="Number">0.8</Data></Cell>
    <Cell><Data ss:Type="Number">33.5</Data></Cell>
    <Cell><Data ss:Type="Number">36.53</Data></Cell>
    <Cell ss:Index="9"><Data ss:Type="Number">954</Data></Cell>
   </Row>
   <Row>
    <Cell><Data ss:Type="DateTime">2014-11-26T10:33:54.000</Data></Cell>
    <Cell><Data ss:Type="Number">0.9</Data></Cell>
    <Cell><Data ss:Type="Number">0.8</Data></Cell>
    <Cell><Data ss:Type="Number">33.5</Data></Cell>
    <Cell><Data ss:Type="Number">36.53</Data></Cell>
    <Cell ss:Index="9"><Data ss:Type="Number">955</Data></Cell>
   </Row>
   <Row>
    <Cell><Data ss:Type="DateTime">2014-11-26T10:33:55.000</Data></Cell>
    <Cell><Data ss:Type="Number">0.9</Data></Cell>
    <Cell><Data ss:Type="Number">0.8</Data></Cell>
    <Cell><Data ss:Type="Number">33.5</Data></Cell>
    <Cell><Data ss:Type="Number">36.53</Data></Cell>
    <Cell ss:Index="9"><Data ss:Type="Number">956</Data></Cell>
   </Row>
   <Row>
    <Cell><Data ss:Type="DateTime">2014-11-26T10:33:56.000</Data></Cell>
    <Cell><Data ss:Type="Number">0.9</Data></Cell>
    <Cell><Data ss:Type="Number">0.8</Data></Cell>
    <Cell><Data ss:Type="Number">33.700000000000003</Data></Cell>
    <Cell><Data ss:Type="Number">36.53</Data></Cell>
    <Cell ss:Index="9"><Data ss:Type="Number">957</Data></Cell>
   </Row>
   <Row>
    <Cell><Data ss:Type="DateTime">2014-11-26T10:33:57.000</Data></Cell>
    <Cell><Data ss:Type="Number">0.9</Data></Cell>
    <Cell><Data ss:Type="Number">0.8</Data></Cell>
    <Cell><Data ss:Type="Number">33.9</Data></Cell>
    <Cell><Data ss:Type="Number">36.53</Data></Cell>
    <Cell ss:Index="9"><Data ss:Type="Number">958</Data></Cell>
   </Row>
   <Row>
    <Cell><Data ss:Type="DateTime">2014-11-26T10:33:58.000</Data></Cell>
    <Cell><Data ss:Type="Number">0.9</Data></Cell>
    <Cell><Data ss:Type="Number">0.8</Data></Cell>
    <Cell><Data ss:Type="Number">34</Data></Cell>
    <Cell><Data ss:Type="Number">36.53</Data></Cell>
    <Cell ss:Index="9"><Data ss:Type="Number">959</Data></Cell>
   </Row>
   <Row>
    <Cell><Data ss:Type="DateTime">2014-11-26T10:33:59.000</Data></Cell>
    <Cell><Data ss:Type="Number">0.9</Data></Cell>
    <Cell><Data ss:Type="Number">0.8</Data></Cell>
    <Cell><Data ss:Type="Number">34</Data></Cell>
    <Cell><Data ss:Type="Number">36.53</Data></Cell>
    <Cell ss:Index="9"><Data ss:Type="Number">960</Data></Cell>
   </Row>
   <Row>
    <Cell><Data ss:Type="DateTime">2014-11-26T10:34:00.000</Data></Cell>
    <Cell><Data ss:Type="Number">0.9</Data></Cell>
    <Cell><Data ss:Type="Number">0.8</Data></Cell>
    <Cell><Data ss:Type="Number">34</Data></Cell>
    <Cell><Data ss:Type="Number">36.53</Data></Cell>
    <Cell ss:Index="9"><Data ss:Type="Number">961</Data></Cell>
   </Row>
   <Row>
    <Cell><Data ss:Type="DateTime">2014-11-26T10:34:01.000</Data></Cell>
    <Cell><Data ss:Type="Number">0.9</Data></Cell>
    <Cell><Data ss:Type="Number">0.8</Data></Cell>
    <Cell><Data ss:Type="Number">33.4</Data></Cell>
    <Cell><Data ss:Type="Number">36.53</Data></Cell>
    <Cell ss:Index="9"><Data ss:Type="Number">962</Data></Cell>
   </Row>
   <Row>
    <Cell><Data ss:Type="DateTime">2014-11-26T10:34:02.000</Data></Cell>
    <Cell><Data ss:Type="Number">0.9</Data></Cell>
    <Cell><Data ss:Type="Number">0.8</Data></Cell>
    <Cell><Data ss:Type="Number">33.4</Data></Cell>
    <Cell><Data ss:Type="Number">36.53</Data></Cell>
    <Cell ss:Index="9"><Data ss:Type="Number">963</Data></Cell>
   </Row>
   <Row>
    <Cell><Data ss:Type="DateTime">2014-11-26T10:34:03.000</Data></Cell>
    <Cell><Data ss:Type="Number">0.9</Data></Cell>
    <Cell><Data ss:Type="Number">0.8</Data></Cell>
    <Cell><Data ss:Type="Number">33.4</Data></Cell>
    <Cell><Data ss:Type="Number">36.53</Data></Cell>
    <Cell ss:Index="9"><Data ss:Type="Number">964</Data></Cell>
   </Row>
   <Row>
    <Cell><Data ss:Type="DateTime">2014-11-26T10:34:04.000</Data></Cell>
    <Cell><Data ss:Type="Number">0.9</Data></Cell>
    <Cell><Data ss:Type="Number">0.8</Data></Cell>
    <Cell><Data ss:Type="Number">33.4</Data></Cell>
    <Cell><Data ss:Type="Number">36.53</Data></Cell>
    <Cell ss:Index="9"><Data ss:Type="Number">965</Data></Cell>
   </Row>
   <Row>
    <Cell><Data ss:Type="DateTime">2014-11-26T10:34:05.000</Data></Cell>
    <Cell><Data ss:Type="Number">0.9</Data></Cell>
    <Cell><Data ss:Type="Number">0.8</Data></Cell>
    <Cell><Data ss:Type="Number">33.4</Data></Cell>
    <Cell><Data ss:Type="Number">36.53</Data></Cell>
    <Cell ss:Index="9"><Data ss:Type="Number">966</Data></Cell>
   </Row>
   <Row>
    <Cell><Data ss:Type="DateTime">2014-11-26T10:34:06.000</Data></Cell>
    <Cell><Data ss:Type="Number">0.9</Data></Cell>
    <Cell><Data ss:Type="Number">0.8</Data></Cell>
    <Cell><Data ss:Type="Number">34.1</Data></Cell>
    <Cell><Data ss:Type="Number">36.53</Data></Cell>
    <Cell ss:Index="9"><Data ss:Type="Number">967</Data></Cell>
   </Row>
   <Row>
    <Cell><Data ss:Type="DateTime">2014-11-26T10:34:07.000</Data></Cell>
    <Cell><Data ss:Type="Number">0.9</Data></Cell>
    <Cell><Data ss:Type="Number">0.8</Data></Cell>
    <Cell><Data ss:Type="Number">34</Data></Cell>
    <Cell><Data ss:Type="Number">36.53</Data></Cell>
    <Cell ss:Index="9"><Data ss:Type="Number">968</Data></Cell>
   </Row>
   <Row>
    <Cell><Data ss:Type="DateTime">2014-11-26T10:34:08.000</Data></Cell>
    <Cell><Data ss:Type="Number">0.9</Data></Cell>
    <Cell><Data ss:Type="Number">0.8</Data></Cell>
    <Cell><Data ss:Type="Number">34.799999999999997</Data></Cell>
    <Cell><Data ss:Type="Number">36.53</Data></Cell>
    <Cell ss:Index="9"><Data ss:Type="Number">969</Data></Cell>
   </Row>
   <Row>
    <Cell><Data ss:Type="DateTime">2014-11-26T10:34:09.000</Data></Cell>
    <Cell><Data ss:Type="Number">0.9</Data></Cell>
    <Cell><Data ss:Type="Number">0.8</Data></Cell>
    <Cell><Data ss:Type="Number">34.799999999999997</Data></Cell>
    <Cell><Data ss:Type="Number">36.53</Data></Cell>
    <Cell ss:Index="9"><Data ss:Type="Number">970</Data></Cell>
   </Row>
   <Row>
    <Cell><Data ss:Type="DateTime">2014-11-26T10:34:10.000</Data></Cell>
    <Cell><Data ss:Type="Number">0.9</Data></Cell>
    <Cell><Data ss:Type="Number">0.8</Data></Cell>
    <Cell><Data ss:Type="Number">34.4</Data></Cell>
    <Cell><Data ss:Type="Number">36.54</Data></Cell>
    <Cell ss:Index="9"><Data ss:Type="Number">971</Data></Cell>
   </Row>
   <Row>
    <Cell><Data ss:Type="DateTime">2014-11-26T10:34:11.000</Data></Cell>
    <Cell><Data ss:Type="Number">0.9</Data></Cell>
    <Cell><Data ss:Type="Number">0.8</Data></Cell>
    <Cell><Data ss:Type="Number">34.4</Data></Cell>
    <Cell><Data ss:Type="Number">36.54</Data></Cell>
    <Cell ss:Index="9"><Data ss:Type="Number">972</Data></Cell>
   </Row>
   <Row>
    <Cell><Data ss:Type="DateTime">2014-11-26T10:34:12.000</Data></Cell>
    <Cell><Data ss:Type="Number">0.9</Data></Cell>
    <Cell><Data ss:Type="Number">0.8</Data></Cell>
    <Cell><Data ss:Type="Number">34.4</Data></Cell>
    <Cell><Data ss:Type="Number">36.54</Data></Cell>
    <Cell ss:Index="9"><Data ss:Type="Number">973</Data></Cell>
   </Row>
   <Row>
    <Cell><Data ss:Type="DateTime">2014-11-26T10:34:13.000</Data></Cell>
    <Cell><Data ss:Type="Number">0.9</Data></Cell>
    <Cell><Data ss:Type="Number">0.8</Data></Cell>
    <Cell><Data ss:Type="Number">34.4</Data></Cell>
    <Cell><Data ss:Type="Number">36.54</Data></Cell>
    <Cell ss:Index="9"><Data ss:Type="Number">974</Data></Cell>
   </Row>
   <Row>
    <Cell><Data ss:Type="DateTime">2014-11-26T10:34:14.000</Data></Cell>
    <Cell><Data ss:Type="Number">0.9</Data></Cell>
    <Cell><Data ss:Type="Number">0.8</Data></Cell>
    <Cell><Data ss:Type="Number">34.5</Data></Cell>
    <Cell><Data ss:Type="Number">36.54</Data></Cell>
    <Cell ss:Index="9"><Data ss:Type="Number">975</Data></Cell>
   </Row>
   <Row>
    <Cell><Data ss:Type="DateTime">2014-11-26T10:34:15.000</Data></Cell>
    <Cell><Data ss:Type="Number">0.9</Data></Cell>
    <Cell><Data ss:Type="Number">0.8</Data></Cell>
    <Cell><Data ss:Type="Number">34.9</Data></Cell>
    <Cell><Data ss:Type="Number">36.54</Data></Cell>
    <Cell ss:Index="9"><Data ss:Type="Number">976</Data></Cell>
   </Row>
   <Row>
    <Cell><Data ss:Type="DateTime">2014-11-26T10:34:16.000</Data></Cell>
    <Cell><Data ss:Type="Number">0.9</Data></Cell>
    <Cell><Data ss:Type="Number">0.8</Data></Cell>
    <Cell><Data ss:Type="Number">34.9</Data></Cell>
    <Cell><Data ss:Type="Number">36.54</Data></Cell>
    <Cell ss:Index="9"><Data ss:Type="Number">977</Data></Cell>
   </Row>
   <Row>
    <Cell><Data ss:Type="DateTime">2014-11-26T10:34:17.000</Data></Cell>
    <Cell><Data ss:Type="Number">0.9</Data></Cell>
    <Cell><Data ss:Type="Number">0.8</Data></Cell>
    <Cell><Data ss:Type="Number">34.9</Data></Cell>
    <Cell><Data ss:Type="Number">36.54</Data></Cell>
    <Cell ss:Index="9"><Data ss:Type="Number">978</Data></Cell>
   </Row>
   <Row>
    <Cell><Data ss:Type="DateTime">2014-11-26T10:34:18.000</Data></Cell>
    <Cell><Data ss:Type="Number">0.9</Data></Cell>
    <Cell><Data ss:Type="Number">0.8</Data></Cell>
    <Cell><Data ss:Type="Number">35.1</Data></Cell>
    <Cell><Data ss:Type="Number">36.549999999999997</Data></Cell>
    <Cell ss:Index="9"><Data ss:Type="Number">979</Data></Cell>
   </Row>
   <Row>
    <Cell><Data ss:Type="DateTime">2014-11-26T10:34:19.000</Data></Cell>
    <Cell><Data ss:Type="Number">0.9</Data></Cell>
    <Cell><Data ss:Type="Number">0.9</Data></Cell>
    <Cell><Data ss:Type="Number">35.299999999999997</Data></Cell>
    <Cell><Data ss:Type="Number">36.549999999999997</Data></Cell>
    <Cell ss:Index="9"><Data ss:Type="Number">980</Data></Cell>
   </Row>
   <Row>
    <Cell><Data ss:Type="DateTime">2014-11-26T10:34:20.000</Data></Cell>
    <Cell><Data ss:Type="Number">0.9</Data></Cell>
    <Cell><Data ss:Type="Number">0.9</Data></Cell>
    <Cell><Data ss:Type="Number">34.6</Data></Cell>
    <Cell><Data ss:Type="Number">36.549999999999997</Data></Cell>
    <Cell ss:Index="9"><Data ss:Type="Number">981</Data></Cell>
   </Row>
   <Row>
    <Cell><Data ss:Type="DateTime">2014-11-26T10:34:21.000</Data></Cell>
    <Cell><Data ss:Type="Number">0.9</Data></Cell>
    <Cell><Data ss:Type="Number">0.9</Data></Cell>
    <Cell><Data ss:Type="Number">34.6</Data></Cell>
    <Cell><Data ss:Type="Number">36.549999999999997</Data></Cell>
    <Cell ss:Index="9"><Data ss:Type="Number">982</Data></Cell>
   </Row>
   <Row>
    <Cell><Data ss:Type="DateTime">2014-11-26T10:34:22.000</Data></Cell>
    <Cell><Data ss:Type="Number">0.9</Data></Cell>
    <Cell><Data ss:Type="Number">0.9</Data></Cell>
    <Cell><Data ss:Type="Number">34.6</Data></Cell>
    <Cell><Data ss:Type="Number">36.549999999999997</Data></Cell>
    <Cell ss:Index="9"><Data ss:Type="Number">983</Data></Cell>
   </Row>
   <Row>
    <Cell><Data ss:Type="DateTime">2014-11-26T10:34:23.000</Data></Cell>
    <Cell><Data ss:Type="Number">0.9</Data></Cell>
    <Cell><Data ss:Type="Number">0.9</Data></Cell>
    <Cell><Data ss:Type="Number">34.4</Data></Cell>
    <Cell><Data ss:Type="Number">36.549999999999997</Data></Cell>
    <Cell ss:Index="9"><Data ss:Type="Number">984</Data></Cell>
   </Row>
   <Row>
    <Cell><Data ss:Type="DateTime">2014-11-26T10:34:24.000</Data></Cell>
    <Cell><Data ss:Type="Number">0.9</Data></Cell>
    <Cell><Data ss:Type="Number">0.9</Data></Cell>
    <Cell><Data ss:Type="Number">34.4</Data></Cell>
    <Cell><Data ss:Type="Number">36.549999999999997</Data></Cell>
    <Cell ss:Index="9"><Data ss:Type="Number">985</Data></Cell>
   </Row>
   <Row>
    <Cell><Data ss:Type="DateTime">2014-11-26T10:34:25.000</Data></Cell>
    <Cell><Data ss:Type="Number">0.9</Data></Cell>
    <Cell><Data ss:Type="Number">0.8</Data></Cell>
    <Cell><Data ss:Type="Number">34.9</Data></Cell>
    <Cell><Data ss:Type="Number">36.549999999999997</Data></Cell>
    <Cell ss:Index="9"><Data ss:Type="Number">986</Data></Cell>
   </Row>
   <Row>
    <Cell><Data ss:Type="DateTime">2014-11-26T10:34:26.000</Data></Cell>
    <Cell><Data ss:Type="Number">0.9</Data></Cell>
    <Cell><Data ss:Type="Number">0.8</Data></Cell>
    <Cell><Data ss:Type="Number">34.9</Data></Cell>
    <Cell><Data ss:Type="Number">36.549999999999997</Data></Cell>
    <Cell ss:Index="9"><Data ss:Type="Number">987</Data></Cell>
   </Row>
   <Row>
    <Cell><Data ss:Type="DateTime">2014-11-26T10:34:27.000</Data></Cell>
    <Cell><Data ss:Type="Number">0.9</Data></Cell>
    <Cell><Data ss:Type="Number">0.8</Data></Cell>
    <Cell><Data ss:Type="Number">34.6</Data></Cell>
    <Cell><Data ss:Type="Number">36.549999999999997</Data></Cell>
    <Cell ss:Index="9"><Data ss:Type="Number">988</Data></Cell>
   </Row>
   <Row>
    <Cell><Data ss:Type="DateTime">2014-11-26T10:34:28.000</Data></Cell>
    <Cell><Data ss:Type="Number">0.9</Data></Cell>
    <Cell><Data ss:Type="Number">0.8</Data></Cell>
    <Cell><Data ss:Type="Number">34.6</Data></Cell>
    <Cell><Data ss:Type="Number">36.56</Data></Cell>
    <Cell ss:Index="9"><Data ss:Type="Number">989</Data></Cell>
   </Row>
   <Row>
    <Cell><Data ss:Type="DateTime">2014-11-26T10:34:29.000</Data></Cell>
    <Cell><Data ss:Type="Number">0.9</Data></Cell>
    <Cell><Data ss:Type="Number">0.8</Data></Cell>
    <Cell><Data ss:Type="Number">34.6</Data></Cell>
    <Cell><Data ss:Type="Number">36.56</Data></Cell>
    <Cell ss:Index="9"><Data ss:Type="Number">990</Data></Cell>
   </Row>
   <Row>
    <Cell><Data ss:Type="DateTime">2014-11-26T10:34:30.000</Data></Cell>
    <Cell><Data ss:Type="Number">0.9</Data></Cell>
    <Cell><Data ss:Type="Number">0.9</Data></Cell>
    <Cell><Data ss:Type="Number">33.799999999999997</Data></Cell>
    <Cell><Data ss:Type="Number">36.56</Data></Cell>
    <Cell ss:Index="9"><Data ss:Type="Number">991</Data></Cell>
   </Row>
   <Row>
    <Cell><Data ss:Type="DateTime">2014-11-26T10:34:31.000</Data></Cell>
    <Cell><Data ss:Type="Number">0.9</Data></Cell>
    <Cell><Data ss:Type="Number">0.9</Data></Cell>
    <Cell><Data ss:Type="Number">33.799999999999997</Data></Cell>
    <Cell><Data ss:Type="Number">36.56</Data></Cell>
    <Cell ss:Index="9"><Data ss:Type="Number">992</Data></Cell>
   </Row>
   <Row>
    <Cell><Data ss:Type="DateTime">2014-11-26T10:34:32.000</Data></Cell>
    <Cell><Data ss:Type="Number">0.9</Data></Cell>
    <Cell><Data ss:Type="Number">0.9</Data></Cell>
    <Cell><Data ss:Type="Number">33.799999999999997</Data></Cell>
    <Cell><Data ss:Type="Number">36.56</Data></Cell>
    <Cell ss:Index="9"><Data ss:Type="Number">993</Data></Cell>
   </Row>
   <Row>
    <Cell><Data ss:Type="DateTime">2014-11-26T10:34:33.000</Data></Cell>
    <Cell><Data ss:Type="Number">0.9</Data></Cell>
    <Cell><Data ss:Type="Number">0.9</Data></Cell>
    <Cell><Data ss:Type="Number">33.700000000000003</Data></Cell>
    <Cell><Data ss:Type="Number">36.56</Data></Cell>
    <Cell ss:Index="9"><Data ss:Type="Number">994</Data></Cell>
   </Row>
   <Row>
    <Cell><Data ss:Type="DateTime">2014-11-26T10:34:34.000</Data></Cell>
    <Cell><Data ss:Type="Number">0.9</Data></Cell>
    <Cell><Data ss:Type="Number">0.9</Data></Cell>
    <Cell><Data ss:Type="Number">33.700000000000003</Data></Cell>
    <Cell><Data ss:Type="Number">36.56</Data></Cell>
    <Cell ss:Index="9"><Data ss:Type="Number">995</Data></Cell>
   </Row>
   <Row>
    <Cell><Data ss:Type="DateTime">2014-11-26T10:34:35.000</Data></Cell>
    <Cell><Data ss:Type="Number">0.9</Data></Cell>
    <Cell><Data ss:Type="Number">0.9</Data></Cell>
    <Cell><Data ss:Type="Number">34.700000000000003</Data></Cell>
    <Cell><Data ss:Type="Number">36.56</Data></Cell>
    <Cell ss:Index="9"><Data ss:Type="Number">996</Data></Cell>
   </Row>
   <Row>
    <Cell><Data ss:Type="DateTime">2014-11-26T10:34:36.000</Data></Cell>
    <Cell><Data ss:Type="Number">0.9</Data></Cell>
    <Cell><Data ss:Type="Number">0.9</Data></Cell>
    <Cell><Data ss:Type="Number">34.700000000000003</Data></Cell>
    <Cell><Data ss:Type="Number">36.56</Data></Cell>
    <Cell ss:Index="9"><Data ss:Type="Number">997</Data></Cell>
   </Row>
   <Row>
    <Cell><Data ss:Type="DateTime">2014-11-26T10:34:37.000</Data></Cell>
    <Cell><Data ss:Type="Number">0.9</Data></Cell>
    <Cell><Data ss:Type="Number">0.9</Data></Cell>
    <Cell><Data ss:Type="Number">34.6</Data></Cell>
    <Cell><Data ss:Type="Number">36.57</Data></Cell>
    <Cell ss:Index="9"><Data ss:Type="Number">998</Data></Cell>
   </Row>
   <Row>
    <Cell><Data ss:Type="DateTime">2014-11-26T10:34:38.000</Data></Cell>
    <Cell><Data ss:Type="Number">0.9</Data></Cell>
    <Cell><Data ss:Type="Number">0.9</Data></Cell>
    <Cell><Data ss:Type="Number">34.5</Data></Cell>
    <Cell><Data ss:Type="Number">36.57</Data></Cell>
    <Cell ss:Index="9"><Data ss:Type="Number">999</Data></Cell>
   </Row>
   <Row>
    <Cell><Data ss:Type="DateTime">2014-11-26T10:34:39.000</Data></Cell>
    <Cell><Data ss:Type="Number">0.9</Data></Cell>
[truncated: 2,787,260 more chars]
