# Supplementary material for: Uterine contractility changes in a perfused swine uterus model induced by local anesthetics procaine, lidocaine, and ropivacaine
Source: PLoS One. 2018 Dec 6;13(12):e0206053. doi: 10.1371/journal.pone.0206053 (PMC6283528; doi:10.1371/journal.pone.0206053)
Supplement: S1 Dataset — (ZIP) [file pone.0206053.s001.zip › Uterine contractility original dataset/V_P_2.2.xml]

<?xml version="1.0"?>
<?mso-application progid="Excel.Sheet"?>
<Workbook xmlns="urn:schemas-microsoft-com:office:spreadsheet"
 xmlns:o="urn:schemas-microsoft-com:office:office"
 xmlns:x="urn:schemas-microsoft-com:office:excel"
 xmlns:ss="urn:schemas-microsoft-com:office:spreadsheet"
 xmlns:html="http://www.w3.org/TR/REC-html40">
 <DocumentProperties xmlns="urn:schemas-microsoft-com:office:office">
  <Author>Weinschenk, Fabian</Author>
  <LastAuthor>Weinschenk, Fabian</LastAuthor>
  <Created>2014-05-06T16:20:13Z</Created>
  <LastSaved>2014-05-06T16:30:23Z</LastSaved>
  <Version>14.00</Version>
 </DocumentProperties>
 <OfficeDocumentSettings xmlns="urn:schemas-microsoft-com:office:office">
  <AllowPNG/>
 </OfficeDocumentSettings>
 <ExcelWorkbook xmlns="urn:schemas-microsoft-com:office:excel">
  <WindowHeight>7740</WindowHeight>
  <WindowWidth>12915</WindowWidth>
  <WindowTopX>600</WindowTopX>
  <WindowTopY>30</WindowTopY>
  <ProtectStructure>False</ProtectStructure>
  <ProtectWindows>False</ProtectWindows>
 </ExcelWorkbook>
 <Styles>
  <Style ss:ID="Default" ss:Name="Normal">
   <Alignment ss:Vertical="Bottom"/>
   <Borders/>
   <Font ss:FontName="Calibri" x:Family="Swiss" ss:Size="11" ss:Color="#000000"/>
   <Interior/>
   <NumberFormat/>
   <Protection/>
  </Style>
  <Style ss:ID="s63">
   <NumberFormat ss:Format="hh:mm:ss"/>
  </Style>
 </Styles>
 <Worksheet ss:Name="~dl1CAD">
  <Table ss:ExpandedColumnCount="8" ss:ExpandedRowCount="7356" x:FullColumns="1"
   x:FullRows="1" ss:DefaultColumnWidth="60" ss:DefaultRowHeight="15">
   <Row>
    <Cell ss:StyleID="s63"><Data ss:Type="String">Datum/Zeit</Data></Cell>
    <Cell><Data ss:Type="String">ICP1</Data></Cell>
    <Cell><Data ss:Type="String">ICP2</Data></Cell>
    <Cell><Data ss:Type="String">ZVD</Data></Cell>
    <Cell><Data ss:Type="String">T1</Data></Cell>
    <Cell><Data ss:Type="String">T2</Data></Cell>
    <Cell><Data ss:Type="String">HR</Data></Cell>
    <Cell><Data ss:Type="String">CPP                                          </Data></Cell>
   </Row>
   <Row>
    <Cell ss:StyleID="s63"><Data ss:Type="String">Datum/Zeit</Data></Cell>
    <Cell ss:Index="5"><Data ss:Type="Number">37.270000000000003</Data></Cell>
   </Row>
   <Row>
    <Cell ss:StyleID="s63"><Data ss:Type="String">Datum/Zeit</Data></Cell>
    <Cell><Data ss:Type="Number">12.2</Data></Cell>
    <Cell><Data ss:Type="Number">6.9</Data></Cell>
    <Cell><Data ss:Type="Number">45.8</Data></Cell>
    <Cell><Data ss:Type="Number">37.28</Data></Cell>
   </Row>
   <Row>
    <Cell ss:StyleID="s63"><Data ss:Type="String">Datum/Zeit</Data></Cell>
    <Cell><Data ss:Type="Number">12.3</Data></Cell>
    <Cell><Data ss:Type="Number">6.9</Data></Cell>
    <Cell><Data ss:Type="Number">46.6</Data></Cell>
    <Cell><Data ss:Type="Number">37.28</Data></Cell>
   </Row>
   <Row>
    <Cell ss:StyleID="s63"><Data ss:Type="DateTime">2014-05-06T15:33:04.000</Data></Cell>
    <Cell><Data ss:Type="Number">12.3</Data></Cell>
    <Cell><Data ss:Type="Number">6.8</Data></Cell>
    <Cell><Data ss:Type="Number">46.9</Data></Cell>
    <Cell><Data ss:Type="Number">37.29</Data></Cell>
   </Row>
   <Row>
    <Cell ss:StyleID="s63"><Data ss:Type="DateTime">2014-05-06T16:33:04.000</Data></Cell>
    <Cell><Data ss:Type="Number">12.3</Data></Cell>
    <Cell><Data ss:Type="Number">6.7</Data></Cell>
    <Cell><Data ss:Type="Number">46.8</Data></Cell>
    <Cell><Data ss:Type="Number">37.29</Data></Cell>
   </Row>
   <Row>
    <Cell ss:StyleID="s63"><Data ss:Type="DateTime">2014-05-06T17:33:04.000</Data></Cell>
    <Cell><Data ss:Type="Number">12.3</Data></Cell>
    <Cell><Data ss:Type="Number">6.7</Data></Cell>
    <Cell><Data ss:Type="Number">46.5</Data></Cell>
    <Cell><Data ss:Type="Number">37.29</Data></Cell>
   </Row>
   <Row>
    <Cell ss:StyleID="s63"><Data ss:Type="DateTime">2014-05-06T18:33:04.000</Data></Cell>
    <Cell><Data ss:Type="Number">12.3</Data></Cell>
    <Cell><Data ss:Type="Number">6.7</Data></Cell>
    <Cell><Data ss:Type="Number">46.1</Data></Cell>
    <Cell><Data ss:Type="Number">37.29</Data></Cell>
   </Row>
   <Row>
    <Cell ss:StyleID="s63"><Data ss:Type="DateTime">2014-05-06T19:33:04.000</Data></Cell>
    <Cell><Data ss:Type="Number">12.3</Data></Cell>
    <Cell><Data ss:Type="Number">6.6</Data></Cell>
    <Cell><Data ss:Type="Number">46.1</Data></Cell>
    <Cell><Data ss:Type="Number">37.29</Data></Cell>
   </Row>
   <Row>
    <Cell ss:StyleID="s63"><Data ss:Type="DateTime">2014-05-06T20:33:04.000</Data></Cell>
    <Cell><Data ss:Type="Number">12.2</Data></Cell>
    <Cell><Data ss:Type="Number">6.5</Data></Cell>
    <Cell><Data ss:Type="Number">45.9</Data></Cell>
    <Cell><Data ss:Type="Number">37.29</Data></Cell>
   </Row>
   <Row>
    <Cell ss:StyleID="s63"><Data ss:Type="DateTime">2014-05-06T21:33:04.000</Data></Cell>
    <Cell><Data ss:Type="Number">12.2</Data></Cell>
    <Cell><Data ss:Type="Number">6.4</Data></Cell>
    <Cell><Data ss:Type="Number">45.4</Data></Cell>
    <Cell><Data ss:Type="Number">37.299999999999997</Data></Cell>
   </Row>
   <Row>
    <Cell ss:StyleID="s63"><Data ss:Type="DateTime">2014-05-06T22:33:04.000</Data></Cell>
    <Cell><Data ss:Type="Number">12.2</Data></Cell>
    <Cell><Data ss:Type="Number">6.3</Data></Cell>
    <Cell><Data ss:Type="Number">45.4</Data></Cell>
    <Cell><Data ss:Type="Number">37.29</Data></Cell>
   </Row>
   <Row>
    <Cell ss:StyleID="s63"><Data ss:Type="DateTime">2014-05-06T23:33:04.000</Data></Cell>
    <Cell><Data ss:Type="Number">12.2</Data></Cell>
    <Cell><Data ss:Type="Number">6.2</Data></Cell>
    <Cell><Data ss:Type="Number">45.4</Data></Cell>
    <Cell><Data ss:Type="Number">37.29</Data></Cell>
   </Row>
   <Row>
    <Cell ss:StyleID="s63"><Data ss:Type="DateTime">2014-05-07T00:33:04.000</Data></Cell>
    <Cell><Data ss:Type="Number">12.2</Data></Cell>
    <Cell><Data ss:Type="Number">6.1</Data></Cell>
    <Cell><Data ss:Type="Number">45.2</Data></Cell>
    <Cell><Data ss:Type="Number">37.299999999999997</Data></Cell>
   </Row>
   <Row>
    <Cell ss:StyleID="s63"><Data ss:Type="DateTime">2014-05-07T01:33:04.000</Data></Cell>
    <Cell><Data ss:Type="Number">12.2</Data></Cell>
    <Cell><Data ss:Type="Number">6.1</Data></Cell>
    <Cell><Data ss:Type="Number">45.2</Data></Cell>
    <Cell><Data ss:Type="Number">37.299999999999997</Data></Cell>
   </Row>
   <Row>
    <Cell ss:StyleID="s63"><Data ss:Type="DateTime">2014-05-07T02:33:04.000</Data></Cell>
    <Cell><Data ss:Type="Number">12.2</Data></Cell>
    <Cell><Data ss:Type="Number">6</Data></Cell>
    <Cell><Data ss:Type="Number">34.6</Data></Cell>
    <Cell><Data ss:Type="Number">37.299999999999997</Data></Cell>
   </Row>
   <Row>
    <Cell ss:StyleID="s63"><Data ss:Type="DateTime">2014-05-07T03:33:04.000</Data></Cell>
    <Cell><Data ss:Type="Number">12.1</Data></Cell>
    <Cell><Data ss:Type="Number">5.9</Data></Cell>
    <Cell><Data ss:Type="Number">25.1</Data></Cell>
    <Cell><Data ss:Type="Number">37.299999999999997</Data></Cell>
   </Row>
   <Row>
    <Cell ss:StyleID="s63"><Data ss:Type="DateTime">2014-05-07T04:33:04.000</Data></Cell>
    <Cell><Data ss:Type="Number">12.1</Data></Cell>
    <Cell><Data ss:Type="Number">5.9</Data></Cell>
    <Cell><Data ss:Type="Number">23.9</Data></Cell>
    <Cell><Data ss:Type="Number">37.299999999999997</Data></Cell>
   </Row>
   <Row>
    <Cell ss:StyleID="s63"><Data ss:Type="DateTime">2014-05-07T05:33:04.000</Data></Cell>
    <Cell><Data ss:Type="Number">12.1</Data></Cell>
    <Cell><Data ss:Type="Number">5.9</Data></Cell>
    <Cell><Data ss:Type="Number">23.3</Data></Cell>
    <Cell><Data ss:Type="Number">37.299999999999997</Data></Cell>
   </Row>
   <Row>
    <Cell ss:StyleID="s63"><Data ss:Type="DateTime">2014-05-06T15:33:19.000</Data></Cell>
    <Cell><Data ss:Type="Number">12.1</Data></Cell>
    <Cell><Data ss:Type="Number">5.8</Data></Cell>
    <Cell><Data ss:Type="Number">22.3</Data></Cell>
    <Cell><Data ss:Type="Number">37.299999999999997</Data></Cell>
   </Row>
   <Row>
    <Cell ss:StyleID="s63"><Data ss:Type="DateTime">2014-05-06T15:33:20.000</Data></Cell>
    <Cell><Data ss:Type="Number">12.1</Data></Cell>
    <Cell><Data ss:Type="Number">5.7</Data></Cell>
    <Cell><Data ss:Type="Number">11.3</Data></Cell>
    <Cell><Data ss:Type="Number">37.299999999999997</Data></Cell>
   </Row>
   <Row>
    <Cell ss:StyleID="s63"><Data ss:Type="DateTime">2014-05-06T15:33:21.000</Data></Cell>
    <Cell><Data ss:Type="Number">12.1</Data></Cell>
    <Cell><Data ss:Type="Number">5.7</Data></Cell>
    <Cell><Data ss:Type="Number">6.6</Data></Cell>
    <Cell><Data ss:Type="Number">37.299999999999997</Data></Cell>
   </Row>
   <Row>
    <Cell ss:StyleID="s63"><Data ss:Type="DateTime">2014-05-06T15:33:22.000</Data></Cell>
    <Cell><Data ss:Type="Number">12</Data></Cell>
    <Cell><Data ss:Type="Number">5.7</Data></Cell>
    <Cell><Data ss:Type="Number">5.8</Data></Cell>
    <Cell><Data ss:Type="Number">37.299999999999997</Data></Cell>
   </Row>
   <Row>
    <Cell ss:StyleID="s63"><Data ss:Type="DateTime">2014-05-06T15:33:23.000</Data></Cell>
    <Cell><Data ss:Type="Number">12</Data></Cell>
    <Cell><Data ss:Type="Number">5.7</Data></Cell>
    <Cell><Data ss:Type="Number">5.5</Data></Cell>
    <Cell><Data ss:Type="Number">37.299999999999997</Data></Cell>
   </Row>
   <Row>
    <Cell ss:StyleID="s63"><Data ss:Type="DateTime">2014-05-06T15:33:24.000</Data></Cell>
    <Cell><Data ss:Type="Number">12</Data></Cell>
    <Cell><Data ss:Type="Number">5.6</Data></Cell>
    <Cell><Data ss:Type="Number">5.0999999999999996</Data></Cell>
    <Cell><Data ss:Type="Number">37.299999999999997</Data></Cell>
   </Row>
   <Row>
    <Cell ss:StyleID="s63"><Data ss:Type="DateTime">2014-05-06T15:33:25.000</Data></Cell>
    <Cell><Data ss:Type="Number">12</Data></Cell>
    <Cell><Data ss:Type="Number">5.6</Data></Cell>
    <Cell><Data ss:Type="Number">4.9000000000000004</Data></Cell>
    <Cell><Data ss:Type="Number">37.299999999999997</Data></Cell>
   </Row>
   <Row>
    <Cell ss:StyleID="s63"><Data ss:Type="DateTime">2014-05-06T15:33:26.000</Data></Cell>
    <Cell><Data ss:Type="Number">12</Data></Cell>
    <Cell><Data ss:Type="Number">5.6</Data></Cell>
    <Cell><Data ss:Type="Number">4.7</Data></Cell>
    <Cell><Data ss:Type="Number">37.299999999999997</Data></Cell>
   </Row>
   <Row>
    <Cell ss:StyleID="s63"><Data ss:Type="DateTime">2014-05-06T15:33:27.000</Data></Cell>
    <Cell><Data ss:Type="Number">12</Data></Cell>
    <Cell><Data ss:Type="Number">5.5</Data></Cell>
    <Cell><Data ss:Type="Number">4.5</Data></Cell>
    <Cell><Data ss:Type="Number">37.299999999999997</Data></Cell>
   </Row>
   <Row>
    <Cell ss:StyleID="s63"><Data ss:Type="DateTime">2014-05-06T15:33:28.000</Data></Cell>
    <Cell><Data ss:Type="Number">12</Data></Cell>
    <Cell><Data ss:Type="Number">5.5</Data></Cell>
    <Cell><Data ss:Type="Number">4.4000000000000004</Data></Cell>
    <Cell><Data ss:Type="Number">37.31</Data></Cell>
   </Row>
   <Row>
    <Cell ss:StyleID="s63"><Data ss:Type="DateTime">2014-05-06T15:33:29.000</Data></Cell>
    <Cell><Data ss:Type="Number">11.9</Data></Cell>
    <Cell><Data ss:Type="Number">5.5</Data></Cell>
    <Cell><Data ss:Type="Number">4.3</Data></Cell>
    <Cell><Data ss:Type="Number">37.31</Data></Cell>
   </Row>
   <Row>
    <Cell ss:StyleID="s63"><Data ss:Type="DateTime">2014-05-06T15:33:30.000</Data></Cell>
    <Cell><Data ss:Type="Number">11.9</Data></Cell>
    <Cell><Data ss:Type="Number">5.5</Data></Cell>
    <Cell><Data ss:Type="Number">4.2</Data></Cell>
    <Cell><Data ss:Type="Number">37.31</Data></Cell>
   </Row>
   <Row>
    <Cell ss:StyleID="s63"><Data ss:Type="DateTime">2014-05-06T15:33:31.000</Data></Cell>
    <Cell><Data ss:Type="Number">11.8</Data></Cell>
    <Cell><Data ss:Type="Number">5.4</Data></Cell>
    <Cell><Data ss:Type="Number">4.0999999999999996</Data></Cell>
    <Cell><Data ss:Type="Number">37.31</Data></Cell>
   </Row>
   <Row>
    <Cell ss:StyleID="s63"><Data ss:Type="DateTime">2014-05-06T15:33:32.000</Data></Cell>
    <Cell><Data ss:Type="Number">11.8</Data></Cell>
    <Cell><Data ss:Type="Number">5.4</Data></Cell>
    <Cell><Data ss:Type="Number">4</Data></Cell>
    <Cell><Data ss:Type="Number">37.31</Data></Cell>
   </Row>
   <Row>
    <Cell ss:StyleID="s63"><Data ss:Type="DateTime">2014-05-06T15:33:33.000</Data></Cell>
    <Cell><Data ss:Type="Number">11.8</Data></Cell>
    <Cell><Data ss:Type="Number">5.4</Data></Cell>
    <Cell><Data ss:Type="Number">3.9</Data></Cell>
    <Cell><Data ss:Type="Number">37.299999999999997</Data></Cell>
   </Row>
   <Row>
    <Cell ss:StyleID="s63"><Data ss:Type="DateTime">2014-05-06T15:33:34.000</Data></Cell>
    <Cell><Data ss:Type="Number">0</Data></Cell>
    <Cell><Data ss:Type="Number">5.4</Data></Cell>
    <Cell><Data ss:Type="Number">3.9</Data></Cell>
    <Cell><Data ss:Type="Number">37.299999999999997</Data></Cell>
   </Row>
   <Row>
    <Cell ss:StyleID="s63"><Data ss:Type="DateTime">2014-05-06T15:33:35.000</Data></Cell>
    <Cell><Data ss:Type="Number">0</Data></Cell>
    <Cell><Data ss:Type="Number">5.3</Data></Cell>
    <Cell><Data ss:Type="Number">3.9</Data></Cell>
    <Cell><Data ss:Type="Number">37.299999999999997</Data></Cell>
   </Row>
   <Row>
    <Cell ss:StyleID="s63"><Data ss:Type="DateTime">2014-05-06T15:33:36.000</Data></Cell>
    <Cell><Data ss:Type="Number">0</Data></Cell>
    <Cell><Data ss:Type="Number">5.3</Data></Cell>
    <Cell><Data ss:Type="Number">3.7</Data></Cell>
    <Cell><Data ss:Type="Number">37.31</Data></Cell>
   </Row>
   <Row>
    <Cell ss:StyleID="s63"><Data ss:Type="DateTime">2014-05-06T15:33:37.000</Data></Cell>
    <Cell><Data ss:Type="Number">0</Data></Cell>
    <Cell><Data ss:Type="Number">5.3</Data></Cell>
    <Cell><Data ss:Type="Number">3.7</Data></Cell>
    <Cell><Data ss:Type="Number">37.31</Data></Cell>
   </Row>
   <Row>
    <Cell ss:StyleID="s63"><Data ss:Type="DateTime">2014-05-06T15:33:38.000</Data></Cell>
    <Cell><Data ss:Type="Number">-0.1</Data></Cell>
    <Cell><Data ss:Type="Number">5.3</Data></Cell>
    <Cell><Data ss:Type="Number">3.6</Data></Cell>
    <Cell><Data ss:Type="Number">37.31</Data></Cell>
   </Row>
   <Row>
    <Cell ss:StyleID="s63"><Data ss:Type="DateTime">2014-05-06T15:33:39.000</Data></Cell>
    <Cell><Data ss:Type="Number">-0.1</Data></Cell>
    <Cell><Data ss:Type="Number">5.3</Data></Cell>
    <Cell><Data ss:Type="Number">3.5</Data></Cell>
    <Cell><Data ss:Type="Number">37.31</Data></Cell>
   </Row>
   <Row>
    <Cell ss:StyleID="s63"><Data ss:Type="DateTime">2014-05-06T15:33:40.000</Data></Cell>
    <Cell><Data ss:Type="Number">-0.1</Data></Cell>
    <Cell><Data ss:Type="Number">5.3</Data></Cell>
    <Cell><Data ss:Type="Number">3.5</Data></Cell>
    <Cell><Data ss:Type="Number">37.31</Data></Cell>
   </Row>
   <Row>
    <Cell ss:StyleID="s63"><Data ss:Type="DateTime">2014-05-06T15:33:41.000</Data></Cell>
    <Cell><Data ss:Type="Number">-0.1</Data></Cell>
    <Cell><Data ss:Type="Number">5.3</Data></Cell>
    <Cell><Data ss:Type="Number">3.5</Data></Cell>
    <Cell><Data ss:Type="Number">37.32</Data></Cell>
   </Row>
   <Row>
    <Cell ss:StyleID="s63"><Data ss:Type="DateTime">2014-05-06T15:33:42.000</Data></Cell>
    <Cell><Data ss:Type="Number">-0.2</Data></Cell>
    <Cell><Data ss:Type="Number">5.2</Data></Cell>
    <Cell><Data ss:Type="Number">3.5</Data></Cell>
    <Cell><Data ss:Type="Number">37.32</Data></Cell>
   </Row>
   <Row>
    <Cell ss:StyleID="s63"><Data ss:Type="DateTime">2014-05-06T15:33:43.000</Data></Cell>
    <Cell><Data ss:Type="Number">-0.2</Data></Cell>
    <Cell><Data ss:Type="Number">5.2</Data></Cell>
    <Cell><Data ss:Type="Number">3.4</Data></Cell>
    <Cell><Data ss:Type="Number">37.32</Data></Cell>
   </Row>
   <Row>
    <Cell ss:StyleID="s63"><Data ss:Type="DateTime">2014-05-06T15:33:44.000</Data></Cell>
    <Cell><Data ss:Type="Number">-0.2</Data></Cell>
    <Cell><Data ss:Type="Number">5.2</Data></Cell>
    <Cell><Data ss:Type="Number">3.4</Data></Cell>
    <Cell><Data ss:Type="Number">37.32</Data></Cell>
   </Row>
   <Row>
    <Cell ss:StyleID="s63"><Data ss:Type="DateTime">2014-05-06T15:33:45.000</Data></Cell>
    <Cell><Data ss:Type="Number">-0.2</Data></Cell>
    <Cell><Data ss:Type="Number">5.2</Data></Cell>
    <Cell><Data ss:Type="Number">3.3</Data></Cell>
    <Cell><Data ss:Type="Number">37.32</Data></Cell>
   </Row>
   <Row>
    <Cell ss:StyleID="s63"><Data ss:Type="DateTime">2014-05-06T15:33:46.000</Data></Cell>
    <Cell><Data ss:Type="Number">-0.2</Data></Cell>
    <Cell><Data ss:Type="Number">5.2</Data></Cell>
    <Cell><Data ss:Type="Number">3.2</Data></Cell>
    <Cell><Data ss:Type="Number">37.33</Data></Cell>
   </Row>
   <Row>
    <Cell ss:StyleID="s63"><Data ss:Type="DateTime">2014-05-06T15:33:47.000</Data></Cell>
    <Cell><Data ss:Type="Number">-0.2</Data></Cell>
    <Cell><Data ss:Type="Number">0</Data></Cell>
    <Cell><Data ss:Type="Number">3.2</Data></Cell>
    <Cell><Data ss:Type="Number">37.33</Data></Cell>
   </Row>
   <Row>
    <Cell ss:StyleID="s63"><Data ss:Type="DateTime">2014-05-06T15:33:48.000</Data></Cell>
    <Cell><Data ss:Type="Number">-0.2</Data></Cell>
    <Cell><Data ss:Type="Number">0</Data></Cell>
    <Cell><Data ss:Type="Number">3.2</Data></Cell>
    <Cell><Data ss:Type="Number">37.33</Data></Cell>
   </Row>
   <Row>
    <Cell ss:StyleID="s63"><Data ss:Type="DateTime">2014-05-06T15:33:49.000</Data></Cell>
    <Cell><Data ss:Type="Number">-0.2</Data></Cell>
    <Cell><Data ss:Type="Number">0</Data></Cell>
    <Cell><Data ss:Type="Number">3.2</Data></Cell>
    <Cell><Data ss:Type="Number">37.340000000000003</Data></Cell>
   </Row>
   <Row>
    <Cell ss:StyleID="s63"><Data ss:Type="DateTime">2014-05-06T15:33:50.000</Data></Cell>
    <Cell><Data ss:Type="Number">-0.2</Data></Cell>
    <Cell><Data ss:Type="Number">0</Data></Cell>
    <Cell><Data ss:Type="Number">3.2</Data></Cell>
    <Cell><Data ss:Type="Number">37.340000000000003</Data></Cell>
   </Row>
   <Row>
    <Cell ss:StyleID="s63"><Data ss:Type="DateTime">2014-05-06T15:33:51.000</Data></Cell>
    <Cell><Data ss:Type="Number">-0.3</Data></Cell>
    <Cell><Data ss:Type="Number">0</Data></Cell>
    <Cell><Data ss:Type="Number">3.2</Data></Cell>
    <Cell><Data ss:Type="Number">37.35</Data></Cell>
   </Row>
   <Row>
    <Cell ss:StyleID="s63"><Data ss:Type="DateTime">2014-05-06T15:33:52.000</Data></Cell>
    <Cell><Data ss:Type="Number">-0.4</Data></Cell>
    <Cell><Data ss:Type="Number">0</Data></Cell>
    <Cell><Data ss:Type="Number">3.2</Data></Cell>
    <Cell><Data ss:Type="Number">37.35</Data></Cell>
   </Row>
   <Row>
    <Cell ss:StyleID="s63"><Data ss:Type="DateTime">2014-05-06T15:33:53.000</Data></Cell>
    <Cell><Data ss:Type="Number">-0.4</Data></Cell>
    <Cell><Data ss:Type="Number">0</Data></Cell>
    <Cell><Data ss:Type="Number">3.2</Data></Cell>
    <Cell><Data ss:Type="Number">37.36</Data></Cell>
   </Row>
   <Row>
    <Cell ss:StyleID="s63"><Data ss:Type="DateTime">2014-05-06T15:33:54.000</Data></Cell>
    <Cell><Data ss:Type="Number">-0.4</Data></Cell>
    <Cell><Data ss:Type="Number">0</Data></Cell>
    <Cell><Data ss:Type="Number">3.2</Data></Cell>
    <Cell><Data ss:Type="Number">37.36</Data></Cell>
   </Row>
   <Row>
    <Cell ss:StyleID="s63"><Data ss:Type="DateTime">2014-05-06T15:33:55.000</Data></Cell>
    <Cell><Data ss:Type="Number">-0.4</Data></Cell>
    <Cell><Data ss:Type="Number">0</Data></Cell>
    <Cell><Data ss:Type="Number">3</Data></Cell>
    <Cell><Data ss:Type="Number">37.36</Data></Cell>
   </Row>
   <Row>
    <Cell ss:StyleID="s63"><Data ss:Type="DateTime">2014-05-06T15:33:56.000</Data></Cell>
    <Cell><Data ss:Type="Number">-0.4</Data></Cell>
    <Cell><Data ss:Type="Number">0</Data></Cell>
    <Cell><Data ss:Type="Number">3</Data></Cell>
    <Cell><Data ss:Type="Number">37.36</Data></Cell>
   </Row>
   <Row>
    <Cell ss:StyleID="s63"><Data ss:Type="DateTime">2014-05-06T15:33:57.000</Data></Cell>
    <Cell><Data ss:Type="Number">-0.4</Data></Cell>
    <Cell><Data ss:Type="Number">0</Data></Cell>
    <Cell><Data ss:Type="Number">3</Data></Cell>
    <Cell><Data ss:Type="Number">37.36</Data></Cell>
   </Row>
   <Row>
    <Cell ss:StyleID="s63"><Data ss:Type="DateTime">2014-05-06T15:33:58.000</Data></Cell>
    <Cell><Data ss:Type="Number">-0.4</Data></Cell>
    <Cell><Data ss:Type="Number">0</Data></Cell>
    <Cell><Data ss:Type="Number">3</Data></Cell>
    <Cell><Data ss:Type="Number">37.35</Data></Cell>
   </Row>
   <Row>
    <Cell ss:StyleID="s63"><Data ss:Type="DateTime">2014-05-06T15:33:59.000</Data></Cell>
    <Cell><Data ss:Type="Number">-0.4</Data></Cell>
    <Cell><Data ss:Type="Number">0</Data></Cell>
    <Cell><Data ss:Type="Number">3</Data></Cell>
    <Cell><Data ss:Type="Number">37.35</Data></Cell>
   </Row>
   <Row>
    <Cell ss:StyleID="s63"><Data ss:Type="DateTime">2014-05-06T15:34:00.000</Data></Cell>
    <Cell><Data ss:Type="Number">-0.5</Data></Cell>
    <Cell><Data ss:Type="Number">0</Data></Cell>
    <Cell><Data ss:Type="Number">2.9</Data></Cell>
    <Cell><Data ss:Type="Number">37.35</Data></Cell>
   </Row>
   <Row>
    <Cell ss:StyleID="s63"><Data ss:Type="DateTime">2014-05-06T15:34:01.000</Data></Cell>
    <Cell><Data ss:Type="Number">-0.5</Data></Cell>
    <Cell><Data ss:Type="Number">0</Data></Cell>
    <Cell><Data ss:Type="Number">2.9</Data></Cell>
    <Cell><Data ss:Type="Number">37.35</Data></Cell>
   </Row>
   <Row>
    <Cell ss:StyleID="s63"><Data ss:Type="DateTime">2014-05-06T15:34:02.000</Data></Cell>
    <Cell><Data ss:Type="Number">-0.5</Data></Cell>
    <Cell><Data ss:Type="Number">0</Data></Cell>
    <Cell><Data ss:Type="Number">0</Data></Cell>
    <Cell><Data ss:Type="Number">37.36</Data></Cell>
   </Row>
   <Row>
    <Cell ss:StyleID="s63"><Data ss:Type="DateTime">2014-05-06T15:34:03.000</Data></Cell>
    <Cell><Data ss:Type="Number">-0.5</Data></Cell>
    <Cell><Data ss:Type="Number">0</Data></Cell>
    <Cell><Data ss:Type="Number">0</Data></Cell>
    <Cell><Data ss:Type="Number">37.36</Data></Cell>
   </Row>
   <Row>
    <Cell ss:StyleID="s63"><Data ss:Type="DateTime">2014-05-06T15:34:04.000</Data></Cell>
    <Cell><Data ss:Type="Number">-0.6</Data></Cell>
    <Cell><Data ss:Type="Number">0</Data></Cell>
    <Cell><Data ss:Type="Number">0</Data></Cell>
    <Cell><Data ss:Type="Number">37.36</Data></Cell>
   </Row>
   <Row>
    <Cell ss:StyleID="s63"><Data ss:Type="DateTime">2014-05-06T15:34:05.000</Data></Cell>
    <Cell><Data ss:Type="Number">-0.6</Data></Cell>
    <Cell><Data ss:Type="Number">0</Data></Cell>
    <Cell><Data ss:Type="Number">0</Data></Cell>
    <Cell><Data ss:Type="Number">37.369999999999997</Data></Cell>
   </Row>
   <Row>
    <Cell ss:StyleID="s63"><Data ss:Type="DateTime">2014-05-06T15:34:06.000</Data></Cell>
    <Cell><Data ss:Type="Number">-0.6</Data></Cell>
    <Cell><Data ss:Type="Number">0</Data></Cell>
    <Cell><Data ss:Type="Number">0</Data></Cell>
    <Cell><Data ss:Type="Number">37.369999999999997</Data></Cell>
   </Row>
   <Row>
    <Cell ss:StyleID="s63"><Data ss:Type="DateTime">2014-05-06T15:34:07.000</Data></Cell>
    <Cell><Data ss:Type="Number">-0.6</Data></Cell>
    <Cell><Data ss:Type="Number">0</Data></Cell>
    <Cell><Data ss:Type="Number">0</Data></Cell>
    <Cell><Data ss:Type="Number">37.369999999999997</Data></Cell>
   </Row>
   <Row>
    <Cell ss:StyleID="s63"><Data ss:Type="DateTime">2014-05-06T15:34:08.000</Data></Cell>
    <Cell><Data ss:Type="Number">-0.7</Data></Cell>
    <Cell><Data ss:Type="Number">0</Data></Cell>
    <Cell><Data ss:Type="Number">0</Data></Cell>
    <Cell><Data ss:Type="Number">37.380000000000003</Data></Cell>
   </Row>
   <Row>
    <Cell ss:StyleID="s63"><Data ss:Type="DateTime">2014-05-06T15:34:09.000</Data></Cell>
    <Cell><Data ss:Type="Number">-0.7</Data></Cell>
    <Cell><Data ss:Type="Number">0</Data></Cell>
    <Cell><Data ss:Type="Number">0</Data></Cell>
    <Cell><Data ss:Type="Number">37.380000000000003</Data></Cell>
   </Row>
   <Row>
    <Cell ss:StyleID="s63"><Data ss:Type="DateTime">2014-05-06T15:34:10.000</Data></Cell>
    <Cell><Data ss:Type="Number">-0.7</Data></Cell>
    <Cell><Data ss:Type="Number">0</Data></Cell>
    <Cell><Data ss:Type="Number">0.1</Data></Cell>
    <Cell><Data ss:Type="Number">37.380000000000003</Data></Cell>
   </Row>
   <Row>
    <Cell ss:StyleID="s63"><Data ss:Type="DateTime">2014-05-06T15:34:11.000</Data></Cell>
    <Cell><Data ss:Type="Number">-0.8</Data></Cell>
    <Cell><Data ss:Type="Number">0</Data></Cell>
    <Cell><Data ss:Type="Number">0.1</Data></Cell>
    <Cell><Data ss:Type="Number">37.369999999999997</Data></Cell>
   </Row>
   <Row>
    <Cell ss:StyleID="s63"><Data ss:Type="DateTime">2014-05-06T15:34:12.000</Data></Cell>
    <Cell><Data ss:Type="Number">-0.9</Data></Cell>
    <Cell><Data ss:Type="Number">0</Data></Cell>
    <Cell><Data ss:Type="Number">0.1</Data></Cell>
    <Cell><Data ss:Type="Number">37.380000000000003</Data></Cell>
   </Row>
   <Row>
    <Cell ss:StyleID="s63"><Data ss:Type="DateTime">2014-05-06T15:34:13.000</Data></Cell>
    <Cell><Data ss:Type="Number">-0.9</Data></Cell>
    <Cell><Data ss:Type="Number">0</Data></Cell>
    <Cell><Data ss:Type="Number">0.1</Data></Cell>
    <Cell><Data ss:Type="Number">37.380000000000003</Data></Cell>
   </Row>
   <Row>
    <Cell ss:StyleID="s63"><Data ss:Type="DateTime">2014-05-06T15:34:14.000</Data></Cell>
    <Cell><Data ss:Type="Number">-0.9</Data></Cell>
    <Cell><Data ss:Type="Number">0</Data></Cell>
    <Cell><Data ss:Type="Number">0.1</Data></Cell>
    <Cell><Data ss:Type="Number">37.369999999999997</Data></Cell>
   </Row>
   <Row>
    <Cell ss:StyleID="s63"><Data ss:Type="DateTime">2014-05-06T15:34:15.000</Data></Cell>
    <Cell><Data ss:Type="Number">-0.9</Data></Cell>
    <Cell><Data ss:Type="Number">-0.1</Data></Cell>
    <Cell><Data ss:Type="Number">0</Data></Cell>
    <Cell><Data ss:Type="Number">37.369999999999997</Data></Cell>
   </Row>
   <Row>
    <Cell ss:StyleID="s63"><Data ss:Type="DateTime">2014-05-06T15:34:16.000</Data></Cell>
    <Cell><Data ss:Type="Number">-1</Data></Cell>
    <Cell><Data ss:Type="Number">-0.1</Data></Cell>
    <Cell><Data ss:Type="Number">0</Data></Cell>
    <Cell><Data ss:Type="Number">37.369999999999997</Data></Cell>
   </Row>
   <Row>
    <Cell ss:StyleID="s63"><Data ss:Type="DateTime">2014-05-06T15:34:17.000</Data></Cell>
    <Cell><Data ss:Type="Number">-0.8</Data></Cell>
    <Cell><Data ss:Type="Number">-0.1</Data></Cell>
    <Cell><Data ss:Type="Number">0</Data></Cell>
    <Cell><Data ss:Type="Number">37.369999999999997</Data></Cell>
   </Row>
   <Row>
    <Cell ss:StyleID="s63"><Data ss:Type="DateTime">2014-05-06T15:34:18.000</Data></Cell>
    <Cell><Data ss:Type="Number">0.9</Data></Cell>
    <Cell><Data ss:Type="Number">-0.1</Data></Cell>
    <Cell><Data ss:Type="Number">0</Data></Cell>
    <Cell><Data ss:Type="Number">37.369999999999997</Data></Cell>
   </Row>
   <Row>
    <Cell ss:StyleID="s63"><Data ss:Type="DateTime">2014-05-06T15:34:19.000</Data></Cell>
    <Cell><Data ss:Type="Number">1.4</Data></Cell>
    <Cell><Data ss:Type="Number">-0.1</Data></Cell>
    <Cell><Data ss:Type="Number">0</Data></Cell>
    <Cell><Data ss:Type="Number">37.369999999999997</Data></Cell>
   </Row>
   <Row>
    <Cell ss:StyleID="s63"><Data ss:Type="DateTime">2014-05-06T15:34:20.000</Data></Cell>
    <Cell><Data ss:Type="Number">1.4</Data></Cell>
    <Cell><Data ss:Type="Number">-0.1</Data></Cell>
    <Cell><Data ss:Type="Number">-0.1</Data></Cell>
    <Cell><Data ss:Type="Number">37.369999999999997</Data></Cell>
   </Row>
   <Row>
    <Cell ss:StyleID="s63"><Data ss:Type="DateTime">2014-05-06T15:34:21.000</Data></Cell>
    <Cell><Data ss:Type="Number">1.5</Data></Cell>
    <Cell><Data ss:Type="Number">0</Data></Cell>
    <Cell><Data ss:Type="Number">-0.1</Data></Cell>
    <Cell><Data ss:Type="Number">37.369999999999997</Data></Cell>
   </Row>
   <Row>
    <Cell ss:StyleID="s63"><Data ss:Type="DateTime">2014-05-06T15:34:22.000</Data></Cell>
    <Cell><Data ss:Type="Number">1.9</Data></Cell>
    <Cell><Data ss:Type="Number">0</Data></Cell>
    <Cell><Data ss:Type="Number">-0.1</Data></Cell>
    <Cell><Data ss:Type="Number">37.380000000000003</Data></Cell>
   </Row>
   <Row>
    <Cell ss:StyleID="s63"><Data ss:Type="DateTime">2014-05-06T15:34:23.000</Data></Cell>
    <Cell><Data ss:Type="Number">3.6</Data></Cell>
    <Cell><Data ss:Type="Number">0</Data></Cell>
    <Cell><Data ss:Type="Number">-0.1</Data></Cell>
    <Cell><Data ss:Type="Number">37.380000000000003</Data></Cell>
   </Row>
   <Row>
    <Cell ss:StyleID="s63"><Data ss:Type="DateTime">2014-05-06T15:34:24.000</Data></Cell>
    <Cell><Data ss:Type="Number">2.7</Data></Cell>
    <Cell><Data ss:Type="Number">-0.1</Data></Cell>
    <Cell><Data ss:Type="Number">-0.1</Data></Cell>
    <Cell><Data ss:Type="Number">37.380000000000003</Data></Cell>
   </Row>
   <Row>
    <Cell ss:StyleID="s63"><Data ss:Type="DateTime">2014-05-06T15:34:25.000</Data></Cell>
    <Cell><Data ss:Type="Number">2.6</Data></Cell>
    <Cell><Data ss:Type="Number">-0.1</Data></Cell>
    <Cell><Data ss:Type="Number">-0.1</Data></Cell>
    <Cell><Data ss:Type="Number">37.380000000000003</Data></Cell>
   </Row>
   <Row>
    <Cell ss:StyleID="s63"><Data ss:Type="DateTime">2014-05-06T15:34:26.000</Data></Cell>
    <Cell><Data ss:Type="Number">2.2999999999999998</Data></Cell>
    <Cell><Data ss:Type="Number">-0.1</Data></Cell>
    <Cell><Data ss:Type="Number">-0.1</Data></Cell>
    <Cell><Data ss:Type="Number">37.380000000000003</Data></Cell>
   </Row>
   <Row>
    <Cell ss:StyleID="s63"><Data ss:Type="DateTime">2014-05-06T15:34:27.000</Data></Cell>
    <Cell><Data ss:Type="Number">1.9</Data></Cell>
    <Cell><Data ss:Type="Number">-0.1</Data></Cell>
    <Cell><Data ss:Type="Number">-0.1</Data></Cell>
    <Cell><Data ss:Type="Number">37.380000000000003</Data></Cell>
   </Row>
   <Row>
    <Cell ss:StyleID="s63"><Data ss:Type="DateTime">2014-05-06T15:34:28.000</Data></Cell>
    <Cell><Data ss:Type="Number">2.2000000000000002</Data></Cell>
    <Cell><Data ss:Type="Number">-0.1</Data></Cell>
    <Cell><Data ss:Type="Number">-0.1</Data></Cell>
    <Cell><Data ss:Type="Number">37.369999999999997</Data></Cell>
   </Row>
   <Row>
    <Cell ss:StyleID="s63"><Data ss:Type="DateTime">2014-05-06T15:34:29.000</Data></Cell>
    <Cell><Data ss:Type="Number">2.2000000000000002</Data></Cell>
    <Cell><Data ss:Type="Number">-0.1</Data></Cell>
    <Cell><Data ss:Type="Number">7.8</Data></Cell>
    <Cell><Data ss:Type="Number">37.369999999999997</Data></Cell>
   </Row>
   <Row>
    <Cell ss:StyleID="s63"><Data ss:Type="DateTime">2014-05-06T15:34:30.000</Data></Cell>
    <Cell><Data ss:Type="Number">2.2000000000000002</Data></Cell>
    <Cell><Data ss:Type="Number">-0.1</Data></Cell>
    <Cell><Data ss:Type="Number">17.8</Data></Cell>
    <Cell><Data ss:Type="Number">37.369999999999997</Data></Cell>
   </Row>
   <Row>
    <Cell ss:StyleID="s63"><Data ss:Type="DateTime">2014-05-06T15:34:31.000</Data></Cell>
    <Cell><Data ss:Type="Number">3.1</Data></Cell>
    <Cell><Data ss:Type="Number">0</Data></Cell>
    <Cell><Data ss:Type="Number">19.2</Data></Cell>
    <Cell><Data ss:Type="Number">37.36</Data></Cell>
   </Row>
   <Row>
    <Cell ss:StyleID="s63"><Data ss:Type="DateTime">2014-05-06T15:34:32.000</Data></Cell>
    <Cell><Data ss:Type="Number">2.2999999999999998</Data></Cell>
    <Cell><Data ss:Type="Number">0</Data></Cell>
    <Cell><Data ss:Type="Number">20.7</Data></Cell>
    <Cell><Data ss:Type="Number">37.36</Data></Cell>
   </Row>
   <Row>
    <Cell ss:StyleID="s63"><Data ss:Type="DateTime">2014-05-06T15:34:33.000</Data></Cell>
    <Cell><Data ss:Type="Number">1.6</Data></Cell>
    <Cell><Data ss:Type="Number">0.1</Data></Cell>
    <Cell><Data ss:Type="Number">20.7</Data></Cell>
    <Cell><Data ss:Type="Number">37.36</Data></Cell>
   </Row>
   <Row>
    <Cell ss:StyleID="s63"><Data ss:Type="DateTime">2014-05-06T15:34:34.000</Data></Cell>
    <Cell><Data ss:Type="Number">1.1000000000000001</Data></Cell>
    <Cell><Data ss:Type="Number">0.1</Data></Cell>
    <Cell><Data ss:Type="Number">38.1</Data></Cell>
    <Cell><Data ss:Type="Number">37.36</Data></Cell>
   </Row>
   <Row>
    <Cell ss:StyleID="s63"><Data ss:Type="DateTime">2014-05-06T15:34:35.000</Data></Cell>
    <Cell><Data ss:Type="Number">0.8</Data></Cell>
    <Cell><Data ss:Type="Number">0.1</Data></Cell>
    <Cell><Data ss:Type="Number">50.2</Data></Cell>
    <Cell><Data ss:Type="Number">37.36</Data></Cell>
   </Row>
   <Row>
    <Cell ss:StyleID="s63"><Data ss:Type="DateTime">2014-05-06T15:34:36.000</Data></Cell>
    <Cell><Data ss:Type="Number">0.3</Data></Cell>
    <Cell><Data ss:Type="Number">0.1</Data></Cell>
    <Cell><Data ss:Type="Number">51.5</Data></Cell>
    <Cell><Data ss:Type="Number">37.36</Data></Cell>
   </Row>
   <Row>
    <Cell ss:StyleID="s63"><Data ss:Type="DateTime">2014-05-06T15:34:37.000</Data></Cell>
    <Cell><Data ss:Type="Number">0.4</Data></Cell>
    <Cell><Data ss:Type="Number">0.1</Data></Cell>
    <Cell><Data ss:Type="Number">52.3</Data></Cell>
    <Cell><Data ss:Type="Number">37.369999999999997</Data></Cell>
   </Row>
   <Row>
    <Cell ss:StyleID="s63"><Data ss:Type="DateTime">2014-05-06T15:34:38.000</Data></Cell>
    <Cell><Data ss:Type="Number">0.8</Data></Cell>
    <Cell><Data ss:Type="Number">0.1</Data></Cell>
    <Cell><Data ss:Type="Number">52.4</Data></Cell>
    <Cell><Data ss:Type="Number">37.369999999999997</Data></Cell>
   </Row>
   <Row>
    <Cell ss:StyleID="s63"><Data ss:Type="DateTime">2014-05-06T15:34:39.000</Data></Cell>
    <Cell><Data ss:Type="Number">0.8</Data></Cell>
    <Cell><Data ss:Type="Number">0.1</Data></Cell>
    <Cell><Data ss:Type="Number">52.4</Data></Cell>
    <Cell><Data ss:Type="Number">37.369999999999997</Data></Cell>
   </Row>
   <Row>
    <Cell ss:StyleID="s63"><Data ss:Type="DateTime">2014-05-06T15:34:40.000</Data></Cell>
    <Cell><Data ss:Type="Number">1</Data></Cell>
    <Cell><Data ss:Type="Number">0.1</Data></Cell>
    <Cell><Data ss:Type="Number">52.2</Data></Cell>
    <Cell><Data ss:Type="Number">37.369999999999997</Data></Cell>
   </Row>
   <Row>
    <Cell ss:StyleID="s63"><Data ss:Type="DateTime">2014-05-06T15:34:41.000</Data></Cell>
    <Cell><Data ss:Type="Number">1.5</Data></Cell>
    <Cell><Data ss:Type="Number">0.1</Data></Cell>
    <Cell><Data ss:Type="Number">52.2</Data></Cell>
    <Cell><Data ss:Type="Number">37.369999999999997</Data></Cell>
   </Row>
   <Row>
    <Cell ss:StyleID="s63"><Data ss:Type="DateTime">2014-05-06T15:34:42.000</Data></Cell>
    <Cell><Data ss:Type="Number">1.2</Data></Cell>
    <Cell><Data ss:Type="Number">0.1</Data></Cell>
    <Cell><Data ss:Type="Number">51.5</Data></Cell>
    <Cell><Data ss:Type="Number">37.369999999999997</Data></Cell>
   </Row>
   <Row>
    <Cell ss:StyleID="s63"><Data ss:Type="DateTime">2014-05-06T15:34:43.000</Data></Cell>
    <Cell><Data ss:Type="Number">0.7</Data></Cell>
    <Cell><Data ss:Type="Number">0.1</Data></Cell>
    <Cell><Data ss:Type="Number">52.3</Data></Cell>
    <Cell><Data ss:Type="Number">37.380000000000003</Data></Cell>
   </Row>
   <Row>
    <Cell ss:StyleID="s63"><Data ss:Type="DateTime">2014-05-06T15:34:44.000</Data></Cell>
    <Cell><Data ss:Type="Number">0</Data></Cell>
    <Cell><Data ss:Type="Number">0.2</Data></Cell>
    <Cell><Data ss:Type="Number">52.7</Data></Cell>
    <Cell><Data ss:Type="Number">37.380000000000003</Data></Cell>
   </Row>
   <Row>
    <Cell ss:StyleID="s63"><Data ss:Type="DateTime">2014-05-06T15:34:45.000</Data></Cell>
    <Cell><Data ss:Type="Number">-0.5</Data></Cell>
    <Cell><Data ss:Type="Number">0.2</Data></Cell>
    <Cell><Data ss:Type="Number">52.7</Data></Cell>
    <Cell><Data ss:Type="Number">37.380000000000003</Data></Cell>
   </Row>
   <Row>
    <Cell ss:StyleID="s63"><Data ss:Type="DateTime">2014-05-06T15:34:46.000</Data></Cell>
    <Cell><Data ss:Type="Number">-0.8</Data></Cell>
    <Cell><Data ss:Type="Number">0.2</Data></Cell>
    <Cell><Data ss:Type="Number">52.7</Data></Cell>
    <Cell><Data ss:Type="Number">37.380000000000003</Data></Cell>
   </Row>
   <Row>
    <Cell ss:StyleID="s63"><Data ss:Type="DateTime">2014-05-06T15:34:47.000</Data></Cell>
    <Cell><Data ss:Type="Number">-1</Data></Cell>
    <Cell><Data ss:Type="Number">0.2</Data></Cell>
    <Cell><Data ss:Type="Number">53.7</Data></Cell>
    <Cell><Data ss:Type="Number">37.380000000000003</Data></Cell>
   </Row>
   <Row>
    <Cell ss:StyleID="s63"><Data ss:Type="DateTime">2014-05-06T15:34:48.000</Data></Cell>
    <Cell><Data ss:Type="Number">-1.2</Data></Cell>
    <Cell><Data ss:Type="Number">0.3</Data></Cell>
    <Cell><Data ss:Type="Number">52.9</Data></Cell>
    <Cell><Data ss:Type="Number">37.380000000000003</Data></Cell>
   </Row>
   <Row>
    <Cell ss:StyleID="s63"><Data ss:Type="DateTime">2014-05-06T15:34:49.000</Data></Cell>
    <Cell><Data ss:Type="Number">-1.3</Data></Cell>
    <Cell><Data ss:Type="Number">0.4</Data></Cell>
    <Cell><Data ss:Type="Number">52.3</Data></Cell>
    <Cell><Data ss:Type="Number">37.39</Data></Cell>
   </Row>
   <Row>
    <Cell ss:StyleID="s63"><Data ss:Type="DateTime">2014-05-06T15:34:50.000</Data></Cell>
    <Cell><Data ss:Type="Number">-1.4</Data></Cell>
    <Cell><Data ss:Type="Number">0.4</Data></Cell>
    <Cell><Data ss:Type="Number">51.4</Data></Cell>
    <Cell><Data ss:Type="Number">37.39</Data></Cell>
   </Row>
   <Row>
    <Cell ss:StyleID="s63"><Data ss:Type="DateTime">2014-05-06T15:34:51.000</Data></Cell>
    <Cell><Data ss:Type="Number">-1.3</Data></Cell>
    <Cell><Data ss:Type="Number">0.4</Data></Cell>
    <Cell><Data ss:Type="Number">49.6</Data></Cell>
    <Cell><Data ss:Type="Number">37.39</Data></Cell>
   </Row>
   <Row>
    <Cell ss:StyleID="s63"><Data ss:Type="DateTime">2014-05-06T15:34:52.000</Data></Cell>
    <Cell><Data ss:Type="Number">-1.3</Data></Cell>
    <Cell><Data ss:Type="Number">0.4</Data></Cell>
    <Cell><Data ss:Type="Number">49.6</Data></Cell>
    <Cell><Data ss:Type="Number">37.39</Data></Cell>
   </Row>
   <Row>
    <Cell ss:StyleID="s63"><Data ss:Type="DateTime">2014-05-06T15:34:53.000</Data></Cell>
    <Cell><Data ss:Type="Number">-1.3</Data></Cell>
    <Cell><Data ss:Type="Number">0.4</Data></Cell>
    <Cell><Data ss:Type="Number">49.6</Data></Cell>
    <Cell><Data ss:Type="Number">37.39</Data></Cell>
   </Row>
   <Row>
    <Cell ss:StyleID="s63"><Data ss:Type="DateTime">2014-05-06T15:34:54.000</Data></Cell>
    <Cell><Data ss:Type="Number">-1.3</Data></Cell>
    <Cell><Data ss:Type="Number">0.7</Data></Cell>
    <Cell><Data ss:Type="Number">49.3</Data></Cell>
    <Cell><Data ss:Type="Number">37.39</Data></Cell>
   </Row>
   <Row>
    <Cell ss:StyleID="s63"><Data ss:Type="DateTime">2014-05-06T15:34:55.000</Data></Cell>
    <Cell><Data ss:Type="Number">-1.2</Data></Cell>
    <Cell><Data ss:Type="Number">1.3</Data></Cell>
    <Cell><Data ss:Type="Number">49.1</Data></Cell>
    <Cell><Data ss:Type="Number">37.39</Data></Cell>
   </Row>
   <Row>
    <Cell ss:StyleID="s63"><Data ss:Type="DateTime">2014-05-06T15:34:56.000</Data></Cell>
    <Cell><Data ss:Type="Number">-1.2</Data></Cell>
    <Cell><Data ss:Type="Number">1.4</Data></Cell>
    <Cell><Data ss:Type="Number">49.1</Data></Cell>
    <Cell><Data ss:Type="Number">37.39</Data></Cell>
   </Row>
   <Row>
    <Cell ss:StyleID="s63"><Data ss:Type="DateTime">2014-05-06T15:34:57.000</Data></Cell>
    <Cell><Data ss:Type="Number">-1.3</Data></Cell>
    <Cell><Data ss:Type="Number">1.8</Data></Cell>
    <Cell><Data ss:Type="Number">48.9</Data></Cell>
    <Cell><Data ss:Type="Number">37.39</Data></Cell>
   </Row>
   <Row>
    <Cell ss:StyleID="s63"><Data ss:Type="DateTime">2014-05-06T15:34:58.000</Data></Cell>
    <Cell><Data ss:Type="Number">-1.3</Data></Cell>
    <Cell><Data ss:Type="Number">3.7</Data></Cell>
    <Cell><Data ss:Type="Number">48.9</Data></Cell>
    <Cell><Data ss:Type="Number">37.39</Data></Cell>
   </Row>
   <Row>
    <Cell ss:StyleID="s63"><Data ss:Type="DateTime">2014-05-06T15:34:59.000</Data></Cell>
    <Cell><Data ss:Type="Number">-1.3</Data></Cell>
    <Cell><Data ss:Type="Number">5</Data></Cell>
    <Cell><Data ss:Type="Number">49</Data></Cell>
    <Cell><Data ss:Type="Number">37.39</Data></Cell>
   </Row>
   <Row>
    <Cell ss:StyleID="s63"><Data ss:Type="DateTime">2014-05-06T15:35:00.000</Data></Cell>
    <Cell><Data ss:Type="Number">-1.3</Data></Cell>
    <Cell><Data ss:Type="Number">5.9</Data></Cell>
    <Cell><Data ss:Type="Number">49.4</Data></Cell>
    <Cell><Data ss:Type="Number">37.39</Data></Cell>
   </Row>
   <Row>
    <Cell ss:StyleID="s63"><Data ss:Type="DateTime">2014-05-06T15:35:01.000</Data></Cell>
    <Cell><Data ss:Type="Number">-1.3</Data></Cell>
    <Cell><Data ss:Type="Number">6</Data></Cell>
    <Cell><Data ss:Type="Number">49.6</Data></Cell>
    <Cell><Data ss:Type="Number">37.39</Data></Cell>
   </Row>
   <Row>
    <Cell ss:StyleID="s63"><Data ss:Type="DateTime">2014-05-06T15:35:02.000</Data></Cell>
    <Cell><Data ss:Type="Number">-1.3</Data></Cell>
    <Cell><Data ss:Type="Number">7.2</Data></Cell>
    <Cell><Data ss:Type="Number">50.8</Data></Cell>
    <Cell><Data ss:Type="Number">37.39</Data></Cell>
   </Row>
   <Row>
    <Cell ss:StyleID="s63"><Data ss:Type="DateTime">2014-05-06T15:35:03.000</Data></Cell>
    <Cell><Data ss:Type="Number">-1.1000000000000001</Data></Cell>
    <Cell><Data ss:Type="Number">6.7</Data></Cell>
    <Cell><Data ss:Type="Number">51.3</Data></Cell>
    <Cell><Data ss:Type="Number">37.39</Data></Cell>
   </Row>
   <Row>
    <Cell ss:StyleID="s63"><Data ss:Type="DateTime">2014-05-06T15:35:04.000</Data></Cell>
    <Cell><Data ss:Type="Number">-1</Data></Cell>
    <Cell><Data ss:Type="Number">6</Data></Cell>
    <Cell><Data ss:Type="Number">51.3</Data></Cell>
    <Cell><Data ss:Type="Number">37.39</Data></Cell>
   </Row>
   <Row>
    <Cell ss:StyleID="s63"><Data ss:Type="DateTime">2014-05-06T15:35:05.000</Data></Cell>
    <Cell><Data ss:Type="Number">-0.9</Data></Cell>
    <Cell><Data ss:Type="Number">5.0999999999999996</Data></Cell>
    <Cell><Data ss:Type="Number">52</Data></Cell>
    <Cell><Data ss:Type="Number">37.380000000000003</Data></Cell>
   </Row>
   <Row>
    <Cell ss:StyleID="s63"><Data ss:Type="DateTime">2014-05-06T15:35:06.000</Data></Cell>
    <Cell><Data ss:Type="Number">-0.9</Data></Cell>
    <Cell><Data ss:Type="Number">3.7</Data></Cell>
    <Cell><Data ss:Type="Number">52</Data></Cell>
    <Cell><Data ss:Type="Number">37.380000000000003</Data></Cell>
   </Row>
   <Row>
    <Cell ss:StyleID="s63"><Data ss:Type="DateTime">2014-05-06T15:35:07.000</Data></Cell>
    <Cell><Data ss:Type="Number">-0.9</Data></Cell>
    <Cell><Data ss:Type="Number">2.6</Data></Cell>
    <Cell><Data ss:Type="Number">51.4</Data></Cell>
    <Cell><Data ss:Type="Number">37.380000000000003</Data></Cell>
   </Row>
   <Row>
    <Cell ss:StyleID="s63"><Data ss:Type="DateTime">2014-05-06T15:35:08.000</Data></Cell>
    <Cell><Data ss:Type="Number">-0.9</Data></Cell>
    <Cell><Data ss:Type="Number">1.9</Data></Cell>
    <Cell><Data ss:Type="Number">50.3</Data></Cell>
    <Cell><Data ss:Type="Number">37.380000000000003</Data></Cell>
   </Row>
   <Row>
    <Cell ss:StyleID="s63"><Data ss:Type="DateTime">2014-05-06T15:35:09.000</Data></Cell>
    <Cell><Data ss:Type="Number">-1</Data></Cell>
    <Cell><Data ss:Type="Number">1.4</Data></Cell>
    <Cell><Data ss:Type="Number">50.2</Data></Cell>
    <Cell><Data ss:Type="Number">37.39</Data></Cell>
   </Row>
   <Row>
    <Cell ss:StyleID="s63"><Data ss:Type="DateTime">2014-05-06T15:35:10.000</Data></Cell>
    <Cell><Data ss:Type="Number">-1.1000000000000001</Data></Cell>
    <Cell><Data ss:Type="Number">0.9</Data></Cell>
    <Cell><Data ss:Type="Number">50.2</Data></Cell>
    <Cell><Data ss:Type="Number">37.39</Data></Cell>
   </Row>
   <Row>
    <Cell ss:StyleID="s63"><Data ss:Type="DateTime">2014-05-06T15:35:11.000</Data></Cell>
    <Cell><Data ss:Type="Number">-1.2</Data></Cell>
    <Cell><Data ss:Type="Number">0.6</Data></Cell>
    <Cell><Data ss:Type="Number">49.1</Data></Cell>
    <Cell><Data ss:Type="Number">37.39</Data></Cell>
   </Row>
   <Row>
    <Cell ss:StyleID="s63"><Data ss:Type="DateTime">2014-05-06T15:35:12.000</Data></Cell>
    <Cell><Data ss:Type="Number">-1.2</Data></Cell>
    <Cell><Data ss:Type="Number">0.5</Data></Cell>
    <Cell><Data ss:Type="Number">49</Data></Cell>
    <Cell><Data ss:Type="Number">37.39</Data></Cell>
   </Row>
   <Row>
    <Cell ss:StyleID="s63"><Data ss:Type="DateTime">2014-05-06T15:35:13.000</Data></Cell>
    <Cell><Data ss:Type="Number">-1.2</Data></Cell>
    <Cell><Data ss:Type="Number">0.3</Data></Cell>
    <Cell><Data ss:Type="Number">49</Data></Cell>
    <Cell><Data ss:Type="Number">37.4</Data></Cell>
   </Row>
   <Row>
    <Cell ss:StyleID="s63"><Data ss:Type="DateTime">2014-05-06T15:35:14.000</Data></Cell>
    <Cell><Data ss:Type="Number">-1.2</Data></Cell>
    <Cell><Data ss:Type="Number">0.2</Data></Cell>
    <Cell><Data ss:Type="Number">48.5</Data></Cell>
    <Cell><Data ss:Type="Number">37.39</Data></Cell>
   </Row>
   <Row>
    <Cell ss:StyleID="s63"><Data ss:Type="DateTime">2014-05-06T15:35:15.000</Data></Cell>
    <Cell><Data ss:Type="Number">-1.3</Data></Cell>
    <Cell><Data ss:Type="Number">0.1</Data></Cell>
    <Cell><Data ss:Type="Number">48.7</Data></Cell>
    <Cell><Data ss:Type="Number">37.4</Data></Cell>
   </Row>
   <Row>
    <Cell ss:StyleID="s63"><Data ss:Type="DateTime">2014-05-06T15:35:16.000</Data></Cell>
    <Cell><Data ss:Type="Number">-1.3</Data></Cell>
    <Cell><Data ss:Type="Number">0.1</Data></Cell>
    <Cell><Data ss:Type="Number">48.7</Data></Cell>
    <Cell><Data ss:Type="Number">37.4</Data></Cell>
   </Row>
   <Row>
    <Cell ss:StyleID="s63"><Data ss:Type="DateTime">2014-05-06T15:35:17.000</Data></Cell>
    <Cell><Data ss:Type="Number">-1.3</Data></Cell>
    <Cell><Data ss:Type="Number">0</Data></Cell>
    <Cell><Data ss:Type="Number">49</Data></Cell>
    <Cell><Data ss:Type="Number">37.4</Data></Cell>
   </Row>
   <Row>
    <Cell ss:StyleID="s63"><Data ss:Type="DateTime">2014-05-06T15:35:18.000</Data></Cell>
    <Cell><Data ss:Type="Number">-1.3</Data></Cell>
    <Cell><Data ss:Type="Number">0</Data></Cell>
    <Cell><Data ss:Type="Number">48.9</Data></Cell>
    <Cell><Data ss:Type="Number">37.4</Data></Cell>
   </Row>
   <Row>
    <Cell ss:StyleID="s63"><Data ss:Type="DateTime">2014-05-06T15:35:19.000</Data></Cell>
    <Cell><Data ss:Type="Number">-1.3</Data></Cell>
    <Cell><Data ss:Type="Number">-0.1</Data></Cell>
    <Cell><Data ss:Type="Number">48.9</Data></Cell>
    <Cell><Data ss:Type="Number">37.4</Data></Cell>
   </Row>
   <Row>
    <Cell ss:StyleID="s63"><Data ss:Type="DateTime">2014-05-06T15:35:20.000</Data></Cell>
    <Cell><Data ss:Type="Number">-1.4</Data></Cell>
    <Cell><Data ss:Type="Number">-0.1</Data></Cell>
    <Cell><Data ss:Type="Number">48.9</Data></Cell>
    <Cell><Data ss:Type="Number">37.4</Data></Cell>
   </Row>
   <Row>
    <Cell ss:StyleID="s63"><Data ss:Type="DateTime">2014-05-06T15:35:21.000</Data></Cell>
    <Cell><Data ss:Type="Number">-1.4</Data></Cell>
    <Cell><Data ss:Type="Number">-0.2</Data></Cell>
    <Cell><Data ss:Type="Number">48.8</Data></Cell>
    <Cell><Data ss:Type="Number">37.4</Data></Cell>
   </Row>
   <Row>
    <Cell ss:StyleID="s63"><Data ss:Type="DateTime">2014-05-06T15:35:22.000</Data></Cell>
    <Cell><Data ss:Type="Number">-1.4</Data></Cell>
    <Cell><Data ss:Type="Number">-0.2</Data></Cell>
    <Cell><Data ss:Type="Number">48.8</Data></Cell>
    <Cell><Data ss:Type="Number">37.4</Data></Cell>
   </Row>
   <Row>
    <Cell ss:StyleID="s63"><Data ss:Type="DateTime">2014-05-06T15:35:23.000</Data></Cell>
    <Cell><Data ss:Type="Number">-1.4</Data></Cell>
    <Cell><Data ss:Type="Number">-0.2</Data></Cell>
    <Cell><Data ss:Type="Number">48.8</Data></Cell>
    <Cell><Data ss:Type="Number">37.4</Data></Cell>
   </Row>
   <Row>
    <Cell ss:StyleID="s63"><Data ss:Type="DateTime">2014-05-06T15:35:24.000</Data></Cell>
    <Cell><Data ss:Type="Number">-1.4</Data></Cell>
    <Cell><Data ss:Type="Number">-0.1</Data></Cell>
    <Cell><Data ss:Type="Number">48.7</Data></Cell>
    <Cell><Data ss:Type="Number">37.4</Data></Cell>
   </Row>
   <Row>
    <Cell ss:StyleID="s63"><Data ss:Type="DateTime">2014-05-06T15:35:25.000</Data></Cell>
    <Cell><Data ss:Type="Number">-1.4</Data></Cell>
    <Cell><Data ss:Type="Number">-0.1</Data></Cell>
    <Cell><Data ss:Type="Number">48.7</Data></Cell>
    <Cell><Data ss:Type="Number">37.4</Data></Cell>
   </Row>
   <Row>
    <Cell ss:StyleID="s63"><Data ss:Type="DateTime">2014-05-06T15:35:26.000</Data></Cell>
    <Cell><Data ss:Type="Number">-1.5</Data></Cell>
    <Cell><Data ss:Type="Number">0</Data></Cell>
    <Cell><Data ss:Type="Number">49</Data></Cell>
    <Cell><Data ss:Type="Number">37.4</Data></Cell>
   </Row>
   <Row>
    <Cell ss:StyleID="s63"><Data ss:Type="DateTime">2014-05-06T15:35:27.000</Data></Cell>
    <Cell><Data ss:Type="Number">-1.5</Data></Cell>
    <Cell><Data ss:Type="Number">0</Data></Cell>
    <Cell><Data ss:Type="Number">49.2</Data></Cell>
    <Cell><Data ss:Type="Number">37.4</Data></Cell>
   </Row>
   <Row>
    <Cell ss:StyleID="s63"><Data ss:Type="DateTime">2014-05-06T15:35:28.000</Data></Cell>
    <Cell><Data ss:Type="Number">-1.5</Data></Cell>
    <Cell><Data ss:Type="Number">0</Data></Cell>
    <Cell><Data ss:Type="Number">49.2</Data></Cell>
    <Cell><Data ss:Type="Number">37.4</Data></Cell>
   </Row>
   <Row>
    <Cell ss:StyleID="s63"><Data ss:Type="DateTime">2014-05-06T15:35:29.000</Data></Cell>
    <Cell><Data ss:Type="Number">-1.5</Data></Cell>
    <Cell><Data ss:Type="Number">0</Data></Cell>
    <Cell><Data ss:Type="Number">49.4</Data></Cell>
    <Cell><Data ss:Type="Number">37.4</Data></Cell>
   </Row>
   <Row>
    <Cell ss:StyleID="s63"><Data ss:Type="DateTime">2014-05-06T15:35:30.000</Data></Cell>
    <Cell><Data ss:Type="Number">-1.5</Data></Cell>
    <Cell><Data ss:Type="Number">0</Data></Cell>
    <Cell><Data ss:Type="Number">31.2</Data></Cell>
    <Cell><Data ss:Type="Number">37.4</Data></Cell>
   </Row>
   <Row>
    <Cell ss:StyleID="s63"><Data ss:Type="DateTime">2014-05-06T15:35:31.000</Data></Cell>
    <Cell><Data ss:Type="Number">-1.5</Data></Cell>
    <Cell><Data ss:Type="Number">0</Data></Cell>
    <Cell><Data ss:Type="Number">23.6</Data></Cell>
    <Cell><Data ss:Type="Number">37.409999999999997</Data></Cell>
   </Row>
   <Row>
    <Cell ss:StyleID="s63"><Data ss:Type="DateTime">2014-05-06T15:35:32.000</Data></Cell>
    <Cell><Data ss:Type="Number">-1.5</Data></Cell>
    <Cell><Data ss:Type="Number">0</Data></Cell>
    <Cell><Data ss:Type="Number">21.9</Data></Cell>
    <Cell><Data ss:Type="Number">37.409999999999997</Data></Cell>
   </Row>
   <Row>
    <Cell ss:StyleID="s63"><Data ss:Type="DateTime">2014-05-06T15:35:33.000</Data></Cell>
    <Cell><Data ss:Type="Number">-1.5</Data></Cell>
    <Cell><Data ss:Type="Number">0</Data></Cell>
    <Cell><Data ss:Type="Number">18.8</Data></Cell>
    <Cell><Data ss:Type="Number">37.409999999999997</Data></Cell>
   </Row>
   <Row>
    <Cell ss:StyleID="s63"><Data ss:Type="DateTime">2014-05-06T15:35:34.000</Data></Cell>
    <Cell><Data ss:Type="Number">-1.5</Data></Cell>
    <Cell><Data ss:Type="Number">0</Data></Cell>
    <Cell><Data ss:Type="Number">17.5</Data></Cell>
    <Cell><Data ss:Type="Number">37.42</Data></Cell>
   </Row>
   <Row>
    <Cell ss:StyleID="s63"><Data ss:Type="DateTime">2014-05-06T15:35:35.000</Data></Cell>
    <Cell><Data ss:Type="Number">-1.5</Data></Cell>
    <Cell><Data ss:Type="Number">0</Data></Cell>
    <Cell><Data ss:Type="Number">2.9</Data></Cell>
    <Cell><Data ss:Type="Number">37.42</Data></Cell>
   </Row>
   <Row>
    <Cell ss:StyleID="s63"><Data ss:Type="DateTime">2014-05-06T15:35:36.000</Data></Cell>
    <Cell><Data ss:Type="Number">-1.5</Data></Cell>
    <Cell><Data ss:Type="Number">0</Data></Cell>
    <Cell><Data ss:Type="Number">-2.4</Data></Cell>
    <Cell><Data ss:Type="Number">37.42</Data></Cell>
   </Row>
   <Row>
    <Cell ss:StyleID="s63"><Data ss:Type="DateTime">2014-05-06T15:35:37.000</Data></Cell>
    <Cell><Data ss:Type="Number">-1.5</Data></Cell>
    <Cell><Data ss:Type="Number">0</Data></Cell>
    <Cell><Data ss:Type="Number">-3</Data></Cell>
    <Cell><Data ss:Type="Number">37.42</Data></Cell>
   </Row>
   <Row>
    <Cell ss:StyleID="s63"><Data ss:Type="DateTime">2014-05-06T15:35:38.000</Data></Cell>
    <Cell><Data ss:Type="Number">-1.5</Data></Cell>
    <Cell><Data ss:Type="Number">0</Data></Cell>
    <Cell><Data ss:Type="Number">-3.1</Data></Cell>
    <Cell><Data ss:Type="Number">37.42</Data></Cell>
   </Row>
   <Row>
    <Cell ss:StyleID="s63"><Data ss:Type="DateTime">2014-05-06T15:35:39.000</Data></Cell>
    <Cell><Data ss:Type="Number">-1.5</Data></Cell>
    <Cell><Data ss:Type="Number">0</Data></Cell>
    <Cell><Data ss:Type="Number">4.4000000000000004</Data></Cell>
    <Cell><Data ss:Type="Number">37.43</Data></Cell>
   </Row>
   <Row>
    <Cell ss:StyleID="s63"><Data ss:Type="DateTime">2014-05-06T15:35:40.000</Data></Cell>
    <Cell><Data ss:Type="Number">-1.5</Data></Cell>
    <Cell><Data ss:Type="Number">0</Data></Cell>
    <Cell><Data ss:Type="Number">4.4000000000000004</Data></Cell>
    <Cell><Data ss:Type="Number">37.43</Data></Cell>
   </Row>
   <Row>
    <Cell ss:StyleID="s63"><Data ss:Type="DateTime">2014-05-06T15:35:41.000</Data></Cell>
    <Cell><Data ss:Type="Number">-1.5</Data></Cell>
    <Cell><Data ss:Type="Number">0</Data></Cell>
    <Cell><Data ss:Type="Number">6.8</Data></Cell>
    <Cell><Data ss:Type="Number">37.43</Data></Cell>
   </Row>
   <Row>
    <Cell ss:StyleID="s63"><Data ss:Type="DateTime">2014-05-06T15:35:42.000</Data></Cell>
    <Cell><Data ss:Type="Number">-1.5</Data></Cell>
    <Cell><Data ss:Type="Number">0</Data></Cell>
    <Cell><Data ss:Type="Number">6.8</Data></Cell>
    <Cell><Data ss:Type="Number">37.44</Data></Cell>
   </Row>
   <Row>
    <Cell ss:StyleID="s63"><Data ss:Type="DateTime">2014-05-06T15:35:43.000</Data></Cell>
    <Cell><Data ss:Type="Number">-1.5</Data></Cell>
    <Cell><Data ss:Type="Number">0</Data></Cell>
    <Cell><Data ss:Type="Number">7</Data></Cell>
    <Cell><Data ss:Type="Number">37.44</Data></Cell>
   </Row>
   <Row>
    <Cell ss:StyleID="s63"><Data ss:Type="DateTime">2014-05-06T15:35:44.000</Data></Cell>
    <Cell><Data ss:Type="Number">-1.6</Data></Cell>
    <Cell><Data ss:Type="Number">0.1</Data></Cell>
    <Cell><Data ss:Type="Number">42</Data></Cell>
    <Cell><Data ss:Type="Number">37.44</Data></Cell>
   </Row>
   <Row>
    <Cell ss:StyleID="s63"><Data ss:Type="DateTime">2014-05-06T15:35:45.000</Data></Cell>
    <Cell><Data ss:Type="Number">-1.6</Data></Cell>
    <Cell><Data ss:Type="Number">0.1</Data></Cell>
    <Cell><Data ss:Type="Number">56.3</Data></Cell>
    <Cell><Data ss:Type="Number">37.450000000000003</Data></Cell>
   </Row>
   <Row>
    <Cell ss:StyleID="s63"><Data ss:Type="DateTime">2014-05-06T15:35:46.000</Data></Cell>
    <Cell><Data ss:Type="Number">-1.6</Data></Cell>
    <Cell><Data ss:Type="Number">0.2</Data></Cell>
    <Cell><Data ss:Type="Number">59.9</Data></Cell>
    <Cell><Data ss:Type="Number">37.450000000000003</Data></Cell>
   </Row>
   <Row>
    <Cell ss:StyleID="s63"><Data ss:Type="DateTime">2014-05-06T15:35:47.000</Data></Cell>
    <Cell><Data ss:Type="Number">-1.6</Data></Cell>
    <Cell><Data ss:Type="Number">0.3</Data></Cell>
    <Cell><Data ss:Type="Number">60.3</Data></Cell>
    <Cell><Data ss:Type="Number">37.450000000000003</Data></Cell>
   </Row>
   <Row>
    <Cell ss:StyleID="s63"><Data ss:Type="DateTime">2014-05-06T15:35:48.000</Data></Cell>
    <Cell><Data ss:Type="Number">-1.6</Data></Cell>
    <Cell><Data ss:Type="Number">0.3</Data></Cell>
    <Cell ss:Index="5"><Data ss:Type="Number">37.450000000000003</Data></Cell>
   </Row>
   <Row>
    <Cell ss:StyleID="s63"><Data ss:Type="DateTime">2014-05-06T15:35:49.000</Data></Cell>
    <Cell><Data ss:Type="Number">-1.6</Data></Cell>
    <Cell><Data ss:Type="Number">1</Data></Cell>
    <Cell ss:Index="5"><Data ss:Type="Number">37.450000000000003</Data></Cell>
   </Row>
   <Row>
    <Cell ss:StyleID="s63"><Data ss:Type="DateTime">2014-05-06T15:35:50.000</Data></Cell>
    <Cell><Data ss:Type="Number">-1.6</Data></Cell>
    <Cell><Data ss:Type="Number">1.9</Data></Cell>
    <Cell ss:Index="5"><Data ss:Type="Number">37.450000000000003</Data></Cell>
   </Row>
   <Row>
    <Cell ss:StyleID="s63"><Data ss:Type="DateTime">2014-05-06T15:35:51.000</Data></Cell>
    <Cell><Data ss:Type="Number">-1.6</Data></Cell>
    <Cell><Data ss:Type="Number">3.4</Data></Cell>
    <Cell ss:Index="5"><Data ss:Type="Number">37.450000000000003</Data></Cell>
   </Row>
   <Row>
    <Cell ss:StyleID="s63"><Data ss:Type="DateTime">2014-05-06T15:35:52.000</Data></Cell>
    <Cell><Data ss:Type="Number">-1.7</Data></Cell>
    <Cell><Data ss:Type="Number">3.9</Data></Cell>
    <Cell ss:Index="5"><Data ss:Type="Number">37.46</Data></Cell>
   </Row>
   <Row>
    <Cell ss:StyleID="s63"><Data ss:Type="DateTime">2014-05-06T15:35:53.000</Data></Cell>
    <Cell><Data ss:Type="Number">-1.8</Data></Cell>
    <Cell><Data ss:Type="Number">4.3</Data></Cell>
    <Cell><Data ss:Type="Number">0.7</Data></Cell>
    <Cell><Data ss:Type="Number">37.46</Data></Cell>
   </Row>
   <Row>
    <Cell ss:StyleID="s63"><Data ss:Type="DateTime">2014-05-06T15:35:54.000</Data></Cell>
    <Cell><Data ss:Type="Number">-1.8</Data></Cell>
    <Cell><Data ss:Type="Number">5.6</Data></Cell>
    <Cell><Data ss:Type="Number">0.7</Data></Cell>
    <Cell><Data ss:Type="Number">37.46</Data></Cell>
   </Row>
   <Row>
    <Cell ss:StyleID="s63"><Data ss:Type="DateTime">2014-05-06T15:35:55.000</Data></Cell>
    <Cell><Data ss:Type="Number">-1.8</Data></Cell>
    <Cell><Data ss:Type="Number">7.2</Data></Cell>
    <Cell><Data ss:Type="Number">0.7</Data></Cell>
    <Cell><Data ss:Type="Number">37.46</Data></Cell>
   </Row>
   <Row>
    <Cell ss:StyleID="s63"><Data ss:Type="DateTime">2014-05-06T15:35:56.000</Data></Cell>
    <Cell><Data ss:Type="Number">-1.9</Data></Cell>
    <Cell><Data ss:Type="Number">6.1</Data></Cell>
    <Cell><Data ss:Type="Number">20.3</Data></Cell>
    <Cell><Data ss:Type="Number">37.46</Data></Cell>
   </Row>
   <Row>
    <Cell ss:StyleID="s63"><Data ss:Type="DateTime">2014-05-06T15:35:57.000</Data></Cell>
    <Cell><Data ss:Type="Number">-1.8</Data></Cell>
    <Cell><Data ss:Type="Number">5.7</Data></Cell>
    <Cell><Data ss:Type="Number">28.5</Data></Cell>
    <Cell><Data ss:Type="Number">37.47</Data></Cell>
   </Row>
   <Row>
    <Cell ss:StyleID="s63"><Data ss:Type="DateTime">2014-05-06T15:35:58.000</Data></Cell>
    <Cell><Data ss:Type="Number">-1.7</Data></Cell>
    <Cell><Data ss:Type="Number">5.0999999999999996</Data></Cell>
    <Cell><Data ss:Type="Number">30.4</Data></Cell>
    <Cell><Data ss:Type="Number">37.46</Data></Cell>
   </Row>
   <Row>
    <Cell ss:StyleID="s63"><Data ss:Type="DateTime">2014-05-06T15:35:59.000</Data></Cell>
    <Cell><Data ss:Type="Number">-1.6</Data></Cell>
    <Cell><Data ss:Type="Number">4</Data></Cell>
    <Cell><Data ss:Type="Number">32.6</Data></Cell>
    <Cell><Data ss:Type="Number">37.47</Data></Cell>
   </Row>
   <Row>
    <Cell ss:StyleID="s63"><Data ss:Type="DateTime">2014-05-06T15:36:00.000</Data></Cell>
    <Cell><Data ss:Type="Number">-1.6</Data></Cell>
    <Cell><Data ss:Type="Number">2.5</Data></Cell>
    <Cell><Data ss:Type="Number">33</Data></Cell>
    <Cell><Data ss:Type="Number">37.46</Data></Cell>
   </Row>
   <Row>
    <Cell ss:StyleID="s63"><Data ss:Type="DateTime">2014-05-06T15:36:01.000</Data></Cell>
    <Cell><Data ss:Type="Number">-1.6</Data></Cell>
    <Cell><Data ss:Type="Number">1.9</Data></Cell>
    <Cell><Data ss:Type="Number">71.900000000000006</Data></Cell>
    <Cell><Data ss:Type="Number">37.46</Data></Cell>
   </Row>
   <Row>
    <Cell ss:StyleID="s63"><Data ss:Type="DateTime">2014-05-06T15:36:02.000</Data></Cell>
    <Cell><Data ss:Type="Number">-1.6</Data></Cell>
    <Cell><Data ss:Type="Number">1.5</Data></Cell>
    <Cell><Data ss:Type="Number">80.400000000000006</Data></Cell>
    <Cell><Data ss:Type="Number">37.46</Data></Cell>
   </Row>
   <Row>
    <Cell ss:StyleID="s63"><Data ss:Type="DateTime">2014-05-06T15:36:03.000</Data></Cell>
    <Cell><Data ss:Type="Number">-1.6</Data></Cell>
    <Cell><Data ss:Type="Number">1.1000000000000001</Data></Cell>
    <Cell><Data ss:Type="Number">81.5</Data></Cell>
    <Cell><Data ss:Type="Number">37.46</Data></Cell>
   </Row>
   <Row>
    <Cell ss:StyleID="s63"><Data ss:Type="DateTime">2014-05-06T15:36:04.000</Data></Cell>
    <Cell><Data ss:Type="Number">-1.6</Data></Cell>
    <Cell><Data ss:Type="Number">0.7</Data></Cell>
    <Cell><Data ss:Type="Number">84.3</Data></Cell>
    <Cell><Data ss:Type="Number">37.46</Data></Cell>
   </Row>
   <Row>
    <Cell ss:StyleID="s63"><Data ss:Type="DateTime">2014-05-06T15:36:05.000</Data></Cell>
    <Cell><Data ss:Type="Number">-1.7</Data></Cell>
    <Cell><Data ss:Type="Number">0.4</Data></Cell>
    <Cell><Data ss:Type="Number">84.3</Data></Cell>
    <Cell><Data ss:Type="Number">37.46</Data></Cell>
   </Row>
   <Row>
    <Cell ss:StyleID="s63"><Data ss:Type="DateTime">2014-05-06T15:36:06.000</Data></Cell>
    <Cell><Data ss:Type="Number">-1.7</Data></Cell>
    <Cell><Data ss:Type="Number">0.3</Data></Cell>
    <Cell><Data ss:Type="Number">85.7</Data></Cell>
    <Cell><Data ss:Type="Number">37.46</Data></Cell>
   </Row>
   <Row>
    <Cell ss:StyleID="s63"><Data ss:Type="DateTime">2014-05-06T15:36:07.000</Data></Cell>
    <Cell><Data ss:Type="Number">-1.7</Data></Cell>
    <Cell><Data ss:Type="Number">0.2</Data></Cell>
    <Cell><Data ss:Type="Number">86</Data></Cell>
    <Cell><Data ss:Type="Number">37.46</Data></Cell>
   </Row>
   <Row>
    <Cell ss:StyleID="s63"><Data ss:Type="DateTime">2014-05-06T15:36:08.000</Data></Cell>
    <Cell><Data ss:Type="Number">-1.7</Data></Cell>
    <Cell><Data ss:Type="Number">0.1</Data></Cell>
    <Cell><Data ss:Type="Number">86.5</Data></Cell>
    <Cell><Data ss:Type="Number">37.46</Data></Cell>
   </Row>
   <Row>
    <Cell ss:StyleID="s63"><Data ss:Type="DateTime">2014-05-06T15:36:09.000</Data></Cell>
    <Cell><Data ss:Type="Number">-1.7</Data></Cell>
    <Cell><Data ss:Type="Number">0</Data></Cell>
    <Cell><Data ss:Type="Number">87.4</Data></Cell>
    <Cell><Data ss:Type="Number">37.47</Data></Cell>
   </Row>
   <Row>
    <Cell ss:StyleID="s63"><Data ss:Type="DateTime">2014-05-06T15:36:10.000</Data></Cell>
    <Cell><Data ss:Type="Number">-1.7</Data></Cell>
    <Cell><Data ss:Type="Number">0</Data></Cell>
    <Cell><Data ss:Type="Number">87.9</Data></Cell>
    <Cell><Data ss:Type="Number">37.47</Data></Cell>
   </Row>
   <Row>
    <Cell ss:StyleID="s63"><Data ss:Type="DateTime">2014-05-06T15:36:11.000</Data></Cell>
    <Cell><Data ss:Type="Number">-1.7</Data></Cell>
    <Cell><Data ss:Type="Number">0</Data></Cell>
    <Cell><Data ss:Type="Number">88.4</Data></Cell>
    <Cell><Data ss:Type="Number">37.47</Data></Cell>
   </Row>
   <Row>
    <Cell ss:StyleID="s63"><Data ss:Type="DateTime">2014-05-06T15:36:12.000</Data></Cell>
    <Cell><Data ss:Type="Number">-1.7</Data></Cell>
    <Cell><Data ss:Type="Number">0</Data></Cell>
    <Cell><Data ss:Type="Number">88.6</Data></Cell>
    <Cell><Data ss:Type="Number">37.479999999999997</Data></Cell>
   </Row>
   <Row>
    <Cell ss:StyleID="s63"><Data ss:Type="DateTime">2014-05-06T15:36:13.000</Data></Cell>
    <Cell><Data ss:Type="Number">-1.7</Data></Cell>
    <Cell><Data ss:Type="Number">0</Data></Cell>
    <Cell><Data ss:Type="Number">88.6</Data></Cell>
    <Cell><Data ss:Type="Number">37.479999999999997</Data></Cell>
   </Row>
   <Row>
    <Cell ss:StyleID="s63"><Data ss:Type="DateTime">2014-05-06T15:36:14.000</Data></Cell>
    <Cell><Data ss:Type="Number">-1.7</Data></Cell>
    <Cell><Data ss:Type="Number">-0.1</Data></Cell>
    <Cell><Data ss:Type="Number">89.4</Data></Cell>
    <Cell><Data ss:Type="Number">37.479999999999997</Data></Cell>
   </Row>
   <Row>
    <Cell ss:StyleID="s63"><Data ss:Type="DateTime">2014-05-06T15:36:15.000</Data></Cell>
    <Cell><Data ss:Type="Number">-1.7</Data></Cell>
    <Cell><Data ss:Type="Number">-0.1</Data></Cell>
    <Cell><Data ss:Type="Number">90.3</Data></Cell>
    <Cell><Data ss:Type="Number">37.479999999999997</Data></Cell>
   </Row>
   <Row>
    <Cell ss:StyleID="s63"><Data ss:Type="DateTime">2014-05-06T15:36:16.000</Data></Cell>
    <Cell><Data ss:Type="Number">-1.7</Data></Cell>
    <Cell><Data ss:Type="Number">-0.1</Data></Cell>
    <Cell><Data ss:Type="Number">90.3</Data></Cell>
    <Cell><Data ss:Type="Number">37.49</Data></Cell>
   </Row>
   <Row>
    <Cell ss:StyleID="s63"><Data ss:Type="DateTime">2014-05-06T15:36:17.000</Data></Cell>
    <Cell><Data ss:Type="Number">-1.6</Data></Cell>
    <Cell><Data ss:Type="Number">0</Data></Cell>
    <Cell><Data ss:Type="Number">90.6</Data></Cell>
    <Cell><Data ss:Type="Number">37.49</Data></Cell>
   </Row>
   <Row>
    <Cell ss:StyleID="s63"><Data ss:Type="DateTime">2014-05-06T15:36:18.000</Data></Cell>
    <Cell><Data ss:Type="Number">-1.6</Data></Cell>
    <Cell><Data ss:Type="Number">0</Data></Cell>
    <Cell><Data ss:Type="Number">90.4</Data></Cell>
    <Cell><Data ss:Type="Number">37.49</Data></Cell>
   </Row>
   <Row>
    <Cell ss:StyleID="s63"><Data ss:Type="DateTime">2014-05-06T15:36:19.000</Data></Cell>
    <Cell><Data ss:Type="Number">-1.6</Data></Cell>
    <Cell><Data ss:Type="Number">0</Data></Cell>
    <Cell><Data ss:Type="Number">90.1</Data></Cell>
    <Cell><Data ss:Type="Number">37.49</Data></Cell>
   </Row>
   <Row>
    <Cell ss:StyleID="s63"><Data ss:Type="DateTime">2014-05-06T15:36:20.000</Data></Cell>
    <Cell><Data ss:Type="Number">-1.5</Data></Cell>
    <Cell><Data ss:Type="Number">0</Data></Cell>
    <Cell><Data ss:Type="Number">92.3</Data></Cell>
    <Cell><Data ss:Type="Number">37.49</Data></Cell>
   </Row>
   <Row>
    <Cell ss:StyleID="s63"><Data ss:Type="DateTime">2014-05-06T15:36:21.000</Data></Cell>
    <Cell><Data ss:Type="Number">-1.5</Data></Cell>
    <Cell><Data ss:Type="Number">0</Data></Cell>
    <Cell><Data ss:Type="Number">98.5</Data></Cell>
    <Cell><Data ss:Type="Number">37.49</Data></Cell>
   </Row>
   <Row>
    <Cell ss:StyleID="s63"><Data ss:Type="DateTime">2014-05-06T15:36:22.000</Data></Cell>
    <Cell><Data ss:Type="Number">-1.4</Data></Cell>
    <Cell><Data ss:Type="Number">0.1</Data></Cell>
    <Cell><Data ss:Type="Number">108.1</Data></Cell>
    <Cell><Data ss:Type="Number">37.49</Data></Cell>
   </Row>
   <Row>
    <Cell ss:StyleID="s63"><Data ss:Type="DateTime">2014-05-06T15:36:23.000</Data></Cell>
    <Cell><Data ss:Type="Number">-1.3</Data></Cell>
    <Cell><Data ss:Type="Number">0.1</Data></Cell>
    <Cell><Data ss:Type="Number">114.4</Data></Cell>
    <Cell><Data ss:Type="Number">37.49</Data></Cell>
   </Row>
   <Row>
    <Cell ss:StyleID="s63"><Data ss:Type="DateTime">2014-05-06T15:36:24.000</Data></Cell>
    <Cell><Data ss:Type="Number">-1.2</Data></Cell>
    <Cell><Data ss:Type="Number">0.1</Data></Cell>
    <Cell><Data ss:Type="Number">128.80000000000001</Data></Cell>
    <Cell><Data ss:Type="Number">37.5</Data></Cell>
   </Row>
   <Row>
    <Cell ss:StyleID="s63"><Data ss:Type="DateTime">2014-05-06T15:36:25.000</Data></Cell>
    <Cell><Data ss:Type="Number">-1.2</Data></Cell>
    <Cell><Data ss:Type="Number">0.2</Data></Cell>
    <Cell><Data ss:Type="Number">144.19999999999999</Data></Cell>
    <Cell><Data ss:Type="Number">37.5</Data></Cell>
   </Row>
   <Row>
    <Cell ss:StyleID="s63"><Data ss:Type="DateTime">2014-05-06T15:36:26.000</Data></Cell>
    <Cell><Data ss:Type="Number">-1.1000000000000001</Data></Cell>
    <Cell><Data ss:Type="Number">0.2</Data></Cell>
    <Cell><Data ss:Type="Number">172.8</Data></Cell>
    <Cell><Data ss:Type="Number">37.479999999999997</Data></Cell>
   </Row>
   <Row>
    <Cell ss:StyleID="s63"><Data ss:Type="DateTime">2014-05-06T15:36:27.000</Data></Cell>
    <Cell><Data ss:Type="Number">-1</Data></Cell>
    <Cell><Data ss:Type="Number">0.4</Data></Cell>
    <Cell><Data ss:Type="Number">230.6</Data></Cell>
    <Cell><Data ss:Type="Number">37.479999999999997</Data></Cell>
   </Row>
   <Row>
    <Cell ss:StyleID="s63"><Data ss:Type="DateTime">2014-05-06T15:36:28.000</Data></Cell>
    <Cell><Data ss:Type="Number">-1.2</Data></Cell>
    <Cell><Data ss:Type="Number">0.5</Data></Cell>
    <Cell ss:Index="5"><Data ss:Type="Number">37.479999999999997</Data></Cell>
   </Row>
   <Row>
    <Cell ss:StyleID="s63"><Data ss:Type="DateTime">2014-05-06T15:36:29.000</Data></Cell>
    <Cell><Data ss:Type="Number">-1.4</Data></Cell>
    <Cell><Data ss:Type="Number">0.5</Data></Cell>
    <Cell ss:Index="5"><Data ss:Type="Number">37.479999999999997</Data></Cell>
   </Row>
   <Row>
    <Cell ss:StyleID="s63"><Data ss:Type="DateTime">2014-05-06T15:36:30.000</Data></Cell>
    <Cell><Data ss:Type="Number">-1.6</Data></Cell>
    <Cell><Data ss:Type="Number">0.6</Data></Cell>
    <Cell ss:Index="5"><Data ss:Type="Number">37.5</Data></Cell>
   </Row>
   <Row>
    <Cell ss:StyleID="s63"><Data ss:Type="DateTime">2014-05-06T15:36:31.000</Data></Cell>
    <Cell><Data ss:Type="Number">-1.7</Data></Cell>
    <Cell><Data ss:Type="Number">0.6</Data></Cell>
    <Cell ss:Index="5"><Data ss:Type="Number">37.5</Data></Cell>
   </Row>
   <Row>
    <Cell ss:StyleID="s63"><Data ss:Type="DateTime">2014-05-06T15:36:32.000</Data></Cell>
    <Cell><Data ss:Type="Number">-1.7</Data></Cell>
    <Cell><Data ss:Type="Number">0.7</Data></Cell>
    <Cell ss:Index="5"><Data ss:Type="Number">37.49</Data></Cell>
   </Row>
   <Row>
    <Cell ss:StyleID="s63"><Data ss:Type="DateTime">2014-05-06T15:36:33.000</Data></Cell>
    <Cell><Data ss:Type="Number">-1.6</Data></Cell>
    <Cell><Data ss:Type="Number">0.9</Data></Cell>
    <Cell ss:Index="5"><Data ss:Type="Number">37.49</Data></Cell>
   </Row>
   <Row>
    <Cell ss:StyleID="s63"><Data ss:Type="DateTime">2014-05-06T15:36:34.000</Data></Cell>
    <Cell><Data ss:Type="Number">-0.6</Data></Cell>
    <Cell><Data ss:Type="Number">0.9</Data></Cell>
    <Cell ss:Index="5"><Data ss:Type="Number">37.49</Data></Cell>
   </Row>
   <Row>
    <Cell ss:StyleID="s63"><Data ss:Type="DateTime">2014-05-06T15:36:35.000</Data></Cell>
    <Cell><Data ss:Type="Number">0</Data></Cell>
    <Cell><Data ss:Type="Number">1.1000000000000001</Data></Cell>
    <Cell ss:Index="5"><Data ss:Type="Number">37.49</Data></Cell>
   </Row>
   <Row>
    <Cell ss:StyleID="s63"><Data ss:Type="DateTime">2014-05-06T15:36:36.000</Data></Cell>
    <Cell><Data ss:Type="Number">0</Data></Cell>
    <Cell><Data ss:Type="Number">1.3</Data></Cell>
    <Cell ss:Index="5"><Data ss:Type="Number">37.49</Data></Cell>
   </Row>
   <Row>
    <Cell ss:StyleID="s63"><Data ss:Type="DateTime">2014-05-06T15:36:37.000</Data></Cell>
    <Cell><Data ss:Type="Number">0</Data></Cell>
    <Cell><Data ss:Type="Number">1.4</Data></Cell>
    <Cell ss:Index="5"><Data ss:Type="Number">37.49</Data></Cell>
   </Row>
   <Row>
    <Cell ss:StyleID="s63"><Data ss:Type="DateTime">2014-05-06T15:36:38.000</Data></Cell>
    <Cell><Data ss:Type="Number">0</Data></Cell>
    <Cell><Data ss:Type="Number">1.6</Data></Cell>
    <Cell ss:Index="5"><Data ss:Type="Number">37.49</Data></Cell>
   </Row>
   <Row>
    <Cell ss:StyleID="s63"><Data ss:Type="DateTime">2014-05-06T15:36:39.000</Data></Cell>
    <Cell><Data ss:Type="Number">0</Data></Cell>
    <Cell><Data ss:Type="Number">2.5</Data></Cell>
    <Cell><Data ss:Type="Number">305.60000000000002</Data></Cell>
    <Cell><Data ss:Type="Number">37.49</Data></Cell>
   </Row>
   <Row>
    <Cell ss:StyleID="s63"><Data ss:Type="DateTime">2014-05-06T15:36:40.000</Data></Cell>
    <Cell><Data ss:Type="Number">0</Data></Cell>
    <Cell><Data ss:Type="Number">3.2</Data></Cell>
    <Cell><Data ss:Type="Number">279.10000000000002</Data></Cell>
    <Cell><Data ss:Type="Number">37.49</Data></Cell>
   </Row>
   <Row>
    <Cell ss:StyleID="s63"><Data ss:Type="DateTime">2014-05-06T15:36:41.000</Data></Cell>
    <Cell><Data ss:Type="Number">-0.5</Data></Cell>
    <Cell><Data ss:Type="Number">3.9</Data></Cell>
    <Cell><Data ss:Type="Number">271</Data></Cell>
    <Cell><Data ss:Type="Number">37.49</Data></Cell>
   </Row>
   <Row>
    <Cell ss:StyleID="s63"><Data ss:Type="DateTime">2014-05-06T15:36:42.000</Data></Cell>
    <Cell><Data ss:Type="Number">0.1</Data></Cell>
    <Cell><Data ss:Type="Number">4.7</Data></Cell>
    <Cell><Data ss:Type="Number">268.89999999999998</Data></Cell>
    <Cell><Data ss:Type="Number">37.49</Data></Cell>
   </Row>
   <Row>
    <Cell ss:StyleID="s63"><Data ss:Type="DateTime">2014-05-06T15:36:43.000</Data></Cell>
    <Cell><Data ss:Type="Number">0.6</Data></Cell>
    <Cell><Data ss:Type="Number">5.5</Data></Cell>
    <Cell><Data ss:Type="Number">267.2</Data></Cell>
    <Cell><Data ss:Type="Number">37.49</Data></Cell>
   </Row>
   <Row>
    <Cell ss:StyleID="s63"><Data ss:Type="DateTime">2014-05-06T15:36:44.000</Data></Cell>
    <Cell><Data ss:Type="Number">1.5</Data></Cell>
    <Cell><Data ss:Type="Number">7.3</Data></Cell>
    <Cell><Data ss:Type="Number">266.10000000000002</Data></Cell>
    <Cell><Data ss:Type="Number">37.49</Data></Cell>
   </Row>
   <Row>
    <Cell ss:StyleID="s63"><Data ss:Type="DateTime">2014-05-06T15:36:45.000</Data></Cell>
    <Cell><Data ss:Type="Number">1.6</Data></Cell>
    <Cell><Data ss:Type="Number">8.6999999999999993</Data></Cell>
    <Cell><Data ss:Type="Number">265.39999999999998</Data></Cell>
    <Cell><Data ss:Type="Number">37.49</Data></Cell>
   </Row>
   <Row>
    <Cell ss:StyleID="s63"><Data ss:Type="DateTime">2014-05-06T15:36:46.000</Data></Cell>
    <Cell><Data ss:Type="Number">1.4</Data></Cell>
    <Cell><Data ss:Type="Number">8.6999999999999993</Data></Cell>
    <Cell><Data ss:Type="Number">265.5</Data></Cell>
    <Cell><Data ss:Type="Number">37.49</Data></Cell>
   </Row>
   <Row>
    <Cell ss:StyleID="s63"><Data ss:Type="DateTime">2014-05-06T15:36:47.000</Data></Cell>
    <Cell><Data ss:Type="Number">1.4</Data></Cell>
    <Cell><Data ss:Type="Number">8.6</Data></Cell>
    <Cell><Data ss:Type="Number">265.39999999999998</Data></Cell>
    <Cell><Data ss:Type="Number">37.49</Data></Cell>
   </Row>
   <Row>
    <Cell ss:StyleID="s63"><Data ss:Type="DateTime">2014-05-06T15:36:48.000</Data></Cell>
    <Cell><Data ss:Type="Number">0.9</Data></Cell>
    <Cell><Data ss:Type="Number">8.4</Data></Cell>
    <Cell><Data ss:Type="Number">265</Data></Cell>
    <Cell><Data ss:Type="Number">37.49</Data></Cell>
   </Row>
   <Row>
    <Cell ss:StyleID="s63"><Data ss:Type="DateTime">2014-05-06T15:36:49.000</Data></Cell>
    <Cell><Data ss:Type="Number">0.7</Data></Cell>
    <Cell><Data ss:Type="Number">7.6</Data></Cell>
    <Cell><Data ss:Type="Number">264.60000000000002</Data></Cell>
    <Cell><Data ss:Type="Number">37.49</Data></Cell>
   </Row>
   <Row>
    <Cell ss:StyleID="s63"><Data ss:Type="DateTime">2014-05-06T15:36:50.000</Data></Cell>
    <Cell><Data ss:Type="Number">0.7</Data></Cell>
    <Cell><Data ss:Type="Number">7.2</Data></Cell>
    <Cell><Data ss:Type="Number">264.39999999999998</Data></Cell>
    <Cell><Data ss:Type="Number">37.49</Data></Cell>
   </Row>
   <Row>
    <Cell ss:StyleID="s63"><Data ss:Type="DateTime">2014-05-06T15:36:51.000</Data></Cell>
    <Cell><Data ss:Type="Number">0.9</Data></Cell>
    <Cell><Data ss:Type="Number">7.2</Data></Cell>
    <Cell><Data ss:Type="Number">264.39999999999998</Data></Cell>
    <Cell><Data ss:Type="Number">37.49</Data></Cell>
   </Row>
   <Row>
    <Cell ss:StyleID="s63"><Data ss:Type="DateTime">2014-05-06T15:36:52.000</Data></Cell>
    <Cell><Data ss:Type="Number">1.3</Data></Cell>
    <Cell><Data ss:Type="Number">7.2</Data></Cell>
    <Cell><Data ss:Type="Number">264.3</Data></Cell>
    <Cell><Data ss:Type="Number">37.49</Data></Cell>
   </Row>
   <Row>
    <Cell ss:StyleID="s63"><Data ss:Type="DateTime">2014-05-06T15:36:53.000</Data></Cell>
    <Cell><Data ss:Type="Number">1.4</Data></Cell>
    <Cell><Data ss:Type="Number">7.1</Data></Cell>
    <Cell><Data ss:Type="Number">264</Data></Cell>
    <Cell><Data ss:Type="Number">37.479999999999997</Data></Cell>
   </Row>
   <Row>
    <Cell ss:StyleID="s63"><Data ss:Type="DateTime">2014-05-06T15:36:54.000</Data></Cell>
    <Cell><Data ss:Type="Number">1.5</Data></Cell>
    <Cell><Data ss:Type="Number">6.9</Data></Cell>
    <Cell><Data ss:Type="Number">263.89999999999998</Data></Cell>
    <Cell><Data ss:Type="Number">37.479999999999997</Data></Cell>
   </Row>
   <Row>
    <Cell ss:StyleID="s63"><Data ss:Type="DateTime">2014-05-06T15:36:55.000</Data></Cell>
    <Cell><Data ss:Type="Number">1.7</Data></Cell>
    <Cell><Data ss:Type="Number">6.7</Data></Cell>
    <Cell><Data ss:Type="Number">263.8</Data></Cell>
    <Cell><Data ss:Type="Number">37.479999999999997</Data></Cell>
   </Row>
   <Row>
    <Cell ss:StyleID="s63"><Data ss:Type="DateTime">2014-05-06T15:36:56.000</Data></Cell>
    <Cell><Data ss:Type="Number">2.1</Data></Cell>
    <Cell><Data ss:Type="Number">6.6</Data></Cell>
    <Cell><Data ss:Type="Number">263.60000000000002</Data></Cell>
    <Cell><Data ss:Type="Number">37.479999999999997</Data></Cell>
   </Row>
   <Row>
    <Cell ss:StyleID="s63"><Data ss:Type="DateTime">2014-05-06T15:36:57.000</Data></Cell>
    <Cell><Data ss:Type="Number">2.5</Data></Cell>
    <Cell><Data ss:Type="Number">6.6</Data></Cell>
    <Cell><Data ss:Type="Number">262.5</Data></Cell>
    <Cell><Data ss:Type="Number">37.479999999999997</Data></Cell>
   </Row>
   <Row>
    <Cell ss:StyleID="s63"><Data ss:Type="DateTime">2014-05-06T15:36:58.000</Data></Cell>
    <Cell><Data ss:Type="Number">2.4</Data></Cell>
    <Cell><Data ss:Type="Number">6.6</Data></Cell>
    <Cell><Data ss:Type="Number">261.2</Data></Cell>
    <Cell><Data ss:Type="Number">37.479999999999997</Data></Cell>
   </Row>
   <Row>
    <Cell ss:StyleID="s63"><Data ss:Type="DateTime">2014-05-06T15:36:59.000</Data></Cell>
    <Cell><Data ss:Type="Number">2.2999999999999998</Data></Cell>
    <Cell><Data ss:Type="Number">6.5</Data></Cell>
    <Cell><Data ss:Type="Number">260.3</Data></Cell>
    <Cell><Data ss:Type="Number">37.479999999999997</Data></Cell>
   </Row>
   <Row>
    <Cell ss:StyleID="s63"><Data ss:Type="DateTime">2014-05-06T15:37:00.000</Data></Cell>
    <Cell><Data ss:Type="Number">2.2999999999999998</Data></Cell>
    <Cell><Data ss:Type="Number">6.4</Data></Cell>
    <Cell><Data ss:Type="Number">259.8</Data></Cell>
    <Cell><Data ss:Type="Number">37.479999999999997</Data></Cell>
   </Row>
   <Row>
    <Cell ss:StyleID="s63"><Data ss:Type="DateTime">2014-05-06T15:37:01.000</Data></Cell>
    <Cell><Data ss:Type="Number">2.2999999999999998</Data></Cell>
    <Cell><Data ss:Type="Number">6.4</Data></Cell>
    <Cell><Data ss:Type="Number">258.8</Data></Cell>
    <Cell><Data ss:Type="Number">37.479999999999997</Data></Cell>
   </Row>
   <Row>
    <Cell ss:StyleID="s63"><Data ss:Type="DateTime">2014-05-06T15:37:02.000</Data></Cell>
    <Cell><Data ss:Type="Number">2.1</Data></Cell>
    <Cell><Data ss:Type="Number">6.4</Data></Cell>
    <Cell><Data ss:Type="Number">257.39999999999998</Data></Cell>
    <Cell><Data ss:Type="Number">37.479999999999997</Data></Cell>
   </Row>
   <Row>
    <Cell ss:StyleID="s63"><Data ss:Type="DateTime">2014-05-06T15:37:03.000</Data></Cell>
    <Cell><Data ss:Type="Number">2</Data></Cell>
    <Cell><Data ss:Type="Number">6.5</Data></Cell>
    <Cell><Data ss:Type="Number">255.9</Data></Cell>
    <Cell><Data ss:Type="Number">37.49</Data></Cell>
   </Row>
   <Row>
    <Cell ss:StyleID="s63"><Data ss:Type="DateTime">2014-05-06T15:37:04.000</Data></Cell>
    <Cell><Data ss:Type="Number">1.9</Data></Cell>
    <Cell><Data ss:Type="Number">6.5</Data></Cell>
    <Cell><Data ss:Type="Number">254.2</Data></Cell>
    <Cell><Data ss:Type="Number">37.49</Data></Cell>
   </Row>
   <Row>
    <Cell ss:StyleID="s63"><Data ss:Type="DateTime">2014-05-06T15:37:05.000</Data></Cell>
    <Cell><Data ss:Type="Number">1.9</Data></Cell>
    <Cell><Data ss:Type="Number">6.6</Data></Cell>
    <Cell><Data ss:Type="Number">252.3</Data></Cell>
    <Cell><Data ss:Type="Number">37.479999999999997</Data></Cell>
   </Row>
   <Row>
    <Cell ss:StyleID="s63"><Data ss:Type="DateTime">2014-05-06T15:37:06.000</Data></Cell>
    <Cell><Data ss:Type="Number">1.8</Data></Cell>
    <Cell><Data ss:Type="Number">6.8</Data></Cell>
    <Cell><Data ss:Type="Number">249.6</Data></Cell>
    <Cell><Data ss:Type="Number">37.479999999999997</Data></Cell>
   </Row>
   <Row>
    <Cell ss:StyleID="s63"><Data ss:Type="DateTime">2014-05-06T15:37:07.000</Data></Cell>
    <Cell><Data ss:Type="Number">1.7</Data></Cell>
    <Cell><Data ss:Type="Number">6.7</Data></Cell>
    <Cell><Data ss:Type="Number">244.7</Data></Cell>
    <Cell><Data ss:Type="Number">37.479999999999997</Data></Cell>
   </Row>
   <Row>
    <Cell ss:StyleID="s63"><Data ss:Type="DateTime">2014-05-06T15:37:08.000</Data></Cell>
    <Cell><Data ss:Type="Number">1.6</Data></Cell>
    <Cell><Data ss:Type="Number">6.5</Data></Cell>
    <Cell><Data ss:Type="Number">257.10000000000002</Data></Cell>
    <Cell><Data ss:Type="Number">37.479999999999997</Data></Cell>
   </Row>
   <Row>
    <Cell ss:StyleID="s63"><Data ss:Type="DateTime">2014-05-06T15:37:09.000</Data></Cell>
    <Cell><Data ss:Type="Number">1.5</Data></Cell>
    <Cell><Data ss:Type="Number">6.4</Data></Cell>
    <Cell><Data ss:Type="Number">264.3</Data></Cell>
    <Cell><Data ss:Type="Number">37.49</Data></Cell>
   </Row>
   <Row>
    <Cell ss:StyleID="s63"><Data ss:Type="DateTime">2014-05-06T15:37:10.000</Data></Cell>
    <Cell><Data ss:Type="Number">1.4</Data></Cell>
    <Cell><Data ss:Type="Number">6</Data></Cell>
    <Cell><Data ss:Type="Number">264.3</Data></Cell>
    <Cell><Data ss:Type="Number">37.49</Data></Cell>
   </Row>
   <Row>
    <Cell ss:StyleID="s63"><Data ss:Type="DateTime">2014-05-06T15:37:11.000</Data></Cell>
    <Cell><Data ss:Type="Number">1.3</Data></Cell>
    <Cell><Data ss:Type="Number">5.6</Data></Cell>
    <Cell><Data ss:Type="Number">262.2</Data></Cell>
    <Cell><Data ss:Type="Number">37.49</Data></Cell>
   </Row>
   <Row>
    <Cell ss:StyleID="s63"><Data ss:Type="DateTime">2014-05-06T15:37:12.000</Data></Cell>
    <Cell><Data ss:Type="Number">1.1000000000000001</Data></Cell>
    <Cell><Data ss:Type="Number">5.5</Data></Cell>
    <Cell><Data ss:Type="Number">256.3</Data></Cell>
    <Cell><Data ss:Type="Number">37.49</Data></Cell>
   </Row>
   <Row>
    <Cell ss:StyleID="s63"><Data ss:Type="DateTime">2014-05-06T15:37:13.000</Data></Cell>
    <Cell><Data ss:Type="Number">0.8</Data></Cell>
    <Cell><Data ss:Type="Number">5.4</Data></Cell>
    <Cell><Data ss:Type="Number">256.3</Data></Cell>
    <Cell><Data ss:Type="Number">37.49</Data></Cell>
   </Row>
   <Row>
    <Cell ss:StyleID="s63"><Data ss:Type="DateTime">2014-05-06T15:37:14.000</Data></Cell>
    <Cell><Data ss:Type="Number">0.7</Data></Cell>
    <Cell><Data ss:Type="Number">5.3</Data></Cell>
    <Cell><Data ss:Type="Number">252.5</Data></Cell>
    <Cell><Data ss:Type="Number">37.49</Data></Cell>
   </Row>
   <Row>
    <Cell ss:StyleID="s63"><Data ss:Type="DateTime">2014-05-06T15:37:15.000</Data></Cell>
    <Cell><Data ss:Type="Number">0.6</Data></Cell>
    <Cell><Data ss:Type="Number">5.0999999999999996</Data></Cell>
    <Cell><Data ss:Type="Number">241</Data></Cell>
    <Cell><Data ss:Type="Number">37.49</Data></Cell>
   </Row>
   <Row>
    <Cell ss:StyleID="s63"><Data ss:Type="DateTime">2014-05-06T15:37:16.000</Data></Cell>
    <Cell><Data ss:Type="Number">0.7</Data></Cell>
    <Cell><Data ss:Type="Number">5.2</Data></Cell>
    <Cell><Data ss:Type="Number">237.6</Data></Cell>
    <Cell><Data ss:Type="Number">37.49</Data></Cell>
   </Row>
   <Row>
    <Cell ss:StyleID="s63"><Data ss:Type="DateTime">2014-05-06T15:37:17.000</Data></Cell>
    <Cell><Data ss:Type="Number">0.7</Data></Cell>
    <Cell><Data ss:Type="Number">5.2</Data></Cell>
    <Cell><Data ss:Type="Number">241.3</Data></Cell>
    <Cell><Data ss:Type="Number">37.49</Data></Cell>
   </Row>
   <Row>
    <Cell ss:StyleID="s63"><Data ss:Type="DateTime">2014-05-06T15:37:18.000</Data></Cell>
    <Cell><Data ss:Type="Number">0.7</Data></Cell>
    <Cell><Data ss:Type="Number">5.2</Data></Cell>
    <Cell><Data ss:Type="Number">244.7</Data></Cell>
    <Cell><Data ss:Type="Number">37.49</Data></Cell>
   </Row>
   <Row>
    <Cell ss:StyleID="s63"><Data ss:Type="DateTime">2014-05-06T15:37:19.000</Data></Cell>
    <Cell><Data ss:Type="Number">0.7</Data></Cell>
    <Cell><Data ss:Type="Number">5.3</Data></Cell>
    <Cell><Data ss:Type="Number">247.1</Data></Cell>
    <Cell><Data ss:Type="Number">37.49</Data></Cell>
   </Row>
   <Row>
    <Cell ss:StyleID="s63"><Data ss:Type="DateTime">2014-05-06T15:37:20.000</Data></Cell>
    <Cell><Data ss:Type="Number">0.9</Data></Cell>
    <Cell><Data ss:Type="Number">5.2</Data></Cell>
    <Cell><Data ss:Type="Number">249.1</Data></Cell>
    <Cell><Data ss:Type="Number">37.49</Data></Cell>
   </Row>
   <Row>
    <Cell ss:StyleID="s63"><Data ss:Type="DateTime">2014-05-06T15:37:21.000</Data></Cell>
    <Cell><Data ss:Type="Number">0.8</Data></Cell>
    <Cell><Data ss:Type="Number">5.2</Data></Cell>
    <Cell><Data ss:Type="Number">251</Data></Cell>
    <Cell><Data ss:Type="Number">37.49</Data></Cell>
   </Row>
   <Row>
    <Cell ss:StyleID="s63"><Data ss:Type="DateTime">2014-05-06T15:37:22.000</Data></Cell>
    <Cell><Data ss:Type="Number">0.6</Data></Cell>
    <Cell><Data ss:Type="Number">5.2</Data></Cell>
    <Cell><Data ss:Type="Number">250.9</Data></Cell>
    <Cell><Data ss:Type="Number">37.5</Data></Cell>
   </Row>
   <Row>
    <Cell ss:StyleID="s63"><Data ss:Type="DateTime">2014-05-06T15:37:23.000</Data></Cell>
    <Cell><Data ss:Type="Number">0.4</Data></Cell>
    <Cell><Data ss:Type="Number">5.2</Data></Cell>
    <Cell><Data ss:Type="Number">254.5</Data></Cell>
    <Cell><Data ss:Type="Number">37.5</Data></Cell>
   </Row>
   <Row>
    <Cell ss:StyleID="s63"><Data ss:Type="DateTime">2014-05-06T15:37:24.000</Data></Cell>
    <Cell><Data ss:Type="Number">0.4</Data></Cell>
    <Cell><Data ss:Type="Number">5.2</Data></Cell>
    <Cell><Data ss:Type="Number">254.5</Data></Cell>
    <Cell><Data ss:Type="Number">37.5</Data></Cell>
   </Row>
   <Row>
    <Cell ss:StyleID="s63"><Data ss:Type="DateTime">2014-05-06T15:37:25.000</Data></Cell>
    <Cell><Data ss:Type="Number">0.2</Data></Cell>
    <Cell><Data ss:Type="Number">5.3</Data></Cell>
    <Cell><Data ss:Type="Number">252.9</Data></Cell>
    <Cell><Data ss:Type="Number">37.479999999999997</Data></Cell>
   </Row>
   <Row>
    <Cell ss:StyleID="s63"><Data ss:Type="DateTime">2014-05-06T15:37:26.000</Data></Cell>
    <Cell><Data ss:Type="Number">0.2</Data></Cell>
    <Cell><Data ss:Type="Number">4.9000000000000004</Data></Cell>
    <Cell><Data ss:Type="Number">251.8</Data></Cell>
    <Cell><Data ss:Type="Number">37.49</Data></Cell>
   </Row>
   <Row>
    <Cell ss:StyleID="s63"><Data ss:Type="DateTime">2014-05-06T15:37:27.000</Data></Cell>
    <Cell><Data ss:Type="Number">0.2</Data></Cell>
    <Cell><Data ss:Type="Number">4.8</Data></Cell>
    <Cell><Data ss:Type="Number">250.2</Data></Cell>
    <Cell><Data ss:Type="Number">37.479999999999997</Data></Cell>
   </Row>
   <Row>
    <Cell ss:StyleID="s63"><Data ss:Type="DateTime">2014-05-06T15:37:28.000</Data></Cell>
    <Cell><Data ss:Type="Number">0.9</Data></Cell>
    <Cell><Data ss:Type="Number">5.0999999999999996</Data></Cell>
    <Cell><Data ss:Type="Number">242.4</Data></Cell>
    <Cell><Data ss:Type="Number">37.479999999999997</Data></Cell>
   </Row>
   <Row>
    <Cell ss:StyleID="s63"><Data ss:Type="DateTime">2014-05-06T15:37:29.000</Data></Cell>
    <Cell><Data ss:Type="Number">1.2</Data></Cell>
    <Cell><Data ss:Type="Number">5.0999999999999996</Data></Cell>
    <Cell><Data ss:Type="Number">239.4</Data></Cell>
    <Cell><Data ss:Type="Number">37.479999999999997</Data></Cell>
   </Row>
   <Row>
    <Cell ss:StyleID="s63"><Data ss:Type="DateTime">2014-05-06T15:37:30.000</Data></Cell>
    <Cell><Data ss:Type="Number">1.4</Data></Cell>
    <Cell><Data ss:Type="Number">5.0999999999999996</Data></Cell>
    <Cell><Data ss:Type="Number">233.1</Data></Cell>
    <Cell><Data ss:Type="Number">37.479999999999997</Data></Cell>
   </Row>
   <Row>
    <Cell ss:StyleID="s63"><Data ss:Type="DateTime">2014-05-06T15:37:31.000</Data></Cell>
    <Cell><Data ss:Type="Number">1.6</Data></Cell>
    <Cell><Data ss:Type="Number">5.5</Data></Cell>
    <Cell><Data ss:Type="Number">230.4</Data></Cell>
    <Cell><Data ss:Type="Number">37.479999999999997</Data></Cell>
   </Row>
   <Row>
    <Cell ss:StyleID="s63"><Data ss:Type="DateTime">2014-05-06T15:37:32.000</Data></Cell>
    <Cell><Data ss:Type="Number">2.1</Data></Cell>
    <Cell><Data ss:Type="Number">7</Data></Cell>
    <Cell><Data ss:Type="Number">224.1</Data></Cell>
    <Cell><Data ss:Type="Number">37.479999999999997</Data></Cell>
   </Row>
   <Row>
    <Cell ss:StyleID="s63"><Data ss:Type="DateTime">2014-05-06T15:37:33.000</Data></Cell>
    <Cell><Data ss:Type="Number">3</Data></Cell>
    <Cell><Data ss:Type="Number">7.2</Data></Cell>
    <Cell><Data ss:Type="Number">214.7</Data></Cell>
    <Cell><Data ss:Type="Number">37.479999999999997</Data></Cell>
   </Row>
   <Row>
    <Cell ss:StyleID="s63"><Data ss:Type="DateTime">2014-05-06T15:37:34.000</Data></Cell>
    <Cell><Data ss:Type="Number">3</Data></Cell>
    <Cell><Data ss:Type="Number">7.2</Data></Cell>
    <Cell><Data ss:Type="Number">214.7</Data></Cell>
    <Cell><Data ss:Type="Number">37.479999999999997</Data></Cell>
   </Row>
   <Row>
    <Cell ss:StyleID="s63"><Data ss:Type="DateTime">2014-05-06T15:37:35.000</Data></Cell>
    <Cell><Data ss:Type="Number">2.9</Data></Cell>
    <Cell><Data ss:Type="Number">7.7</Data></Cell>
    <Cell><Data ss:Type="Number">211.6</Data></Cell>
    <Cell><Data ss:Type="Number">37.5</Data></Cell>
   </Row>
   <Row>
    <Cell ss:StyleID="s63"><Data ss:Type="DateTime">2014-05-06T15:37:36.000</Data></Cell>
    <Cell><Data ss:Type="Number">2.8</Data></Cell>
    <Cell><Data ss:Type="Number">10.4</Data></Cell>
    <Cell><Data ss:Type="Number">207.9</Data></Cell>
    <Cell><Data ss:Type="Number">37.5</Data></Cell>
   </Row>
   <Row>
    <Cell ss:StyleID="s63"><Data ss:Type="DateTime">2014-05-06T15:37:37.000</Data></Cell>
    <Cell><Data ss:Type="Number">2.8</Data></Cell>
    <Cell><Data ss:Type="Number">11.2</Data></Cell>
    <Cell><Data ss:Type="Number">205.9</Data></Cell>
    <Cell><Data ss:Type="Number">37.5</Data></Cell>
   </Row>
   <Row>
    <Cell ss:StyleID="s63"><Data ss:Type="DateTime">2014-05-06T15:37:38.000</Data></Cell>
    <Cell><Data ss:Type="Number">3.2</Data></Cell>
    <Cell><Data ss:Type="Number">11.2</Data></Cell>
    <Cell><Data ss:Type="Number">205.5</Data></Cell>
    <Cell><Data ss:Type="Number">37.5</Data></Cell>
   </Row>
   <Row>
    <Cell ss:StyleID="s63"><Data ss:Type="DateTime">2014-05-06T15:37:39.000</Data></Cell>
    <Cell><Data ss:Type="Number">3.6</Data></Cell>
    <Cell><Data ss:Type="Number">11.5</Data></Cell>
    <Cell><Data ss:Type="Number">205.5</Data></Cell>
    <Cell><Data ss:Type="Number">37.5</Data></Cell>
   </Row>
   <Row>
    <Cell ss:StyleID="s63"><Data ss:Type="DateTime">2014-05-06T15:37:40.000</Data></Cell>
    <Cell><Data ss:Type="Number">3.7</Data></Cell>
    <Cell><Data ss:Type="Number">11.2</Data></Cell>
    <Cell><Data ss:Type="Number">206.9</Data></Cell>
    <Cell><Data ss:Type="Number">37.5</Data></Cell>
   </Row>
   <Row>
    <Cell ss:StyleID="s63"><Data ss:Type="DateTime">2014-05-06T15:37:41.000</Data></Cell>
    <Cell><Data ss:Type="Number">3.7</Data></Cell>
    <Cell><Data ss:Type="Number">10.4</Data></Cell>
    <Cell><Data ss:Type="Number">206.9</Data></Cell>
    <Cell><Data ss:Type="Number">37.5</Data></Cell>
   </Row>
   <Row>
    <Cell ss:StyleID="s63"><Data ss:Type="DateTime">2014-05-06T15:37:42.000</Data></Cell>
    <Cell><Data ss:Type="Number">3.7</Data></Cell>
    <Cell><Data ss:Type="Number">10.1</Data></Cell>
    <Cell><Data ss:Type="Number">206.7</Data></Cell>
    <Cell><Data ss:Type="Number">37.5</Data></Cell>
   </Row>
   <Row>
    <Cell ss:StyleID="s63"><Data ss:Type="DateTime">2014-05-06T15:37:43.000</Data></Cell>
    <Cell><Data ss:Type="Number">4.2</Data></Cell>
    <Cell><Data ss:Type="Number">9.3000000000000007</Data></Cell>
    <Cell><Data ss:Type="Number">207.2</Data></Cell>
    <Cell><Data ss:Type="Number">37.5</Data></Cell>
   </Row>
   <Row>
    <Cell ss:StyleID="s63"><Data ss:Type="DateTime">2014-05-06T15:37:44.000</Data></Cell>
    <Cell><Data ss:Type="Number">3.5</Data></Cell>
    <Cell><Data ss:Type="Number">8</Data></Cell>
    <Cell><Data ss:Type="Number">208.2</Data></Cell>
    <Cell><Data ss:Type="Number">37.5</Data></Cell>
   </Row>
   <Row>
    <Cell ss:StyleID="s63"><Data ss:Type="DateTime">2014-05-06T15:37:45.000</Data></Cell>
    <Cell><Data ss:Type="Number">2.8</Data></Cell>
    <Cell><Data ss:Type="Number">7.3</Data></Cell>
    <Cell><Data ss:Type="Number">209.3</Data></Cell>
    <Cell><Data ss:Type="Number">37.49</Data></Cell>
   </Row>
   <Row>
    <Cell ss:StyleID="s63"><Data ss:Type="DateTime">2014-05-06T15:37:46.000</Data></Cell>
    <Cell><Data ss:Type="Number">2.5</Data></Cell>
    <Cell><Data ss:Type="Number">7</Data></Cell>
    <Cell><Data ss:Type="Number">214.6</Data></Cell>
    <Cell><Data ss:Type="Number">37.49</Data></Cell>
   </Row>
   <Row>
    <Cell ss:StyleID="s63"><Data ss:Type="DateTime">2014-05-06T15:37:47.000</Data></Cell>
    <Cell><Data ss:Type="Number">2.2999999999999998</Data></Cell>
    <Cell><Data ss:Type="Number">6.6</Data></Cell>
    <Cell><Data ss:Type="Number">220.2</Data></Cell>
    <Cell><Data ss:Type="Number">37.49</Data></Cell>
   </Row>
   <Row>
    <Cell ss:StyleID="s63"><Data ss:Type="DateTime">2014-05-06T15:37:48.000</Data></Cell>
    <Cell><Data ss:Type="Number">2.2000000000000002</Data></Cell>
    <Cell><Data ss:Type="Number">6.5</Data></Cell>
    <Cell><Data ss:Type="Number">221.7</Data></Cell>
    <Cell><Data ss:Type="Number">37.49</Data></Cell>
   </Row>
   <Row>
    <Cell ss:StyleID="s63"><Data ss:Type="DateTime">2014-05-06T15:37:49.000</Data></Cell>
    <Cell><Data ss:Type="Number">1.8</Data></Cell>
    <Cell><Data ss:Type="Number">6.5</Data></Cell>
    <Cell><Data ss:Type="Number">223.9</Data></Cell>
    <Cell><Data ss:Type="Number">37.49</Data></Cell>
   </Row>
   <Row>
    <Cell ss:StyleID="s63"><Data ss:Type="DateTime">2014-05-06T15:37:50.000</Data></Cell>
    <Cell><Data ss:Type="Number">2.2000000000000002</Data></Cell>
    <Cell><Data ss:Type="Number">6.5</Data></Cell>
    <Cell><Data ss:Type="Number">232.4</Data></Cell>
    <Cell><Data ss:Type="Number">37.5</Data></Cell>
   </Row>
   <Row>
    <Cell ss:StyleID="s63"><Data ss:Type="DateTime">2014-05-06T15:37:51.000</Data></Cell>
    <Cell><Data ss:Type="Number">3.1</Data></Cell>
    <Cell><Data ss:Type="Number">6.7</Data></Cell>
    <Cell><Data ss:Type="Number">235.8</Data></Cell>
    <Cell><Data ss:Type="Number">37.5</Data></Cell>
   </Row>
   <Row>
    <Cell ss:StyleID="s63"><Data ss:Type="DateTime">2014-05-06T15:37:52.000</Data></Cell>
    <Cell><Data ss:Type="Number">3.7</Data></Cell>
    <Cell><Data ss:Type="Number">6.7</Data></Cell>
    <Cell><Data ss:Type="Number">240.4</Data></Cell>
    <Cell><Data ss:Type="Number">37.479999999999997</Data></Cell>
   </Row>
   <Row>
    <Cell ss:StyleID="s63"><Data ss:Type="DateTime">2014-05-06T15:37:53.000</Data></Cell>
    <Cell><Data ss:Type="Number">3.8</Data></Cell>
    <Cell><Data ss:Type="Number">6.7</Data></Cell>
    <Cell><Data ss:Type="Number">240.7</Data></Cell>
    <Cell><Data ss:Type="Number">37.479999999999997</Data></Cell>
   </Row>
   <Row>
    <Cell ss:StyleID="s63"><Data ss:Type="DateTime">2014-05-06T15:37:54.000</Data></Cell>
    <Cell><Data ss:Type="Number">4</Data></Cell>
    <Cell><Data ss:Type="Number">6.7</Data></Cell>
    <Cell><Data ss:Type="Number">240.7</Data></Cell>
    <Cell><Data ss:Type="Number">37.479999999999997</Data></Cell>
   </Row>
   <Row>
    <Cell ss:StyleID="s63"><Data ss:Type="DateTime">2014-05-06T15:37:55.000</Data></Cell>
    <Cell><Data ss:Type="Number">5.2</Data></Cell>
    <Cell><Data ss:Type="Number">7.1</Data></Cell>
    <Cell><Data ss:Type="Number">245.9</Data></Cell>
    <Cell><Data ss:Type="Number">37.479999999999997</Data></Cell>
   </Row>
   <Row>
    <Cell ss:StyleID="s63"><Data ss:Type="DateTime">2014-05-06T15:37:56.000</Data></Cell>
    <Cell><Data ss:Type="Number">5.0999999999999996</Data></Cell>
    <Cell><Data ss:Type="Number">7.1</Data></Cell>
    <Cell><Data ss:Type="Number">245.9</Data></Cell>
    <Cell><Data ss:Type="Number">37.479999999999997</Data></Cell>
   </Row>
   <Row>
    <Cell ss:StyleID="s63"><Data ss:Type="DateTime">2014-05-06T15:37:57.000</Data></Cell>
    <Cell><Data ss:Type="Number">4.5</Data></Cell>
    <Cell><Data ss:Type="Number">6.8</Data></Cell>
    <Cell><Data ss:Type="Number">245.9</Data></Cell>
    <Cell><Data ss:Type="Number">37.49</Data></Cell>
   </Row>
   <Row>
    <Cell ss:StyleID="s63"><Data ss:Type="DateTime">2014-05-06T15:37:58.000</Data></Cell>
    <Cell><Data ss:Type="Number">3.9</Data></Cell>
    <Cell><Data ss:Type="Number">6.2</Data></Cell>
    <Cell><Data ss:Type="Number">245.2</Data></Cell>
    <Cell><Data ss:Type="Number">37.49</Data></Cell>
   </Row>
   <Row>
    <Cell ss:StyleID="s63"><Data ss:Type="DateTime">2014-05-06T15:37:59.000</Data></Cell>
    <Cell><Data ss:Type="Number">3.2</Data></Cell>
    <Cell><Data ss:Type="Number">6.2</Data></Cell>
    <Cell><Data ss:Type="Number">245.8</Data></Cell>
    <Cell><Data ss:Type="Number">37.49</Data></Cell>
   </Row>
   <Row>
    <Cell ss:StyleID="s63"><Data ss:Type="DateTime">2014-05-06T15:38:00.000</Data></Cell>
    <Cell><Data ss:Type="Number">2.2999999999999998</Data></Cell>
    <Cell><Data ss:Type="Number">6</Data></Cell>
    <Cell><Data ss:Type="Number">249.2</Data></Cell>
    <Cell><Data ss:Type="Number">37.479999999999997</Data></Cell>
   </Row>
   <Row>
    <Cell ss:StyleID="s63"><Data ss:Type="DateTime">2014-05-06T15:38:01.000</Data></Cell>
    <Cell><Data ss:Type="Number">1.8</Data></Cell>
    <Cell><Data ss:Type="Number">5.3</Data></Cell>
    <Cell><Data ss:Type="Number">250</Data></Cell>
    <Cell><Data ss:Type="Number">37.479999999999997</Data></Cell>
   </Row>
   <Row>
    <Cell ss:StyleID="s63"><Data ss:Type="DateTime">2014-05-06T15:38:02.000</Data></Cell>
    <Cell><Data ss:Type="Number">1.4</Data></Cell>
    <Cell><Data ss:Type="Number">4.5</Data></Cell>
    <Cell><Data ss:Type="Number">250.7</Data></Cell>
    <Cell><Data ss:Type="Number">37.5</Data></Cell>
   </Row>
   <Row>
    <Cell ss:StyleID="s63"><Data ss:Type="DateTime">2014-05-06T15:38:03.000</Data></Cell>
    <Cell><Data ss:Type="Number">1.1000000000000001</Data></Cell>
    <Cell><Data ss:Type="Number">4.5</Data></Cell>
    <Cell><Data ss:Type="Number">255</Data></Cell>
    <Cell><Data ss:Type="Number">37.5</Data></Cell>
   </Row>
   <Row>
    <Cell ss:StyleID="s63"><Data ss:Type="DateTime">2014-05-06T15:38:04.000</Data></Cell>
    <Cell><Data ss:Type="Number">0.7</Data></Cell>
    <Cell><Data ss:Type="Number">4.4000000000000004</Data></Cell>
    <Cell><Data ss:Type="Number">255.8</Data></Cell>
    <Cell><Data ss:Type="Number">37.5</Data></Cell>
   </Row>
   <Row>
    <Cell ss:StyleID="s63"><Data ss:Type="DateTime">2014-05-06T15:38:05.000</Data></Cell>
    <Cell><Data ss:Type="Number">0.5</Data></Cell>
    <Cell><Data ss:Type="Number">4.0999999999999996</Data></Cell>
    <Cell><Data ss:Type="Number">256.2</Data></Cell>
    <Cell><Data ss:Type="Number">37.5</Data></Cell>
   </Row>
   <Row>
    <Cell ss:StyleID="s63"><Data ss:Type="DateTime">2014-05-06T15:38:06.000</Data></Cell>
    <Cell><Data ss:Type="Number">0.4</Data></Cell>
    <Cell><Data ss:Type="Number">3.9</Data></Cell>
    <Cell><Data ss:Type="Number">256.2</Data></Cell>
    <Cell><Data ss:Type="Number">37.479999999999997</Data></Cell>
   </Row>
   <Row>
    <Cell ss:StyleID="s63"><Data ss:Type="DateTime">2014-05-06T15:38:07.000</Data></Cell>
    <Cell><Data ss:Type="Number">0.3</Data></Cell>
    <Cell><Data ss:Type="Number">3.9</Data></Cell>
    <Cell><Data ss:Type="Number">255.6</Data></Cell>
    <Cell><Data ss:Type="Number">37.49</Data></Cell>
   </Row>
   <Row>
    <Cell ss:StyleID="s63"><Data ss:Type="DateTime">2014-05-06T15:38:08.000</Data></Cell>
    <Cell><Data ss:Type="Number">0.2</Data></Cell>
    <Cell><Data ss:Type="Number">3.9</Data></Cell>
    <Cell><Data ss:Type="Number">253.9</Data></Cell>
    <Cell><Data ss:Type="Number">37.49</Data></Cell>
   </Row>
   <Row>
    <Cell ss:StyleID="s63"><Data ss:Type="DateTime">2014-05-06T15:38:09.000</Data></Cell>
    <Cell><Data ss:Type="Number">0.1</Data></Cell>
    <Cell><Data ss:Type="Number">3.6</Data></Cell>
    <Cell><Data ss:Type="Number">252.8</Data></Cell>
    <Cell><Data ss:Type="Number">37.49</Data></Cell>
   </Row>
   <Row>
    <Cell ss:StyleID="s63"><Data ss:Type="DateTime">2014-05-06T15:38:10.000</Data></Cell>
    <Cell><Data ss:Type="Number">0.1</Data></Cell>
    <Cell><Data ss:Type="Number">3.6</Data></Cell>
    <Cell><Data ss:Type="Number">251.8</Data></Cell>
    <Cell><Data ss:Type="Number">37.49</Data></Cell>
   </Row>
   <Row>
    <Cell ss:StyleID="s63"><Data ss:Type="DateTime">2014-05-06T15:38:11.000</Data></Cell>
    <Cell><Data ss:Type="Number">0.1</Data></Cell>
    <Cell><Data ss:Type="Number">3.7</Data></Cell>
    <Cell><Data ss:Type="Number">246.5</Data></Cell>
    <Cell><Data ss:Type="Number">37.49</Data></Cell>
   </Row>
   <Row>
    <Cell ss:StyleID="s63"><Data ss:Type="DateTime">2014-05-06T15:38:12.000</Data></Cell>
    <Cell><Data ss:Type="Number">0.1</Data></Cell>
    <Cell><Data ss:Type="Number">4.5</Data></Cell>
    <Cell><Data ss:Type="Number">241.4</Data></Cell>
    <Cell><Data ss:Type="Number">37.49</Data></Cell>
   </Row>
   <Row>
    <Cell ss:StyleID="s63"><Data ss:Type="DateTime">2014-05-06T15:38:13.000</Data></Cell>
    <Cell><Data ss:Type="Number">0.1</Data></Cell>
    <Cell><Data ss:Type="Number">6.4</Data></Cell>
    <Cell><Data ss:Type="Number">240.2</Data></Cell>
    <Cell><Data ss:Type="Number">37.49</Data></Cell>
   </Row>
   <Row>
    <Cell ss:StyleID="s63"><Data ss:Type="DateTime">2014-05-06T15:38:14.000</Data></Cell>
    <Cell><Data ss:Type="Number">0.1</Data></Cell>
    <Cell><Data ss:Type="Number">8.1999999999999993</Data></Cell>
    <Cell><Data ss:Type="Number">239.4</Data></Cell>
    <Cell><Data ss:Type="Number">37.49</Data></Cell>
   </Row>
   <Row>
    <Cell ss:StyleID="s63"><Data ss:Type="DateTime">2014-05-06T15:38:15.000</Data></Cell>
    <Cell><Data ss:Type="Number">0.2</Data></Cell>
    <Cell><Data ss:Type="Number">9</Data></Cell>
    <Cell><Data ss:Type="Number">238.7</Data></Cell>
    <Cell><Data ss:Type="Number">37.49</Data></Cell>
   </Row>
   <Row>
    <Cell ss:StyleID="s63"><Data ss:Type="DateTime">2014-05-06T15:38:16.000</Data></Cell>
    <Cell><Data ss:Type="Number">0.2</Data></Cell>
    <Cell><Data ss:Type="Number">9.6</Data></Cell>
    <Cell><Data ss:Type="Number">238.7</Data></Cell>
    <Cell><Data ss:Type="Number">37.49</Data></Cell>
   </Row>
   <Row>
    <Cell ss:StyleID="s63"><Data ss:Type="DateTime">2014-05-06T15:38:17.000</Data></Cell>
    <Cell><Data ss:Type="Number">0.3</Data></Cell>
    <Cell><Data ss:Type="Number">11.2</Data></Cell>
    <Cell><Data ss:Type="Number">238.7</Data></Cell>
    <Cell><Data ss:Type="Number">37.49</Data></Cell>
   </Row>
   <Row>
    <Cell ss:StyleID="s63"><Data ss:Type="DateTime">2014-05-06T15:38:18.000</Data></Cell>
    <Cell><Data ss:Type="Number">0.3</Data></Cell>
    <Cell><Data ss:Type="Number">11</Data></Cell>
    <Cell><Data ss:Type="Number">187</Data></Cell>
    <Cell><Data ss:Type="Number">37.49</Data></Cell>
   </Row>
   <Row>
    <Cell ss:StyleID="s63"><Data ss:Type="DateTime">2014-05-06T15:38:19.000</Data></Cell>
    <Cell><Data ss:Type="Number">0.4</Data></Cell>
    <Cell><Data ss:Type="Number">10</Data></Cell>
    <Cell><Data ss:Type="Number">174.1</Data></Cell>
    <Cell><Data ss:Type="Number">37.49</Data></Cell>
   </Row>
   <Row>
    <Cell ss:StyleID="s63"><Data ss:Type="DateTime">2014-05-06T15:38:20.000</Data></Cell>
    <Cell><Data ss:Type="Number">0.6</Data></Cell>
    <Cell><Data ss:Type="Number">9.1999999999999993</Data></Cell>
    <Cell><Data ss:Type="Number">173.2</Data></Cell>
    <Cell><Data ss:Type="Number">37.49</Data></Cell>
   </Row>
   <Row>
    <Cell ss:StyleID="s63"><Data ss:Type="DateTime">2014-05-06T15:38:21.000</Data></Cell>
    <Cell><Data ss:Type="Number">0.8</Data></Cell>
    <Cell><Data ss:Type="Number">7.2</Data></Cell>
    <Cell><Data ss:Type="Number">172.1</Data></Cell>
    <Cell><Data ss:Type="Number">37.5</Data></Cell>
   </Row>
   <Row>
    <Cell ss:StyleID="s63"><Data ss:Type="DateTime">2014-05-06T15:38:22.000</Data></Cell>
    <Cell><Data ss:Type="Number">0.9</Data></Cell>
    <Cell><Data ss:Type="Number">5.2</Data></Cell>
    <Cell><Data ss:Type="Number">170.5</Data></Cell>
    <Cell><Data ss:Type="Number">37.5</Data></Cell>
   </Row>
   <Row>
    <Cell ss:StyleID="s63"><Data ss:Type="DateTime">2014-05-06T15:38:23.000</Data></Cell>
    <Cell><Data ss:Type="Number">1.1000000000000001</Data></Cell>
    <Cell><Data ss:Type="Number">3.9</Data></Cell>
    <Cell><Data ss:Type="Number">138</Data></Cell>
    <Cell><Data ss:Type="Number">37.5</Data></Cell>
   </Row>
   <Row>
    <Cell ss:StyleID="s63"><Data ss:Type="DateTime">2014-05-06T15:38:24.000</Data></Cell>
    <Cell><Data ss:Type="Number">1.3</Data></Cell>
    <Cell><Data ss:Type="Number">3.4</Data></Cell>
    <Cell><Data ss:Type="Number">131.80000000000001</Data></Cell>
    <Cell><Data ss:Type="Number">37.5</Data></Cell>
   </Row>
   <Row>
    <Cell ss:StyleID="s63"><Data ss:Type="DateTime">2014-05-06T15:38:25.000</Data></Cell>
    <Cell><Data ss:Type="Number">2.7</Data></Cell>
    <Cell><Data ss:Type="Number">3</Data></Cell>
    <Cell><Data ss:Type="Number">131.80000000000001</Data></Cell>
    <Cell><Data ss:Type="Number">37.5</Data></Cell>
   </Row>
   <Row>
    <Cell ss:StyleID="s63"><Data ss:Type="DateTime">2014-05-06T15:38:26.000</Data></Cell>
    <Cell><Data ss:Type="Number">3.6</Data></Cell>
    <Cell><Data ss:Type="Number">2.8</Data></Cell>
    <Cell><Data ss:Type="Number">131.80000000000001</Data></Cell>
    <Cell><Data ss:Type="Number">37.5</Data></Cell>
   </Row>
   <Row>
    <Cell ss:StyleID="s63"><Data ss:Type="DateTime">2014-05-06T15:38:27.000</Data></Cell>
    <Cell><Data ss:Type="Number">4.7</Data></Cell>
    <Cell><Data ss:Type="Number">2.8</Data></Cell>
    <Cell><Data ss:Type="Number">131.6</Data></Cell>
    <Cell><Data ss:Type="Number">37.5</Data></Cell>
   </Row>
   <Row>
    <Cell ss:StyleID="s63"><Data ss:Type="DateTime">2014-05-06T15:38:28.000</Data></Cell>
    <Cell><Data ss:Type="Number">5.5</Data></Cell>
    <Cell><Data ss:Type="Number">3.2</Data></Cell>
    <Cell><Data ss:Type="Number">131.6</Data></Cell>
    <Cell><Data ss:Type="Number">37.51</Data></Cell>
   </Row>
   <Row>
    <Cell ss:StyleID="s63"><Data ss:Type="DateTime">2014-05-06T15:38:29.000</Data></Cell>
    <Cell><Data ss:Type="Number">5.7</Data></Cell>
    <Cell><Data ss:Type="Number">3.3</Data></Cell>
    <Cell><Data ss:Type="Number">131.6</Data></Cell>
    <Cell><Data ss:Type="Number">37.51</Data></Cell>
   </Row>
   <Row>
    <Cell ss:StyleID="s63"><Data ss:Type="DateTime">2014-05-06T15:38:30.000</Data></Cell>
    <Cell><Data ss:Type="Number">7.9</Data></Cell>
    <Cell><Data ss:Type="Number">3.3</Data></Cell>
    <Cell><Data ss:Type="Number">131.4</Data></Cell>
    <Cell><Data ss:Type="Number">37.51</Data></Cell>
   </Row>
   <Row>
    <Cell ss:StyleID="s63"><Data ss:Type="DateTime">2014-05-06T15:38:31.000</Data></Cell>
    <Cell><Data ss:Type="Number">8.5</Data></Cell>
    <Cell><Data ss:Type="Number">3.1</Data></Cell>
    <Cell><Data ss:Type="Number">131.30000000000001</Data></Cell>
    <Cell><Data ss:Type="Number">37.51</Data></Cell>
   </Row>
   <Row>
    <Cell ss:StyleID="s63"><Data ss:Type="DateTime">2014-05-06T15:38:32.000</Data></Cell>
    <Cell><Data ss:Type="Number">6.8</Data></Cell>
    <Cell><Data ss:Type="Number">2.9</Data></Cell>
    <Cell><Data ss:Type="Number">131.30000000000001</Data></Cell>
    <Cell><Data ss:Type="Number">37.520000000000003</Data></Cell>
   </Row>
   <Row>
    <Cell ss:StyleID="s63"><Data ss:Type="DateTime">2014-05-06T15:38:33.000</Data></Cell>
    <Cell><Data ss:Type="Number">5.7</Data></Cell>
    <Cell><Data ss:Type="Number">2.7</Data></Cell>
    <Cell><Data ss:Type="Number">131.4</Data></Cell>
    <Cell><Data ss:Type="Number">37.520000000000003</Data></Cell>
   </Row>
   <Row>
    <Cell ss:StyleID="s63"><Data ss:Type="DateTime">2014-05-06T15:38:34.000</Data></Cell>
    <Cell><Data ss:Type="Number">4.8</Data></Cell>
    <Cell><Data ss:Type="Number">2.4</Data></Cell>
    <Cell><Data ss:Type="Number">131.4</Data></Cell>
    <Cell><Data ss:Type="Number">37.520000000000003</Data></Cell>
   </Row>
   <Row>
    <Cell ss:StyleID="s63"><Data ss:Type="DateTime">2014-05-06T15:38:35.000</Data></Cell>
    <Cell><Data ss:Type="Number">3.2</Data></Cell>
    <Cell><Data ss:Type="Number">2.1</Data></Cell>
    <Cell><Data ss:Type="Number">131.5</Data></Cell>
    <Cell><Data ss:Type="Number">37.520000000000003</Data></Cell>
   </Row>
   <Row>
    <Cell ss:StyleID="s63"><Data ss:Type="DateTime">2014-05-06T15:38:36.000</Data></Cell>
    <Cell><Data ss:Type="Number">2</Data></Cell>
    <Cell><Data ss:Type="Number">2</Data></Cell>
    <Cell><Data ss:Type="Number">131.6</Data></Cell>
    <Cell><Data ss:Type="Number">37.53</Data></Cell>
   </Row>
   <Row>
    <Cell ss:StyleID="s63"><Data ss:Type="DateTime">2014-05-06T15:38:37.000</Data></Cell>
    <Cell><Data ss:Type="Number">1</Data></Cell>
    <Cell><Data ss:Type="Number">1.8</Data></Cell>
    <Cell><Data ss:Type="Number">131.69999999999999</Data></Cell>
    <Cell><Data ss:Type="Number">37.53</Data></Cell>
   </Row>
   <Row>
    <Cell ss:StyleID="s63"><Data ss:Type="DateTime">2014-05-06T15:38:38.000</Data></Cell>
    <Cell><Data ss:Type="Number">0.3</Data></Cell>
    <Cell><Data ss:Type="Number">1.7</Data></Cell>
    <Cell><Data ss:Type="Number">131.69999999999999</Data></Cell>
    <Cell><Data ss:Type="Number">37.53</Data></Cell>
   </Row>
   <Row>
    <Cell ss:StyleID="s63"><Data ss:Type="DateTime">2014-05-06T15:38:39.000</Data></Cell>
    <Cell><Data ss:Type="Number">-0.2</Data></Cell>
    <Cell><Data ss:Type="Number">1.7</Data></Cell>
    <Cell><Data ss:Type="Number">131.80000000000001</Data></Cell>
    <Cell><Data ss:Type="Number">37.53</Data></Cell>
   </Row>
   <Row>
    <Cell ss:StyleID="s63"><Data ss:Type="DateTime">2014-05-06T15:38:40.000</Data></Cell>
    <Cell><Data ss:Type="Number">-0.4</Data></Cell>
    <Cell><Data ss:Type="Number">1.7</Data></Cell>
    <Cell><Data ss:Type="Number">131.80000000000001</Data></Cell>
    <Cell><Data ss:Type="Number">37.54</Data></Cell>
   </Row>
   <Row>
    <Cell ss:StyleID="s63"><Data ss:Type="DateTime">2014-05-06T15:38:41.000</Data></Cell>
    <Cell><Data ss:Type="Number">-0.5</Data></Cell>
    <Cell><Data ss:Type="Number">1.9</Data></Cell>
    <Cell><Data ss:Type="Number">131.9</Data></Cell>
    <Cell><Data ss:Type="Number">37.54</Data></Cell>
   </Row>
   <Row>
    <Cell ss:StyleID="s63"><Data ss:Type="DateTime">2014-05-06T15:38:42.000</Data></Cell>
    <Cell><Data ss:Type="Number">-0.7</Data></Cell>
    <Cell><Data ss:Type="Number">2</Data></Cell>
    <Cell><Data ss:Type="Number">144.1</Data></Cell>
    <Cell><Data ss:Type="Number">37.54</Data></Cell>
   </Row>
   <Row>
    <Cell ss:StyleID="s63"><Data ss:Type="DateTime">2014-05-06T15:38:43.000</Data></Cell>
    <Cell><Data ss:Type="Number">-0.7</Data></Cell>
    <Cell><Data ss:Type="Number">2.2000000000000002</Data></Cell>
    <Cell><Data ss:Type="Number">166.3</Data></Cell>
    <Cell><Data ss:Type="Number">37.54</Data></Cell>
   </Row>
   <Row>
    <Cell ss:StyleID="s63"><Data ss:Type="DateTime">2014-05-06T15:38:44.000</Data></Cell>
    <Cell><Data ss:Type="Number">-0.8</Data></Cell>
    <Cell><Data ss:Type="Number">2.2999999999999998</Data></Cell>
    <Cell><Data ss:Type="Number">167.1</Data></Cell>
    <Cell><Data ss:Type="Number">37.54</Data></Cell>
   </Row>
   <Row>
    <Cell ss:StyleID="s63"><Data ss:Type="DateTime">2014-05-06T15:38:45.000</Data></Cell>
    <Cell><Data ss:Type="Number">-0.8</Data></Cell>
    <Cell><Data ss:Type="Number">2.2999999999999998</Data></Cell>
    <Cell><Data ss:Type="Number">167.1</Data></Cell>
    <Cell><Data ss:Type="Number">37.54</Data></Cell>
   </Row>
   <Row>
    <Cell ss:StyleID="s63"><Data ss:Type="DateTime">2014-05-06T15:38:46.000</Data></Cell>
    <Cell><Data ss:Type="Number">-0.8</Data></Cell>
    <Cell><Data ss:Type="Number">2.7</Data></Cell>
    <Cell><Data ss:Type="Number">167.2</Data></Cell>
    <Cell><Data ss:Type="Number">37.54</Data></Cell>
   </Row>
   <Row>
    <Cell ss:StyleID="s63"><Data ss:Type="DateTime">2014-05-06T15:38:47.000</Data></Cell>
    <Cell><Data ss:Type="Number">-0.8</Data></Cell>
    <Cell><Data ss:Type="Number">2.8</Data></Cell>
    <Cell><Data ss:Type="Number">192.5</Data></Cell>
    <Cell><Data ss:Type="Number">37.54</Data></Cell>
   </Row>
   <Row>
    <Cell ss:StyleID="s63"><Data ss:Type="DateTime">2014-05-06T15:38:48.000</Data></Cell>
    <Cell><Data ss:Type="Number">-0.8</Data></Cell>
    <Cell><Data ss:Type="Number">2.5</Data></Cell>
    <Cell><Data ss:Type="Number">188.8</Data></Cell>
    <Cell><Data ss:Type="Number">37.54</Data></Cell>
   </Row>
   <Row>
    <Cell ss:StyleID="s63"><Data ss:Type="DateTime">2014-05-06T15:38:49.000</Data></Cell>
    <Cell><Data ss:Type="Number">-0.7</Data></Cell>
    <Cell><Data ss:Type="Number">2.2999999999999998</Data></Cell>
    <Cell><Data ss:Type="Number">184.1</Data></Cell>
    <Cell><Data ss:Type="Number">37.549999999999997</Data></Cell>
   </Row>
   <Row>
    <Cell ss:StyleID="s63"><Data ss:Type="DateTime">2014-05-06T15:38:50.000</Data></Cell>
    <Cell><Data ss:Type="Number">-0.7</Data></Cell>
    <Cell><Data ss:Type="Number">2.2999999999999998</Data></Cell>
    <Cell><Data ss:Type="Number">179.5</Data></Cell>
    <Cell><Data ss:Type="Number">37.549999999999997</Data></Cell>
   </Row>
   <Row>
    <Cell ss:StyleID="s63"><Data ss:Type="DateTime">2014-05-06T15:38:51.000</Data></Cell>
    <Cell><Data ss:Type="Number">-0.6</Data></Cell>
    <Cell><Data ss:Type="Number">2.2999999999999998</Data></Cell>
    <Cell><Data ss:Type="Number">173.3</Data></Cell>
    <Cell><Data ss:Type="Number">37.56</Data></Cell>
   </Row>
   <Row>
    <Cell ss:StyleID="s63"><Data ss:Type="DateTime">2014-05-06T15:38:52.000</Data></Cell>
    <Cell><Data ss:Type="Number">-0.5</Data></Cell>
    <Cell><Data ss:Type="Number">2.1</Data></Cell>
    <Cell><Data ss:Type="Number">173.2</Data></Cell>
    <Cell><Data ss:Type="Number">37.56</Data></Cell>
   </Row>
   <Row>
    <Cell ss:StyleID="s63"><Data ss:Type="DateTime">2014-05-06T15:38:53.000</Data></Cell>
    <Cell><Data ss:Type="Number">-0.5</Data></Cell>
    <Cell><Data ss:Type="Number">2</Data></Cell>
    <Cell><Data ss:Type="Number">174.4</Data></Cell>
    <Cell><Data ss:Type="Number">37.56</Data></Cell>
   </Row>
   <Row>
    <Cell ss:StyleID="s63"><Data ss:Type="DateTime">2014-05-06T15:38:54.000</Data></Cell>
    <Cell><Data ss:Type="Number">-0.4</Data></Cell>
    <Cell><Data ss:Type="Number">2</Data></Cell>
    <Cell><Data ss:Type="Number">176.4</Data></Cell>
    <Cell><Data ss:Type="Number">37.56</Data></Cell>
   </Row>
   <Row>
    <Cell ss:StyleID="s63"><Data ss:Type="DateTime">2014-05-06T15:38:55.000</Data></Cell>
    <Cell><Data ss:Type="Number">-0.4</Data></Cell>
    <Cell><Data ss:Type="Number">1.9</Data></Cell>
    <Cell><Data ss:Type="Number">174.5</Data></Cell>
    <Cell><Data ss:Type="Number">37.56</Data></Cell>
   </Row>
   <Row>
    <Cell ss:StyleID="s63"><Data ss:Type="DateTime">2014-05-06T15:38:56.000</Data></Cell>
    <Cell><Data ss:Type="Number">-0.4</Data></Cell>
    <Cell><Data ss:Type="Number">2</Data></Cell>
    <Cell><Data ss:Type="Number">167.8</Data></Cell>
    <Cell><Data ss:Type="Number">37.57</Data></Cell>
   </Row>
   <Row>
    <Cell ss:StyleID="s63"><Data ss:Type="DateTime">2014-05-06T15:38:57.000</Data></Cell>
    <Cell><Data ss:Type="Number">-0.5</Data></Cell>
    <Cell><Data ss:Type="Number">2</Data></Cell>
    <Cell><Data ss:Type="Number">166.7</Data></Cell>
    <Cell><Data ss:Type="Number">37.57</Data></Cell>
   </Row>
   <Row>
    <Cell ss:StyleID="s63"><Data ss:Type="DateTime">2014-05-06T15:38:58.000</Data></Cell>
    <Cell><Data ss:Type="Number">-0.4</Data></Cell>
    <Cell><Data ss:Type="Number">2.1</Data></Cell>
    <Cell><Data ss:Type="Number">160.69999999999999</Data></Cell>
    <Cell><Data ss:Type="Number">37.57</Data></Cell>
   </Row>
   <Row>
    <Cell ss:StyleID="s63"><Data ss:Type="DateTime">2014-05-06T15:38:59.000</Data></Cell>
    <Cell><Data ss:Type="Number">-0.4</Data></Cell>
    <Cell><Data ss:Type="Number">2.2000000000000002</Data></Cell>
    <Cell><Data ss:Type="Number">159</Data></Cell>
    <Cell><Data ss:Type="Number">37.58</Data></Cell>
   </Row>
   <Row>
    <Cell ss:StyleID="s63"><Data ss:Type="DateTime">2014-05-06T15:39:00.000</Data></Cell>
    <Cell><Data ss:Type="Number">-0.4</Data></Cell>
    <Cell><Data ss:Type="Number">2.2999999999999998</Data></Cell>
    <Cell><Data ss:Type="Number">155.5</Data></Cell>
    <Cell><Data ss:Type="Number">37.58</Data></Cell>
   </Row>
   <Row>
    <Cell ss:StyleID="s63"><Data ss:Type="DateTime">2014-05-06T15:39:01.000</Data></Cell>
    <Cell><Data ss:Type="Number">-0.3</Data></Cell>
    <Cell><Data ss:Type="Number">2.4</Data></Cell>
    <Cell><Data ss:Type="Number">153.30000000000001</Data></Cell>
    <Cell><Data ss:Type="Number">37.58</Data></Cell>
   </Row>
   <Row>
    <Cell ss:StyleID="s63"><Data ss:Type="DateTime">2014-05-06T15:39:02.000</Data></Cell>
    <Cell><Data ss:Type="Number">-0.3</Data></Cell>
    <Cell><Data ss:Type="Number">2.5</Data></Cell>
    <Cell><Data ss:Type="Number">155.9</Data></Cell>
    <Cell><Data ss:Type="Number">37.590000000000003</Data></Cell>
   </Row>
   <Row>
    <Cell ss:StyleID="s63"><Data ss:Type="DateTime">2014-05-06T15:39:03.000</Data></Cell>
    <Cell><Data ss:Type="Number">-0.1</Data></Cell>
    <Cell><Data ss:Type="Number">2.5</Data></Cell>
    <Cell><Data ss:Type="Number">155.9</Data></Cell>
    <Cell><Data ss:Type="Number">37.590000000000003</Data></Cell>
   </Row>
   <Row>
    <Cell ss:StyleID="s63"><Data ss:Type="DateTime">2014-05-06T15:39:04.000</Data></Cell>
    <Cell><Data ss:Type="Number">-0.1</Data></Cell>
    <Cell><Data ss:Type="Number">2.5</Data></Cell>
    <Cell><Data ss:Type="Number">155.9</Data></Cell>
    <Cell><Data ss:Type="Number">37.590000000000003</Data></Cell>
   </Row>
   <Row>
    <Cell ss:StyleID="s63"><Data ss:Type="DateTime">2014-05-06T15:39:05.000</Data></Cell>
    <Cell><Data ss:Type="Number">-0.1</Data></Cell>
    <Cell><Data ss:Type="Number">2.4</Data></Cell>
    <Cell><Data ss:Type="Number">156.9</Data></Cell>
    <Cell><Data ss:Type="Number">37.590000000000003</Data></Cell>
   </Row>
   <Row>
    <Cell ss:StyleID="s63"><Data ss:Type="DateTime">2014-05-06T15:39:06.000</Data></Cell>
    <Cell><Data ss:Type="Number">-0.2</Data></Cell>
    <Cell><Data ss:Type="Number">2.2999999999999998</Data></Cell>
    <Cell><Data ss:Type="Number">156.9</Data></Cell>
    <Cell><Data ss:Type="Number">37.590000000000003</Data></Cell>
   </Row>
   <Row>
    <Cell ss:StyleID="s63"><Data ss:Type="DateTime">2014-05-06T15:39:07.000</Data></Cell>
    <Cell><Data ss:Type="Number">-0.2</Data></Cell>
    <Cell><Data ss:Type="Number">2</Data></Cell>
    <Cell><Data ss:Type="Number">155</Data></Cell>
    <Cell><Data ss:Type="Number">37.590000000000003</Data></Cell>
   </Row>
   <Row>
    <Cell ss:StyleID="s63"><Data ss:Type="DateTime">2014-05-06T15:39:08.000</Data></Cell>
    <Cell><Data ss:Type="Number">-0.2</Data></Cell>
    <Cell><Data ss:Type="Number">1.9</Data></Cell>
    <Cell><Data ss:Type="Number">154.69999999999999</Data></Cell>
    <Cell><Data ss:Type="Number">37.590000000000003</Data></Cell>
   </Row>
   <Row>
    <Cell ss:StyleID="s63"><Data ss:Type="DateTime">2014-05-06T15:39:09.000</Data></Cell>
    <Cell><Data ss:Type="Number">-0.2</Data></Cell>
    <Cell><Data ss:Type="Number">1.8</Data></Cell>
    <Cell><Data ss:Type="Number">152.69999999999999</Data></Cell>
    <Cell><Data ss:Type="Number">37.590000000000003</Data></Cell>
   </Row>
   <Row>
    <Cell ss:StyleID="s63"><Data ss:Type="DateTime">2014-05-06T15:39:10.000</Data></Cell>
    <Cell><Data ss:Type="Number">-0.2</Data></Cell>
    <Cell><Data ss:Type="Number">1.7</Data></Cell>
    <Cell><Data ss:Type="Number">152.69999999999999</Data></Cell>
    <Cell><Data ss:Type="Number">37.6</Data></Cell>
   </Row>
   <Row>
    <Cell ss:StyleID="s63"><Data ss:Type="DateTime">2014-05-06T15:39:11.000</Data></Cell>
    <Cell><Data ss:Type="Number">-0.1</Data></Cell>
    <Cell><Data ss:Type="Number">1.5</Data></Cell>
    <Cell><Data ss:Type="Number">149.6</Data></Cell>
    <Cell><Data ss:Type="Number">37.590000000000003</Data></Cell>
   </Row>
   <Row>
    <Cell ss:StyleID="s63"><Data ss:Type="DateTime">2014-05-06T15:39:12.000</Data></Cell>
    <Cell><Data ss:Type="Number">-0.1</Data></Cell>
    <Cell><Data ss:Type="Number">1</Data></Cell>
    <Cell><Data ss:Type="Number">149.30000000000001</Data></Cell>
    <Cell><Data ss:Type="Number">37.6</Data></Cell>
   </Row>
   <Row>
    <Cell ss:StyleID="s63"><Data ss:Type="DateTime">2014-05-06T15:39:13.000</Data></Cell>
    <Cell><Data ss:Type="Number">-0.1</Data></Cell>
    <Cell><Data ss:Type="Number">0.8</Data></Cell>
    <Cell><Data ss:Type="Number">149.30000000000001</Data></Cell>
    <Cell><Data ss:Type="Number">37.6</Data></Cell>
   </Row>
   <Row>
    <Cell ss:StyleID="s63"><Data ss:Type="DateTime">2014-05-06T15:39:14.000</Data></Cell>
    <Cell><Data ss:Type="Number">0</Data></Cell>
    <Cell><Data ss:Type="Number">0.8</Data></Cell>
    <Cell><Data ss:Type="Number">149.4</Data></Cell>
    <Cell><Data ss:Type="Number">37.6</Data></Cell>
   </Row>
   <Row>
    <Cell ss:StyleID="s63"><Data ss:Type="DateTime">2014-05-06T15:39:15.000</Data></Cell>
    <Cell><Data ss:Type="Number">0</Data></Cell>
    <Cell><Data ss:Type="Number">0.7</Data></Cell>
    <Cell><Data ss:Type="Number">149.6</Data></Cell>
    <Cell><Data ss:Type="Number">37.6</Data></Cell>
   </Row>
   <Row>
    <Cell ss:StyleID="s63"><Data ss:Type="DateTime">2014-05-06T15:39:16.000</Data></Cell>
    <Cell><Data ss:Type="Number">-0.2</Data></Cell>
    <Cell><Data ss:Type="Number">0.6</Data></Cell>
    <Cell><Data ss:Type="Number">150.80000000000001</Data></Cell>
    <Cell><Data ss:Type="Number">37.590000000000003</Data></Cell>
   </Row>
   <Row>
    <Cell ss:StyleID="s63"><Data ss:Type="DateTime">2014-05-06T15:39:17.000</Data></Cell>
    <Cell><Data ss:Type="Number">-0.2</Data></Cell>
    <Cell><Data ss:Type="Number">0.7</Data></Cell>
    <Cell><Data ss:Type="Number">150.6</Data></Cell>
    <Cell><Data ss:Type="Number">37.590000000000003</Data></Cell>
   </Row>
   <Row>
    <Cell ss:StyleID="s63"><Data ss:Type="DateTime">2014-05-06T15:39:18.000</Data></Cell>
    <Cell><Data ss:Type="Number">-0.3</Data></Cell>
    <Cell><Data ss:Type="Number">0.7</Data></Cell>
    <Cell><Data ss:Type="Number">150.5</Data></Cell>
    <Cell><Data ss:Type="Number">37.590000000000003</Data></Cell>
   </Row>
   <Row>
    <Cell ss:StyleID="s63"><Data ss:Type="DateTime">2014-05-06T15:39:19.000</Data></Cell>
    <Cell><Data ss:Type="Number">-0.4</Data></Cell>
    <Cell><Data ss:Type="Number">0.7</Data></Cell>
    <Cell><Data ss:Type="Number">137</Data></Cell>
    <Cell><Data ss:Type="Number">37.590000000000003</Data></Cell>
   </Row>
   <Row>
    <Cell ss:StyleID="s63"><Data ss:Type="DateTime">2014-05-06T15:39:20.000</Data></Cell>
    <Cell><Data ss:Type="Number">-0.4</Data></Cell>
    <Cell><Data ss:Type="Number">0.7</Data></Cell>
    <Cell><Data ss:Type="Number">135.30000000000001</Data></Cell>
    <Cell><Data ss:Type="Number">37.590000000000003</Data></Cell>
   </Row>
   <Row>
    <Cell ss:StyleID="s63"><Data ss:Type="DateTime">2014-05-06T15:39:21.000</Data></Cell>
    <Cell><Data ss:Type="Number">-0.5</Data></Cell>
    <Cell><Data ss:Type="Number">0.9</Data></Cell>
    <Cell><Data ss:Type="Number">128.80000000000001</Data></Cell>
    <Cell><Data ss:Type="Number">37.590000000000003</Data></Cell>
   </Row>
   <Row>
    <Cell ss:StyleID="s63"><Data ss:Type="DateTime">2014-05-06T15:39:22.000</Data></Cell>
    <Cell><Data ss:Type="Number">-0.6</Data></Cell>
    <Cell><Data ss:Type="Number">0.9</Data></Cell>
    <Cell><Data ss:Type="Number">125.5</Data></Cell>
    <Cell><Data ss:Type="Number">37.590000000000003</Data></Cell>
   </Row>
   <Row>
    <Cell ss:StyleID="s63"><Data ss:Type="DateTime">2014-05-06T15:39:23.000</Data></Cell>
    <Cell><Data ss:Type="Number">-0.7</Data></Cell>
    <Cell><Data ss:Type="Number">0.9</Data></Cell>
    <Cell><Data ss:Type="Number">120.8</Data></Cell>
    <Cell><Data ss:Type="Number">37.590000000000003</Data></Cell>
   </Row>
   <Row>
    <Cell ss:StyleID="s63"><Data ss:Type="DateTime">2014-05-06T15:39:24.000</Data></Cell>
    <Cell><Data ss:Type="Number">-0.8</Data></Cell>
    <Cell><Data ss:Type="Number">1</Data></Cell>
    <Cell><Data ss:Type="Number">113.7</Data></Cell>
    <Cell><Data ss:Type="Number">37.590000000000003</Data></Cell>
   </Row>
   <Row>
    <Cell ss:StyleID="s63"><Data ss:Type="DateTime">2014-05-06T15:39:25.000</Data></Cell>
    <Cell><Data ss:Type="Number">-0.9</Data></Cell>
    <Cell><Data ss:Type="Number">1</Data></Cell>
    <Cell><Data ss:Type="Number">112.7</Data></Cell>
    <Cell><Data ss:Type="Number">37.590000000000003</Data></Cell>
   </Row>
   <Row>
    <Cell ss:StyleID="s63"><Data ss:Type="DateTime">2014-05-06T15:39:26.000</Data></Cell>
    <Cell><Data ss:Type="Number">-0.9</Data></Cell>
    <Cell><Data ss:Type="Number">1</Data></Cell>
    <Cell><Data ss:Type="Number">109.8</Data></Cell>
    <Cell><Data ss:Type="Number">37.6</Data></Cell>
   </Row>
   <Row>
    <Cell ss:StyleID="s63"><Data ss:Type="DateTime">2014-05-06T15:39:27.000</Data></Cell>
    <Cell><Data ss:Type="Number">-1</Data></Cell>
    <Cell><Data ss:Type="Number">1.3</Data></Cell>
    <Cell><Data ss:Type="Number">106.5</Data></Cell>
    <Cell><Data ss:Type="Number">37.6</Data></Cell>
   </Row>
   <Row>
    <Cell ss:StyleID="s63"><Data ss:Type="DateTime">2014-05-06T15:39:28.000</Data></Cell>
    <Cell><Data ss:Type="Number">-1.1000000000000001</Data></Cell>
    <Cell><Data ss:Type="Number">1.1000000000000001</Data></Cell>
    <Cell><Data ss:Type="Number">106.4</Data></Cell>
    <Cell><Data ss:Type="Number">37.6</Data></Cell>
   </Row>
   <Row>
    <Cell ss:StyleID="s63"><Data ss:Type="DateTime">2014-05-06T15:39:29.000</Data></Cell>
    <Cell><Data ss:Type="Number">-1.2</Data></Cell>
    <Cell><Data ss:Type="Number">1.1000000000000001</Data></Cell>
    <Cell><Data ss:Type="Number">106.4</Data></Cell>
    <Cell><Data ss:Type="Number">37.61</Data></Cell>
   </Row>
   <Row>
    <Cell ss:StyleID="s63"><Data ss:Type="DateTime">2014-05-06T15:39:30.000</Data></Cell>
    <Cell><Data ss:Type="Number">-1.2</Data></Cell>
    <Cell><Data ss:Type="Number">1.1000000000000001</Data></Cell>
    <Cell><Data ss:Type="Number">105.6</Data></Cell>
    <Cell><Data ss:Type="Number">37.61</Data></Cell>
   </Row>
   <Row>
    <Cell ss:StyleID="s63"><Data ss:Type="DateTime">2014-05-06T15:39:31.000</Data></Cell>
    <Cell><Data ss:Type="Number">-1.2</Data></Cell>
    <Cell><Data ss:Type="Number">1.1000000000000001</Data></Cell>
    <Cell><Data ss:Type="Number">105.6</Data></Cell>
    <Cell><Data ss:Type="Number">37.619999999999997</Data></Cell>
   </Row>
   <Row>
    <Cell ss:StyleID="s63"><Data ss:Type="DateTime">2014-05-06T15:39:32.000</Data></Cell>
    <Cell><Data ss:Type="Number">-1.2</Data></Cell>
    <Cell><Data ss:Type="Number">1.2</Data></Cell>
    <Cell><Data ss:Type="Number">105.6</Data></Cell>
    <Cell><Data ss:Type="Number">37.619999999999997</Data></Cell>
   </Row>
   <Row>
    <Cell ss:StyleID="s63"><Data ss:Type="DateTime">2014-05-06T15:39:33.000</Data></Cell>
    <Cell><Data ss:Type="Number">-1.1000000000000001</Data></Cell>
    <Cell><Data ss:Type="Number">1.3</Data></Cell>
    <Cell><Data ss:Type="Number">105.1</Data></Cell>
    <Cell><Data ss:Type="Number">37.619999999999997</Data></Cell>
   </Row>
   <Row>
    <Cell ss:StyleID="s63"><Data ss:Type="DateTime">2014-05-06T15:39:34.000</Data></Cell>
    <Cell><Data ss:Type="Number">-1</Data></Cell>
    <Cell><Data ss:Type="Number">1.3</Data></Cell>
    <Cell><Data ss:Type="Number">105.1</Data></Cell>
    <Cell><Data ss:Type="Number">37.630000000000003</Data></Cell>
   </Row>
   <Row>
    <Cell ss:StyleID="s63"><Data ss:Type="DateTime">2014-05-06T15:39:35.000</Data></Cell>
    <Cell><Data ss:Type="Number">-1</Data></Cell>
    <Cell><Data ss:Type="Number">1.4</Data></Cell>
    <Cell><Data ss:Type="Number">105.2</Data></Cell>
    <Cell><Data ss:Type="Number">37.630000000000003</Data></Cell>
   </Row>
   <Row>
    <Cell ss:StyleID="s63"><Data ss:Type="DateTime">2014-05-06T15:39:36.000</Data></Cell>
    <Cell><Data ss:Type="Number">-0.8</Data></Cell>
    <Cell><Data ss:Type="Number">1.8</Data></Cell>
    <Cell><Data ss:Type="Number">105.2</Data></Cell>
    <Cell><Data ss:Type="Number">37.630000000000003</Data></Cell>
   </Row>
   <Row>
    <Cell ss:StyleID="s63"><Data ss:Type="DateTime">2014-05-06T15:39:37.000</Data></Cell>
    <Cell><Data ss:Type="Number">-0.6</Data></Cell>
    <Cell><Data ss:Type="Number">1.7</Data></Cell>
    <Cell><Data ss:Type="Number">105.2</Data></Cell>
    <Cell><Data ss:Type="Number">37.630000000000003</Data></Cell>
   </Row>
   <Row>
    <Cell ss:StyleID="s63"><Data ss:Type="DateTime">2014-05-06T15:39:38.000</Data></Cell>
    <Cell><Data ss:Type="Number">-0.5</Data></Cell>
    <Cell><Data ss:Type="Number">1.7</Data></Cell>
    <Cell><Data ss:Type="Number">104.8</Data></Cell>
    <Cell><Data ss:Type="Number">37.64</Data></Cell>
   </Row>
   <Row>
    <Cell ss:StyleID="s63"><Data ss:Type="DateTime">2014-05-06T15:39:39.000</Data></Cell>
    <Cell><Data ss:Type="Number">-0.4</Data></Cell>
    <Cell><Data ss:Type="Number">1.8</Data></Cell>
    <Cell><Data ss:Type="Number">103.6</Data></Cell>
    <Cell><Data ss:Type="Number">37.64</Data></Cell>
   </Row>
   <Row>
    <Cell ss:StyleID="s63"><Data ss:Type="DateTime">2014-05-06T15:39:40.000</Data></Cell>
    <Cell><Data ss:Type="Number">-0.4</Data></Cell>
    <Cell><Data ss:Type="Number">2</Data></Cell>
    <Cell><Data ss:Type="Number">101.8</Data></Cell>
    <Cell><Data ss:Type="Number">37.64</Data></Cell>
   </Row>
   <Row>
    <Cell ss:StyleID="s63"><Data ss:Type="DateTime">2014-05-06T15:39:41.000</Data></Cell>
    <Cell><Data ss:Type="Number">-0.6</Data></Cell>
    <Cell><Data ss:Type="Number">2.1</Data></Cell>
    <Cell><Data ss:Type="Number">101.2</Data></Cell>
    <Cell><Data ss:Type="Number">37.64</Data></Cell>
   </Row>
   <Row>
    <Cell ss:StyleID="s63"><Data ss:Type="DateTime">2014-05-06T15:39:42.000</Data></Cell>
    <Cell><Data ss:Type="Number">-0.6</Data></Cell>
    <Cell><Data ss:Type="Number">2.2000000000000002</Data></Cell>
    <Cell><Data ss:Type="Number">100.7</Data></Cell>
    <Cell><Data ss:Type="Number">37.630000000000003</Data></Cell>
   </Row>
   <Row>
    <Cell ss:StyleID="s63"><Data ss:Type="DateTime">2014-05-06T15:39:43.000</Data></Cell>
    <Cell><Data ss:Type="Number">-0.7</Data></Cell>
    <Cell><Data ss:Type="Number">2.4</Data></Cell>
    <Cell><Data ss:Type="Number">100.1</Data></Cell>
    <Cell><Data ss:Type="Number">37.630000000000003</Data></Cell>
   </Row>
   <Row>
    <Cell ss:StyleID="s63"><Data ss:Type="DateTime">2014-05-06T15:39:44.000</Data></Cell>
    <Cell><Data ss:Type="Number">-0.8</Data></Cell>
    <Cell><Data ss:Type="Number">2.2999999999999998</Data></Cell>
    <Cell><Data ss:Type="Number">100</Data></Cell>
    <Cell><Data ss:Type="Number">37.630000000000003</Data></Cell>
   </Row>
   <Row>
    <Cell ss:StyleID="s63"><Data ss:Type="DateTime">2014-05-06T15:39:45.000</Data></Cell>
    <Cell><Data ss:Type="Number">-1</Data></Cell>
    <Cell><Data ss:Type="Number">2</Data></Cell>
    <Cell><Data ss:Type="Number">101.4</Data></Cell>
    <Cell><Data ss:Type="Number">37.619999999999997</Data></Cell>
   </Row>
   <Row>
    <Cell ss:StyleID="s63"><Data ss:Type="DateTime">2014-05-06T15:39:46.000</Data></Cell>
    <Cell><Data ss:Type="Number">-1.1000000000000001</Data></Cell>
    <Cell><Data ss:Type="Number">1.9</Data></Cell>
    <Cell><Data ss:Type="Number">102.3</Data></Cell>
    <Cell><Data ss:Type="Number">37.619999999999997</Data></Cell>
   </Row>
   <Row>
    <Cell ss:StyleID="s63"><Data ss:Type="DateTime">2014-05-06T15:39:47.000</Data></Cell>
    <Cell><Data ss:Type="Number">-0.8</Data></Cell>
    <Cell><Data ss:Type="Number">1.7</Data></Cell>
    <Cell><Data ss:Type="Number">102.3</Data></Cell>
    <Cell><Data ss:Type="Number">37.619999999999997</Data></Cell>
   </Row>
   <Row>
    <Cell ss:StyleID="s63"><Data ss:Type="DateTime">2014-05-06T15:39:48.000</Data></Cell>
    <Cell><Data ss:Type="Number">0.5</Data></Cell>
    <Cell><Data ss:Type="Number">1.4</Data></Cell>
    <Cell><Data ss:Type="Number">105</Data></Cell>
    <Cell><Data ss:Type="Number">37.61</Data></Cell>
   </Row>
   <Row>
    <Cell ss:StyleID="s63"><Data ss:Type="DateTime">2014-05-06T15:39:49.000</Data></Cell>
    <Cell><Data ss:Type="Number">0.9</Data></Cell>
    <Cell><Data ss:Type="Number">1.2</Data></Cell>
    <Cell><Data ss:Type="Number">105.5</Data></Cell>
    <Cell><Data ss:Type="Number">37.61</Data></Cell>
   </Row>
   <Row>
    <Cell ss:StyleID="s63"><Data ss:Type="DateTime">2014-05-06T15:39:50.000</Data></Cell>
    <Cell><Data ss:Type="Number">0.9</Data></Cell>
    <Cell><Data ss:Type="Number">1.3</Data></Cell>
    <Cell><Data ss:Type="Number">105.5</Data></Cell>
    <Cell><Data ss:Type="Number">37.61</Data></Cell>
   </Row>
   <Row>
    <Cell ss:StyleID="s63"><Data ss:Type="DateTime">2014-05-06T15:39:51.000</Data></Cell>
    <Cell><Data ss:Type="Number">0.9</Data></Cell>
    <Cell><Data ss:Type="Number">1.3</Data></Cell>
    <Cell><Data ss:Type="Number">105.3</Data></Cell>
    <Cell><Data ss:Type="Number">37.61</Data></Cell>
   </Row>
   <Row>
    <Cell ss:StyleID="s63"><Data ss:Type="DateTime">2014-05-06T15:39:52.000</Data></Cell>
    <Cell><Data ss:Type="Number">1.7</Data></Cell>
    <Cell><Data ss:Type="Number">1.4</Data></Cell>
    <Cell><Data ss:Type="Number">104.9</Data></Cell>
    <Cell><Data ss:Type="Number">37.61</Data></Cell>
   </Row>
   <Row>
    <Cell ss:StyleID="s63"><Data ss:Type="DateTime">2014-05-06T15:39:53.000</Data></Cell>
    <Cell><Data ss:Type="Number">1.3</Data></Cell>
    <Cell><Data ss:Type="Number">1.4</Data></Cell>
    <Cell><Data ss:Type="Number">104.9</Data></Cell>
    <Cell><Data ss:Type="Number">37.6</Data></Cell>
   </Row>
   <Row>
    <Cell ss:StyleID="s63"><Data ss:Type="DateTime">2014-05-06T15:39:54.000</Data></Cell>
    <Cell><Data ss:Type="Number">1.1000000000000001</Data></Cell>
    <Cell><Data ss:Type="Number">1.8</Data></Cell>
    <Cell><Data ss:Type="Number">102.5</Data></Cell>
    <Cell><Data ss:Type="Number">37.6</Data></Cell>
   </Row>
   <Row>
    <Cell ss:StyleID="s63"><Data ss:Type="DateTime">2014-05-06T15:39:55.000</Data></Cell>
    <Cell><Data ss:Type="Number">0.4</Data></Cell>
    <Cell><Data ss:Type="Number">1.6</Data></Cell>
    <Cell><Data ss:Type="Number">101.8</Data></Cell>
    <Cell><Data ss:Type="Number">37.6</Data></Cell>
   </Row>
   <Row>
    <Cell ss:StyleID="s63"><Data ss:Type="DateTime">2014-05-06T15:39:56.000</Data></Cell>
    <Cell><Data ss:Type="Number">-0.1</Data></Cell>
    <Cell><Data ss:Type="Number">1.4</Data></Cell>
    <Cell><Data ss:Type="Number">100.3</Data></Cell>
    <Cell><Data ss:Type="Number">37.6</Data></Cell>
   </Row>
   <Row>
    <Cell ss:StyleID="s63"><Data ss:Type="DateTime">2014-05-06T15:39:57.000</Data></Cell>
    <Cell><Data ss:Type="Number">-0.5</Data></Cell>
    <Cell><Data ss:Type="Number">0.8</Data></Cell>
    <Cell><Data ss:Type="Number">98.7</Data></Cell>
    <Cell><Data ss:Type="Number">37.6</Data></Cell>
   </Row>
   <Row>
    <Cell ss:StyleID="s63"><Data ss:Type="DateTime">2014-05-06T15:39:58.000</Data></Cell>
    <Cell><Data ss:Type="Number">-1</Data></Cell>
    <Cell><Data ss:Type="Number">0.8</Data></Cell>
    <Cell><Data ss:Type="Number">97.7</Data></Cell>
    <Cell><Data ss:Type="Number">37.6</Data></Cell>
   </Row>
   <Row>
    <Cell ss:StyleID="s63"><Data ss:Type="DateTime">2014-05-06T15:39:59.000</Data></Cell>
    <Cell><Data ss:Type="Number">-1.1000000000000001</Data></Cell>
    <Cell><Data ss:Type="Number">0.6</Data></Cell>
    <Cell><Data ss:Type="Number">97.6</Data></Cell>
    <Cell><Data ss:Type="Number">37.6</Data></Cell>
   </Row>
   <Row>
    <Cell ss:StyleID="s63"><Data ss:Type="DateTime">2014-05-06T15:40:00.000</Data></Cell>
    <Cell><Data ss:Type="Number">-1.2</Data></Cell>
    <Cell><Data ss:Type="Number">0.6</Data></Cell>
    <Cell><Data ss:Type="Number">96.4</Data></Cell>
    <Cell><Data ss:Type="Number">37.6</Data></Cell>
   </Row>
   <Row>
    <Cell ss:StyleID="s63"><Data ss:Type="DateTime">2014-05-06T15:40:01.000</Data></Cell>
    <Cell><Data ss:Type="Number">-1.2</Data></Cell>
    <Cell><Data ss:Type="Number">0.5</Data></Cell>
    <Cell><Data ss:Type="Number">95.8</Data></Cell>
    <Cell><Data ss:Type="Number">37.61</Data></Cell>
   </Row>
   <Row>
    <Cell ss:StyleID="s63"><Data ss:Type="DateTime">2014-05-06T15:40:02.000</Data></Cell>
    <Cell><Data ss:Type="Number">-1.2</Data></Cell>
    <Cell><Data ss:Type="Number">0.6</Data></Cell>
    <Cell><Data ss:Type="Number">95.6</Data></Cell>
    <Cell><Data ss:Type="Number">37.61</Data></Cell>
   </Row>
   <Row>
    <Cell ss:StyleID="s63"><Data ss:Type="DateTime">2014-05-06T15:40:03.000</Data></Cell>
    <Cell><Data ss:Type="Number">-1.2</Data></Cell>
    <Cell><Data ss:Type="Number">0.8</Data></Cell>
    <Cell><Data ss:Type="Number">95.6</Data></Cell>
    <Cell><Data ss:Type="Number">37.61</Data></Cell>
   </Row>
   <Row>
    <Cell ss:StyleID="s63"><Data ss:Type="DateTime">2014-05-06T15:40:04.000</Data></Cell>
    <Cell><Data ss:Type="Number">-1.2</Data></Cell>
    <Cell><Data ss:Type="Number">0.8</Data></Cell>
    <Cell><Data ss:Type="Number">95.2</Data></Cell>
    <Cell><Data ss:Type="Number">37.619999999999997</Data></Cell>
   </Row>
   <Row>
    <Cell ss:StyleID="s63"><Data ss:Type="DateTime">2014-05-06T15:40:05.000</Data></Cell>
    <Cell><Data ss:Type="Number">-1.2</Data></Cell>
    <Cell><Data ss:Type="Number">0.9</Data></Cell>
    <Cell><Data ss:Type="Number">95.2</Data></Cell>
    <Cell><Data ss:Type="Number">37.619999999999997</Data></Cell>
   </Row>
   <Row>
    <Cell ss:StyleID="s63"><Data ss:Type="DateTime">2014-05-06T15:40:06.000</Data></Cell>
    <Cell><Data ss:Type="Number">-1.2</Data></Cell>
    <Cell><Data ss:Type="Number">0.9</Data></Cell>
    <Cell><Data ss:Type="Number">94.6</Data></Cell>
    <Cell><Data ss:Type="Number">37.619999999999997</Data></Cell>
   </Row>
   <Row>
    <Cell ss:StyleID="s63"><Data ss:Type="DateTime">2014-05-06T15:40:07.000</Data></Cell>
    <Cell><Data ss:Type="Number">-1.2</Data></Cell>
    <Cell><Data ss:Type="Number">0.8</Data></Cell>
    <Cell><Data ss:Type="Number">93.3</Data></Cell>
    <Cell><Data ss:Type="Number">37.61</Data></Cell>
   </Row>
   <Row>
    <Cell ss:StyleID="s63"><Data ss:Type="DateTime">2014-05-06T15:40:08.000</Data></Cell>
    <Cell><Data ss:Type="Number">-1.2</Data></Cell>
    <Cell><Data ss:Type="Number">0.7</Data></Cell>
    <Cell><Data ss:Type="Number">93.3</Data></Cell>
    <Cell><Data ss:Type="Number">37.61</Data></Cell>
   </Row>
   <Row>
    <Cell ss:StyleID="s63"><Data ss:Type="DateTime">2014-05-06T15:40:09.000</Data></Cell>
    <Cell><Data ss:Type="Number">-1.2</Data></Cell>
    <Cell><Data ss:Type="Number">0.7</Data></Cell>
    <Cell><Data ss:Type="Number">93.2</Data></Cell>
    <Cell><Data ss:Type="Number">37.61</Data></Cell>
   </Row>
   <Row>
    <Cell ss:StyleID="s63"><Data ss:Type="DateTime">2014-05-06T15:40:10.000</Data></Cell>
    <Cell><Data ss:Type="Number">-1.2</Data></Cell>
    <Cell><Data ss:Type="Number">0.6</Data></Cell>
    <Cell><Data ss:Type="Number">93.2</Data></Cell>
    <Cell><Data ss:Type="Number">37.61</Data></Cell>
   </Row>
   <Row>
    <Cell ss:StyleID="s63"><Data ss:Type="DateTime">2014-05-06T15:40:11.000</Data></Cell>
    <Cell><Data ss:Type="Number">-1.2</Data></Cell>
    <Cell><Data ss:Type="Number">0.6</Data></Cell>
    <Cell><Data ss:Type="Number">93.2</Data></Cell>
    <Cell><Data ss:Type="Number">37.61</Data></Cell>
   </Row>
   <Row>
    <Cell ss:StyleID="s63"><Data ss:Type="DateTime">2014-05-06T15:40:12.000</Data></Cell>
    <Cell><Data ss:Type="Number">-1.2</Data></Cell>
    <Cell><Data ss:Type="Number">0.4</Data></Cell>
    <Cell><Data ss:Type="Number">93.7</Data></Cell>
    <Cell><Data ss:Type="Number">37.6</Data></Cell>
   </Row>
   <Row>
    <Cell ss:StyleID="s63"><Data ss:Type="DateTime">2014-05-06T15:40:13.000</Data></Cell>
    <Cell><Data ss:Type="Number">-1.2</Data></Cell>
    <Cell><Data ss:Type="Number">0.3</Data></Cell>
    <Cell><Data ss:Type="Number">93.7</Data></Cell>
    <Cell><Data ss:Type="Number">37.6</Data></Cell>
   </Row>
   <Row>
    <Cell ss:StyleID="s63"><Data ss:Type="DateTime">2014-05-06T15:40:14.000</Data></Cell>
    <Cell><Data ss:Type="Number">-1.2</Data></Cell>
    <Cell><Data ss:Type="Number">0.3</Data></Cell>
    <Cell><Data ss:Type="Number">93.8</Data></Cell>
    <Cell><Data ss:Type="Number">37.6</Data></Cell>
   </Row>
   <Row>
    <Cell ss:StyleID="s63"><Data ss:Type="DateTime">2014-05-06T15:40:15.000</Data></Cell>
    <Cell><Data ss:Type="Number">-1.2</Data></Cell>
    <Cell><Data ss:Type="Number">0.5</Data></Cell>
    <Cell><Data ss:Type="Number">93.8</Data></Cell>
    <Cell><Data ss:Type="Number">37.590000000000003</Data></Cell>
   </Row>
   <Row>
    <Cell ss:StyleID="s63"><Data ss:Type="DateTime">2014-05-06T15:40:16.000</Data></Cell>
    <Cell><Data ss:Type="Number">-1.1000000000000001</Data></Cell>
    <Cell><Data ss:Type="Number">0.7</Data></Cell>
    <Cell><Data ss:Type="Number">93.8</Data></Cell>
    <Cell><Data ss:Type="Number">37.590000000000003</Data></Cell>
   </Row>
   <Row>
    <Cell ss:StyleID="s63"><Data ss:Type="DateTime">2014-05-06T15:40:17.000</Data></Cell>
    <Cell><Data ss:Type="Number">-1.1000000000000001</Data></Cell>
    <Cell><Data ss:Type="Number">0.8</Data></Cell>
    <Cell><Data ss:Type="Number">93.5</Data></Cell>
    <Cell><Data ss:Type="Number">37.590000000000003</Data></Cell>
   </Row>
   <Row>
    <Cell ss:StyleID="s63"><Data ss:Type="DateTime">2014-05-06T15:40:18.000</Data></Cell>
    <Cell><Data ss:Type="Number">-1.1000000000000001</Data></Cell>
    <Cell><Data ss:Type="Number">0.8</Data></Cell>
    <Cell><Data ss:Type="Number">93.5</Data></Cell>
    <Cell><Data ss:Type="Number">37.590000000000003</Data></Cell>
   </Row>
   <Row>
    <Cell ss:StyleID="s63"><Data ss:Type="DateTime">2014-05-06T15:40:19.000</Data></Cell>
    <Cell><Data ss:Type="Number">-1.1000000000000001</Data></Cell>
    <Cell><Data ss:Type="Number">1</Data></Cell>
    <Cell><Data ss:Type="Number">93.2</Data></Cell>
    <Cell><Data ss:Type="Number">37.590000000000003</Data></Cell>
   </Row>
   <Row>
    <Cell ss:StyleID="s63"><Data ss:Type="DateTime">2014-05-06T15:40:20.000</Data></Cell>
    <Cell><Data ss:Type="Number">-1.1000000000000001</Data></Cell>
    <Cell><Data ss:Type="Number">1.5</Data></Cell>
    <Cell><Data ss:Type="Number">93.2</Data></Cell>
    <Cell><Data ss:Type="Number">37.590000000000003</Data></Cell>
   </Row>
   <Row>
    <Cell ss:StyleID="s63"><Data ss:Type="DateTime">2014-05-06T15:40:21.000</Data></Cell>
    <Cell><Data ss:Type="Number">-1.1000000000000001</Data></Cell>
    <Cell><Data ss:Type="Number">1.5</Data></Cell>
    <Cell><Data ss:Type="Number">93.2</Data></Cell>
    <Cell><Data ss:Type="Number">37.58</Data></Cell>
   </Row>
   <Row>
    <Cell ss:StyleID="s63"><Data ss:Type="DateTime">2014-05-06T15:40:22.000</Data></Cell>
    <Cell><Data ss:Type="Number">-1.1000000000000001</Data></Cell>
    <Cell><Data ss:Type="Number">1.3</Data></Cell>
    <Cell><Data ss:Type="Number">92.3</Data></Cell>
    <Cell><Data ss:Type="Number">37.58</Data></Cell>
   </Row>
   <Row>
    <Cell ss:StyleID="s63"><Data ss:Type="DateTime">2014-05-06T15:40:23.000</Data></Cell>
    <Cell><Data ss:Type="Number">-1.2</Data></Cell>
    <Cell><Data ss:Type="Number">1.2</Data></Cell>
    <Cell><Data ss:Type="Number">91.9</Data></Cell>
    <Cell><Data ss:Type="Number">37.58</Data></Cell>
   </Row>
   <Row>
    <Cell ss:StyleID="s63"><Data ss:Type="DateTime">2014-05-06T15:40:24.000</Data></Cell>
    <Cell><Data ss:Type="Number">-1.2</Data></Cell>
    <Cell><Data ss:Type="Number">1</Data></Cell>
    <Cell><Data ss:Type="Number">91.3</Data></Cell>
    <Cell><Data ss:Type="Number">37.58</Data></Cell>
   </Row>
   <Row>
    <Cell ss:StyleID="s63"><Data ss:Type="DateTime">2014-05-06T15:40:25.000</Data></Cell>
    <Cell><Data ss:Type="Number">-1.2</Data></Cell>
    <Cell><Data ss:Type="Number">0.8</Data></Cell>
    <Cell><Data ss:Type="Number">91.3</Data></Cell>
    <Cell><Data ss:Type="Number">37.58</Data></Cell>
   </Row>
   <Row>
    <Cell ss:StyleID="s63"><Data ss:Type="DateTime">2014-05-06T15:40:26.000</Data></Cell>
    <Cell><Data ss:Type="Number">-1.2</Data></Cell>
    <Cell><Data ss:Type="Number">0.8</Data></Cell>
    <Cell><Data ss:Type="Number">90.3</Data></Cell>
    <Cell><Data ss:Type="Number">37.58</Data></Cell>
   </Row>
   <Row>
    <Cell ss:StyleID="s63"><Data ss:Type="DateTime">2014-05-06T15:40:27.000</Data></Cell>
    <Cell><Data ss:Type="Number">-1.2</Data></Cell>
    <Cell><Data ss:Type="Number">0.6</Data></Cell>
    <Cell><Data ss:Type="Number">89.4</Data></Cell>
    <Cell><Data ss:Type="Number">37.590000000000003</Data></Cell>
   </Row>
   <Row>
    <Cell ss:StyleID="s63"><Data ss:Type="DateTime">2014-05-06T15:40:28.000</Data></Cell>
    <Cell><Data ss:Type="Number">-1.2</Data></Cell>
    <Cell><Data ss:Type="Number">0.6</Data></Cell>
    <Cell><Data ss:Type="Number">88.2</Data></Cell>
    <Cell><Data ss:Type="Number">37.590000000000003</Data></Cell>
   </Row>
   <Row>
    <Cell ss:StyleID="s63"><Data ss:Type="DateTime">2014-05-06T15:40:29.000</Data></Cell>
    <Cell><Data ss:Type="Number">-1.2</Data></Cell>
    <Cell><Data ss:Type="Number">0.5</Data></Cell>
    <Cell><Data ss:Type="Number">87.6</Data></Cell>
    <Cell><Data ss:Type="Number">37.590000000000003</Data></Cell>
   </Row>
   <Row>
    <Cell ss:StyleID="s63"><Data ss:Type="DateTime">2014-05-06T15:40:30.000</Data></Cell>
    <Cell><Data ss:Type="Number">-1.3</Data></Cell>
    <Cell><Data ss:Type="Number">0.4</Data></Cell>
    <Cell><Data ss:Type="Number">86.7</Data></Cell>
    <Cell><Data ss:Type="Number">37.6</Data></Cell>
   </Row>
   <Row>
    <Cell ss:StyleID="s63"><Data ss:Type="DateTime">2014-05-06T15:40:31.000</Data></Cell>
    <Cell><Data ss:Type="Number">-1.3</Data></Cell>
    <Cell><Data ss:Type="Number">0.4</Data></Cell>
    <Cell><Data ss:Type="Number">86.6</Data></Cell>
    <Cell><Data ss:Type="Number">37.6</Data></Cell>
   </Row>
   <Row>
    <Cell ss:StyleID="s63"><Data ss:Type="DateTime">2014-05-06T15:40:32.000</Data></Cell>
    <Cell><Data ss:Type="Number">-1.3</Data></Cell>
    <Cell><Data ss:Type="Number">0.5</Data></Cell>
    <Cell><Data ss:Type="Number">85.6</Data></Cell>
    <Cell><Data ss:Type="Number">37.6</Data></Cell>
   </Row>
   <Row>
    <Cell ss:StyleID="s63"><Data ss:Type="DateTime">2014-05-06T15:40:33.000</Data></Cell>
    <Cell><Data ss:Type="Number">-1.3</Data></Cell>
    <Cell><Data ss:Type="Number">0.6</Data></Cell>
    <Cell><Data ss:Type="Number">84.7</Data></Cell>
    <Cell><Data ss:Type="Number">37.6</Data></Cell>
   </Row>
   <Row>
    <Cell ss:StyleID="s63"><Data ss:Type="DateTime">2014-05-06T15:40:34.000</Data></Cell>
    <Cell><Data ss:Type="Number">-1.4</Data></Cell>
    <Cell><Data ss:Type="Number">0.6</Data></Cell>
    <Cell><Data ss:Type="Number">84.7</Data></Cell>
    <Cell><Data ss:Type="Number">37.61</Data></Cell>
   </Row>
   <Row>
    <Cell ss:StyleID="s63"><Data ss:Type="DateTime">2014-05-06T15:40:35.000</Data></Cell>
    <Cell><Data ss:Type="Number">-1.3</Data></Cell>
    <Cell><Data ss:Type="Number">0.6</Data></Cell>
    <Cell><Data ss:Type="Number">84.7</Data></Cell>
    <Cell><Data ss:Type="Number">37.61</Data></Cell>
   </Row>
   <Row>
    <Cell ss:StyleID="s63"><Data ss:Type="DateTime">2014-05-06T15:40:36.000</Data></Cell>
    <Cell><Data ss:Type="Number">-1.3</Data></Cell>
    <Cell><Data ss:Type="Number">0.7</Data></Cell>
    <Cell><Data ss:Type="Number">84.3</Data></Cell>
    <Cell><Data ss:Type="Number">37.61</Data></Cell>
   </Row>
   <Row>
    <Cell ss:StyleID="s63"><Data ss:Type="DateTime">2014-05-06T15:40:37.000</Data></Cell>
    <Cell><Data ss:Type="Number">-1.3</Data></Cell>
    <Cell><Data ss:Type="Number">0.7</Data></Cell>
    <Cell><Data ss:Type="Number">85.1</Data></Cell>
    <Cell><Data ss:Type="Number">37.61</Data></Cell>
   </Row>
   <Row>
    <Cell ss:StyleID="s63"><Data ss:Type="DateTime">2014-05-06T15:40:38.000</Data></Cell>
    <Cell><Data ss:Type="Number">-1.3</Data></Cell>
    <Cell><Data ss:Type="Number">0.8</Data></Cell>
    <Cell><Data ss:Type="Number">85.4</Data></Cell>
    <Cell><Data ss:Type="Number">37.61</Data></Cell>
   </Row>
   <Row>
    <Cell ss:StyleID="s63"><Data ss:Type="DateTime">2014-05-06T15:40:39.000</Data></Cell>
    <Cell><Data ss:Type="Number">-1.3</Data></Cell>
    <Cell><Data ss:Type="Number">1</Data></Cell>
    <Cell><Data ss:Type="Number">85.4</Data></Cell>
    <Cell><Data ss:Type="Number">37.6</Data></Cell>
   </Row>
   <Row>
    <Cell ss:StyleID="s63"><Data ss:Type="DateTime">2014-05-06T15:40:40.000</Data></Cell>
    <Cell><Data ss:Type="Number">-1.2</Data></Cell>
    <Cell><Data ss:Type="Number">1.1000000000000001</Data></Cell>
    <Cell><Data ss:Type="Number">86.9</Data></Cell>
    <Cell><Data ss:Type="Number">37.61</Data></Cell>
   </Row>
   <Row>
    <Cell ss:StyleID="s63"><Data ss:Type="DateTime">2014-05-06T15:40:41.000</Data></Cell>
    <Cell><Data ss:Type="Number">-1.2</Data></Cell>
    <Cell><Data ss:Type="Number">1.2</Data></Cell>
    <Cell><Data ss:Type="Number">86.9</Data></Cell>
    <Cell><Data ss:Type="Number">37.61</Data></Cell>
   </Row>
   <Row>
    <Cell ss:StyleID="s63"><Data ss:Type="DateTime">2014-05-06T15:40:42.000</Data></Cell>
    <Cell><Data ss:Type="Number">-1.2</Data></Cell>
    <Cell><Data ss:Type="Number">1.2</Data></Cell>
    <Cell><Data ss:Type="Number">86.6</Data></Cell>
    <Cell><Data ss:Type="Number">37.61</Data></Cell>
   </Row>
   <Row>
    <Cell ss:StyleID="s63"><Data ss:Type="DateTime">2014-05-06T15:40:43.000</Data></Cell>
    <Cell><Data ss:Type="Number">-1.3</Data></Cell>
    <Cell><Data ss:Type="Number">1.3</Data></Cell>
    <Cell><Data ss:Type="Number">84.4</Data></Cell>
    <Cell><Data ss:Type="Number">37.61</Data></Cell>
   </Row>
   <Row>
    <Cell ss:StyleID="s63"><Data ss:Type="DateTime">2014-05-06T15:40:44.000</Data></Cell>
    <Cell><Data ss:Type="Number">-1.3</Data></Cell>
    <Cell><Data ss:Type="Number">1.2</Data></Cell>
    <Cell><Data ss:Type="Number">83.9</Data></Cell>
    <Cell><Data ss:Type="Number">37.619999999999997</Data></Cell>
   </Row>
   <Row>
    <Cell ss:StyleID="s63"><Data ss:Type="DateTime">2014-05-06T15:40:45.000</Data></Cell>
    <Cell><Data ss:Type="Number">-1.3</Data></Cell>
    <Cell><Data ss:Type="Number">1.1000000000000001</Data></Cell>
    <Cell><Data ss:Type="Number">82</Data></Cell>
    <Cell><Data ss:Type="Number">37.619999999999997</Data></Cell>
   </Row>
   <Row>
    <Cell ss:StyleID="s63"><Data ss:Type="DateTime">2014-05-06T15:40:46.000</Data></Cell>
    <Cell><Data ss:Type="Number">-1.3</Data></Cell>
    <Cell><Data ss:Type="Number">1.1000000000000001</Data></Cell>
    <Cell><Data ss:Type="Number">80.2</Data></Cell>
    <Cell><Data ss:Type="Number">37.619999999999997</Data></Cell>
   </Row>
   <Row>
    <Cell ss:StyleID="s63"><Data ss:Type="DateTime">2014-05-06T15:40:47.000</Data></Cell>
    <Cell><Data ss:Type="Number">-1.3</Data></Cell>
    <Cell><Data ss:Type="Number">1</Data></Cell>
    <Cell><Data ss:Type="Number">79.599999999999994</Data></Cell>
    <Cell><Data ss:Type="Number">37.619999999999997</Data></Cell>
   </Row>
   <Row>
    <Cell ss:StyleID="s63"><Data ss:Type="DateTime">2014-05-06T15:40:48.000</Data></Cell>
    <Cell><Data ss:Type="Number">-1.3</Data></Cell>
    <Cell><Data ss:Type="Number">1</Data></Cell>
    <Cell><Data ss:Type="Number">78.099999999999994</Data></Cell>
    <Cell><Data ss:Type="Number">37.619999999999997</Data></Cell>
   </Row>
   <Row>
    <Cell ss:StyleID="s63"><Data ss:Type="DateTime">2014-05-06T15:40:49.000</Data></Cell>
    <Cell><Data ss:Type="Number">-1.3</Data></Cell>
    <Cell><Data ss:Type="Number">1.2</Data></Cell>
    <Cell><Data ss:Type="Number">77.099999999999994</Data></Cell>
    <Cell><Data ss:Type="Number">37.630000000000003</Data></Cell>
   </Row>
   <Row>
    <Cell ss:StyleID="s63"><Data ss:Type="DateTime">2014-05-06T15:40:50.000</Data></Cell>
    <Cell><Data ss:Type="Number">-1.3</Data></Cell>
    <Cell><Data ss:Type="Number">1.3</Data></Cell>
    <Cell><Data ss:Type="Number">76.2</Data></Cell>
    <Cell><Data ss:Type="Number">37.630000000000003</Data></Cell>
   </Row>
   <Row>
    <Cell ss:StyleID="s63"><Data ss:Type="DateTime">2014-05-06T15:40:51.000</Data></Cell>
    <Cell><Data ss:Type="Number">-1.4</Data></Cell>
    <Cell><Data ss:Type="Number">1.5</Data></Cell>
    <Cell><Data ss:Type="Number">75.7</Data></Cell>
    <Cell><Data ss:Type="Number">37.619999999999997</Data></Cell>
   </Row>
   <Row>
    <Cell ss:StyleID="s63"><Data ss:Type="DateTime">2014-05-06T15:40:52.000</Data></Cell>
    <Cell><Data ss:Type="Number">-1.4</Data></Cell>
    <Cell><Data ss:Type="Number">1.7</Data></Cell>
    <Cell><Data ss:Type="Number">74.900000000000006</Data></Cell>
    <Cell><Data ss:Type="Number">37.619999999999997</Data></Cell>
   </Row>
   <Row>
    <Cell ss:StyleID="s63"><Data ss:Type="DateTime">2014-05-06T15:40:53.000</Data></Cell>
    <Cell><Data ss:Type="Number">-1.4</Data></Cell>
    <Cell><Data ss:Type="Number">1.7</Data></Cell>
    <Cell><Data ss:Type="Number">74.400000000000006</Data></Cell>
    <Cell><Data ss:Type="Number">37.630000000000003</Data></Cell>
   </Row>
   <Row>
    <Cell ss:StyleID="s63"><Data ss:Type="DateTime">2014-05-06T15:40:54.000</Data></Cell>
    <Cell><Data ss:Type="Number">-1.4</Data></Cell>
    <Cell><Data ss:Type="Number">2</Data></Cell>
    <Cell><Data ss:Type="Number">74.3</Data></Cell>
    <Cell><Data ss:Type="Number">37.630000000000003</Data></Cell>
   </Row>
   <Row>
    <Cell ss:StyleID="s63"><Data ss:Type="DateTime">2014-05-06T15:40:55.000</Data></Cell>
    <Cell><Data ss:Type="Number">-1.4</Data></Cell>
    <Cell><Data ss:Type="Number">1.6</Data></Cell>
    <Cell><Data ss:Type="Number">74.099999999999994</Data></Cell>
    <Cell><Data ss:Type="Number">37.630000000000003</Data></Cell>
   </Row>
   <Row>
    <Cell ss:StyleID="s63"><Data ss:Type="DateTime">2014-05-06T15:40:56.000</Data></Cell>
    <Cell><Data ss:Type="Number">-1.4</Data></Cell>
    <Cell><Data ss:Type="Number">1.3</Data></Cell>
    <Cell><Data ss:Type="Number">74.099999999999994</Data></Cell>
    <Cell><Data ss:Type="Number">37.630000000000003</Data></Cell>
   </Row>
   <Row>
    <Cell ss:StyleID="s63"><Data ss:Type="DateTime">2014-05-06T15:40:57.000</Data></Cell>
    <Cell><Data ss:Type="Number">-1.4</Data></Cell>
    <Cell><Data ss:Type="Number">1.3</Data></Cell>
    <Cell><Data ss:Type="Number">74.2</Data></Cell>
    <Cell><Data ss:Type="Number">37.630000000000003</Data></Cell>
   </Row>
   <Row>
    <Cell ss:StyleID="s63"><Data ss:Type="DateTime">2014-05-06T15:40:58.000</Data></Cell>
    <Cell><Data ss:Type="Number">-1.4</Data></Cell>
    <Cell><Data ss:Type="Number">1.2</Data></Cell>
    <Cell><Data ss:Type="Number">74.2</Data></Cell>
    <Cell><Data ss:Type="Number">37.64</Data></Cell>
   </Row>
   <Row>
    <Cell ss:StyleID="s63"><Data ss:Type="DateTime">2014-05-06T15:40:59.000</Data></Cell>
    <Cell><Data ss:Type="Number">-1.4</Data></Cell>
    <Cell><Data ss:Type="Number">1</Data></Cell>
    <Cell><Data ss:Type="Number">74</Data></Cell>
    <Cell><Data ss:Type="Number">37.64</Data></Cell>
   </Row>
   <Row>
    <Cell ss:StyleID="s63"><Data ss:Type="DateTime">2014-05-06T15:41:00.000</Data></Cell>
    <Cell><Data ss:Type="Number">-1.3</Data></Cell>
    <Cell><Data ss:Type="Number">0.8</Data></Cell>
    <Cell><Data ss:Type="Number">73.599999999999994</Data></Cell>
    <Cell><Data ss:Type="Number">37.64</Data></Cell>
   </Row>
   <Row>
    <Cell ss:StyleID="s63"><Data ss:Type="DateTime">2014-05-06T15:41:01.000</Data></Cell>
    <Cell><Data ss:Type="Number">-1.3</Data></Cell>
    <Cell><Data ss:Type="Number">0.7</Data></Cell>
    <Cell><Data ss:Type="Number">73.599999999999994</Data></Cell>
    <Cell><Data ss:Type="Number">37.64</Data></Cell>
   </Row>
   <Row>
    <Cell ss:StyleID="s63"><Data ss:Type="DateTime">2014-05-06T15:41:02.000</Data></Cell>
    <Cell><Data ss:Type="Number">-1.3</Data></Cell>
    <Cell><Data ss:Type="Number">0.6</Data></Cell>
    <Cell><Data ss:Type="Number">73.099999999999994</Data></Cell>
    <Cell><Data ss:Type="Number">37.65</Data></Cell>
   </Row>
   <Row>
    <Cell ss:StyleID="s63"><Data ss:Type="DateTime">2014-05-06T15:41:03.000</Data></Cell>
    <Cell><Data ss:Type="Number">-1.3</Data></Cell>
    <Cell><Data ss:Type="Number">0.6</Data></Cell>
    <Cell><Data ss:Type="Number">72.900000000000006</Data></Cell>
    <Cell><Data ss:Type="Number">37.65</Data></Cell>
   </Row>
   <Row>
    <Cell ss:StyleID="s63"><Data ss:Type="DateTime">2014-05-06T15:41:04.000</Data></Cell>
    <Cell><Data ss:Type="Number">-1.3</Data></Cell>
    <Cell><Data ss:Type="Number">0.6</Data></Cell>
    <Cell><Data ss:Type="Number">72.900000000000006</Data></Cell>
    <Cell><Data ss:Type="Number">37.65</Data></Cell>
   </Row>
   <Row>
    <Cell ss:StyleID="s63"><Data ss:Type="DateTime">2014-05-06T15:41:05.000</Data></Cell>
    <Cell><Data ss:Type="Number">-1.3</Data></Cell>
    <Cell><Data ss:Type="Number">0.6</Data></Cell>
    <Cell><Data ss:Type="Number">72.900000000000006</Data></Cell>
    <Cell><Data ss:Type="Number">37.65</Data></Cell>
   </Row>
   <Row>
    <Cell ss:StyleID="s63"><Data ss:Type="DateTime">2014-05-06T15:41:06.000</Data></Cell>
    <Cell><Data ss:Type="Number">-1.3</Data></Cell>
    <Cell><Data ss:Type="Number">0.6</Data></Cell>
    <Cell><Data ss:Type="Number">72.599999999999994</Data></Cell>
    <Cell><Data ss:Type="Number">37.65</Data></Cell>
   </Row>
   <Row>
    <Cell ss:StyleID="s63"><Data ss:Type="DateTime">2014-05-06T15:41:07.000</Data></Cell>
    <Cell><Data ss:Type="Number">-1.3</Data></Cell>
    <Cell><Data ss:Type="Number">0.7</Data></Cell>
    <Cell><Data ss:Type="Number">72.599999999999994</Data></Cell>
    <Cell><Data ss:Type="Number">37.65</Data></Cell>
   </Row>
   <Row>
    <Cell ss:StyleID="s63"><Data ss:Type="DateTime">2014-05-06T15:41:08.000</Data></Cell>
    <Cell><Data ss:Type="Number">-1.2</Data></Cell>
    <Cell><Data ss:Type="Number">0.8</Data></Cell>
    <Cell><Data ss:Type="Number">72.2</Data></Cell>
    <Cell><Data ss:Type="Number">37.65</Data></Cell>
   </Row>
   <Row>
    <Cell ss:StyleID="s63"><Data ss:Type="DateTime">2014-05-06T15:41:09.000</Data></Cell>
    <Cell><Data ss:Type="Number">-1.2</Data></Cell>
    <Cell><Data ss:Type="Number">0.9</Data></Cell>
    <Cell><Data ss:Type="Number">71.8</Data></Cell>
    <Cell><Data ss:Type="Number">37.65</Data></Cell>
   </Row>
   <Row>
    <Cell ss:StyleID="s63"><Data ss:Type="DateTime">2014-05-06T15:41:10.000</Data></Cell>
    <Cell><Data ss:Type="Number">-1.2</Data></Cell>
    <Cell><Data ss:Type="Number">1.1000000000000001</Data></Cell>
    <Cell><Data ss:Type="Number">71.8</Data></Cell>
    <Cell><Data ss:Type="Number">37.65</Data></Cell>
   </Row>
   <Row>
    <Cell ss:StyleID="s63"><Data ss:Type="DateTime">2014-05-06T15:41:11.000</Data></Cell>
    <Cell><Data ss:Type="Number">-1.2</Data></Cell>
    <Cell><Data ss:Type="Number">1.2</Data></Cell>
    <Cell><Data ss:Type="Number">71.3</Data></Cell>
    <Cell><Data ss:Type="Number">37.65</Data></Cell>
   </Row>
   <Row>
    <Cell ss:StyleID="s63"><Data ss:Type="DateTime">2014-05-06T15:41:12.000</Data></Cell>
    <Cell><Data ss:Type="Number">-1.2</Data></Cell>
    <Cell><Data ss:Type="Number">1.4</Data></Cell>
    <Cell><Data ss:Type="Number">70.8</Data></Cell>
    <Cell><Data ss:Type="Number">37.65</Data></Cell>
   </Row>
   <Row>
    <Cell ss:StyleID="s63"><Data ss:Type="DateTime">2014-05-06T15:41:13.000</Data></Cell>
    <Cell><Data ss:Type="Number">-1.2</Data></Cell>
    <Cell><Data ss:Type="Number">1.7</Data></Cell>
    <Cell><Data ss:Type="Number">70.7</Data></Cell>
    <Cell><Data ss:Type="Number">37.659999999999997</Data></Cell>
   </Row>
   <Row>
    <Cell ss:StyleID="s63"><Data ss:Type="DateTime">2014-05-06T15:41:14.000</Data></Cell>
    <Cell><Data ss:Type="Number">-1.2</Data></Cell>
    <Cell><Data ss:Type="Number">2</Data></Cell>
    <Cell><Data ss:Type="Number">70.7</Data></Cell>
    <Cell><Data ss:Type="Number">37.659999999999997</Data></Cell>
   </Row>
   <Row>
    <Cell ss:StyleID="s63"><Data ss:Type="DateTime">2014-05-06T15:41:15.000</Data></Cell>
    <Cell><Data ss:Type="Number">-1.2</Data></Cell>
    <Cell><Data ss:Type="Number">2</Data></Cell>
    <Cell><Data ss:Type="Number">70.3</Data></Cell>
    <Cell><Data ss:Type="Number">37.67</Data></Cell>
   </Row>
   <Row>
    <Cell ss:StyleID="s63"><Data ss:Type="DateTime">2014-05-06T15:41:16.000</Data></Cell>
    <Cell><Data ss:Type="Number">-1.2</Data></Cell>
    <Cell><Data ss:Type="Number">2</Data></Cell>
    <Cell><Data ss:Type="Number">70.3</Data></Cell>
    <Cell><Data ss:Type="Number">37.67</Data></Cell>
   </Row>
   <Row>
    <Cell ss:StyleID="s63"><Data ss:Type="DateTime">2014-05-06T15:41:17.000</Data></Cell>
    <Cell><Data ss:Type="Number">-1.2</Data></Cell>
    <Cell><Data ss:Type="Number">1.8</Data></Cell>
    <Cell><Data ss:Type="Number">70.400000000000006</Data></Cell>
    <Cell><Data ss:Type="Number">37.67</Data></Cell>
   </Row>
   <Row>
    <Cell ss:StyleID="s63"><Data ss:Type="DateTime">2014-05-06T15:41:18.000</Data></Cell>
    <Cell><Data ss:Type="Number">-1.3</Data></Cell>
    <Cell><Data ss:Type="Number">1.6</Data></Cell>
    <Cell><Data ss:Type="Number">70.5</Data></Cell>
    <Cell><Data ss:Type="Number">37.67</Data></Cell>
   </Row>
   <Row>
    <Cell ss:StyleID="s63"><Data ss:Type="DateTime">2014-05-06T15:41:19.000</Data></Cell>
    <Cell><Data ss:Type="Number">-1.3</Data></Cell>
    <Cell><Data ss:Type="Number">1.6</Data></Cell>
    <Cell><Data ss:Type="Number">70.3</Data></Cell>
    <Cell><Data ss:Type="Number">37.67</Data></Cell>
   </Row>
   <Row>
    <Cell ss:StyleID="s63"><Data ss:Type="DateTime">2014-05-06T15:41:20.000</Data></Cell>
    <Cell><Data ss:Type="Number">-1.3</Data></Cell>
    <Cell><Data ss:Type="Number">1.4</Data></Cell>
    <Cell><Data ss:Type="Number">70.3</Data></Cell>
    <Cell><Data ss:Type="Number">37.67</Data></Cell>
   </Row>
   <Row>
    <Cell ss:StyleID="s63"><Data ss:Type="DateTime">2014-05-06T15:41:21.000</Data></Cell>
    <Cell><Data ss:Type="Number">-1.3</Data></Cell>
    <Cell><Data ss:Type="Number">1.3</Data></Cell>
    <Cell><Data ss:Type="Number">70.3</Data></Cell>
    <Cell><Data ss:Type="Number">37.67</Data></Cell>
   </Row>
   <Row>
    <Cell ss:StyleID="s63"><Data ss:Type="DateTime">2014-05-06T15:41:22.000</Data></Cell>
    <Cell><Data ss:Type="Number">-1.3</Data></Cell>
    <Cell><Data ss:Type="Number">1.2</Data></Cell>
    <Cell><Data ss:Type="Number">69.900000000000006</Data></Cell>
    <Cell><Data ss:Type="Number">37.67</Data></Cell>
   </Row>
   <Row>
    <Cell ss:StyleID="s63"><Data ss:Type="DateTime">2014-05-06T15:41:23.000</Data></Cell>
    <Cell><Data ss:Type="Number">-1.3</Data></Cell>
    <Cell><Data ss:Type="Number">1.1000000000000001</Data></Cell>
    <Cell><Data ss:Type="Number">69.900000000000006</Data></Cell>
    <Cell><Data ss:Type="Number">37.659999999999997</Data></Cell>
   </Row>
   <Row>
    <Cell ss:StyleID="s63"><Data ss:Type="DateTime">2014-05-06T15:41:24.000</Data></Cell>
    <Cell><Data ss:Type="Number">-1.3</Data></Cell>
    <Cell><Data ss:Type="Number">1.1000000000000001</Data></Cell>
    <Cell><Data ss:Type="Number">69.7</Data></Cell>
    <Cell><Data ss:Type="Number">37.659999999999997</Data></Cell>
   </Row>
   <Row>
    <Cell ss:StyleID="s63"><Data ss:Type="DateTime">2014-05-06T15:41:25.000</Data></Cell>
    <Cell><Data ss:Type="Number">-1.3</Data></Cell>
    <Cell><Data ss:Type="Number">1.2</Data></Cell>
    <Cell><Data ss:Type="Number">69.599999999999994</Data></Cell>
    <Cell><Data ss:Type="Number">37.659999999999997</Data></Cell>
   </Row>
   <Row>
    <Cell ss:StyleID="s63"><Data ss:Type="DateTime">2014-05-06T15:41:26.000</Data></Cell>
    <Cell><Data ss:Type="Number">-1.3</Data></Cell>
    <Cell><Data ss:Type="Number">1.2</Data></Cell>
    <Cell><Data ss:Type="Number">69.3</Data></Cell>
    <Cell><Data ss:Type="Number">37.65</Data></Cell>
   </Row>
   <Row>
    <Cell ss:StyleID="s63"><Data ss:Type="DateTime">2014-05-06T15:41:27.000</Data></Cell>
    <Cell><Data ss:Type="Number">-1.3</Data></Cell>
    <Cell><Data ss:Type="Number">1.2</Data></Cell>
    <Cell><Data ss:Type="Number">69.3</Data></Cell>
    <Cell><Data ss:Type="Number">37.65</Data></Cell>
   </Row>
   <Row>
    <Cell ss:StyleID="s63"><Data ss:Type="DateTime">2014-05-06T15:41:28.000</Data></Cell>
    <Cell><Data ss:Type="Number">-1.3</Data></Cell>
    <Cell><Data ss:Type="Number">1.3</Data></Cell>
    <Cell><Data ss:Type="Number">69.099999999999994</Data></Cell>
    <Cell><Data ss:Type="Number">37.65</Data></Cell>
   </Row>
   <Row>
    <Cell ss:StyleID="s63"><Data ss:Type="DateTime">2014-05-06T15:41:29.000</Data></Cell>
    <Cell><Data ss:Type="Number">-1.3</Data></Cell>
    <Cell><Data ss:Type="Number">1.4</Data></Cell>
    <Cell><Data ss:Type="Number">69.099999999999994</Data></Cell>
    <Cell><Data ss:Type="Number">37.65</Data></Cell>
   </Row>
   <Row>
    <Cell ss:StyleID="s63"><Data ss:Type="DateTime">2014-05-06T15:41:30.000</Data></Cell>
    <Cell><Data ss:Type="Number">-1.3</Data></Cell>
    <Cell><Data ss:Type="Number">1.2</Data></Cell>
    <Cell><Data ss:Type="Number">69.099999999999994</Data></Cell>
    <Cell><Data ss:Type="Number">37.65</Data></Cell>
   </Row>
   <Row>
    <Cell ss:StyleID="s63"><Data ss:Type="DateTime">2014-05-06T15:41:31.000</Data></Cell>
    <Cell><Data ss:Type="Number">-1.3</Data></Cell>
    <Cell><Data ss:Type="Number">1.2</Data></Cell>
    <Cell><Data ss:Type="Number">68.900000000000006</Data></Cell>
    <Cell><Data ss:Type="Number">37.659999999999997</Data></Cell>
   </Row>
   <Row>
    <Cell ss:StyleID="s63"><Data ss:Type="DateTime">2014-05-06T15:41:32.000</Data></Cell>
    <Cell><Data ss:Type="Number">-1.3</Data></Cell>
    <Cell><Data ss:Type="Number">1.2</Data></Cell>
    <Cell><Data ss:Type="Number">68.900000000000006</Data></Cell>
    <Cell><Data ss:Type="Number">37.659999999999997</Data></Cell>
   </Row>
   <Row>
    <Cell ss:StyleID="s63"><Data ss:Type="DateTime">2014-05-06T15:41:33.000</Data></Cell>
    <Cell><Data ss:Type="Number">-1.3</Data></Cell>
    <Cell><Data ss:Type="Number">1.1000000000000001</Data></Cell>
    <Cell><Data ss:Type="Number">69.2</Data></Cell>
    <Cell><Data ss:Type="Number">37.659999999999997</Data></Cell>
   </Row>
   <Row>
    <Cell ss:StyleID="s63"><Data ss:Type="DateTime">2014-05-06T15:41:34.000</Data></Cell>
    <Cell><Data ss:Type="Number">-1.3</Data></Cell>
    <Cell><Data ss:Type="Number">1.1000000000000001</Data></Cell>
    <Cell><Data ss:Type="Number">69.2</Data></Cell>
    <Cell><Data ss:Type="Number">37.659999999999997</Data></Cell>
   </Row>
   <Row>
    <Cell ss:StyleID="s63"><Data ss:Type="DateTime">2014-05-06T15:41:35.000</Data></Cell>
    <Cell><Data ss:Type="Number">-1.3</Data></Cell>
    <Cell><Data ss:Type="Number">1.1000000000000001</Data></Cell>
    <Cell><Data ss:Type="Number">69.2</Data></Cell>
    <Cell><Data ss:Type="Number">37.659999999999997</Data></Cell>
   </Row>
   <Row>
    <Cell ss:StyleID="s63"><Data ss:Type="DateTime">2014-05-06T15:41:36.000</Data></Cell>
    <Cell><Data ss:Type="Number">-1.3</Data></Cell>
    <Cell><Data ss:Type="Number">1.1000000000000001</Data></Cell>
    <Cell><Data ss:Type="Number">69.599999999999994</Data></Cell>
    <Cell><Data ss:Type="Number">37.659999999999997</Data></Cell>
   </Row>
   <Row>
    <Cell ss:StyleID="s63"><Data ss:Type="DateTime">2014-05-06T15:41:37.000</Data></Cell>
    <Cell><Data ss:Type="Number">-1.3</Data></Cell>
    <Cell><Data ss:Type="Number">1.1000000000000001</Data></Cell>
    <Cell><Data ss:Type="Number">69.599999999999994</Data></Cell>
    <Cell><Data ss:Type="Number">37.65</Data></Cell>
   </Row>
   <Row>
    <Cell ss:StyleID="s63"><Data ss:Type="DateTime">2014-05-06T15:41:38.000</Data></Cell>
    <Cell><Data ss:Type="Number">-1.3</Data></Cell>
    <Cell><Data ss:Type="Number">1.1000000000000001</Data></Cell>
    <Cell><Data ss:Type="Number">69.599999999999994</Data></Cell>
    <Cell><Data ss:Type="Number">37.65</Data></Cell>
   </Row>
   <Row>
    <Cell ss:StyleID="s63"><Data ss:Type="DateTime">2014-05-06T15:41:39.000</Data></Cell>
    <Cell><Data ss:Type="Number">-1.3</Data></Cell>
    <Cell><Data ss:Type="Number">1.1000000000000001</Data></Cell>
    <Cell><Data ss:Type="Number">69.400000000000006</Data></Cell>
    <Cell><Data ss:Type="Number">37.65</Data></Cell>
   </Row>
   <Row>
    <Cell ss:StyleID="s63"><Data ss:Type="DateTime">2014-05-06T15:41:40.000</Data></Cell>
    <Cell><Data ss:Type="Number">-1.3</Data></Cell>
    <Cell><Data ss:Type="Number">1.1000000000000001</Data></Cell>
    <Cell><Data ss:Type="Number">69.400000000000006</Data></Cell>
    <Cell><Data ss:Type="Number">37.65</Data></Cell>
   </Row>
   <Row>
    <Cell ss:StyleID="s63"><Data ss:Type="DateTime">2014-05-06T15:41:41.000</Data></Cell>
    <Cell><Data ss:Type="Number">-1.3</Data></Cell>
    <Cell><Data ss:Type="Number">1.1000000000000001</Data></Cell>
    <Cell><Data ss:Type="Number">69.2</Data></Cell>
    <Cell><Data ss:Type="Number">37.65</Data></Cell>
   </Row>
   <Row>
    <Cell ss:StyleID="s63"><Data ss:Type="DateTime">2014-05-06T15:41:42.000</Data></Cell>
    <Cell><Data ss:Type="Number">-1.3</Data></Cell>
    <Cell><Data ss:Type="Number">1.1000000000000001</Data></Cell>
    <Cell><Data ss:Type="Number">68.599999999999994</Data></Cell>
    <Cell><Data ss:Type="Number">37.65</Data></Cell>
   </Row>
   <Row>
    <Cell ss:StyleID="s63"><Data ss:Type="DateTime">2014-05-06T15:41:43.000</Data></Cell>
    <Cell><Data ss:Type="Number">-1.3</Data></Cell>
    <Cell><Data ss:Type="Number">1</Data></Cell>
    <Cell><Data ss:Type="Number">68.599999999999994</Data></Cell>
    <Cell><Data ss:Type="Number">37.65</Data></Cell>
   </Row>
   <Row>
    <Cell ss:StyleID="s63"><Data ss:Type="DateTime">2014-05-06T15:41:44.000</Data></Cell>
    <Cell><Data ss:Type="Number">-1.3</Data></Cell>
    <Cell><Data ss:Type="Number">1</Data></Cell>
    <Cell><Data ss:Type="Number">67.900000000000006</Data></Cell>
    <Cell><Data ss:Type="Number">37.65</Data></Cell>
   </Row>
   <Row>
    <Cell ss:StyleID="s63"><Data ss:Type="DateTime">2014-05-06T15:41:45.000</Data></Cell>
    <Cell><Data ss:Type="Number">-1.4</Data></Cell>
    <Cell><Data ss:Type="Number">1</Data></Cell>
    <Cell><Data ss:Type="Number">67.599999999999994</Data></Cell>
    <Cell><Data ss:Type="Number">37.65</Data></Cell>
   </Row>
   <Row>
    <Cell ss:StyleID="s63"><Data ss:Type="DateTime">2014-05-06T15:41:46.000</Data></Cell>
    <Cell><Data ss:Type="Number">-1.4</Data></Cell>
    <Cell><Data ss:Type="Number">1</Data></Cell>
    <Cell><Data ss:Type="Number">67.3</Data></Cell>
    <Cell><Data ss:Type="Number">37.65</Data></Cell>
   </Row>
   <Row>
    <Cell ss:StyleID="s63"><Data ss:Type="DateTime">2014-05-06T15:41:47.000</Data></Cell>
    <Cell><Data ss:Type="Number">-1.4</Data></Cell>
    <Cell><Data ss:Type="Number">1</Data></Cell>
    <Cell><Data ss:Type="Number">67.3</Data></Cell>
    <Cell><Data ss:Type="Number">37.659999999999997</Data></Cell>
   </Row>
   <Row>
    <Cell ss:StyleID="s63"><Data ss:Type="DateTime">2014-05-06T15:41:48.000</Data></Cell>
    <Cell><Data ss:Type="Number">-1.4</Data></Cell>
    <Cell><Data ss:Type="Number">1</Data></Cell>
    <Cell><Data ss:Type="Number">66.900000000000006</Data></Cell>
    <Cell><Data ss:Type="Number">37.67</Data></Cell>
   </Row>
   <Row>
    <Cell ss:StyleID="s63"><Data ss:Type="DateTime">2014-05-06T15:41:49.000</Data></Cell>
    <Cell><Data ss:Type="Number">-1.4</Data></Cell>
    <Cell><Data ss:Type="Number">1</Data></Cell>
    <Cell><Data ss:Type="Number">67</Data></Cell>
    <Cell><Data ss:Type="Number">37.67</Data></Cell>
   </Row>
   <Row>
    <Cell ss:StyleID="s63"><Data ss:Type="DateTime">2014-05-06T15:41:50.000</Data></Cell>
    <Cell><Data ss:Type="Number">-1.4</Data></Cell>
    <Cell><Data ss:Type="Number">1</Data></Cell>
    <Cell><Data ss:Type="Number">67</Data></Cell>
    <Cell><Data ss:Type="Number">37.68</Data></Cell>
   </Row>
   <Row>
    <Cell ss:StyleID="s63"><Data ss:Type="DateTime">2014-05-06T15:41:51.000</Data></Cell>
    <Cell><Data ss:Type="Number">-1.4</Data></Cell>
    <Cell><Data ss:Type="Number">1</Data></Cell>
    <Cell><Data ss:Type="Number">67.099999999999994</Data></Cell>
    <Cell><Data ss:Type="Number">37.68</Data></Cell>
   </Row>
   <Row>
    <Cell ss:StyleID="s63"><Data ss:Type="DateTime">2014-05-06T15:41:52.000</Data></Cell>
    <Cell><Data ss:Type="Number">-1.4</Data></Cell>
    <Cell><Data ss:Type="Number">1</Data></Cell>
    <Cell><Data ss:Type="Number">67</Data></Cell>
    <Cell><Data ss:Type="Number">37.69</Data></Cell>
   </Row>
   <Row>
    <Cell ss:StyleID="s63"><Data ss:Type="DateTime">2014-05-06T15:41:53.000</Data></Cell>
    <Cell><Data ss:Type="Number">-1.4</Data></Cell>
    <Cell><Data ss:Type="Number">1</Data></Cell>
    <Cell><Data ss:Type="Number">67</Data></Cell>
    <Cell><Data ss:Type="Number">37.69</Data></Cell>
   </Row>
   <Row>
    <Cell ss:StyleID="s63"><Data ss:Type="DateTime">2014-05-06T15:41:54.000</Data></Cell>
    <Cell><Data ss:Type="Number">-1.4</Data></Cell>
    <Cell><Data ss:Type="Number">1</Data></Cell>
    <Cell><Data ss:Type="Number">66.900000000000006</Data></Cell>
    <Cell><Data ss:Type="Number">37.69</Data></Cell>
   </Row>
   <Row>
    <Cell ss:StyleID="s63"><Data ss:Type="DateTime">2014-05-06T15:41:55.000</Data></Cell>
    <Cell><Data ss:Type="Number">-1.4</Data></Cell>
    <Cell><Data ss:Type="Number">1</Data></Cell>
    <Cell><Data ss:Type="Number">66.900000000000006</Data></Cell>
    <Cell><Data ss:Type="Number">37.69</Data></Cell>
   </Row>
   <Row>
    <Cell ss:StyleID="s63"><Data ss:Type="DateTime">2014-05-06T15:41:56.000</Data></Cell>
    <Cell><Data ss:Type="Number">-1.4</Data></Cell>
    <Cell><Data ss:Type="Number">1</Data></Cell>
    <Cell><Data ss:Type="Number">66.900000000000006</Data></Cell>
    <Cell><Data ss:Type="Number">37.69</Data></Cell>
   </Row>
   <Row>
    <Cell ss:StyleID="s63"><Data ss:Type="DateTime">2014-05-06T15:41:57.000</Data></Cell>
    <Cell><Data ss:Type="Number">-1.4</Data></Cell>
    <Cell><Data ss:Type="Number">1</Data></Cell>
    <Cell><Data ss:Type="Number">67</Data></Cell>
    <Cell><Data ss:Type="Number">37.69</Data></Cell>
   </Row>
   <Row>
    <Cell ss:StyleID="s63"><Data ss:Type="DateTime">2014-05-06T15:41:58.000</Data></Cell>
    <Cell><Data ss:Type="Number">-1.4</Data></Cell>
    <Cell><Data ss:Type="Number">1</Data></Cell>
    <Cell><Data ss:Type="Number">67</Data></Cell>
    <Cell><Data ss:Type="Number">37.69</Data></Cell>
   </Row>
   <Row>
    <Cell ss:StyleID="s63"><Data ss:Type="DateTime">2014-05-06T15:41:59.000</Data></Cell>
    <Cell><Data ss:Type="Number">-1.4</Data></Cell>
    <Cell><Data ss:Type="Number">1</Data></Cell>
    <Cell><Data ss:Type="Number">67.099999999999994</Data></Cell>
    <Cell><Data ss:Type="Number">37.69</Data></Cell>
   </Row>
   <Row>
    <Cell ss:StyleID="s63"><Data ss:Type="DateTime">2014-05-06T15:42:00.000</Data></Cell>
    <Cell><Data ss:Type="Number">-1.4</Data></Cell>
    <Cell><Data ss:Type="Number">1</Data></Cell>
    <Cell><Data ss:Type="Number">67.3</Data></Cell>
    <Cell><Data ss:Type="Number">37.69</Data></Cell>
   </Row>
   <Row>
    <Cell ss:StyleID="s63"><Data ss:Type="DateTime">2014-05-06T15:42:01.000</Data></Cell>
    <Cell><Data ss:Type="Number">-1.4</Data></Cell>
    <Cell><Data ss:Type="Number">1</Data></Cell>
    <Cell><Data ss:Type="Number">67.3</Data></Cell>
    <Cell><Data ss:Type="Number">37.69</Data></Cell>
   </Row>
   <Row>
    <Cell ss:StyleID="s63"><Data ss:Type="DateTime">2014-05-06T15:42:02.000</Data></Cell>
    <Cell><Data ss:Type="Number">-1.4</Data></Cell>
    <Cell><Data ss:Type="Number">1</Data></Cell>
    <Cell><Data ss:Type="Number">67.400000000000006</Data></Cell>
    <Cell><Data ss:Type="Number">37.69</Data></Cell>
   </Row>
   <Row>
    <Cell ss:StyleID="s63"><Data ss:Type="DateTime">2014-05-06T15:42:03.000</Data></Cell>
    <Cell><Data ss:Type="Number">-1.4</Data></Cell>
    <Cell><Data ss:Type="Number">1</Data></Cell>
    <Cell><Data ss:Type="Number">67.400000000000006</Data></Cell>
    <Cell><Data ss:Type="Number">37.69</Data></Cell>
   </Row>
   <Row>
    <Cell ss:StyleID="s63"><Data ss:Type="DateTime">2014-05-06T15:42:04.000</Data></Cell>
    <Cell><Data ss:Type="Number">-1.4</Data></Cell>
    <Cell><Data ss:Type="Number">1</Data></Cell>
    <Cell><Data ss:Type="Number">67.400000000000006</Data></Cell>
    <Cell><Data ss:Type="Number">37.69</Data></Cell>
   </Row>
   <Row>
    <Cell ss:StyleID="s63"><Data ss:Type="DateTime">2014-05-06T15:42:05.000</Data></Cell>
    <Cell><Data ss:Type="Number">-1</Data></Cell>
    <Cell><Data ss:Type="Number">1</Data></Cell>
    <Cell><Data ss:Type="Number">67.400000000000006</Data></Cell>
    <Cell><Data ss:Type="Number">37.69</Data></Cell>
   </Row>
   <Row>
    <Cell ss:StyleID="s63"><Data ss:Type="DateTime">2014-05-06T15:42:06.000</Data></Cell>
    <Cell><Data ss:Type="Number">-1</Data></Cell>
    <Cell><Data ss:Type="Number">1</Data></Cell>
    <Cell><Data ss:Type="Number">67.5</Data></Cell>
    <Cell><Data ss:Type="Number">37.69</Data></Cell>
   </Row>
   <Row>
    <Cell ss:StyleID="s63"><Data ss:Type="DateTime">2014-05-06T15:42:07.000</Data></Cell>
    <Cell><Data ss:Type="Number">-1</Data></Cell>
    <Cell><Data ss:Type="Number">1</Data></Cell>
    <Cell><Data ss:Type="Number">67.5</Data></Cell>
    <Cell><Data ss:Type="Number">37.69</Data></Cell>
   </Row>
   <Row>
    <Cell ss:StyleID="s63"><Data ss:Type="DateTime">2014-05-06T15:42:08.000</Data></Cell>
    <Cell><Data ss:Type="Number">-1</Data></Cell>
    <Cell><Data ss:Type="Number">1</Data></Cell>
    <Cell><Data ss:Type="Number">67.5</Data></Cell>
    <Cell><Data ss:Type="Number">37.69</Data></Cell>
   </Row>
   <Row>
    <Cell ss:StyleID="s63"><Data ss:Type="DateTime">2014-05-06T15:42:09.000</Data></Cell>
    <Cell><Data ss:Type="Number">-0.9</Data></Cell>
    <Cell><Data ss:Type="Number">1</Data></Cell>
    <Cell><Data ss:Type="Number">67.599999999999994</Data></Cell>
    <Cell><Data ss:Type="Number">37.69</Data></Cell>
   </Row>
   <Row>
    <Cell ss:StyleID="s63"><Data ss:Type="DateTime">2014-05-06T15:42:10.000</Data></Cell>
    <Cell><Data ss:Type="Number">-0.5</Data></Cell>
    <Cell><Data ss:Type="Number">1.1000000000000001</Data></Cell>
    <Cell><Data ss:Type="Number">67.8</Data></Cell>
    <Cell><Data ss:Type="Number">37.69</Data></Cell>
   </Row>
   <Row>
    <Cell ss:StyleID="s63"><Data ss:Type="DateTime">2014-05-06T15:42:11.000</Data></Cell>
    <Cell><Data ss:Type="Number">-0.7</Data></Cell>
    <Cell><Data ss:Type="Number">1.1000000000000001</Data></Cell>
    <Cell><Data ss:Type="Number">67.8</Data></Cell>
    <Cell><Data ss:Type="Number">37.69</Data></Cell>
   </Row>
   <Row>
    <Cell ss:StyleID="s63"><Data ss:Type="DateTime">2014-05-06T15:42:12.000</Data></Cell>
    <Cell><Data ss:Type="Number">-0.7</Data></Cell>
    <Cell><Data ss:Type="Number">1.2</Data></Cell>
    <Cell><Data ss:Type="Number">67.900000000000006</Data></Cell>
    <Cell><Data ss:Type="Number">37.69</Data></Cell>
   </Row>
   <Row>
    <Cell ss:StyleID="s63"><Data ss:Type="DateTime">2014-05-06T15:42:13.000</Data></Cell>
    <Cell><Data ss:Type="Number">-0.7</Data></Cell>
    <Cell><Data ss:Type="Number">1.2</Data></Cell>
    <Cell><Data ss:Type="Number">68.099999999999994</Data></Cell>
    <Cell><Data ss:Type="Number">37.69</Data></Cell>
   </Row>
   <Row>
    <Cell ss:StyleID="s63"><Data ss:Type="DateTime">2014-05-06T15:42:14.000</Data></Cell>
    <Cell><Data ss:Type="Number">-0.7</Data></Cell>
    <Cell><Data ss:Type="Number">1.2</Data></Cell>
    <Cell><Data ss:Type="Number">68.099999999999994</Data></Cell>
    <Cell><Data ss:Type="Number">37.700000000000003</Data></Cell>
   </Row>
   <Row>
    <Cell ss:StyleID="s63"><Data ss:Type="DateTime">2014-05-06T15:42:15.000</Data></Cell>
    <Cell><Data ss:Type="Number">-0.7</Data></Cell>
    <Cell><Data ss:Type="Number">1.2</Data></Cell>
    <Cell><Data ss:Type="Number">67.900000000000006</Data></Cell>
    <Cell><Data ss:Type="Number">37.700000000000003</Data></Cell>
   </Row>
   <Row>
    <Cell ss:StyleID="s63"><Data ss:Type="DateTime">2014-05-06T15:42:16.000</Data></Cell>
    <Cell><Data ss:Type="Number">-0.8</Data></Cell>
    <Cell><Data ss:Type="Number">1.1000000000000001</Data></Cell>
    <Cell><Data ss:Type="Number">67.900000000000006</Data></Cell>
    <Cell><Data ss:Type="Number">37.69</Data></Cell>
   </Row>
   <Row>
    <Cell ss:StyleID="s63"><Data ss:Type="DateTime">2014-05-06T15:42:17.000</Data></Cell>
    <Cell><Data ss:Type="Number">-0.8</Data></Cell>
    <Cell><Data ss:Type="Number">1.1000000000000001</Data></Cell>
    <Cell><Data ss:Type="Number">67.8</Data></Cell>
    <Cell><Data ss:Type="Number">37.69</Data></Cell>
   </Row>
   <Row>
    <Cell ss:StyleID="s63"><Data ss:Type="DateTime">2014-05-06T15:42:18.000</Data></Cell>
    <Cell><Data ss:Type="Number">-1.2</Data></Cell>
    <Cell><Data ss:Type="Number">1.1000000000000001</Data></Cell>
    <Cell><Data ss:Type="Number">67.5</Data></Cell>
    <Cell><Data ss:Type="Number">37.69</Data></Cell>
   </Row>
   <Row>
    <Cell ss:StyleID="s63"><Data ss:Type="DateTime">2014-05-06T15:42:19.000</Data></Cell>
    <Cell><Data ss:Type="Number">-1.3</Data></Cell>
    <Cell><Data ss:Type="Number">1.1000000000000001</Data></Cell>
    <Cell><Data ss:Type="Number">67.5</Data></Cell>
    <Cell><Data ss:Type="Number">37.69</Data></Cell>
   </Row>
   <Row>
    <Cell ss:StyleID="s63"><Data ss:Type="DateTime">2014-05-06T15:42:20.000</Data></Cell>
    <Cell><Data ss:Type="Number">-1.3</Data></Cell>
    <Cell><Data ss:Type="Number">1.3</Data></Cell>
    <Cell><Data ss:Type="Number">67.5</Data></Cell>
    <Cell><Data ss:Type="Number">37.69</Data></Cell>
   </Row>
   <Row>
    <Cell ss:StyleID="s63"><Data ss:Type="DateTime">2014-05-06T15:42:21.000</Data></Cell>
    <Cell><Data ss:Type="Number">-1.3</Data></Cell>
    <Cell><Data ss:Type="Number">1.5</Data></Cell>
    <Cell><Data ss:Type="Number">67.3</Data></Cell>
    <Cell><Data ss:Type="Number">37.69</Data></Cell>
   </Row>
   <Row>
    <Cell ss:StyleID="s63"><Data ss:Type="DateTime">2014-05-06T15:42:22.000</Data></Cell>
    <Cell><Data ss:Type="Number">-1.3</Data></Cell>
    <Cell><Data ss:Type="Number">1.6</Data></Cell>
    <Cell><Data ss:Type="Number">67.2</Data></Cell>
    <Cell><Data ss:Type="Number">37.68</Data></Cell>
   </Row>
   <Row>
    <Cell ss:StyleID="s63"><Data ss:Type="DateTime">2014-05-06T15:42:23.000</Data></Cell>
    <Cell><Data ss:Type="Number">-1.5</Data></Cell>
    <Cell><Data ss:Type="Number">1.7</Data></Cell>
    <Cell><Data ss:Type="Number">67.2</Data></Cell>
    <Cell><Data ss:Type="Number">37.69</Data></Cell>
   </Row>
   <Row>
    <Cell ss:StyleID="s63"><Data ss:Type="DateTime">2014-05-06T15:42:24.000</Data></Cell>
    <Cell><Data ss:Type="Number">-1.4</Data></Cell>
    <Cell><Data ss:Type="Number">2.2000000000000002</Data></Cell>
    <Cell><Data ss:Type="Number">67.2</Data></Cell>
    <Cell><Data ss:Type="Number">37.69</Data></Cell>
   </Row>
   <Row>
    <Cell ss:StyleID="s63"><Data ss:Type="DateTime">2014-05-06T15:42:25.000</Data></Cell>
    <Cell><Data ss:Type="Number">-1.5</Data></Cell>
    <Cell><Data ss:Type="Number">3.1</Data></Cell>
    <Cell><Data ss:Type="Number">66.900000000000006</Data></Cell>
    <Cell><Data ss:Type="Number">37.69</Data></Cell>
   </Row>
   <Row>
    <Cell ss:StyleID="s63"><Data ss:Type="DateTime">2014-05-06T15:42:26.000</Data></Cell>
    <Cell><Data ss:Type="Number">-1.4</Data></Cell>
    <Cell><Data ss:Type="Number">3.7</Data></Cell>
    <Cell><Data ss:Type="Number">66.900000000000006</Data></Cell>
    <Cell><Data ss:Type="Number">37.69</Data></Cell>
   </Row>
   <Row>
    <Cell ss:StyleID="s63"><Data ss:Type="DateTime">2014-05-06T15:42:27.000</Data></Cell>
    <Cell><Data ss:Type="Number">-1.4</Data></Cell>
    <Cell><Data ss:Type="Number">4.0999999999999996</Data></Cell>
    <Cell><Data ss:Type="Number">66.7</Data></Cell>
    <Cell><Data ss:Type="Number">37.69</Data></Cell>
   </Row>
   <Row>
    <Cell ss:StyleID="s63"><Data ss:Type="DateTime">2014-05-06T15:42:28.000</Data></Cell>
    <Cell><Data ss:Type="Number">-1.4</Data></Cell>
    <Cell><Data ss:Type="Number">4.2</Data></Cell>
    <Cell><Data ss:Type="Number">66.5</Data></Cell>
    <Cell><Data ss:Type="Number">37.69</Data></Cell>
   </Row>
   <Row>
    <Cell ss:StyleID="s63"><Data ss:Type="DateTime">2014-05-06T15:42:29.000</Data></Cell>
    <Cell><Data ss:Type="Number">-1.4</Data></Cell>
    <Cell><Data ss:Type="Number">4.8</Data></Cell>
    <Cell><Data ss:Type="Number">66.5</Data></Cell>
    <Cell><Data ss:Type="Number">37.69</Data></Cell>
   </Row>
   <Row>
    <Cell ss:StyleID="s63"><Data ss:Type="DateTime">2014-05-06T15:42:30.000</Data></Cell>
    <Cell><Data ss:Type="Number">-1.4</Data></Cell>
    <Cell><Data ss:Type="Number">4.5999999999999996</Data></Cell>
    <Cell><Data ss:Type="Number">66.400000000000006</Data></Cell>
    <Cell><Data ss:Type="Number">37.69</Data></Cell>
   </Row>
   <Row>
    <Cell ss:StyleID="s63"><Data ss:Type="DateTime">2014-05-06T15:42:31.000</Data></Cell>
    <Cell><Data ss:Type="Number">-1.4</Data></Cell>
    <Cell><Data ss:Type="Number">4.2</Data></Cell>
    <Cell><Data ss:Type="Number">66</Data></Cell>
    <Cell><Data ss:Type="Number">37.68</Data></Cell>
   </Row>
   <Row>
    <Cell ss:StyleID="s63"><Data ss:Type="DateTime">2014-05-06T15:42:32.000</Data></Cell>
    <Cell><Data ss:Type="Number">-1.4</Data></Cell>
    <Cell><Data ss:Type="Number">3.7</Data></Cell>
    <Cell><Data ss:Type="Number">66</Data></Cell>
    <Cell><Data ss:Type="Number">37.68</Data></Cell>
   </Row>
   <Row>
    <Cell ss:StyleID="s63"><Data ss:Type="DateTime">2014-05-06T15:42:33.000</Data></Cell>
    <Cell><Data ss:Type="Number">-1.4</Data></Cell>
    <Cell><Data ss:Type="Number">3.2</Data></Cell>
    <Cell><Data ss:Type="Number">66</Data></Cell>
    <Cell><Data ss:Type="Number">37.69</Data></Cell>
   </Row>
   <Row>
    <Cell ss:StyleID="s63"><Data ss:Type="DateTime">2014-05-06T15:42:34.000</Data></Cell>
    <Cell><Data ss:Type="Number">-1.4</Data></Cell>
    <Cell><Data ss:Type="Number">2.6</Data></Cell>
    <Cell><Data ss:Type="Number">65.900000000000006</Data></Cell>
    <Cell><Data ss:Type="Number">37.68</Data></Cell>
   </Row>
   <Row>
    <Cell ss:StyleID="s63"><Data ss:Type="DateTime">2014-05-06T15:42:35.000</Data></Cell>
    <Cell><Data ss:Type="Number">-1.4</Data></Cell>
    <Cell><Data ss:Type="Number">2.2999999999999998</Data></Cell>
    <Cell><Data ss:Type="Number">65.900000000000006</Data></Cell>
    <Cell><Data ss:Type="Number">37.68</Data></Cell>
   </Row>
   <Row>
    <Cell ss:StyleID="s63"><Data ss:Type="DateTime">2014-05-06T15:42:36.000</Data></Cell>
    <Cell><Data ss:Type="Number">-1.4</Data></Cell>
    <Cell><Data ss:Type="Number">1.9</Data></Cell>
    <Cell><Data ss:Type="Number">66</Data></Cell>
    <Cell><Data ss:Type="Number">37.69</Data></Cell>
   </Row>
   <Row>
    <Cell ss:StyleID="s63"><Data ss:Type="DateTime">2014-05-06T15:42:37.000</Data></Cell>
    <Cell><Data ss:Type="Number">-1.4</Data></Cell>
    <Cell><Data ss:Type="Number">1.7</Data></Cell>
    <Cell><Data ss:Type="Number">66</Data></Cell>
    <Cell><Data ss:Type="Number">37.69</Data></Cell>
   </Row>
   <Row>
    <Cell ss:StyleID="s63"><Data ss:Type="DateTime">2014-05-06T15:42:38.000</Data></Cell>
    <Cell><Data ss:Type="Number">-1.4</Data></Cell>
    <Cell><Data ss:Type="Number">1.6</Data></Cell>
    <Cell><Data ss:Type="Number">65.900000000000006</Data></Cell>
    <Cell><Data ss:Type="Number">37.68</Data></Cell>
   </Row>
   <Row>
    <Cell ss:StyleID="s63"><Data ss:Type="DateTime">2014-05-06T15:42:39.000</Data></Cell>
    <Cell><Data ss:Type="Number">-1.4</Data></Cell>
    <Cell><Data ss:Type="Number">1.6</Data></Cell>
    <Cell><Data ss:Type="Number">65.900000000000006</Data></Cell>
    <Cell><Data ss:Type="Number">37.69</Data></Cell>
   </Row>
   <Row>
    <Cell ss:StyleID="s63"><Data ss:Type="DateTime">2014-05-06T15:42:40.000</Data></Cell>
    <Cell><Data ss:Type="Number">-1.4</Data></Cell>
    <Cell><Data ss:Type="Number">1.4</Data></Cell>
    <Cell><Data ss:Type="Number">65.8</Data></Cell>
    <Cell><Data ss:Type="Number">37.68</Data></Cell>
   </Row>
   <Row>
    <Cell ss:StyleID="s63"><Data ss:Type="DateTime">2014-05-06T15:42:41.000</Data></Cell>
    <Cell><Data ss:Type="Number">-1.4</Data></Cell>
    <Cell><Data ss:Type="Number">1.4</Data></Cell>
    <Cell><Data ss:Type="Number">65.5</Data></Cell>
    <Cell><Data ss:Type="Number">37.69</Data></Cell>
   </Row>
   <Row>
    <Cell ss:StyleID="s63"><Data ss:Type="DateTime">2014-05-06T15:42:42.000</Data></Cell>
    <Cell><Data ss:Type="Number">-1.4</Data></Cell>
    <Cell><Data ss:Type="Number">1.4</Data></Cell>
    <Cell><Data ss:Type="Number">65.5</Data></Cell>
    <Cell><Data ss:Type="Number">37.68</Data></Cell>
   </Row>
   <Row>
    <Cell ss:StyleID="s63"><Data ss:Type="DateTime">2014-05-06T15:42:43.000</Data></Cell>
    <Cell><Data ss:Type="Number">-1.4</Data></Cell>
    <Cell><Data ss:Type="Number">1.3</Data></Cell>
    <Cell><Data ss:Type="Number">65.400000000000006</Data></Cell>
    <Cell><Data ss:Type="Number">37.68</Data></Cell>
   </Row>
   <Row>
    <Cell ss:StyleID="s63"><Data ss:Type="DateTime">2014-05-06T15:42:44.000</Data></Cell>
    <Cell><Data ss:Type="Number">-1.4</Data></Cell>
    <Cell><Data ss:Type="Number">1.3</Data></Cell>
    <Cell><Data ss:Type="Number">65.2</Data></Cell>
    <Cell><Data ss:Type="Number">37.68</Data></Cell>
   </Row>
   <Row>
    <Cell ss:StyleID="s63"><Data ss:Type="DateTime">2014-05-06T15:42:45.000</Data></Cell>
    <Cell><Data ss:Type="Number">-1.4</Data></Cell>
    <Cell><Data ss:Type="Number">1.3</Data></Cell>
    <Cell><Data ss:Type="Number">65.2</Data></Cell>
    <Cell><Data ss:Type="Number">37.68</Data></Cell>
   </Row>
   <Row>
    <Cell ss:StyleID="s63"><Data ss:Type="DateTime">2014-05-06T15:42:46.000</Data></Cell>
    <Cell><Data ss:Type="Number">-1.5</Data></Cell>
    <Cell><Data ss:Type="Number">1.2</Data></Cell>
    <Cell><Data ss:Type="Number">65.2</Data></Cell>
    <Cell><Data ss:Type="Number">37.68</Data></Cell>
   </Row>
   <Row>
    <Cell ss:StyleID="s63"><Data ss:Type="DateTime">2014-05-06T15:42:47.000</Data></Cell>
    <Cell><Data ss:Type="Number">-1.5</Data></Cell>
    <Cell><Data ss:Type="Number">1.2</Data></Cell>
    <Cell><Data ss:Type="Number">65.2</Data></Cell>
    <Cell><Data ss:Type="Number">37.68</Data></Cell>
   </Row>
   <Row>
    <Cell ss:StyleID="s63"><Data ss:Type="DateTime">2014-05-06T15:42:48.000</Data></Cell>
    <Cell><Data ss:Type="Number">-1.5</Data></Cell>
    <Cell><Data ss:Type="Number">1.2</Data></Cell>
    <Cell><Data ss:Type="Number">65</Data></Cell>
    <Cell><Data ss:Type="Number">37.68</Data></Cell>
   </Row>
   <Row>
    <Cell ss:StyleID="s63"><Data ss:Type="DateTime">2014-05-06T15:42:49.000</Data></Cell>
    <Cell><Data ss:Type="Number">-1.5</Data></Cell>
    <Cell><Data ss:Type="Number">1.2</Data></Cell>
    <Cell><Data ss:Type="Number">65</Data></Cell>
    <Cell><Data ss:Type="Number">37.68</Data></Cell>
   </Row>
   <Row>
    <Cell ss:StyleID="s63"><Data ss:Type="DateTime">2014-05-06T15:42:50.000</Data></Cell>
    <Cell><Data ss:Type="Number">-1.5</Data></Cell>
    <Cell><Data ss:Type="Number">1.2</Data></Cell>
    <Cell><Data ss:Type="Number">64.8</Data></Cell>
    <Cell><Data ss:Type="Number">37.68</Data></Cell>
   </Row>
   <Row>
    <Cell ss:StyleID="s63"><Data ss:Type="DateTime">2014-05-06T15:42:51.000</Data></Cell>
    <Cell><Data ss:Type="Number">-1.5</Data></Cell>
    <Cell><Data ss:Type="Number">1.2</Data></Cell>
    <Cell><Data ss:Type="Number">64.7</Data></Cell>
    <Cell><Data ss:Type="Number">37.68</Data></Cell>
   </Row>
   <Row>
    <Cell ss:StyleID="s63"><Data ss:Type="DateTime">2014-05-06T15:42:52.000</Data></Cell>
    <Cell><Data ss:Type="Number">-1.5</Data></Cell>
    <Cell><Data ss:Type="Number">1.2</Data></Cell>
    <Cell><Data ss:Type="Number">64.7</Data></Cell>
    <Cell><Data ss:Type="Number">37.68</Data></Cell>
   </Row>
   <Row>
    <Cell ss:StyleID="s63"><Data ss:Type="DateTime">2014-05-06T15:42:53.000</Data></Cell>
    <Cell><Data ss:Type="Number">-1.4</Data></Cell>
    <Cell><Data ss:Type="Number">1.2</Data></Cell>
    <Cell><Data ss:Type="Number">64.599999999999994</Data></Cell>
    <Cell><Data ss:Type="Number">37.68</Data></Cell>
   </Row>
   <Row>
    <Cell ss:StyleID="s63"><Data ss:Type="DateTime">2014-05-06T15:42:54.000</Data></Cell>
    <Cell><Data ss:Type="Number">-1.4</Data></Cell>
    <Cell><Data ss:Type="Number">1.2</Data></Cell>
    <Cell><Data ss:Type="Number">64.400000000000006</Data></Cell>
    <Cell><Data ss:Type="Number">37.68</Data></Cell>
   </Row>
   <Row>
    <Cell ss:StyleID="s63"><Data ss:Type="DateTime">2014-05-06T15:42:55.000</Data></Cell>
    <Cell><Data ss:Type="Number">-1.4</Data></Cell>
    <Cell><Data ss:Type="Number">1.2</Data></Cell>
    <Cell><Data ss:Type="Number">64.400000000000006</Data></Cell>
    <Cell><Data ss:Type="Number">37.68</Data></Cell>
   </Row>
   <Row>
    <Cell ss:StyleID="s63"><Data ss:Type="DateTime">2014-05-06T15:42:56.000</Data></Cell>
    <Cell><Data ss:Type="Number">-1.4</Data></Cell>
    <Cell><Data ss:Type="Number">1.2</Data></Cell>
    <Cell><Data ss:Type="Number">64.400000000000006</Data></Cell>
    <Cell><Data ss:Type="Number">37.68</Data></Cell>
   </Row>
   <Row>
    <Cell ss:StyleID="s63"><Data ss:Type="DateTime">2014-05-06T15:42:57.000</Data></Cell>
    <Cell><Data ss:Type="Number">-1.4</Data></Cell>
    <Cell><Data ss:Type="Number">1.3</Data></Cell>
    <Cell><Data ss:Type="Number">64.3</Data></Cell>
    <Cell><Data ss:Type="Number">37.69</Data></Cell>
   </Row>
   <Row>
    <Cell ss:StyleID="s63"><Data ss:Type="DateTime">2014-05-06T15:42:58.000</Data></Cell>
    <Cell><Data ss:Type="Number">-1.4</Data></Cell>
    <Cell><Data ss:Type="Number">1.3</Data></Cell>
    <Cell><Data ss:Type="Number">64.5</Data></Cell>
    <Cell><Data ss:Type="Number">37.69</Data></Cell>
   </Row>
   <Row>
    <Cell ss:StyleID="s63"><Data ss:Type="DateTime">2014-05-06T15:42:59.000</Data></Cell>
    <Cell><Data ss:Type="Number">-1.4</Data></Cell>
    <Cell><Data ss:Type="Number">1.3</Data></Cell>
    <Cell><Data ss:Type="Number">64.599999999999994</Data></Cell>
    <Cell><Data ss:Type="Number">37.69</Data></Cell>
   </Row>
   <Row>
    <Cell ss:StyleID="s63"><Data ss:Type="DateTime">2014-05-06T15:43:00.000</Data></Cell>
    <Cell><Data ss:Type="Number">-1.4</Data></Cell>
    <Cell><Data ss:Type="Number">1.3</Data></Cell>
    <Cell><Data ss:Type="Number">64.599999999999994</Data></Cell>
    <Cell><Data ss:Type="Number">37.69</Data></Cell>
   </Row>
   <Row>
    <Cell ss:StyleID="s63"><Data ss:Type="DateTime">2014-05-06T15:43:01.000</Data></Cell>
    <Cell><Data ss:Type="Number">-1.4</Data></Cell>
    <Cell><Data ss:Type="Number">1.3</Data></Cell>
    <Cell><Data ss:Type="Number">64.599999999999994</Data></Cell>
    <Cell><Data ss:Type="Number">37.69</Data></Cell>
   </Row>
   <Row>
    <Cell ss:StyleID="s63"><Data ss:Type="DateTime">2014-05-06T15:43:02.000</Data></Cell>
    <Cell><Data ss:Type="Number">-1.4</Data></Cell>
    <Cell><Data ss:Type="Number">1.3</Data></Cell>
    <Cell><Data ss:Type="Number">64.599999999999994</Data></Cell>
    <Cell><Data ss:Type="Number">37.700000000000003</Data></Cell>
   </Row>
   <Row>
    <Cell ss:StyleID="s63"><Data ss:Type="DateTime">2014-05-06T15:43:03.000</Data></Cell>
    <Cell><Data ss:Type="Number">-1.4</Data></Cell>
    <Cell><Data ss:Type="Number">1.3</Data></Cell>
    <Cell><Data ss:Type="Number">64.7</Data></Cell>
    <Cell><Data ss:Type="Number">37.700000000000003</Data></Cell>
   </Row>
   <Row>
    <Cell ss:StyleID="s63"><Data ss:Type="DateTime">2014-05-06T15:43:04.000</Data></Cell>
    <Cell><Data ss:Type="Number">-1.4</Data></Cell>
    <Cell><Data ss:Type="Number">1.3</Data></Cell>
    <Cell><Data ss:Type="Number">64.7</Data></Cell>
    <Cell><Data ss:Type="Number">37.700000000000003</Data></Cell>
   </Row>
   <Row>
    <Cell ss:StyleID="s63"><Data ss:Type="DateTime">2014-05-06T15:43:05.000</Data></Cell>
    <Cell><Data ss:Type="Number">-1.4</Data></Cell>
    <Cell><Data ss:Type="Number">1.3</Data></Cell>
    <Cell><Data ss:Type="Number">64.7</Data></Cell>
    <Cell><Data ss:Type="Number">37.700000000000003</Data></Cell>
   </Row>
   <Row>
    <Cell ss:StyleID="s63"><Data ss:Type="DateTime">2014-05-06T15:43:06.000</Data></Cell>
    <Cell><Data ss:Type="Number">-1.4</Data></Cell>
    <Cell><Data ss:Type="Number">1.3</Data></Cell>
    <Cell><Data ss:Type="Number">64.599999999999994</Data></Cell>
    <Cell><Data ss:Type="Number">37.72</Data></Cell>
   </Row>
   <Row>
    <Cell ss:StyleID="s63"><Data ss:Type="DateTime">2014-05-06T15:43:07.000</Data></Cell>
    <Cell><Data ss:Type="Number">-1.4</Data></Cell>
    <Cell><Data ss:Type="Number">1.3</Data></Cell>
    <Cell><Data ss:Type="Number">64.5</Data></Cell>
    <Cell><Data ss:Type="Number">37.72</Data></Cell>
   </Row>
   <Row>
    <Cell ss:StyleID="s63"><Data ss:Type="DateTime">2014-05-06T15:43:08.000</Data></Cell>
    <Cell><Data ss:Type="Number">-1.4</Data></Cell>
    <Cell><Data ss:Type="Number">1.2</Data></Cell>
    <Cell><Data ss:Type="Number">64.5</Data></Cell>
    <Cell><Data ss:Type="Number">37.72</Data></Cell>
   </Row>
   <Row>
    <Cell ss:StyleID="s63"><Data ss:Type="DateTime">2014-05-06T15:43:09.000</Data></Cell>
    <Cell><Data ss:Type="Number">-1.4</Data></Cell>
    <Cell><Data ss:Type="Number">1.2</Data></Cell>
    <Cell><Data ss:Type="Number">64.5</Data></Cell>
    <Cell><Data ss:Type="Number">37.72</Data></Cell>
   </Row>
   <Row>
    <Cell ss:StyleID="s63"><Data ss:Type="DateTime">2014-05-06T15:43:10.000</Data></Cell>
    <Cell><Data ss:Type="Number">-1.4</Data></Cell>
    <Cell><Data ss:Type="Number">1.2</Data></Cell>
    <Cell><Data ss:Type="Number">64.400000000000006</Data></Cell>
    <Cell><Data ss:Type="Number">37.72</Data></Cell>
   </Row>
   <Row>
    <Cell ss:StyleID="s63"><Data ss:Type="DateTime">2014-05-06T15:43:11.000</Data></Cell>
    <Cell><Data ss:Type="Number">-1.4</Data></Cell>
    <Cell><Data ss:Type="Number">1.2</Data></Cell>
    <Cell><Data ss:Type="Number">64.5</Data></Cell>
    <Cell><Data ss:Type="Number">37.729999999999997</Data></Cell>
   </Row>
   <Row>
    <Cell ss:StyleID="s63"><Data ss:Type="DateTime">2014-05-06T15:43:12.000</Data></Cell>
    <Cell><Data ss:Type="Number">-1.4</Data></Cell>
    <Cell><Data ss:Type="Number">1.3</Data></Cell>
    <Cell><Data ss:Type="Number">64.5</Data></Cell>
    <Cell><Data ss:Type="Number">37.729999999999997</Data></Cell>
   </Row>
   <Row>
    <Cell ss:StyleID="s63"><Data ss:Type="DateTime">2014-05-06T15:43:13.000</Data></Cell>
    <Cell><Data ss:Type="Number">-1.4</Data></Cell>
    <Cell><Data ss:Type="Number">1.3</Data></Cell>
    <Cell><Data ss:Type="Number">64.5</Data></Cell>
    <Cell><Data ss:Type="Number">37.729999999999997</Data></Cell>
   </Row>
   <Row>
    <Cell ss:StyleID="s63"><Data ss:Type="DateTime">2014-05-06T15:43:14.000</Data></Cell>
    <Cell><Data ss:Type="Number">-1.4</Data></Cell>
    <Cell><Data ss:Type="Number">1.3</Data></Cell>
    <Cell><Data ss:Type="Number">64.5</Data></Cell>
    <Cell><Data ss:Type="Number">37.729999999999997</Data></Cell>
   </Row>
   <Row>
    <Cell ss:StyleID="s63"><Data ss:Type="DateTime">2014-05-06T15:43:15.000</Data></Cell>
    <Cell><Data ss:Type="Number">-1.4</Data></Cell>
    <Cell><Data ss:Type="Number">1.3</Data></Cell>
    <Cell><Data ss:Type="Number">64.599999999999994</Data></Cell>
    <Cell><Data ss:Type="Number">37.729999999999997</Data></Cell>
   </Row>
   <Row>
    <Cell ss:StyleID="s63"><Data ss:Type="DateTime">2014-05-06T15:43:16.000</Data></Cell>
    <Cell><Data ss:Type="Number">-1.4</Data></Cell>
    <Cell><Data ss:Type="Number">1.3</Data></Cell>
    <Cell><Data ss:Type="Number">64.7</Data></Cell>
    <Cell><Data ss:Type="Number">37.729999999999997</Data></Cell>
   </Row>
   <Row>
    <Cell ss:StyleID="s63"><Data ss:Type="DateTime">2014-05-06T15:43:17.000</Data></Cell>
    <Cell><Data ss:Type="Number">-1.4</Data></Cell>
    <Cell><Data ss:Type="Number">1.3</Data></Cell>
    <Cell><Data ss:Type="Number">64.5</Data></Cell>
    <Cell><Data ss:Type="Number">37.729999999999997</Data></Cell>
   </Row>
   <Row>
    <Cell ss:StyleID="s63"><Data ss:Type="DateTime">2014-05-06T15:43:18.000</Data></Cell>
    <Cell><Data ss:Type="Number">-1.4</Data></Cell>
    <Cell><Data ss:Type="Number">1.3</Data></Cell>
    <Cell><Data ss:Type="Number">64.5</Data></Cell>
    <Cell><Data ss:Type="Number">37.729999999999997</Data></Cell>
   </Row>
   <Row>
    <Cell ss:StyleID="s63"><Data ss:Type="DateTime">2014-05-06T15:43:19.000</Data></Cell>
    <Cell><Data ss:Type="Number">-1.4</Data></Cell>
    <Cell><Data ss:Type="Number">1.3</Data></Cell>
    <Cell><Data ss:Type="Number">64.400000000000006</Data></Cell>
    <Cell><Data ss:Type="Number">37.729999999999997</Data></Cell>
   </Row>
   <Row>
    <Cell ss:StyleID="s63"><Data ss:Type="DateTime">2014-05-06T15:43:20.000</Data></Cell>
    <Cell><Data ss:Type="Number">-1.4</Data></Cell>
    <Cell><Data ss:Type="Number">1.3</Data></Cell>
    <Cell><Data ss:Type="Number">64.099999999999994</Data></Cell>
    <Cell><Data ss:Type="Number">37.729999999999997</Data></Cell>
   </Row>
   <Row>
    <Cell ss:StyleID="s63"><Data ss:Type="DateTime">2014-05-06T15:43:21.000</Data></Cell>
    <Cell><Data ss:Type="Number">-1.4</Data></Cell>
    <Cell><Data ss:Type="Number">1.3</Data></Cell>
    <Cell><Data ss:Type="Number">64.400000000000006</Data></Cell>
    <Cell><Data ss:Type="Number">37.729999999999997</Data></Cell>
   </Row>
   <Row>
    <Cell ss:StyleID="s63"><Data ss:Type="DateTime">2014-05-06T15:43:22.000</Data></Cell>
    <Cell><Data ss:Type="Number">-1.4</Data></Cell>
    <Cell><Data ss:Type="Number">1.4</Data></Cell>
    <Cell><Data ss:Type="Number">64.400000000000006</Data></Cell>
    <Cell><Data ss:Type="Number">37.74</Data></Cell>
   </Row>
   <Row>
    <Cell ss:StyleID="s63"><Data ss:Type="DateTime">2014-05-06T15:43:23.000</Data></Cell>
    <Cell><Data ss:Type="Number">-1.4</Data></Cell>
    <Cell><Data ss:Type="Number">1.4</Data></Cell>
    <Cell><Data ss:Type="Number">64.400000000000006</Data></Cell>
    <Cell><Data ss:Type="Number">37.74</Data></Cell>
   </Row>
   <Row>
    <Cell ss:StyleID="s63"><Data ss:Type="DateTime">2014-05-06T15:43:24.000</Data></Cell>
    <Cell><Data ss:Type="Number">-1.4</Data></Cell>
    <Cell><Data ss:Type="Number">1.4</Data></Cell>
    <Cell><Data ss:Type="Number">64.900000000000006</Data></Cell>
    <Cell><Data ss:Type="Number">37.74</Data></Cell>
   </Row>
   <Row>
    <Cell ss:StyleID="s63"><Data ss:Type="DateTime">2014-05-06T15:43:25.000</Data></Cell>
    <Cell><Data ss:Type="Number">-1.4</Data></Cell>
    <Cell><Data ss:Type="Number">1.4</Data></Cell>
    <Cell><Data ss:Type="Number">65</Data></Cell>
    <Cell><Data ss:Type="Number">37.74</Data></Cell>
   </Row>
   <Row>
    <Cell ss:StyleID="s63"><Data ss:Type="DateTime">2014-05-06T15:43:26.000</Data></Cell>
    <Cell><Data ss:Type="Number">-1.4</Data></Cell>
    <Cell><Data ss:Type="Number">1.4</Data></Cell>
    <Cell><Data ss:Type="Number">65.3</Data></Cell>
    <Cell><Data ss:Type="Number">37.75</Data></Cell>
   </Row>
   <Row>
    <Cell ss:StyleID="s63"><Data ss:Type="DateTime">2014-05-06T15:43:27.000</Data></Cell>
    <Cell><Data ss:Type="Number">-1.4</Data></Cell>
    <Cell><Data ss:Type="Number">1.5</Data></Cell>
    <Cell><Data ss:Type="Number">65.3</Data></Cell>
    <Cell><Data ss:Type="Number">37.75</Data></Cell>
   </Row>
   <Row>
    <Cell ss:StyleID="s63"><Data ss:Type="DateTime">2014-05-06T15:43:28.000</Data></Cell>
    <Cell><Data ss:Type="Number">-1.4</Data></Cell>
    <Cell><Data ss:Type="Number">1.5</Data></Cell>
    <Cell><Data ss:Type="Number">66</Data></Cell>
    <Cell><Data ss:Type="Number">37.75</Data></Cell>
   </Row>
   <Row>
    <Cell ss:StyleID="s63"><Data ss:Type="DateTime">2014-05-06T15:43:29.000</Data></Cell>
    <Cell><Data ss:Type="Number">-1.4</Data></Cell>
    <Cell><Data ss:Type="Number">1.5</Data></Cell>
    <Cell><Data ss:Type="Number">66.5</Data></Cell>
    <Cell><Data ss:Type="Number">37.75</Data></Cell>
   </Row>
   <Row>
    <Cell ss:StyleID="s63"><Data ss:Type="DateTime">2014-05-06T15:43:30.000</Data></Cell>
    <Cell><Data ss:Type="Number">-1.4</Data></Cell>
    <Cell><Data ss:Type="Number">1.5</Data></Cell>
    <Cell><Data ss:Type="Number">67</Data></Cell>
    <Cell><Data ss:Type="Number">37.75</Data></Cell>
   </Row>
   <Row>
    <Cell ss:StyleID="s63"><Data ss:Type="DateTime">2014-05-06T15:43:31.000</Data></Cell>
    <Cell><Data ss:Type="Number">-1.4</Data></Cell>
    <Cell><Data ss:Type="Number">1.6</Data></Cell>
    <Cell><Data ss:Type="Number">67.099999999999994</Data></Cell>
    <Cell><Data ss:Type="Number">37.76</Data></Cell>
   </Row>
   <Row>
    <Cell ss:StyleID="s63"><Data ss:Type="DateTime">2014-05-06T15:43:32.000</Data></Cell>
    <Cell><Data ss:Type="Number">-1.4</Data></Cell>
    <Cell><Data ss:Type="Number">1.7</Data></Cell>
    <Cell><Data ss:Type="Number">66.7</Data></Cell>
    <Cell><Data ss:Type="Number">37.76</Data></Cell>
   </Row>
   <Row>
    <Cell ss:StyleID="s63"><Data ss:Type="DateTime">2014-05-06T15:43:33.000</Data></Cell>
    <Cell><Data ss:Type="Number">-1.4</Data></Cell>
    <Cell><Data ss:Type="Number">1.7</Data></Cell>
    <Cell><Data ss:Type="Number">66</Data></Cell>
    <Cell><Data ss:Type="Number">37.76</Data></Cell>
   </Row>
   <Row>
    <Cell ss:StyleID="s63"><Data ss:Type="DateTime">2014-05-06T15:43:34.000</Data></Cell>
    <Cell><Data ss:Type="Number">-1.4</Data></Cell>
    <Cell><Data ss:Type="Number">1.7</Data></Cell>
    <Cell><Data ss:Type="Number">66</Data></Cell>
    <Cell><Data ss:Type="Number">37.76</Data></Cell>
   </Row>
   <Row>
    <Cell ss:StyleID="s63"><Data ss:Type="DateTime">2014-05-06T15:43:35.000</Data></Cell>
    <Cell><Data ss:Type="Number">-1.4</Data></Cell>
    <Cell><Data ss:Type="Number">1.7</Data></Cell>
    <Cell><Data ss:Type="Number">66</Data></Cell>
    <Cell><Data ss:Type="Number">37.76</Data></Cell>
   </Row>
   <Row>
    <Cell ss:StyleID="s63"><Data ss:Type="DateTime">2014-05-06T15:43:36.000</Data></Cell>
    <Cell><Data ss:Type="Number">-1.4</Data></Cell>
    <Cell><Data ss:Type="Number">1.7</Data></Cell>
    <Cell><Data ss:Type="Number">64.8</Data></Cell>
    <Cell><Data ss:Type="Number">37.76</Data></Cell>
   </Row>
   <Row>
    <Cell ss:StyleID="s63"><Data ss:Type="DateTime">2014-05-06T15:43:37.000</Data></Cell>
    <Cell><Data ss:Type="Number">-1.4</Data></Cell>
    <Cell><Data ss:Type="Number">1.7</Data></Cell>
    <Cell><Data ss:Type="Number">64.7</Data></Cell>
    <Cell><Data ss:Type="Number">37.770000000000003</Data></Cell>
   </Row>
   <Row>
    <Cell ss:StyleID="s63"><Data ss:Type="DateTime">2014-05-06T15:43:38.000</Data></Cell>
    <Cell><Data ss:Type="Number">-1.4</Data></Cell>
    <Cell><Data ss:Type="Number">1.6</Data></Cell>
    <Cell><Data ss:Type="Number">64.7</Data></Cell>
    <Cell><Data ss:Type="Number">37.770000000000003</Data></Cell>
   </Row>
   <Row>
    <Cell ss:StyleID="s63"><Data ss:Type="DateTime">2014-05-06T15:43:39.000</Data></Cell>
    <Cell><Data ss:Type="Number">-1.4</Data></Cell>
    <Cell><Data ss:Type="Number">1.6</Data></Cell>
    <Cell><Data ss:Type="Number">64.599999999999994</Data></Cell>
    <Cell><Data ss:Type="Number">37.770000000000003</Data></Cell>
   </Row>
   <Row>
    <Cell ss:StyleID="s63"><Data ss:Type="DateTime">2014-05-06T15:43:40.000</Data></Cell>
    <Cell><Data ss:Type="Number">-1.4</Data></Cell>
    <Cell><Data ss:Type="Number">1.6</Data></Cell>
    <Cell><Data ss:Type="Number">64.599999999999994</Data></Cell>
    <Cell><Data ss:Type="Number">37.770000000000003</Data></Cell>
   </Row>
   <Row>
    <Cell ss:StyleID="s63"><Data ss:Type="DateTime">2014-05-06T15:43:41.000</Data></Cell>
    <Cell><Data ss:Type="Number">-1.4</Data></Cell>
    <Cell><Data ss:Type="Number">1.6</Data></Cell>
    <Cell><Data ss:Type="Number">65</Data></Cell>
    <Cell><Data ss:Type="Number">37.78</Data></Cell>
   </Row>
   <Row>
    <Cell ss:StyleID="s63"><Data ss:Type="DateTime">2014-05-06T15:43:42.000</Data></Cell>
    <Cell><Data ss:Type="Number">-1.4</Data></Cell>
    <Cell><Data ss:Type="Number">1.5</Data></Cell>
    <Cell><Data ss:Type="Number">65.2</Data></Cell>
    <Cell><Data ss:Type="Number">37.78</Data></Cell>
   </Row>
   <Row>
    <Cell ss:StyleID="s63"><Data ss:Type="DateTime">2014-05-06T15:43:43.000</Data></Cell>
    <Cell><Data ss:Type="Number">-1.4</Data></Cell>
    <Cell><Data ss:Type="Number">1.5</Data></Cell>
    <Cell><Data ss:Type="Number">65.2</Data></Cell>
    <Cell><Data ss:Type="Number">37.78</Data></Cell>
   </Row>
   <Row>
    <Cell ss:StyleID="s63"><Data ss:Type="DateTime">2014-05-06T15:43:44.000</Data></Cell>
    <Cell><Data ss:Type="Number">-1.4</Data></Cell>
    <Cell><Data ss:Type="Number">1.5</Data></Cell>
    <Cell><Data ss:Type="Number">66</Data></Cell>
    <Cell><Data ss:Type="Number">37.78</Data></Cell>
   </Row>
   <Row>
    <Cell ss:StyleID="s63"><Data ss:Type="DateTime">2014-05-06T15:43:45.000</Data></Cell>
    <Cell><Data ss:Type="Number">-1.4</Data></Cell>
    <Cell><Data ss:Type="Number">1.6</Data></Cell>
    <Cell><Data ss:Type="Number">66.7</Data></Cell>
    <Cell><Data ss:Type="Number">37.78</Data></Cell>
   </Row>
   <Row>
    <Cell ss:StyleID="s63"><Data ss:Type="DateTime">2014-05-06T15:43:46.000</Data></Cell>
    <Cell><Data ss:Type="Number">-1.3</Data></Cell>
    <Cell><Data ss:Type="Number">1.6</Data></Cell>
    <Cell><Data ss:Type="Number">66.7</Data></Cell>
    <Cell><Data ss:Type="Number">37.78</Data></Cell>
   </Row>
   <Row>
    <Cell ss:StyleID="s63"><Data ss:Type="DateTime">2014-05-06T15:43:47.000</Data></Cell>
    <Cell><Data ss:Type="Number">-1.3</Data></Cell>
    <Cell><Data ss:Type="Number">1.7</Data></Cell>
    <Cell><Data ss:Type="Number">67</Data></Cell>
    <Cell><Data ss:Type="Number">37.78</Data></Cell>
   </Row>
   <Row>
    <Cell ss:StyleID="s63"><Data ss:Type="DateTime">2014-05-06T15:43:48.000</Data></Cell>
    <Cell><Data ss:Type="Number">-1.3</Data></Cell>
    <Cell><Data ss:Type="Number">1.7</Data></Cell>
    <Cell><Data ss:Type="Number">67.2</Data></Cell>
    <Cell><Data ss:Type="Number">37.78</Data></Cell>
   </Row>
   <Row>
    <Cell ss:StyleID="s63"><Data ss:Type="DateTime">2014-05-06T15:43:49.000</Data></Cell>
    <Cell><Data ss:Type="Number">-1.3</Data></Cell>
    <Cell><Data ss:Type="Number">1.9</Data></Cell>
    <Cell><Data ss:Type="Number">67.099999999999994</Data></Cell>
    <Cell><Data ss:Type="Number">37.78</Data></Cell>
   </Row>
   <Row>
    <Cell ss:StyleID="s63"><Data ss:Type="DateTime">2014-05-06T15:43:50.000</Data></Cell>
    <Cell><Data ss:Type="Number">-1.3</Data></Cell>
    <Cell><Data ss:Type="Number">1.9</Data></Cell>
    <Cell><Data ss:Type="Number">67.099999999999994</Data></Cell>
    <Cell><Data ss:Type="Number">37.78</Data></Cell>
   </Row>
   <Row>
    <Cell ss:StyleID="s63"><Data ss:Type="DateTime">2014-05-06T15:43:51.000</Data></Cell>
    <Cell><Data ss:Type="Number">-1.3</Data></Cell>
    <Cell><Data ss:Type="Number">1.9</Data></Cell>
    <Cell><Data ss:Type="Number">67.5</Data></Cell>
    <Cell><Data ss:Type="Number">37.78</Data></Cell>
   </Row>
   <Row>
    <Cell ss:StyleID="s63"><Data ss:Type="DateTime">2014-05-06T15:43:52.000</Data></Cell>
    <Cell><Data ss:Type="Number">-1.3</Data></Cell>
    <Cell><Data ss:Type="Number">1.9</Data></Cell>
    <Cell><Data ss:Type="Number">67.900000000000006</Data></Cell>
    <Cell><Data ss:Type="Number">37.78</Data></Cell>
   </Row>
   <Row>
    <Cell ss:StyleID="s63"><Data ss:Type="DateTime">2014-05-06T15:43:53.000</Data></Cell>
    <Cell><Data ss:Type="Number">-1.3</Data></Cell>
    <Cell><Data ss:Type="Number">1.9</Data></Cell>
    <Cell><Data ss:Type="Number">67.900000000000006</Data></Cell>
    <Cell><Data ss:Type="Number">37.78</Data></Cell>
   </Row>
   <Row>
    <Cell ss:StyleID="s63"><Data ss:Type="DateTime">2014-05-06T15:43:54.000</Data></Cell>
    <Cell><Data ss:Type="Number">-1.3</Data></Cell>
    <Cell><Data ss:Type="Number">2</Data></Cell>
    <Cell><Data ss:Type="Number">68.2</Data></Cell>
    <Cell><Data ss:Type="Number">37.78</Data></Cell>
   </Row>
   <Row>
    <Cell ss:StyleID="s63"><Data ss:Type="DateTime">2014-05-06T15:43:55.000</Data></Cell>
    <Cell><Data ss:Type="Number">-1.4</Data></Cell>
    <Cell><Data ss:Type="Number">2</Data></Cell>
    <Cell><Data ss:Type="Number">68.599999999999994</Data></Cell>
    <Cell><Data ss:Type="Number">37.770000000000003</Data></Cell>
   </Row>
   <Row>
    <Cell ss:StyleID="s63"><Data ss:Type="DateTime">2014-05-06T15:43:56.000</Data></Cell>
    <Cell><Data ss:Type="Number">-1.4</Data></Cell>
    <Cell><Data ss:Type="Number">2</Data></Cell>
    <Cell><Data ss:Type="Number">68.599999999999994</Data></Cell>
    <Cell><Data ss:Type="Number">37.770000000000003</Data></Cell>
   </Row>
   <Row>
    <Cell ss:StyleID="s63"><Data ss:Type="DateTime">2014-05-06T15:43:57.000</Data></Cell>
    <Cell><Data ss:Type="Number">-1.4</Data></Cell>
    <Cell><Data ss:Type="Number">2</Data></Cell>
    <Cell><Data ss:Type="Number">68.400000000000006</Data></Cell>
    <Cell><Data ss:Type="Number">37.770000000000003</Data></Cell>
   </Row>
   <Row>
    <Cell ss:StyleID="s63"><Data ss:Type="DateTime">2014-05-06T15:43:58.000</Data></Cell>
    <Cell><Data ss:Type="Number">-1.3</Data></Cell>
    <Cell><Data ss:Type="Number">2</Data></Cell>
    <Cell><Data ss:Type="Number">67.900000000000006</Data></Cell>
    <Cell><Data ss:Type="Number">37.770000000000003</Data></Cell>
   </Row>
   <Row>
    <Cell ss:StyleID="s63"><Data ss:Type="DateTime">2014-05-06T15:43:59.000</Data></Cell>
    <Cell><Data ss:Type="Number">-1.3</Data></Cell>
    <Cell><Data ss:Type="Number">2</Data></Cell>
    <Cell><Data ss:Type="Number">67.3</Data></Cell>
    <Cell><Data ss:Type="Number">37.770000000000003</Data></Cell>
   </Row>
   <Row>
    <Cell ss:StyleID="s63"><Data ss:Type="DateTime">2014-05-06T15:44:00.000</Data></Cell>
    <Cell><Data ss:Type="Number">-1.3</Data></Cell>
    <Cell><Data ss:Type="Number">2</Data></Cell>
    <Cell><Data ss:Type="Number">67</Data></Cell>
    <Cell><Data ss:Type="Number">37.770000000000003</Data></Cell>
   </Row>
   <Row>
    <Cell ss:StyleID="s63"><Data ss:Type="DateTime">2014-05-06T15:44:01.000</Data></Cell>
    <Cell><Data ss:Type="Number">-1.2</Data></Cell>
    <Cell><Data ss:Type="Number">2</Data></Cell>
    <Cell><Data ss:Type="Number">67</Data></Cell>
    <Cell><Data ss:Type="Number">37.770000000000003</Data></Cell>
   </Row>
   <Row>
    <Cell ss:StyleID="s63"><Data ss:Type="DateTime">2014-05-06T15:44:02.000</Data></Cell>
    <Cell><Data ss:Type="Number">-1.1000000000000001</Data></Cell>
    <Cell><Data ss:Type="Number">2</Data></Cell>
    <Cell><Data ss:Type="Number">66.7</Data></Cell>
    <Cell><Data ss:Type="Number">37.76</Data></Cell>
   </Row>
   <Row>
    <Cell ss:StyleID="s63"><Data ss:Type="DateTime">2014-05-06T15:44:03.000</Data></Cell>
    <Cell><Data ss:Type="Number">-1.1000000000000001</Data></Cell>
    <Cell><Data ss:Type="Number">2</Data></Cell>
    <Cell><Data ss:Type="Number">66.599999999999994</Data></Cell>
    <Cell><Data ss:Type="Number">37.76</Data></Cell>
   </Row>
   <Row>
    <Cell ss:StyleID="s63"><Data ss:Type="DateTime">2014-05-06T15:44:04.000</Data></Cell>
    <Cell><Data ss:Type="Number">-1</Data></Cell>
    <Cell><Data ss:Type="Number">2</Data></Cell>
    <Cell><Data ss:Type="Number">66.599999999999994</Data></Cell>
    <Cell><Data ss:Type="Number">37.76</Data></Cell>
   </Row>
   <Row>
    <Cell ss:StyleID="s63"><Data ss:Type="DateTime">2014-05-06T15:44:05.000</Data></Cell>
    <Cell><Data ss:Type="Number">-1</Data></Cell>
    <Cell><Data ss:Type="Number">2</Data></Cell>
    <Cell><Data ss:Type="Number">66.5</Data></Cell>
    <Cell><Data ss:Type="Number">37.76</Data></Cell>
   </Row>
   <Row>
    <Cell ss:StyleID="s63"><Data ss:Type="DateTime">2014-05-06T15:44:06.000</Data></Cell>
    <Cell><Data ss:Type="Number">-0.9</Data></Cell>
    <Cell><Data ss:Type="Number">2</Data></Cell>
    <Cell><Data ss:Type="Number">66.5</Data></Cell>
    <Cell><Data ss:Type="Number">37.76</Data></Cell>
   </Row>
   <Row>
    <Cell ss:StyleID="s63"><Data ss:Type="DateTime">2014-05-06T15:44:07.000</Data></Cell>
    <Cell><Data ss:Type="Number">-0.8</Data></Cell>
    <Cell><Data ss:Type="Number">2</Data></Cell>
    <Cell><Data ss:Type="Number">67</Data></Cell>
    <Cell><Data ss:Type="Number">37.76</Data></Cell>
   </Row>
   <Row>
    <Cell ss:StyleID="s63"><Data ss:Type="DateTime">2014-05-06T15:44:08.000</Data></Cell>
    <Cell><Data ss:Type="Number">-0.7</Data></Cell>
    <Cell><Data ss:Type="Number">2</Data></Cell>
    <Cell><Data ss:Type="Number">67.400000000000006</Data></Cell>
    <Cell><Data ss:Type="Number">37.76</Data></Cell>
   </Row>
   <Row>
    <Cell ss:StyleID="s63"><Data ss:Type="DateTime">2014-05-06T15:44:09.000</Data></Cell>
    <Cell><Data ss:Type="Number">-0.6</Data></Cell>
    <Cell><Data ss:Type="Number">2</Data></Cell>
    <Cell><Data ss:Type="Number">67.400000000000006</Data></Cell>
    <Cell><Data ss:Type="Number">37.76</Data></Cell>
   </Row>
   <Row>
    <Cell ss:StyleID="s63"><Data ss:Type="DateTime">2014-05-06T15:44:10.000</Data></Cell>
    <Cell><Data ss:Type="Number">-0.6</Data></Cell>
    <Cell><Data ss:Type="Number">2</Data></Cell>
    <Cell><Data ss:Type="Number">67.5</Data></Cell>
    <Cell><Data ss:Type="Number">37.76</Data></Cell>
   </Row>
   <Row>
    <Cell ss:StyleID="s63"><Data ss:Type="DateTime">2014-05-06T15:44:11.000</Data></Cell>
    <Cell><Data ss:Type="Number">-0.6</Data></Cell>
    <Cell><Data ss:Type="Number">2</Data></Cell>
    <Cell><Data ss:Type="Number">67.2</Data></Cell>
    <Cell><Data ss:Type="Number">37.76</Data></Cell>
   </Row>
   <Row>
    <Cell ss:StyleID="s63"><Data ss:Type="DateTime">2014-05-06T15:44:12.000</Data></Cell>
    <Cell><Data ss:Type="Number">-0.6</Data></Cell>
    <Cell><Data ss:Type="Number">2</Data></Cell>
    <Cell><Data ss:Type="Number">66.599999999999994</Data></Cell>
    <Cell><Data ss:Type="Number">37.76</Data></Cell>
   </Row>
   <Row>
    <Cell ss:StyleID="s63"><Data ss:Type="DateTime">2014-05-06T15:44:13.000</Data></Cell>
    <Cell><Data ss:Type="Number">-0.4</Data></Cell>
    <Cell><Data ss:Type="Number">2</Data></Cell>
    <Cell><Data ss:Type="Number">66.5</Data></Cell>
    <Cell><Data ss:Type="Number">37.76</Data></Cell>
   </Row>
   <Row>
    <Cell ss:StyleID="s63"><Data ss:Type="DateTime">2014-05-06T15:44:14.000</Data></Cell>
    <Cell><Data ss:Type="Number">-0.4</Data></Cell>
    <Cell><Data ss:Type="Number">2</Data></Cell>
    <Cell><Data ss:Type="Number">66.5</Data></Cell>
    <Cell><Data ss:Type="Number">37.76</Data></Cell>
   </Row>
   <Row>
    <Cell ss:StyleID="s63"><Data ss:Type="DateTime">2014-05-06T15:44:15.000</Data></Cell>
    <Cell><Data ss:Type="Number">-0.4</Data></Cell>
    <Cell><Data ss:Type="Number">2</Data></Cell>
    <Cell><Data ss:Type="Number">66.099999999999994</Data></Cell>
    <Cell><Data ss:Type="Number">37.76</Data></Cell>
   </Row>
   <Row>
    <Cell ss:StyleID="s63"><Data ss:Type="DateTime">2014-05-06T15:44:16.000</Data></Cell>
    <Cell><Data ss:Type="Number">-0.4</Data></Cell>
    <Cell><Data ss:Type="Number">2</Data></Cell>
    <Cell><Data ss:Type="Number">66</Data></Cell>
    <Cell><Data ss:Type="Number">37.76</Data></Cell>
   </Row>
   <Row>
    <Cell ss:StyleID="s63"><Data ss:Type="DateTime">2014-05-06T15:44:17.000</Data></Cell>
    <Cell><Data ss:Type="Number">-0.3</Data></Cell>
    <Cell><Data ss:Type="Number">2.1</Data></Cell>
    <Cell><Data ss:Type="Number">66</Data></Cell>
    <Cell><Data ss:Type="Number">37.76</Data></Cell>
   </Row>
   <Row>
    <Cell ss:StyleID="s63"><Data ss:Type="DateTime">2014-05-06T15:44:18.000</Data></Cell>
    <Cell><Data ss:Type="Number">-0.2</Data></Cell>
    <Cell><Data ss:Type="Number">1.8</Data></Cell>
    <Cell><Data ss:Type="Number">65.900000000000006</Data></Cell>
    <Cell><Data ss:Type="Number">37.76</Data></Cell>
   </Row>
   <Row>
    <Cell ss:StyleID="s63"><Data ss:Type="DateTime">2014-05-06T15:44:19.000</Data></Cell>
    <Cell><Data ss:Type="Number">-0.2</Data></Cell>
    <Cell><Data ss:Type="Number">1.8</Data></Cell>
    <Cell><Data ss:Type="Number">65.900000000000006</Data></Cell>
    <Cell><Data ss:Type="Number">37.76</Data></Cell>
   </Row>
   <Row>
    <Cell ss:StyleID="s63"><Data ss:Type="DateTime">2014-05-06T15:44:20.000</Data></Cell>
    <Cell><Data ss:Type="Number">-0.3</Data></Cell>
    <Cell><Data ss:Type="Number">1.8</Data></Cell>
    <Cell><Data ss:Type="Number">65.900000000000006</Data></Cell>
    <Cell><Data ss:Type="Number">37.76</Data></Cell>
   </Row>
   <Row>
    <Cell ss:StyleID="s63"><Data ss:Type="DateTime">2014-05-06T15:44:21.000</Data></Cell>
    <Cell><Data ss:Type="Number">-0.4</Data></Cell>
    <Cell><Data ss:Type="Number">1.8</Data></Cell>
    <Cell><Data ss:Type="Number">65.900000000000006</Data></Cell>
    <Cell><Data ss:Type="Number">37.76</Data></Cell>
   </Row>
   <Row>
    <Cell ss:StyleID="s63"><Data ss:Type="DateTime">2014-05-06T15:44:22.000</Data></Cell>
    <Cell><Data ss:Type="Number">-0.5</Data></Cell>
    <Cell><Data ss:Type="Number">2.2000000000000002</Data></Cell>
    <Cell><Data ss:Type="Number">65.8</Data></Cell>
    <Cell><Data ss:Type="Number">37.76</Data></Cell>
   </Row>
   <Row>
    <Cell ss:StyleID="s63"><Data ss:Type="DateTime">2014-05-06T15:44:23.000</Data></Cell>
    <Cell><Data ss:Type="Number">-0.5</Data></Cell>
    <Cell><Data ss:Type="Number">2.5</Data></Cell>
    <Cell><Data ss:Type="Number">65.900000000000006</Data></Cell>
    <Cell><Data ss:Type="Number">37.76</Data></Cell>
   </Row>
   <Row>
    <Cell ss:StyleID="s63"><Data ss:Type="DateTime">2014-05-06T15:44:24.000</Data></Cell>
    <Cell><Data ss:Type="Number">-0.6</Data></Cell>
    <Cell><Data ss:Type="Number">2.9</Data></Cell>
    <Cell><Data ss:Type="Number">65.900000000000006</Data></Cell>
    <Cell><Data ss:Type="Number">37.76</Data></Cell>
   </Row>
   <Row>
    <Cell ss:StyleID="s63"><Data ss:Type="DateTime">2014-05-06T15:44:25.000</Data></Cell>
    <Cell><Data ss:Type="Number">-0.6</Data></Cell>
    <Cell><Data ss:Type="Number">3.1</Data></Cell>
    <Cell><Data ss:Type="Number">65.900000000000006</Data></Cell>
    <Cell><Data ss:Type="Number">37.76</Data></Cell>
   </Row>
   <Row>
    <Cell ss:StyleID="s63"><Data ss:Type="DateTime">2014-05-06T15:44:26.000</Data></Cell>
    <Cell><Data ss:Type="Number">-0.6</Data></Cell>
    <Cell><Data ss:Type="Number">3.4</Data></Cell>
    <Cell><Data ss:Type="Number">65.8</Data></Cell>
    <Cell><Data ss:Type="Number">37.76</Data></Cell>
   </Row>
   <Row>
    <Cell ss:StyleID="s63"><Data ss:Type="DateTime">2014-05-06T15:44:27.000</Data></Cell>
    <Cell><Data ss:Type="Number">-0.6</Data></Cell>
    <Cell><Data ss:Type="Number">4.2</Data></Cell>
    <Cell><Data ss:Type="Number">65.8</Data></Cell>
    <Cell><Data ss:Type="Number">37.76</Data></Cell>
   </Row>
   <Row>
    <Cell ss:StyleID="s63"><Data ss:Type="DateTime">2014-05-06T15:44:28.000</Data></Cell>
    <Cell><Data ss:Type="Number">-0.6</Data></Cell>
    <Cell><Data ss:Type="Number">4.5999999999999996</Data></Cell>
    <Cell><Data ss:Type="Number">65.599999999999994</Data></Cell>
    <Cell><Data ss:Type="Number">37.75</Data></Cell>
   </Row>
   <Row>
    <Cell ss:StyleID="s63"><Data ss:Type="DateTime">2014-05-06T15:44:29.000</Data></Cell>
    <Cell><Data ss:Type="Number">-0.6</Data></Cell>
    <Cell><Data ss:Type="Number">4.8</Data></Cell>
    <Cell><Data ss:Type="Number">65.3</Data></Cell>
    <Cell><Data ss:Type="Number">37.75</Data></Cell>
   </Row>
   <Row>
    <Cell ss:StyleID="s63"><Data ss:Type="DateTime">2014-05-06T15:44:30.000</Data></Cell>
    <Cell><Data ss:Type="Number">-0.7</Data></Cell>
    <Cell><Data ss:Type="Number">4.9000000000000004</Data></Cell>
    <Cell><Data ss:Type="Number">65.3</Data></Cell>
    <Cell><Data ss:Type="Number">37.76</Data></Cell>
   </Row>
   <Row>
    <Cell ss:StyleID="s63"><Data ss:Type="DateTime">2014-05-06T15:44:31.000</Data></Cell>
    <Cell><Data ss:Type="Number">-1</Data></Cell>
    <Cell><Data ss:Type="Number">5.2</Data></Cell>
    <Cell><Data ss:Type="Number">65.3</Data></Cell>
    <Cell><Data ss:Type="Number">37.76</Data></Cell>
   </Row>
   <Row>
    <Cell ss:StyleID="s63"><Data ss:Type="DateTime">2014-05-06T15:44:32.000</Data></Cell>
    <Cell><Data ss:Type="Number">-1</Data></Cell>
    <Cell><Data ss:Type="Number">5.7</Data></Cell>
    <Cell><Data ss:Type="Number">65.099999999999994</Data></Cell>
    <Cell><Data ss:Type="Number">37.76</Data></Cell>
   </Row>
   <Row>
    <Cell ss:StyleID="s63"><Data ss:Type="DateTime">2014-05-06T15:44:33.000</Data></Cell>
    <Cell><Data ss:Type="Number">-1</Data></Cell>
    <Cell><Data ss:Type="Number">6.1</Data></Cell>
    <Cell><Data ss:Type="Number">65.099999999999994</Data></Cell>
    <Cell><Data ss:Type="Number">37.76</Data></Cell>
   </Row>
   <Row>
    <Cell ss:StyleID="s63"><Data ss:Type="DateTime">2014-05-06T15:44:34.000</Data></Cell>
    <Cell><Data ss:Type="Number">-1</Data></Cell>
    <Cell><Data ss:Type="Number">6.3</Data></Cell>
    <Cell><Data ss:Type="Number">65.099999999999994</Data></Cell>
    <Cell><Data ss:Type="Number">37.76</Data></Cell>
   </Row>
   <Row>
    <Cell ss:StyleID="s63"><Data ss:Type="DateTime">2014-05-06T15:44:35.000</Data></Cell>
    <Cell><Data ss:Type="Number">-1</Data></Cell>
    <Cell><Data ss:Type="Number">6.9</Data></Cell>
    <Cell><Data ss:Type="Number">65.099999999999994</Data></Cell>
    <Cell><Data ss:Type="Number">37.76</Data></Cell>
   </Row>
   <Row>
    <Cell ss:StyleID="s63"><Data ss:Type="DateTime">2014-05-06T15:44:36.000</Data></Cell>
    <Cell><Data ss:Type="Number">-0.9</Data></Cell>
    <Cell><Data ss:Type="Number">6.9</Data></Cell>
    <Cell><Data ss:Type="Number">65.099999999999994</Data></Cell>
    <Cell><Data ss:Type="Number">37.76</Data></Cell>
   </Row>
   <Row>
    <Cell ss:StyleID="s63"><Data ss:Type="DateTime">2014-05-06T15:44:37.000</Data></Cell>
    <Cell><Data ss:Type="Number">-0.8</Data></Cell>
    <Cell><Data ss:Type="Number">6.1</Data></Cell>
    <Cell><Data ss:Type="Number">65.099999999999994</Data></Cell>
    <Cell><Data ss:Type="Number">37.76</Data></Cell>
   </Row>
   <Row>
    <Cell ss:StyleID="s63"><Data ss:Type="DateTime">2014-05-06T15:44:38.000</Data></Cell>
    <Cell><Data ss:Type="Number">-0.6</Data></Cell>
    <Cell><Data ss:Type="Number">5.5</Data></Cell>
    <Cell><Data ss:Type="Number">65</Data></Cell>
    <Cell><Data ss:Type="Number">37.76</Data></Cell>
   </Row>
   <Row>
    <Cell ss:StyleID="s63"><Data ss:Type="DateTime">2014-05-06T15:44:39.000</Data></Cell>
    <Cell><Data ss:Type="Number">-0.4</Data></Cell>
    <Cell><Data ss:Type="Number">4.9000000000000004</Data></Cell>
    <Cell><Data ss:Type="Number">65.099999999999994</Data></Cell>
    <Cell><Data ss:Type="Number">37.76</Data></Cell>
   </Row>
   <Row>
    <Cell ss:StyleID="s63"><Data ss:Type="DateTime">2014-05-06T15:44:40.000</Data></Cell>
    <Cell><Data ss:Type="Number">-0.3</Data></Cell>
    <Cell><Data ss:Type="Number">4.0999999999999996</Data></Cell>
    <Cell><Data ss:Type="Number">65.3</Data></Cell>
    <Cell><Data ss:Type="Number">37.76</Data></Cell>
   </Row>
   <Row>
    <Cell ss:StyleID="s63"><Data ss:Type="DateTime">2014-05-06T15:44:41.000</Data></Cell>
    <Cell><Data ss:Type="Number">-0.2</Data></Cell>
    <Cell><Data ss:Type="Number">3.4</Data></Cell>
    <Cell><Data ss:Type="Number">65.8</Data></Cell>
    <Cell><Data ss:Type="Number">37.770000000000003</Data></Cell>
   </Row>
   <Row>
    <Cell ss:StyleID="s63"><Data ss:Type="DateTime">2014-05-06T15:44:42.000</Data></Cell>
    <Cell><Data ss:Type="Number">-0.1</Data></Cell>
    <Cell><Data ss:Type="Number">2.8</Data></Cell>
    <Cell><Data ss:Type="Number">65.8</Data></Cell>
    <Cell><Data ss:Type="Number">37.770000000000003</Data></Cell>
   </Row>
   <Row>
    <Cell ss:StyleID="s63"><Data ss:Type="DateTime">2014-05-06T15:44:43.000</Data></Cell>
    <Cell><Data ss:Type="Number">-0.1</Data></Cell>
    <Cell><Data ss:Type="Number">2.4</Data></Cell>
    <Cell><Data ss:Type="Number">66.599999999999994</Data></Cell>
    <Cell><Data ss:Type="Number">37.770000000000003</Data></Cell>
   </Row>
   <Row>
    <Cell ss:StyleID="s63"><Data ss:Type="DateTime">2014-05-06T15:44:44.000</Data></Cell>
    <Cell><Data ss:Type="Number">0</Data></Cell>
    <Cell><Data ss:Type="Number">2.1</Data></Cell>
    <Cell><Data ss:Type="Number">67.3</Data></Cell>
    <Cell><Data ss:Type="Number">37.78</Data></Cell>
   </Row>
   <Row>
    <Cell ss:StyleID="s63"><Data ss:Type="DateTime">2014-05-06T15:44:45.000</Data></Cell>
    <Cell><Data ss:Type="Number">0</Data></Cell>
    <Cell><Data ss:Type="Number">2</Data></Cell>
    <Cell><Data ss:Type="Number">67.3</Data></Cell>
    <Cell><Data ss:Type="Number">37.78</Data></Cell>
   </Row>
   <Row>
    <Cell ss:StyleID="s63"><Data ss:Type="DateTime">2014-05-06T15:44:46.000</Data></Cell>
    <Cell><Data ss:Type="Number">0</Data></Cell>
    <Cell><Data ss:Type="Number">2</Data></Cell>
    <Cell><Data ss:Type="Number">68</Data></Cell>
    <Cell><Data ss:Type="Number">37.78</Data></Cell>
   </Row>
   <Row>
    <Cell ss:StyleID="s63"><Data ss:Type="DateTime">2014-05-06T15:44:47.000</Data></Cell>
    <Cell><Data ss:Type="Number">-0.1</Data></Cell>
    <Cell><Data ss:Type="Number">2.2999999999999998</Data></Cell>
    <Cell><Data ss:Type="Number">67.7</Data></Cell>
    <Cell><Data ss:Type="Number">37.78</Data></Cell>
   </Row>
   <Row>
    <Cell ss:StyleID="s63"><Data ss:Type="DateTime">2014-05-06T15:44:48.000</Data></Cell>
    <Cell><Data ss:Type="Number">-0.2</Data></Cell>
    <Cell><Data ss:Type="Number">2.6</Data></Cell>
    <Cell><Data ss:Type="Number">67.400000000000006</Data></Cell>
    <Cell><Data ss:Type="Number">37.79</Data></Cell>
   </Row>
   <Row>
    <Cell ss:StyleID="s63"><Data ss:Type="DateTime">2014-05-06T15:44:49.000</Data></Cell>
    <Cell><Data ss:Type="Number">-0.3</Data></Cell>
    <Cell><Data ss:Type="Number">2.9</Data></Cell>
    <Cell><Data ss:Type="Number">66.900000000000006</Data></Cell>
    <Cell><Data ss:Type="Number">37.79</Data></Cell>
   </Row>
   <Row>
    <Cell ss:StyleID="s63"><Data ss:Type="DateTime">2014-05-06T15:44:50.000</Data></Cell>
    <Cell><Data ss:Type="Number">-0.3</Data></Cell>
    <Cell><Data ss:Type="Number">3.1</Data></Cell>
    <Cell><Data ss:Type="Number">66.900000000000006</Data></Cell>
    <Cell><Data ss:Type="Number">37.79</Data></Cell>
   </Row>
   <Row>
    <Cell ss:StyleID="s63"><Data ss:Type="DateTime">2014-05-06T15:44:51.000</Data></Cell>
    <Cell><Data ss:Type="Number">-0.4</Data></Cell>
    <Cell><Data ss:Type="Number">3.8</Data></Cell>
    <Cell><Data ss:Type="Number">66.099999999999994</Data></Cell>
    <Cell><Data ss:Type="Number">37.79</Data></Cell>
   </Row>
   <Row>
    <Cell ss:StyleID="s63"><Data ss:Type="DateTime">2014-05-06T15:44:52.000</Data></Cell>
    <Cell><Data ss:Type="Number">-0.5</Data></Cell>
    <Cell><Data ss:Type="Number">4.5999999999999996</Data></Cell>
    <Cell><Data ss:Type="Number">65.900000000000006</Data></Cell>
    <Cell><Data ss:Type="Number">37.79</Data></Cell>
   </Row>
   <Row>
    <Cell ss:StyleID="s63"><Data ss:Type="DateTime">2014-05-06T15:44:53.000</Data></Cell>
    <Cell><Data ss:Type="Number">-0.5</Data></Cell>
    <Cell><Data ss:Type="Number">5.2</Data></Cell>
    <Cell><Data ss:Type="Number">66</Data></Cell>
    <Cell><Data ss:Type="Number">37.79</Data></Cell>
   </Row>
   <Row>
    <Cell ss:StyleID="s63"><Data ss:Type="DateTime">2014-05-06T15:44:54.000</Data></Cell>
    <Cell><Data ss:Type="Number">-0.5</Data></Cell>
    <Cell><Data ss:Type="Number">4.0999999999999996</Data></Cell>
    <Cell><Data ss:Type="Number">65.8</Data></Cell>
    <Cell><Data ss:Type="Number">37.79</Data></Cell>
   </Row>
   <Row>
    <Cell ss:StyleID="s63"><Data ss:Type="DateTime">2014-05-06T15:44:55.000</Data></Cell>
    <Cell><Data ss:Type="Number">-0.5</Data></Cell>
    <Cell><Data ss:Type="Number">3.6</Data></Cell>
    <Cell><Data ss:Type="Number">65.8</Data></Cell>
    <Cell><Data ss:Type="Number">37.79</Data></Cell>
   </Row>
   <Row>
    <Cell ss:StyleID="s63"><Data ss:Type="DateTime">2014-05-06T15:44:56.000</Data></Cell>
    <Cell><Data ss:Type="Number">-0.6</Data></Cell>
    <Cell><Data ss:Type="Number">3.2</Data></Cell>
    <Cell><Data ss:Type="Number">65.8</Data></Cell>
    <Cell><Data ss:Type="Number">37.79</Data></Cell>
   </Row>
   <Row>
    <Cell ss:StyleID="s63"><Data ss:Type="DateTime">2014-05-06T15:44:57.000</Data></Cell>
    <Cell><Data ss:Type="Number">-0.6</Data></Cell>
    <Cell><Data ss:Type="Number">2.8</Data></Cell>
    <Cell><Data ss:Type="Number">65.8</Data></Cell>
    <Cell><Data ss:Type="Number">37.799999999999997</Data></Cell>
   </Row>
   <Row>
    <Cell ss:StyleID="s63"><Data ss:Type="DateTime">2014-05-06T15:44:58.000</Data></Cell>
    <Cell><Data ss:Type="Number">-0.7</Data></Cell>
    <Cell><Data ss:Type="Number">2.1</Data></Cell>
    <Cell><Data ss:Type="Number">65.7</Data></Cell>
    <Cell><Data ss:Type="Number">37.799999999999997</Data></Cell>
   </Row>
   <Row>
    <Cell ss:StyleID="s63"><Data ss:Type="DateTime">2014-05-06T15:44:59.000</Data></Cell>
    <Cell><Data ss:Type="Number">-0.7</Data></Cell>
    <Cell><Data ss:Type="Number">1.6</Data></Cell>
    <Cell><Data ss:Type="Number">65.599999999999994</Data></Cell>
    <Cell><Data ss:Type="Number">37.799999999999997</Data></Cell>
   </Row>
   <Row>
    <Cell ss:StyleID="s63"><Data ss:Type="DateTime">2014-05-06T15:45:00.000</Data></Cell>
    <Cell><Data ss:Type="Number">-0.7</Data></Cell>
    <Cell><Data ss:Type="Number">1.3</Data></Cell>
    <Cell><Data ss:Type="Number">65.599999999999994</Data></Cell>
    <Cell><Data ss:Type="Number">37.81</Data></Cell>
   </Row>
   <Row>
    <Cell ss:StyleID="s63"><Data ss:Type="DateTime">2014-05-06T15:45:01.000</Data></Cell>
    <Cell><Data ss:Type="Number">-0.7</Data></Cell>
    <Cell><Data ss:Type="Number">1.1000000000000001</Data></Cell>
    <Cell><Data ss:Type="Number">65.5</Data></Cell>
    <Cell><Data ss:Type="Number">37.81</Data></Cell>
   </Row>
   <Row>
    <Cell ss:StyleID="s63"><Data ss:Type="DateTime">2014-05-06T15:45:02.000</Data></Cell>
    <Cell><Data ss:Type="Number">-0.8</Data></Cell>
    <Cell><Data ss:Type="Number">1.1000000000000001</Data></Cell>
    <Cell><Data ss:Type="Number">65.400000000000006</Data></Cell>
    <Cell><Data ss:Type="Number">37.81</Data></Cell>
   </Row>
   <Row>
    <Cell ss:StyleID="s63"><Data ss:Type="DateTime">2014-05-06T15:45:03.000</Data></Cell>
    <Cell><Data ss:Type="Number">-0.8</Data></Cell>
    <Cell><Data ss:Type="Number">1.1000000000000001</Data></Cell>
    <Cell><Data ss:Type="Number">65.400000000000006</Data></Cell>
    <Cell><Data ss:Type="Number">37.81</Data></Cell>
   </Row>
   <Row>
    <Cell ss:StyleID="s63"><Data ss:Type="DateTime">2014-05-06T15:45:04.000</Data></Cell>
    <Cell><Data ss:Type="Number">-0.9</Data></Cell>
    <Cell><Data ss:Type="Number">1.1000000000000001</Data></Cell>
    <Cell><Data ss:Type="Number">65.400000000000006</Data></Cell>
    <Cell><Data ss:Type="Number">37.81</Data></Cell>
   </Row>
   <Row>
    <Cell ss:StyleID="s63"><Data ss:Type="DateTime">2014-05-06T15:45:05.000</Data></Cell>
    <Cell><Data ss:Type="Number">-0.9</Data></Cell>
    <Cell><Data ss:Type="Number">1.2</Data></Cell>
    <Cell><Data ss:Type="Number">65.400000000000006</Data></Cell>
    <Cell><Data ss:Type="Number">37.81</Data></Cell>
   </Row>
   <Row>
    <Cell ss:StyleID="s63"><Data ss:Type="DateTime">2014-05-06T15:45:06.000</Data></Cell>
    <Cell><Data ss:Type="Number">-0.9</Data></Cell>
    <Cell><Data ss:Type="Number">1.2</Data></Cell>
    <Cell><Data ss:Type="Number">65.599999999999994</Data></Cell>
    <Cell><Data ss:Type="Number">37.81</Data></Cell>
   </Row>
   <Row>
    <Cell ss:StyleID="s63"><Data ss:Type="DateTime">2014-05-06T15:45:07.000</Data></Cell>
    <Cell><Data ss:Type="Number">-0.9</Data></Cell>
    <Cell><Data ss:Type="Number">1.2</Data></Cell>
    <Cell><Data ss:Type="Number">65.8</Data></Cell>
    <Cell><Data ss:Type="Number">37.81</Data></Cell>
   </Row>
   <Row>
    <Cell ss:StyleID="s63"><Data ss:Type="DateTime">2014-05-06T15:45:08.000</Data></Cell>
    <Cell><Data ss:Type="Number">-0.9</Data></Cell>
    <Cell><Data ss:Type="Number">1.2</Data></Cell>
    <Cell><Data ss:Type="Number">65.599999999999994</Data></Cell>
    <Cell><Data ss:Type="Number">37.81</Data></Cell>
   </Row>
   <Row>
    <Cell ss:StyleID="s63"><Data ss:Type="DateTime">2014-05-06T15:45:09.000</Data></Cell>
    <Cell><Data ss:Type="Number">-0.8</Data></Cell>
    <Cell><Data ss:Type="Number">1.3</Data></Cell>
    <Cell><Data ss:Type="Number">65.599999999999994</Data></Cell>
    <Cell><Data ss:Type="Number">37.81</Data></Cell>
   </Row>
   <Row>
    <Cell ss:StyleID="s63"><Data ss:Type="DateTime">2014-05-06T15:45:10.000</Data></Cell>
    <Cell><Data ss:Type="Number">-0.8</Data></Cell>
    <Cell><Data ss:Type="Number">1.3</Data></Cell>
    <Cell><Data ss:Type="Number">65.599999999999994</Data></Cell>
    <Cell><Data ss:Type="Number">37.82</Data></Cell>
   </Row>
   <Row>
    <Cell ss:StyleID="s63"><Data ss:Type="DateTime">2014-05-06T15:45:11.000</Data></Cell>
    <Cell><Data ss:Type="Number">-0.8</Data></Cell>
    <Cell><Data ss:Type="Number">1.3</Data></Cell>
    <Cell><Data ss:Type="Number">65.2</Data></Cell>
    <Cell><Data ss:Type="Number">37.82</Data></Cell>
   </Row>
   <Row>
    <Cell ss:StyleID="s63"><Data ss:Type="DateTime">2014-05-06T15:45:12.000</Data></Cell>
    <Cell><Data ss:Type="Number">-0.8</Data></Cell>
    <Cell><Data ss:Type="Number">1.3</Data></Cell>
    <Cell><Data ss:Type="Number">65.2</Data></Cell>
    <Cell><Data ss:Type="Number">37.82</Data></Cell>
   </Row>
   <Row>
    <Cell ss:StyleID="s63"><Data ss:Type="DateTime">2014-05-06T15:45:13.000</Data></Cell>
    <Cell><Data ss:Type="Number">-0.9</Data></Cell>
    <Cell><Data ss:Type="Number">1.3</Data></Cell>
    <Cell><Data ss:Type="Number">65.099999999999994</Data></Cell>
    <Cell><Data ss:Type="Number">37.81</Data></Cell>
   </Row>
   <Row>
    <Cell ss:StyleID="s63"><Data ss:Type="DateTime">2014-05-06T15:45:14.000</Data></Cell>
    <Cell><Data ss:Type="Number">-0.9</Data></Cell>
    <Cell><Data ss:Type="Number">1.3</Data></Cell>
    <Cell><Data ss:Type="Number">65</Data></Cell>
    <Cell><Data ss:Type="Number">37.82</Data></Cell>
   </Row>
   <Row>
    <Cell ss:StyleID="s63"><Data ss:Type="DateTime">2014-05-06T15:45:15.000</Data></Cell>
    <Cell><Data ss:Type="Number">-0.9</Data></Cell>
    <Cell><Data ss:Type="Number">1.2</Data></Cell>
    <Cell><Data ss:Type="Number">64.900000000000006</Data></Cell>
    <Cell><Data ss:Type="Number">37.82</Data></Cell>
   </Row>
   <Row>
    <Cell ss:StyleID="s63"><Data ss:Type="DateTime">2014-05-06T15:45:16.000</Data></Cell>
    <Cell><Data ss:Type="Number">-0.9</Data></Cell>
    <Cell><Data ss:Type="Number">1.2</Data></Cell>
    <Cell><Data ss:Type="Number">64.900000000000006</Data></Cell>
    <Cell><Data ss:Type="Number">37.82</Data></Cell>
   </Row>
   <Row>
    <Cell ss:StyleID="s63"><Data ss:Type="DateTime">2014-05-06T15:45:17.000</Data></Cell>
    <Cell><Data ss:Type="Number">-0.9</Data></Cell>
    <Cell><Data ss:Type="Number">1.2</Data></Cell>
    <Cell><Data ss:Type="Number">64.8</Data></Cell>
    <Cell><Data ss:Type="Number">37.82</Data></Cell>
   </Row>
   <Row>
    <Cell ss:StyleID="s63"><Data ss:Type="DateTime">2014-05-06T15:45:18.000</Data></Cell>
    <Cell><Data ss:Type="Number">-0.8</Data></Cell>
    <Cell><Data ss:Type="Number">1.2</Data></Cell>
    <Cell><Data ss:Type="Number">64.8</Data></Cell>
    <Cell><Data ss:Type="Number">37.82</Data></Cell>
   </Row>
   <Row>
    <Cell ss:StyleID="s63"><Data ss:Type="DateTime">2014-05-06T15:45:19.000</Data></Cell>
    <Cell><Data ss:Type="Number">-0.8</Data></Cell>
    <Cell><Data ss:Type="Number">1.2</Data></Cell>
    <Cell><Data ss:Type="Number">64.900000000000006</Data></Cell>
    <Cell><Data ss:Type="Number">37.82</Data></Cell>
   </Row>
   <Row>
    <Cell ss:StyleID="s63"><Data ss:Type="DateTime">2014-05-06T15:45:20.000</Data></Cell>
    <Cell><Data ss:Type="Number">-0.8</Data></Cell>
    <Cell><Data ss:Type="Number">1.1000000000000001</Data></Cell>
    <Cell><Data ss:Type="Number">64.900000000000006</Data></Cell>
    <Cell><Data ss:Type="Number">37.82</Data></Cell>
   </Row>
   <Row>
    <Cell ss:StyleID="s63"><Data ss:Type="DateTime">2014-05-06T15:45:21.000</Data></Cell>
    <Cell><Data ss:Type="Number">-0.7</Data></Cell>
    <Cell><Data ss:Type="Number">1.1000000000000001</Data></Cell>
    <Cell><Data ss:Type="Number">64.7</Data></Cell>
    <Cell><Data ss:Type="Number">37.82</Data></Cell>
   </Row>
   <Row>
    <Cell ss:StyleID="s63"><Data ss:Type="DateTime">2014-05-06T15:45:22.000</Data></Cell>
    <Cell><Data ss:Type="Number">-0.6</Data></Cell>
    <Cell><Data ss:Type="Number">1.1000000000000001</Data></Cell>
    <Cell><Data ss:Type="Number">64.7</Data></Cell>
    <Cell><Data ss:Type="Number">37.82</Data></Cell>
   </Row>
   <Row>
    <Cell ss:StyleID="s63"><Data ss:Type="DateTime">2014-05-06T15:45:23.000</Data></Cell>
    <Cell><Data ss:Type="Number">-0.4</Data></Cell>
    <Cell><Data ss:Type="Number">1</Data></Cell>
    <Cell><Data ss:Type="Number">64.7</Data></Cell>
    <Cell><Data ss:Type="Number">37.83</Data></Cell>
   </Row>
   <Row>
    <Cell ss:StyleID="s63"><Data ss:Type="DateTime">2014-05-06T15:45:24.000</Data></Cell>
    <Cell><Data ss:Type="Number">-0.4</Data></Cell>
    <Cell><Data ss:Type="Number">1</Data></Cell>
    <Cell><Data ss:Type="Number">64.7</Data></Cell>
    <Cell><Data ss:Type="Number">37.83</Data></Cell>
   </Row>
   <Row>
    <Cell ss:StyleID="s63"><Data ss:Type="DateTime">2014-05-06T15:45:25.000</Data></Cell>
    <Cell><Data ss:Type="Number">-0.4</Data></Cell>
    <Cell><Data ss:Type="Number">1</Data></Cell>
    <Cell><Data ss:Type="Number">64.7</Data></Cell>
    <Cell><Data ss:Type="Number">37.83</Data></Cell>
   </Row>
   <Row>
    <Cell ss:StyleID="s63"><Data ss:Type="DateTime">2014-05-06T15:45:26.000</Data></Cell>
    <Cell><Data ss:Type="Number">-0.4</Data></Cell>
    <Cell><Data ss:Type="Number">1</Data></Cell>
    <Cell><Data ss:Type="Number">64.8</Data></Cell>
    <Cell><Data ss:Type="Number">37.83</Data></Cell>
   </Row>
   <Row>
    <Cell ss:StyleID="s63"><Data ss:Type="DateTime">2014-05-06T15:45:27.000</Data></Cell>
    <Cell><Data ss:Type="Number">-0.4</Data></Cell>
    <Cell><Data ss:Type="Number">1</Data></Cell>
    <Cell><Data ss:Type="Number">65</Data></Cell>
    <Cell><Data ss:Type="Number">37.83</Data></Cell>
   </Row>
   <Row>
    <Cell ss:StyleID="s63"><Data ss:Type="DateTime">2014-05-06T15:45:28.000</Data></Cell>
    <Cell><Data ss:Type="Number">-0.5</Data></Cell>
    <Cell><Data ss:Type="Number">1</Data></Cell>
    <Cell><Data ss:Type="Number">64.900000000000006</Data></Cell>
    <Cell><Data ss:Type="Number">37.83</Data></Cell>
   </Row>
   <Row>
    <Cell ss:StyleID="s63"><Data ss:Type="DateTime">2014-05-06T15:45:29.000</Data></Cell>
    <Cell><Data ss:Type="Number">-0.5</Data></Cell>
    <Cell><Data ss:Type="Number">1</Data></Cell>
    <Cell><Data ss:Type="Number">64.900000000000006</Data></Cell>
    <Cell><Data ss:Type="Number">37.83</Data></Cell>
   </Row>
   <Row>
    <Cell ss:StyleID="s63"><Data ss:Type="DateTime">2014-05-06T15:45:30.000</Data></Cell>
    <Cell><Data ss:Type="Number">-0.5</Data></Cell>
    <Cell><Data ss:Type="Number">1</Data></Cell>
    <Cell><Data ss:Type="Number">64.8</Data></Cell>
    <Cell><Data ss:Type="Number">37.840000000000003</Data></Cell>
   </Row>
   <Row>
    <Cell ss:StyleID="s63"><Data ss:Type="DateTime">2014-05-06T15:45:31.000</Data></Cell>
    <Cell><Data ss:Type="Number">-0.6</Data></Cell>
    <Cell><Data ss:Type="Number">1</Data></Cell>
    <Cell><Data ss:Type="Number">64.3</Data></Cell>
    <Cell><Data ss:Type="Number">37.840000000000003</Data></Cell>
   </Row>
   <Row>
    <Cell ss:StyleID="s63"><Data ss:Type="DateTime">2014-05-06T15:45:32.000</Data></Cell>
    <Cell><Data ss:Type="Number">-0.6</Data></Cell>
    <Cell><Data ss:Type="Number">1.1000000000000001</Data></Cell>
    <Cell><Data ss:Type="Number">64.3</Data></Cell>
    <Cell><Data ss:Type="Number">37.840000000000003</Data></Cell>
   </Row>
   <Row>
    <Cell ss:StyleID="s63"><Data ss:Type="DateTime">2014-05-06T15:45:33.000</Data></Cell>
    <Cell><Data ss:Type="Number">-0.7</Data></Cell>
    <Cell><Data ss:Type="Number">1.2</Data></Cell>
    <Cell><Data ss:Type="Number">64.3</Data></Cell>
    <Cell><Data ss:Type="Number">37.840000000000003</Data></Cell>
   </Row>
   <Row>
    <Cell ss:StyleID="s63"><Data ss:Type="DateTime">2014-05-06T15:45:34.000</Data></Cell>
    <Cell><Data ss:Type="Number">-0.7</Data></Cell>
    <Cell><Data ss:Type="Number">1.3</Data></Cell>
    <Cell><Data ss:Type="Number">64.099999999999994</Data></Cell>
    <Cell><Data ss:Type="Number">37.83</Data></Cell>
   </Row>
   <Row>
    <Cell ss:StyleID="s63"><Data ss:Type="DateTime">2014-05-06T15:45:35.000</Data></Cell>
    <Cell><Data ss:Type="Number">-0.8</Data></Cell>
    <Cell><Data ss:Type="Number">1.3</Data></Cell>
    <Cell><Data ss:Type="Number">64.400000000000006</Data></Cell>
    <Cell><Data ss:Type="Number">37.83</Data></Cell>
   </Row>
   <Row>
    <Cell ss:StyleID="s63"><Data ss:Type="DateTime">2014-05-06T15:45:36.000</Data></Cell>
    <Cell><Data ss:Type="Number">-0.8</Data></Cell>
    <Cell><Data ss:Type="Number">1.2</Data></Cell>
    <Cell><Data ss:Type="Number">64.599999999999994</Data></Cell>
    <Cell><Data ss:Type="Number">37.83</Data></Cell>
   </Row>
   <Row>
    <Cell ss:StyleID="s63"><Data ss:Type="DateTime">2014-05-06T15:45:37.000</Data></Cell>
    <Cell><Data ss:Type="Number">-0.8</Data></Cell>
    <Cell><Data ss:Type="Number">1.1000000000000001</Data></Cell>
    <Cell><Data ss:Type="Number">64.7</Data></Cell>
    <Cell><Data ss:Type="Number">37.83</Data></Cell>
   </Row>
   <Row>
    <Cell ss:StyleID="s63"><Data ss:Type="DateTime">2014-05-06T15:45:38.000</Data></Cell>
    <Cell><Data ss:Type="Number">-0.8</Data></Cell>
    <Cell><Data ss:Type="Number">1.1000000000000001</Data></Cell>
    <Cell><Data ss:Type="Number">64.8</Data></Cell>
    <Cell><Data ss:Type="Number">37.840000000000003</Data></Cell>
   </Row>
   <Row>
    <Cell ss:StyleID="s63"><Data ss:Type="DateTime">2014-05-06T15:45:39.000</Data></Cell>
    <Cell><Data ss:Type="Number">-0.8</Data></Cell>
    <Cell><Data ss:Type="Number">1.1000000000000001</Data></Cell>
    <Cell><Data ss:Type="Number">65.599999999999994</Data></Cell>
    <Cell><Data ss:Type="Number">37.840000000000003</Data></Cell>
   </Row>
   <Row>
    <Cell ss:StyleID="s63"><Data ss:Type="DateTime">2014-05-06T15:45:40.000</Data></Cell>
    <Cell><Data ss:Type="Number">-0.7</Data></Cell>
    <Cell><Data ss:Type="Number">1.1000000000000001</Data></Cell>
    <Cell><Data ss:Type="Number">66.7</Data></Cell>
    <Cell><Data ss:Type="Number">37.840000000000003</Data></Cell>
   </Row>
   <Row>
    <Cell ss:StyleID="s63"><Data ss:Type="DateTime">2014-05-06T15:45:41.000</Data></Cell>
    <Cell><Data ss:Type="Number">-0.6</Data></Cell>
    <Cell><Data ss:Type="Number">1.1000000000000001</Data></Cell>
    <Cell><Data ss:Type="Number">67.2</Data></Cell>
    <Cell><Data ss:Type="Number">37.840000000000003</Data></Cell>
   </Row>
   <Row>
    <Cell ss:StyleID="s63"><Data ss:Type="DateTime">2014-05-06T15:45:42.000</Data></Cell>
    <Cell><Data ss:Type="Number">-0.4</Data></Cell>
    <Cell><Data ss:Type="Number">1.2</Data></Cell>
    <Cell><Data ss:Type="Number">67.900000000000006</Data></Cell>
    <Cell><Data ss:Type="Number">37.840000000000003</Data></Cell>
   </Row>
   <Row>
    <Cell ss:StyleID="s63"><Data ss:Type="DateTime">2014-05-06T15:45:43.000</Data></Cell>
    <Cell><Data ss:Type="Number">-0.4</Data></Cell>
    <Cell><Data ss:Type="Number">1.2</Data></Cell>
    <Cell><Data ss:Type="Number">69.599999999999994</Data></Cell>
    <Cell><Data ss:Type="Number">37.840000000000003</Data></Cell>
   </Row>
   <Row>
    <Cell ss:StyleID="s63"><Data ss:Type="DateTime">2014-05-06T15:45:44.000</Data></Cell>
    <Cell><Data ss:Type="Number">-0.1</Data></Cell>
    <Cell><Data ss:Type="Number">1.2</Data></Cell>
    <Cell><Data ss:Type="Number">69.599999999999994</Data></Cell>
    <Cell><Data ss:Type="Number">37.840000000000003</Data></Cell>
   </Row>
   <Row>
    <Cell ss:StyleID="s63"><Data ss:Type="DateTime">2014-05-06T15:45:45.000</Data></Cell>
    <Cell><Data ss:Type="Number">0.4</Data></Cell>
    <Cell><Data ss:Type="Number">1.3</Data></Cell>
    <Cell><Data ss:Type="Number">69.8</Data></Cell>
    <Cell><Data ss:Type="Number">37.840000000000003</Data></Cell>
   </Row>
   <Row>
    <Cell ss:StyleID="s63"><Data ss:Type="DateTime">2014-05-06T15:45:46.000</Data></Cell>
    <Cell><Data ss:Type="Number">0.9</Data></Cell>
    <Cell><Data ss:Type="Number">1.4</Data></Cell>
    <Cell><Data ss:Type="Number">69.8</Data></Cell>
    <Cell><Data ss:Type="Number">37.840000000000003</Data></Cell>
   </Row>
   <Row>
    <Cell ss:StyleID="s63"><Data ss:Type="DateTime">2014-05-06T15:45:47.000</Data></Cell>
    <Cell><Data ss:Type="Number">1</Data></Cell>
    <Cell><Data ss:Type="Number">1.4</Data></Cell>
    <Cell><Data ss:Type="Number">69.8</Data></Cell>
    <Cell><Data ss:Type="Number">37.840000000000003</Data></Cell>
   </Row>
   <Row>
    <Cell ss:StyleID="s63"><Data ss:Type="DateTime">2014-05-06T15:45:48.000</Data></Cell>
    <Cell><Data ss:Type="Number">1.2</Data></Cell>
    <Cell><Data ss:Type="Number">1.4</Data></Cell>
    <Cell><Data ss:Type="Number">70.099999999999994</Data></Cell>
    <Cell><Data ss:Type="Number">37.840000000000003</Data></Cell>
   </Row>
   <Row>
    <Cell ss:StyleID="s63"><Data ss:Type="DateTime">2014-05-06T15:45:49.000</Data></Cell>
    <Cell><Data ss:Type="Number">1.7</Data></Cell>
    <Cell><Data ss:Type="Number">1.5</Data></Cell>
    <Cell><Data ss:Type="Number">70.099999999999994</Data></Cell>
    <Cell><Data ss:Type="Number">37.840000000000003</Data></Cell>
   </Row>
   <Row>
    <Cell ss:StyleID="s63"><Data ss:Type="DateTime">2014-05-06T15:45:50.000</Data></Cell>
    <Cell><Data ss:Type="Number">2.1</Data></Cell>
    <Cell><Data ss:Type="Number">1.4</Data></Cell>
    <Cell><Data ss:Type="Number">70.099999999999994</Data></Cell>
    <Cell><Data ss:Type="Number">37.840000000000003</Data></Cell>
   </Row>
   <Row>
    <Cell ss:StyleID="s63"><Data ss:Type="DateTime">2014-05-06T15:45:51.000</Data></Cell>
    <Cell><Data ss:Type="Number">1.8</Data></Cell>
    <Cell><Data ss:Type="Number">1.4</Data></Cell>
    <Cell><Data ss:Type="Number">70.7</Data></Cell>
    <Cell><Data ss:Type="Number">37.840000000000003</Data></Cell>
   </Row>
   <Row>
    <Cell ss:StyleID="s63"><Data ss:Type="DateTime">2014-05-06T15:45:52.000</Data></Cell>
    <Cell><Data ss:Type="Number">1.5</Data></Cell>
    <Cell><Data ss:Type="Number">1.4</Data></Cell>
    <Cell><Data ss:Type="Number">71</Data></Cell>
    <Cell><Data ss:Type="Number">37.840000000000003</Data></Cell>
   </Row>
   <Row>
    <Cell ss:StyleID="s63"><Data ss:Type="DateTime">2014-05-06T15:45:53.000</Data></Cell>
    <Cell><Data ss:Type="Number">1</Data></Cell>
    <Cell><Data ss:Type="Number">1.3</Data></Cell>
    <Cell><Data ss:Type="Number">71.8</Data></Cell>
    <Cell><Data ss:Type="Number">37.840000000000003</Data></Cell>
   </Row>
   <Row>
    <Cell ss:StyleID="s63"><Data ss:Type="DateTime">2014-05-06T15:45:54.000</Data></Cell>
    <Cell><Data ss:Type="Number">0.8</Data></Cell>
    <Cell><Data ss:Type="Number">1.3</Data></Cell>
    <Cell><Data ss:Type="Number">71.8</Data></Cell>
    <Cell><Data ss:Type="Number">37.840000000000003</Data></Cell>
   </Row>
   <Row>
    <Cell ss:StyleID="s63"><Data ss:Type="DateTime">2014-05-06T15:45:55.000</Data></Cell>
    <Cell><Data ss:Type="Number">0.3</Data></Cell>
    <Cell><Data ss:Type="Number">1.2</Data></Cell>
    <Cell><Data ss:Type="Number">72</Data></Cell>
    <Cell><Data ss:Type="Number">37.840000000000003</Data></Cell>
   </Row>
   <Row>
    <Cell ss:StyleID="s63"><Data ss:Type="DateTime">2014-05-06T15:45:56.000</Data></Cell>
    <Cell><Data ss:Type="Number">0</Data></Cell>
    <Cell><Data ss:Type="Number">1.2</Data></Cell>
    <Cell><Data ss:Type="Number">72.2</Data></Cell>
    <Cell><Data ss:Type="Number">37.840000000000003</Data></Cell>
   </Row>
   <Row>
    <Cell ss:StyleID="s63"><Data ss:Type="DateTime">2014-05-06T15:45:57.000</Data></Cell>
    <Cell><Data ss:Type="Number">-0.2</Data></Cell>
    <Cell><Data ss:Type="Number">1.2</Data></Cell>
    <Cell><Data ss:Type="Number">72.3</Data></Cell>
    <Cell><Data ss:Type="Number">37.840000000000003</Data></Cell>
   </Row>
   <Row>
    <Cell ss:StyleID="s63"><Data ss:Type="DateTime">2014-05-06T15:45:58.000</Data></Cell>
    <Cell><Data ss:Type="Number">-0.5</Data></Cell>
    <Cell><Data ss:Type="Number">1.2</Data></Cell>
    <Cell><Data ss:Type="Number">73.5</Data></Cell>
    <Cell><Data ss:Type="Number">37.85</Data></Cell>
   </Row>
   <Row>
    <Cell ss:StyleID="s63"><Data ss:Type="DateTime">2014-05-06T15:45:59.000</Data></Cell>
    <Cell><Data ss:Type="Number">-0.6</Data></Cell>
    <Cell><Data ss:Type="Number">1.1000000000000001</Data></Cell>
    <Cell><Data ss:Type="Number">74.099999999999994</Data></Cell>
    <Cell><Data ss:Type="Number">37.85</Data></Cell>
   </Row>
   <Row>
    <Cell ss:StyleID="s63"><Data ss:Type="DateTime">2014-05-06T15:46:00.000</Data></Cell>
    <Cell><Data ss:Type="Number">-0.7</Data></Cell>
    <Cell><Data ss:Type="Number">1.3</Data></Cell>
    <Cell><Data ss:Type="Number">75.3</Data></Cell>
    <Cell><Data ss:Type="Number">37.85</Data></Cell>
   </Row>
   <Row>
    <Cell ss:StyleID="s63"><Data ss:Type="DateTime">2014-05-06T15:46:01.000</Data></Cell>
    <Cell><Data ss:Type="Number">-0.8</Data></Cell>
    <Cell><Data ss:Type="Number">1.6</Data></Cell>
    <Cell><Data ss:Type="Number">78.3</Data></Cell>
    <Cell><Data ss:Type="Number">37.85</Data></Cell>
   </Row>
   <Row>
    <Cell ss:StyleID="s63"><Data ss:Type="DateTime">2014-05-06T15:46:02.000</Data></Cell>
    <Cell><Data ss:Type="Number">-0.8</Data></Cell>
    <Cell><Data ss:Type="Number">1.6</Data></Cell>
    <Cell><Data ss:Type="Number">78.3</Data></Cell>
    <Cell><Data ss:Type="Number">37.85</Data></Cell>
   </Row>
   <Row>
    <Cell ss:StyleID="s63"><Data ss:Type="DateTime">2014-05-06T15:46:03.000</Data></Cell>
    <Cell><Data ss:Type="Number">-0.9</Data></Cell>
    <Cell><Data ss:Type="Number">1.7</Data></Cell>
    <Cell><Data ss:Type="Number">81.099999999999994</Data></Cell>
    <Cell><Data ss:Type="Number">37.85</Data></Cell>
   </Row>
   <Row>
    <Cell ss:StyleID="s63"><Data ss:Type="DateTime">2014-05-06T15:46:04.000</Data></Cell>
    <Cell><Data ss:Type="Number">-0.9</Data></Cell>
    <Cell><Data ss:Type="Number">1.4</Data></Cell>
    <Cell><Data ss:Type="Number">83.1</Data></Cell>
    <Cell><Data ss:Type="Number">37.86</Data></Cell>
   </Row>
   <Row>
    <Cell ss:StyleID="s63"><Data ss:Type="DateTime">2014-05-06T15:46:05.000</Data></Cell>
    <Cell><Data ss:Type="Number">-0.9</Data></Cell>
    <Cell><Data ss:Type="Number">1.4</Data></Cell>
    <Cell><Data ss:Type="Number">83.1</Data></Cell>
    <Cell><Data ss:Type="Number">37.86</Data></Cell>
   </Row>
   <Row>
    <Cell ss:StyleID="s63"><Data ss:Type="DateTime">2014-05-06T15:46:06.000</Data></Cell>
    <Cell><Data ss:Type="Number">-0.9</Data></Cell>
    <Cell><Data ss:Type="Number">1.4</Data></Cell>
    <Cell><Data ss:Type="Number">84.7</Data></Cell>
    <Cell><Data ss:Type="Number">37.86</Data></Cell>
   </Row>
   <Row>
    <Cell ss:StyleID="s63"><Data ss:Type="DateTime">2014-05-06T15:46:07.000</Data></Cell>
    <Cell><Data ss:Type="Number">-0.8</Data></Cell>
    <Cell><Data ss:Type="Number">1.3</Data></Cell>
    <Cell><Data ss:Type="Number">83</Data></Cell>
    <Cell><Data ss:Type="Number">37.86</Data></Cell>
   </Row>
   <Row>
    <Cell ss:StyleID="s63"><Data ss:Type="DateTime">2014-05-06T15:46:08.000</Data></Cell>
    <Cell><Data ss:Type="Number">-0.8</Data></Cell>
    <Cell><Data ss:Type="Number">1.1000000000000001</Data></Cell>
    <Cell><Data ss:Type="Number">82.9</Data></Cell>
    <Cell><Data ss:Type="Number">37.86</Data></Cell>
   </Row>
   <Row>
    <Cell ss:StyleID="s63"><Data ss:Type="DateTime">2014-05-06T15:46:09.000</Data></Cell>
    <Cell><Data ss:Type="Number">-0.8</Data></Cell>
    <Cell><Data ss:Type="Number">1.2</Data></Cell>
    <Cell><Data ss:Type="Number">82.9</Data></Cell>
    <Cell><Data ss:Type="Number">37.86</Data></Cell>
   </Row>
   <Row>
    <Cell ss:StyleID="s63"><Data ss:Type="DateTime">2014-05-06T15:46:10.000</Data></Cell>
    <Cell><Data ss:Type="Number">-0.8</Data></Cell>
    <Cell><Data ss:Type="Number">1.2</Data></Cell>
    <Cell><Data ss:Type="Number">82.1</Data></Cell>
    <Cell><Data ss:Type="Number">37.869999999999997</Data></Cell>
   </Row>
   <Row>
    <Cell ss:StyleID="s63"><Data ss:Type="DateTime">2014-05-06T15:46:11.000</Data></Cell>
    <Cell><Data ss:Type="Number">-0.8</Data></Cell>
    <Cell><Data ss:Type="Number">1.1000000000000001</Data></Cell>
    <Cell><Data ss:Type="Number">81.8</Data></Cell>
    <Cell><Data ss:Type="Number">37.869999999999997</Data></Cell>
   </Row>
   <Row>
    <Cell ss:StyleID="s63"><Data ss:Type="DateTime">2014-05-06T15:46:12.000</Data></Cell>
    <Cell><Data ss:Type="Number">-0.8</Data></Cell>
    <Cell><Data ss:Type="Number">1</Data></Cell>
    <Cell><Data ss:Type="Number">81.599999999999994</Data></Cell>
    <Cell><Data ss:Type="Number">37.869999999999997</Data></Cell>
   </Row>
   <Row>
    <Cell ss:StyleID="s63"><Data ss:Type="DateTime">2014-05-06T15:46:13.000</Data></Cell>
    <Cell><Data ss:Type="Number">-0.8</Data></Cell>
    <Cell><Data ss:Type="Number">0.9</Data></Cell>
    <Cell><Data ss:Type="Number">81.599999999999994</Data></Cell>
    <Cell><Data ss:Type="Number">37.869999999999997</Data></Cell>
   </Row>
   <Row>
    <Cell ss:StyleID="s63"><Data ss:Type="DateTime">2014-05-06T15:46:14.000</Data></Cell>
    <Cell><Data ss:Type="Number">-0.8</Data></Cell>
    <Cell><Data ss:Type="Number">0.9</Data></Cell>
    <Cell><Data ss:Type="Number">80.5</Data></Cell>
    <Cell><Data ss:Type="Number">37.869999999999997</Data></Cell>
   </Row>
   <Row>
    <Cell ss:StyleID="s63"><Data ss:Type="DateTime">2014-05-06T15:46:15.000</Data></Cell>
    <Cell><Data ss:Type="Number">-0.8</Data></Cell>
    <Cell><Data ss:Type="Number">0.9</Data></Cell>
    <Cell><Data ss:Type="Number">80.5</Data></Cell>
    <Cell><Data ss:Type="Number">37.86</Data></Cell>
   </Row>
   <Row>
    <Cell ss:StyleID="s63"><Data ss:Type="DateTime">2014-05-06T15:46:16.000</Data></Cell>
    <Cell><Data ss:Type="Number">-0.8</Data></Cell>
    <Cell><Data ss:Type="Number">0.9</Data></Cell>
    <Cell><Data ss:Type="Number">79.2</Data></Cell>
    <Cell><Data ss:Type="Number">37.86</Data></Cell>
   </Row>
   <Row>
    <Cell ss:StyleID="s63"><Data ss:Type="DateTime">2014-05-06T15:46:17.000</Data></Cell>
    <Cell><Data ss:Type="Number">-0.8</Data></Cell>
    <Cell><Data ss:Type="Number">0.9</Data></Cell>
    <Cell><Data ss:Type="Number">77</Data></Cell>
    <Cell><Data ss:Type="Number">37.86</Data></Cell>
   </Row>
   <Row>
    <Cell ss:StyleID="s63"><Data ss:Type="DateTime">2014-05-06T15:46:18.000</Data></Cell>
    <Cell><Data ss:Type="Number">-0.8</Data></Cell>
    <Cell><Data ss:Type="Number">0.9</Data></Cell>
    <Cell><Data ss:Type="Number">77</Data></Cell>
    <Cell><Data ss:Type="Number">37.86</Data></Cell>
   </Row>
   <Row>
    <Cell ss:StyleID="s63"><Data ss:Type="DateTime">2014-05-06T15:46:19.000</Data></Cell>
    <Cell><Data ss:Type="Number">-0.8</Data></Cell>
    <Cell><Data ss:Type="Number">0.9</Data></Cell>
    <Cell><Data ss:Type="Number">77</Data></Cell>
    <Cell><Data ss:Type="Number">37.85</Data></Cell>
   </Row>
   <Row>
    <Cell ss:StyleID="s63"><Data ss:Type="DateTime">2014-05-06T15:46:20.000</Data></Cell>
    <Cell><Data ss:Type="Number">-0.8</Data></Cell>
    <Cell><Data ss:Type="Number">0.9</Data></Cell>
    <Cell><Data ss:Type="Number">74.8</Data></Cell>
    <Cell><Data ss:Type="Number">37.85</Data></Cell>
   </Row>
   <Row>
    <Cell ss:StyleID="s63"><Data ss:Type="DateTime">2014-05-06T15:46:21.000</Data></Cell>
    <Cell><Data ss:Type="Number">-0.8</Data></Cell>
    <Cell><Data ss:Type="Number">1</Data></Cell>
    <Cell><Data ss:Type="Number">74.3</Data></Cell>
    <Cell><Data ss:Type="Number">37.85</Data></Cell>
   </Row>
   <Row>
    <Cell ss:StyleID="s63"><Data ss:Type="DateTime">2014-05-06T15:46:22.000</Data></Cell>
    <Cell><Data ss:Type="Number">-0.7</Data></Cell>
    <Cell><Data ss:Type="Number">1</Data></Cell>
    <Cell><Data ss:Type="Number">74</Data></Cell>
    <Cell><Data ss:Type="Number">37.85</Data></Cell>
   </Row>
   <Row>
    <Cell ss:StyleID="s63"><Data ss:Type="DateTime">2014-05-06T15:46:23.000</Data></Cell>
    <Cell><Data ss:Type="Number">-0.6</Data></Cell>
    <Cell><Data ss:Type="Number">1.1000000000000001</Data></Cell>
    <Cell><Data ss:Type="Number">73.5</Data></Cell>
    <Cell><Data ss:Type="Number">37.85</Data></Cell>
   </Row>
   <Row>
    <Cell ss:StyleID="s63"><Data ss:Type="DateTime">2014-05-06T15:46:24.000</Data></Cell>
    <Cell><Data ss:Type="Number">-0.6</Data></Cell>
    <Cell><Data ss:Type="Number">1.1000000000000001</Data></Cell>
    <Cell><Data ss:Type="Number">73.2</Data></Cell>
    <Cell><Data ss:Type="Number">37.85</Data></Cell>
   </Row>
   <Row>
    <Cell ss:StyleID="s63"><Data ss:Type="DateTime">2014-05-06T15:46:25.000</Data></Cell>
    <Cell><Data ss:Type="Number">-0.6</Data></Cell>
    <Cell><Data ss:Type="Number">1.1000000000000001</Data></Cell>
    <Cell><Data ss:Type="Number">72.599999999999994</Data></Cell>
    <Cell><Data ss:Type="Number">37.85</Data></Cell>
   </Row>
   <Row>
    <Cell ss:StyleID="s63"><Data ss:Type="DateTime">2014-05-06T15:46:26.000</Data></Cell>
    <Cell><Data ss:Type="Number">-0.5</Data></Cell>
    <Cell><Data ss:Type="Number">1.1000000000000001</Data></Cell>
    <Cell><Data ss:Type="Number">72.400000000000006</Data></Cell>
    <Cell><Data ss:Type="Number">37.85</Data></Cell>
   </Row>
   <Row>
    <Cell ss:StyleID="s63"><Data ss:Type="DateTime">2014-05-06T15:46:27.000</Data></Cell>
    <Cell><Data ss:Type="Number">-0.6</Data></Cell>
    <Cell><Data ss:Type="Number">1.1000000000000001</Data></Cell>
    <Cell><Data ss:Type="Number">71.8</Data></Cell>
    <Cell><Data ss:Type="Number">37.85</Data></Cell>
   </Row>
   <Row>
    <Cell ss:StyleID="s63"><Data ss:Type="DateTime">2014-05-06T15:46:28.000</Data></Cell>
    <Cell><Data ss:Type="Number">-0.6</Data></Cell>
    <Cell><Data ss:Type="Number">1.1000000000000001</Data></Cell>
    <Cell><Data ss:Type="Number">71.8</Data></Cell>
    <Cell><Data ss:Type="Number">37.85</Data></Cell>
   </Row>
   <Row>
    <Cell ss:StyleID="s63"><Data ss:Type="DateTime">2014-05-06T15:46:29.000</Data></Cell>
    <Cell><Data ss:Type="Number">-0.6</Data></Cell>
    <Cell><Data ss:Type="Number">1.1000000000000001</Data></Cell>
    <Cell><Data ss:Type="Number">70.7</Data></Cell>
    <Cell><Data ss:Type="Number">37.85</Data></Cell>
   </Row>
   <Row>
    <Cell ss:StyleID="s63"><Data ss:Type="DateTime">2014-05-06T15:46:30.000</Data></Cell>
    <Cell><Data ss:Type="Number">-0.6</Data></Cell>
    <Cell><Data ss:Type="Number">1</Data></Cell>
    <Cell><Data ss:Type="Number">69.8</Data></Cell>
    <Cell><Data ss:Type="Number">37.85</Data></Cell>
   </Row>
   <Row>
    <Cell ss:StyleID="s63"><Data ss:Type="DateTime">2014-05-06T15:46:31.000</Data></Cell>
    <Cell><Data ss:Type="Number">-0.6</Data></Cell>
    <Cell><Data ss:Type="Number">1</Data></Cell>
    <Cell><Data ss:Type="Number">69.8</Data></Cell>
    <Cell><Data ss:Type="Number">37.85</Data></Cell>
   </Row>
   <Row>
    <Cell ss:StyleID="s63"><Data ss:Type="DateTime">2014-05-06T15:46:32.000</Data></Cell>
    <Cell><Data ss:Type="Number">-0.6</Data></Cell>
    <Cell><Data ss:Type="Number">1</Data></Cell>
    <Cell><Data ss:Type="Number">69.8</Data></Cell>
    <Cell><Data ss:Type="Number">37.85</Data></Cell>
   </Row>
   <Row>
    <Cell ss:StyleID="s63"><Data ss:Type="DateTime">2014-05-06T15:46:33.000</Data></Cell>
    <Cell><Data ss:Type="Number">-0.6</Data></Cell>
    <Cell><Data ss:Type="Number">1</Data></Cell>
    <Cell><Data ss:Type="Number">69.099999999999994</Data></Cell>
    <Cell><Data ss:Type="Number">37.85</Data></Cell>
   </Row>
   <Row>
    <Cell ss:StyleID="s63"><Data ss:Type="DateTime">2014-05-06T15:46:34.000</Data></Cell>
    <Cell><Data ss:Type="Number">-0.6</Data></Cell>
    <Cell><Data ss:Type="Number">1</Data></Cell>
    <Cell><Data ss:Type="Number">69.3</Data></Cell>
    <Cell><Data ss:Type="Number">37.85</Data></Cell>
   </Row>
   <Row>
    <Cell ss:StyleID="s63"><Data ss:Type="DateTime">2014-05-06T15:46:35.000</Data></Cell>
    <Cell><Data ss:Type="Number">-0.6</Data></Cell>
    <Cell><Data ss:Type="Number">1</Data></Cell>
    <Cell><Data ss:Type="Number">69.900000000000006</Data></Cell>
    <Cell><Data ss:Type="Number">37.85</Data></Cell>
   </Row>
   <Row>
    <Cell ss:StyleID="s63"><Data ss:Type="DateTime">2014-05-06T15:46:36.000</Data></Cell>
    <Cell><Data ss:Type="Number">-0.6</Data></Cell>
    <Cell><Data ss:Type="Number">1</Data></Cell>
    <Cell><Data ss:Type="Number">69.900000000000006</Data></Cell>
    <Cell><Data ss:Type="Number">37.85</Data></Cell>
   </Row>
   <Row>
    <Cell ss:StyleID="s63"><Data ss:Type="DateTime">2014-05-06T15:46:37.000</Data></Cell>
    <Cell><Data ss:Type="Number">-0.6</Data></Cell>
    <Cell><Data ss:Type="Number">1</Data></Cell>
    <Cell><Data ss:Type="Number">69.7</Data></Cell>
    <Cell><Data ss:Type="Number">37.85</Data></Cell>
   </Row>
   <Row>
    <Cell ss:StyleID="s63"><Data ss:Type="DateTime">2014-05-06T15:46:38.000</Data></Cell>
    <Cell><Data ss:Type="Number">-0.7</Data></Cell>
    <Cell><Data ss:Type="Number">1</Data></Cell>
    <Cell><Data ss:Type="Number">69.7</Data></Cell>
    <Cell><Data ss:Type="Number">37.86</Data></Cell>
   </Row>
   <Row>
    <Cell ss:StyleID="s63"><Data ss:Type="DateTime">2014-05-06T15:46:39.000</Data></Cell>
    <Cell><Data ss:Type="Number">-0.6</Data></Cell>
    <Cell><Data ss:Type="Number">1</Data></Cell>
    <Cell><Data ss:Type="Number">69.599999999999994</Data></Cell>
    <Cell><Data ss:Type="Number">37.86</Data></Cell>
   </Row>
   <Row>
    <Cell ss:StyleID="s63"><Data ss:Type="DateTime">2014-05-06T15:46:40.000</Data></Cell>
    <Cell><Data ss:Type="Number">-0.6</Data></Cell>
    <Cell><Data ss:Type="Number">1.1000000000000001</Data></Cell>
    <Cell><Data ss:Type="Number">69.3</Data></Cell>
    <Cell><Data ss:Type="Number">37.86</Data></Cell>
   </Row>
   <Row>
    <Cell ss:StyleID="s63"><Data ss:Type="DateTime">2014-05-06T15:46:41.000</Data></Cell>
    <Cell><Data ss:Type="Number">-0.7</Data></Cell>
    <Cell><Data ss:Type="Number">1.1000000000000001</Data></Cell>
    <Cell><Data ss:Type="Number">69.3</Data></Cell>
    <Cell><Data ss:Type="Number">37.86</Data></Cell>
   </Row>
   <Row>
    <Cell ss:StyleID="s63"><Data ss:Type="DateTime">2014-05-06T15:46:42.000</Data></Cell>
    <Cell><Data ss:Type="Number">-0.7</Data></Cell>
    <Cell><Data ss:Type="Number">1.2</Data></Cell>
    <Cell><Data ss:Type="Number">69</Data></Cell>
    <Cell><Data ss:Type="Number">37.86</Data></Cell>
   </Row>
   <Row>
    <Cell ss:StyleID="s63"><Data ss:Type="DateTime">2014-05-06T15:46:43.000</Data></Cell>
    <Cell><Data ss:Type="Number">-0.7</Data></Cell>
    <Cell><Data ss:Type="Number">1.3</Data></Cell>
    <Cell><Data ss:Type="Number">69</Data></Cell>
    <Cell><Data ss:Type="Number">37.86</Data></Cell>
   </Row>
   <Row>
    <Cell ss:StyleID="s63"><Data ss:Type="DateTime">2014-05-06T15:46:44.000</Data></Cell>
    <Cell><Data ss:Type="Number">-0.7</Data></Cell>
    <Cell><Data ss:Type="Number">1.3</Data></Cell>
    <Cell><Data ss:Type="Number">69.099999999999994</Data></Cell>
    <Cell><Data ss:Type="Number">37.86</Data></Cell>
   </Row>
   <Row>
    <Cell ss:StyleID="s63"><Data ss:Type="DateTime">2014-05-06T15:46:45.000</Data></Cell>
    <Cell><Data ss:Type="Number">-0.7</Data></Cell>
    <Cell><Data ss:Type="Number">1.4</Data></Cell>
    <Cell><Data ss:Type="Number">69.099999999999994</Data></Cell>
    <Cell><Data ss:Type="Number">37.86</Data></Cell>
   </Row>
   <Row>
    <Cell ss:StyleID="s63"><Data ss:Type="DateTime">2014-05-06T15:46:46.000</Data></Cell>
    <Cell><Data ss:Type="Number">-0.7</Data></Cell>
    <Cell><Data ss:Type="Number">1.6</Data></Cell>
    <Cell><Data ss:Type="Number">69.099999999999994</Data></Cell>
    <Cell><Data ss:Type="Number">37.86</Data></Cell>
   </Row>
   <Row>
    <Cell ss:StyleID="s63"><Data ss:Type="DateTime">2014-05-06T15:46:47.000</Data></Cell>
    <Cell><Data ss:Type="Number">-0.7</Data></Cell>
    <Cell><Data ss:Type="Number">2</Data></Cell>
    <Cell><Data ss:Type="Number">69.400000000000006</Data></Cell>
    <Cell><Data ss:Type="Number">37.86</Data></Cell>
   </Row>
   <Row>
    <Cell ss:StyleID="s63"><Data ss:Type="DateTime">2014-05-06T15:46:48.000</Data></Cell>
    <Cell><Data ss:Type="Number">-0.7</Data></Cell>
    <Cell><Data ss:Type="Number">2.4</Data></Cell>
    <Cell><Data ss:Type="Number">69.599999999999994</Data></Cell>
    <Cell><Data ss:Type="Number">37.86</Data></Cell>
   </Row>
   <Row>
    <Cell ss:StyleID="s63"><Data ss:Type="DateTime">2014-05-06T15:46:49.000</Data></Cell>
    <Cell><Data ss:Type="Number">-0.7</Data></Cell>
    <Cell><Data ss:Type="Number">2.9</Data></Cell>
    <Cell><Data ss:Type="Number">69.599999999999994</Data></Cell>
    <Cell><Data ss:Type="Number">37.86</Data></Cell>
   </Row>
   <Row>
    <Cell ss:StyleID="s63"><Data ss:Type="DateTime">2014-05-06T15:46:50.000</Data></Cell>
    <Cell><Data ss:Type="Number">-0.8</Data></Cell>
    <Cell><Data ss:Type="Number">3.6</Data></Cell>
    <Cell><Data ss:Type="Number">69.599999999999994</Data></Cell>
    <Cell><Data ss:Type="Number">37.86</Data></Cell>
   </Row>
   <Row>
    <Cell ss:StyleID="s63"><Data ss:Type="DateTime">2014-05-06T15:46:51.000</Data></Cell>
    <Cell><Data ss:Type="Number">-0.8</Data></Cell>
    <Cell><Data ss:Type="Number">4.5</Data></Cell>
    <Cell><Data ss:Type="Number">69.7</Data></Cell>
    <Cell><Data ss:Type="Number">37.86</Data></Cell>
   </Row>
   <Row>
    <Cell ss:StyleID="s63"><Data ss:Type="DateTime">2014-05-06T15:46:52.000</Data></Cell>
    <Cell><Data ss:Type="Number">-0.6</Data></Cell>
    <Cell><Data ss:Type="Number">5.4</Data></Cell>
    <Cell><Data ss:Type="Number">69.900000000000006</Data></Cell>
    <Cell><Data ss:Type="Number">37.86</Data></Cell>
   </Row>
   <Row>
    <Cell ss:StyleID="s63"><Data ss:Type="DateTime">2014-05-06T15:46:53.000</Data></Cell>
    <Cell><Data ss:Type="Number">-0.5</Data></Cell>
    <Cell><Data ss:Type="Number">6.2</Data></Cell>
    <Cell><Data ss:Type="Number">69.5</Data></Cell>
    <Cell><Data ss:Type="Number">37.86</Data></Cell>
   </Row>
   <Row>
    <Cell ss:StyleID="s63"><Data ss:Type="DateTime">2014-05-06T15:46:54.000</Data></Cell>
    <Cell><Data ss:Type="Number">-0.4</Data></Cell>
    <Cell><Data ss:Type="Number">7.1</Data></Cell>
    <Cell><Data ss:Type="Number">69.5</Data></Cell>
    <Cell><Data ss:Type="Number">37.86</Data></Cell>
   </Row>
   <Row>
    <Cell ss:StyleID="s63"><Data ss:Type="DateTime">2014-05-06T15:46:55.000</Data></Cell>
    <Cell><Data ss:Type="Number">-0.3</Data></Cell>
    <Cell><Data ss:Type="Number">7</Data></Cell>
    <Cell><Data ss:Type="Number">69.400000000000006</Data></Cell>
    <Cell><Data ss:Type="Number">37.86</Data></Cell>
   </Row>
   <Row>
    <Cell ss:StyleID="s63"><Data ss:Type="DateTime">2014-05-06T15:46:56.000</Data></Cell>
    <Cell><Data ss:Type="Number">-0.2</Data></Cell>
    <Cell><Data ss:Type="Number">6.4</Data></Cell>
    <Cell><Data ss:Type="Number">69.400000000000006</Data></Cell>
    <Cell><Data ss:Type="Number">37.86</Data></Cell>
   </Row>
   <Row>
    <Cell ss:StyleID="s63"><Data ss:Type="DateTime">2014-05-06T15:46:57.000</Data></Cell>
    <Cell><Data ss:Type="Number">-0.1</Data></Cell>
    <Cell><Data ss:Type="Number">5.9</Data></Cell>
    <Cell><Data ss:Type="Number">69.599999999999994</Data></Cell>
    <Cell><Data ss:Type="Number">37.86</Data></Cell>
   </Row>
   <Row>
    <Cell ss:StyleID="s63"><Data ss:Type="DateTime">2014-05-06T15:46:58.000</Data></Cell>
    <Cell><Data ss:Type="Number">-0.1</Data></Cell>
    <Cell><Data ss:Type="Number">5.2</Data></Cell>
    <Cell><Data ss:Type="Number">69.599999999999994</Data></Cell>
    <Cell><Data ss:Type="Number">37.86</Data></Cell>
   </Row>
   <Row>
    <Cell ss:StyleID="s63"><Data ss:Type="DateTime">2014-05-06T15:46:59.000</Data></Cell>
    <Cell><Data ss:Type="Number">-0.2</Data></Cell>
    <Cell><Data ss:Type="Number">4.0999999999999996</Data></Cell>
    <Cell><Data ss:Type="Number">69.599999999999994</Data></Cell>
    <Cell><Data ss:Type="Number">37.86</Data></Cell>
   </Row>
   <Row>
    <Cell ss:StyleID="s63"><Data ss:Type="DateTime">2014-05-06T15:47:00.000</Data></Cell>
    <Cell><Data ss:Type="Number">-0.3</Data></Cell>
    <Cell><Data ss:Type="Number">3.3</Data></Cell>
    <Cell><Data ss:Type="Number">70.3</Data></Cell>
    <Cell><Data ss:Type="Number">37.86</Data></Cell>
   </Row>
   <Row>
    <Cell ss:StyleID="s63"><Data ss:Type="DateTime">2014-05-06T15:47:01.000</Data></Cell>
    <Cell><Data ss:Type="Number">-0.5</Data></Cell>
    <Cell><Data ss:Type="Number">2.8</Data></Cell>
    <Cell><Data ss:Type="Number">70.3</Data></Cell>
    <Cell><Data ss:Type="Number">37.86</Data></Cell>
   </Row>
   <Row>
    <Cell ss:StyleID="s63"><Data ss:Type="DateTime">2014-05-06T15:47:02.000</Data></Cell>
    <Cell><Data ss:Type="Number">-0.5</Data></Cell>
    <Cell><Data ss:Type="Number">2.4</Data></Cell>
    <Cell><Data ss:Type="Number">70.900000000000006</Data></Cell>
    <Cell><Data ss:Type="Number">37.85</Data></Cell>
   </Row>
   <Row>
    <Cell ss:StyleID="s63"><Data ss:Type="DateTime">2014-05-06T15:47:03.000</Data></Cell>
    <Cell><Data ss:Type="Number">-0.5</Data></Cell>
    <Cell><Data ss:Type="Number">2.1</Data></Cell>
    <Cell><Data ss:Type="Number">70.900000000000006</Data></Cell>
    <Cell><Data ss:Type="Number">37.85</Data></Cell>
   </Row>
   <Row>
    <Cell ss:StyleID="s63"><Data ss:Type="DateTime">2014-05-06T15:47:04.000</Data></Cell>
    <Cell><Data ss:Type="Number">-0.6</Data></Cell>
    <Cell><Data ss:Type="Number">1.8</Data></Cell>
    <Cell><Data ss:Type="Number">71</Data></Cell>
    <Cell><Data ss:Type="Number">37.85</Data></Cell>
   </Row>
   <Row>
    <Cell ss:StyleID="s63"><Data ss:Type="DateTime">2014-05-06T15:47:05.000</Data></Cell>
    <Cell><Data ss:Type="Number">-0.6</Data></Cell>
    <Cell><Data ss:Type="Number">1.5</Data></Cell>
    <Cell><Data ss:Type="Number">71.2</Data></Cell>
    <Cell><Data ss:Type="Number">37.85</Data></Cell>
   </Row>
   <Row>
    <Cell ss:StyleID="s63"><Data ss:Type="DateTime">2014-05-06T15:47:06.000</Data></Cell>
    <Cell><Data ss:Type="Number">-0.6</Data></Cell>
    <Cell><Data ss:Type="Number">1.3</Data></Cell>
    <Cell><Data ss:Type="Number">71.099999999999994</Data></Cell>
    <Cell><Data ss:Type="Number">37.85</Data></Cell>
   </Row>
   <Row>
    <Cell ss:StyleID="s63"><Data ss:Type="DateTime">2014-05-06T15:47:07.000</Data></Cell>
    <Cell><Data ss:Type="Number">-0.6</Data></Cell>
    <Cell><Data ss:Type="Number">1.2</Data></Cell>
    <Cell><Data ss:Type="Number">71.2</Data></Cell>
    <Cell><Data ss:Type="Number">37.85</Data></Cell>
   </Row>
   <Row>
    <Cell ss:StyleID="s63"><Data ss:Type="DateTime">2014-05-06T15:47:08.000</Data></Cell>
    <Cell><Data ss:Type="Number">-0.6</Data></Cell>
    <Cell><Data ss:Type="Number">1.1000000000000001</Data></Cell>
    <Cell><Data ss:Type="Number">71.2</Data></Cell>
    <Cell><Data ss:Type="Number">37.85</Data></Cell>
   </Row>
   <Row>
    <Cell ss:StyleID="s63"><Data ss:Type="DateTime">2014-05-06T15:47:09.000</Data></Cell>
    <Cell><Data ss:Type="Number">-0.5</Data></Cell>
    <Cell><Data ss:Type="Number">1</Data></Cell>
    <Cell><Data ss:Type="Number">71.2</Data></Cell>
    <Cell><Data ss:Type="Number">37.85</Data></Cell>
   </Row>
   <Row>
    <Cell ss:StyleID="s63"><Data ss:Type="DateTime">2014-05-06T15:47:10.000</Data></Cell>
    <Cell><Data ss:Type="Number">-0.5</Data></Cell>
    <Cell><Data ss:Type="Number">0.9</Data></Cell>
    <Cell><Data ss:Type="Number">71.599999999999994</Data></Cell>
    <Cell><Data ss:Type="Number">37.85</Data></Cell>
   </Row>
   <Row>
    <Cell ss:StyleID="s63"><Data ss:Type="DateTime">2014-05-06T15:47:11.000</Data></Cell>
    <Cell><Data ss:Type="Number">-0.5</Data></Cell>
    <Cell><Data ss:Type="Number">0.9</Data></Cell>
    <Cell><Data ss:Type="Number">72.3</Data></Cell>
    <Cell><Data ss:Type="Number">37.85</Data></Cell>
   </Row>
   <Row>
    <Cell ss:StyleID="s63"><Data ss:Type="DateTime">2014-05-06T15:47:12.000</Data></Cell>
    <Cell><Data ss:Type="Number">-0.5</Data></Cell>
    <Cell><Data ss:Type="Number">1</Data></Cell>
    <Cell><Data ss:Type="Number">72.3</Data></Cell>
    <Cell><Data ss:Type="Number">37.85</Data></Cell>
   </Row>
   <Row>
    <Cell ss:StyleID="s63"><Data ss:Type="DateTime">2014-05-06T15:47:13.000</Data></Cell>
    <Cell><Data ss:Type="Number">-0.5</Data></Cell>
    <Cell><Data ss:Type="Number">1</Data></Cell>
    <Cell><Data ss:Type="Number">72.5</Data></Cell>
    <Cell><Data ss:Type="Number">37.85</Data></Cell>
   </Row>
   <Row>
    <Cell ss:StyleID="s63"><Data ss:Type="DateTime">2014-05-06T15:47:14.000</Data></Cell>
    <Cell><Data ss:Type="Number">-0.5</Data></Cell>
    <Cell><Data ss:Type="Number">1.1000000000000001</Data></Cell>
    <Cell><Data ss:Type="Number">72.5</Data></Cell>
    <Cell><Data ss:Type="Number">37.85</Data></Cell>
   </Row>
   <Row>
    <Cell ss:StyleID="s63"><Data ss:Type="DateTime">2014-05-06T15:47:15.000</Data></Cell>
    <Cell><Data ss:Type="Number">-0.5</Data></Cell>
    <Cell><Data ss:Type="Number">1.1000000000000001</Data></Cell>
    <Cell><Data ss:Type="Number">72.5</Data></Cell>
    <Cell><Data ss:Type="Number">37.85</Data></Cell>
   </Row>
   <Row>
    <Cell ss:StyleID="s63"><Data ss:Type="DateTime">2014-05-06T15:47:16.000</Data></Cell>
    <Cell><Data ss:Type="Number">-0.5</Data></Cell>
    <Cell><Data ss:Type="Number">1.1000000000000001</Data></Cell>
    <Cell><Data ss:Type="Number">72.5</Data></Cell>
    <Cell><Data ss:Type="Number">37.85</Data></Cell>
   </Row>
   <Row>
    <Cell ss:StyleID="s63"><Data ss:Type="DateTime">2014-05-06T15:47:17.000</Data></Cell>
    <Cell><Data ss:Type="Number">-0.5</Data></Cell>
    <Cell><Data ss:Type="Number">1.2</Data></Cell>
    <Cell><Data ss:Type="Number">72.5</Data></Cell>
    <Cell><Data ss:Type="Number">37.85</Data></Cell>
   </Row>
   <Row>
    <Cell ss:StyleID="s63"><Data ss:Type="DateTime">2014-05-06T15:47:18.000</Data></Cell>
    <Cell><Data ss:Type="Number">-0.5</Data></Cell>
    <Cell><Data ss:Type="Number">1.2</Data></Cell>
    <Cell><Data ss:Type="Number">72.5</Data></Cell>
    <Cell><Data ss:Type="Number">37.85</Data></Cell>
   </Row>
   <Row>
    <Cell ss:StyleID="s63"><Data ss:Type="DateTime">2014-05-06T15:47:19.000</Data></Cell>
    <Cell><Data ss:Type="Number">-0.5</Data></Cell>
    <Cell><Data ss:Type="Number">1.2</Data></Cell>
    <Cell><Data ss:Type="Number">72.5</Data></Cell>
    <Cell><Data ss:Type="Number">37.85</Data></Cell>
   </Row>
   <Row>
    <Cell ss:StyleID="s63"><Data ss:Type="DateTime">2014-05-06T15:47:20.000</Data></Cell>
    <Cell><Data ss:Type="Number">-0.4</Data></Cell>
    <Cell><Data ss:Type="Number">1.2</Data></Cell>
    <Cell><Data ss:Type="Number">72.8</Data></Cell>
    <Cell><Data ss:Type="Number">37.85</Data></Cell>
   </Row>
   <Row>
    <Cell ss:StyleID="s63"><Data ss:Type="DateTime">2014-05-06T15:47:21.000</Data></Cell>
    <Cell><Data ss:Type="Number">-0.4</Data></Cell>
    <Cell><Data ss:Type="Number">1.2</Data></Cell>
    <Cell><Data ss:Type="Number">72.8</Data></Cell>
    <Cell><Data ss:Type="Number">37.85</Data></Cell>
   </Row>
   <Row>
    <Cell ss:StyleID="s63"><Data ss:Type="DateTime">2014-05-06T15:47:22.000</Data></Cell>
    <Cell><Data ss:Type="Number">-0.4</Data></Cell>
    <Cell><Data ss:Type="Number">1.2</Data></Cell>
    <Cell><Data ss:Type="Number">72.8</Data></Cell>
    <Cell><Data ss:Type="Number">37.85</Data></Cell>
   </Row>
   <Row>
    <Cell ss:StyleID="s63"><Data ss:Type="DateTime">2014-05-06T15:47:23.000</Data></Cell>
    <Cell><Data ss:Type="Number">-0.4</Data></Cell>
    <Cell><Data ss:Type="Number">1.2</Data></Cell>
    <Cell><Data ss:Type="Number">73.099999999999994</Data></Cell>
    <Cell><Data ss:Type="Number">37.85</Data></Cell>
   </Row>
   <Row>
    <Cell ss:StyleID="s63"><Data ss:Type="DateTime">2014-05-06T15:47:24.000</Data></Cell>
    <Cell><Data ss:Type="Number">-0.4</Data></Cell>
    <Cell><Data ss:Type="Number">1.1000000000000001</Data></Cell>
    <Cell><Data ss:Type="Number">73.5</Data></Cell>
    <Cell><Data ss:Type="Number">37.85</Data></Cell>
   </Row>
   <Row>
    <Cell ss:StyleID="s63"><Data ss:Type="DateTime">2014-05-06T15:47:25.000</Data></Cell>
    <Cell><Data ss:Type="Number">-0.5</Data></Cell>
    <Cell><Data ss:Type="Number">1.1000000000000001</Data></Cell>
    <Cell><Data ss:Type="Number">73.400000000000006</Data></Cell>
    <Cell><Data ss:Type="Number">37.85</Data></Cell>
   </Row>
   <Row>
    <Cell ss:StyleID="s63"><Data ss:Type="DateTime">2014-05-06T15:47:26.000</Data></Cell>
    <Cell><Data ss:Type="Number">-0.5</Data></Cell>
    <Cell><Data ss:Type="Number">1.1000000000000001</Data></Cell>
    <Cell><Data ss:Type="Number">73</Data></Cell>
    <Cell><Data ss:Type="Number">37.85</Data></Cell>
   </Row>
   <Row>
    <Cell ss:StyleID="s63"><Data ss:Type="DateTime">2014-05-06T15:47:27.000</Data></Cell>
    <Cell><Data ss:Type="Number">-0.6</Data></Cell>
    <Cell><Data ss:Type="Number">1.1000000000000001</Data></Cell>
    <Cell><Data ss:Type="Number">73</Data></Cell>
    <Cell><Data ss:Type="Number">37.85</Data></Cell>
   </Row>
   <Row>
    <Cell ss:StyleID="s63"><Data ss:Type="DateTime">2014-05-06T15:47:28.000</Data></Cell>
    <Cell><Data ss:Type="Number">-0.7</Data></Cell>
    <Cell><Data ss:Type="Number">1.2</Data></Cell>
    <Cell><Data ss:Type="Number">72.7</Data></Cell>
    <Cell><Data ss:Type="Number">37.85</Data></Cell>
   </Row>
   <Row>
    <Cell ss:StyleID="s63"><Data ss:Type="DateTime">2014-05-06T15:47:29.000</Data></Cell>
    <Cell><Data ss:Type="Number">-0.7</Data></Cell>
    <Cell><Data ss:Type="Number">1.4</Data></Cell>
    <Cell><Data ss:Type="Number">72.2</Data></Cell>
    <Cell><Data ss:Type="Number">37.85</Data></Cell>
   </Row>
   <Row>
    <Cell ss:StyleID="s63"><Data ss:Type="DateTime">2014-05-06T15:47:30.000</Data></Cell>
    <Cell><Data ss:Type="Number">-0.7</Data></Cell>
    <Cell><Data ss:Type="Number">1.5</Data></Cell>
    <Cell><Data ss:Type="Number">72.2</Data></Cell>
    <Cell><Data ss:Type="Number">37.840000000000003</Data></Cell>
   </Row>
   <Row>
    <Cell ss:StyleID="s63"><Data ss:Type="DateTime">2014-05-06T15:47:31.000</Data></Cell>
    <Cell><Data ss:Type="Number">-0.7</Data></Cell>
    <Cell><Data ss:Type="Number">1.6</Data></Cell>
    <Cell><Data ss:Type="Number">71.8</Data></Cell>
    <Cell><Data ss:Type="Number">37.840000000000003</Data></Cell>
   </Row>
   <Row>
    <Cell ss:StyleID="s63"><Data ss:Type="DateTime">2014-05-06T15:47:32.000</Data></Cell>
    <Cell><Data ss:Type="Number">-0.7</Data></Cell>
    <Cell><Data ss:Type="Number">1.7</Data></Cell>
    <Cell><Data ss:Type="Number">71.400000000000006</Data></Cell>
    <Cell><Data ss:Type="Number">37.840000000000003</Data></Cell>
   </Row>
   <Row>
    <Cell ss:StyleID="s63"><Data ss:Type="DateTime">2014-05-06T15:47:33.000</Data></Cell>
    <Cell><Data ss:Type="Number">-0.6</Data></Cell>
    <Cell><Data ss:Type="Number">2.1</Data></Cell>
    <Cell><Data ss:Type="Number">71.400000000000006</Data></Cell>
    <Cell><Data ss:Type="Number">37.840000000000003</Data></Cell>
   </Row>
   <Row>
    <Cell ss:StyleID="s63"><Data ss:Type="DateTime">2014-05-06T15:47:34.000</Data></Cell>
    <Cell><Data ss:Type="Number">-0.6</Data></Cell>
    <Cell><Data ss:Type="Number">2.5</Data></Cell>
    <Cell><Data ss:Type="Number">71.400000000000006</Data></Cell>
    <Cell><Data ss:Type="Number">37.840000000000003</Data></Cell>
   </Row>
   <Row>
    <Cell ss:StyleID="s63"><Data ss:Type="DateTime">2014-05-06T15:47:35.000</Data></Cell>
    <Cell><Data ss:Type="Number">-0.6</Data></Cell>
    <Cell><Data ss:Type="Number">2.7</Data></Cell>
    <Cell><Data ss:Type="Number">71.3</Data></Cell>
    <Cell><Data ss:Type="Number">37.840000000000003</Data></Cell>
   </Row>
   <Row>
    <Cell ss:StyleID="s63"><Data ss:Type="DateTime">2014-05-06T15:47:36.000</Data></Cell>
    <Cell><Data ss:Type="Number">-0.5</Data></Cell>
    <Cell><Data ss:Type="Number">2.9</Data></Cell>
    <Cell><Data ss:Type="Number">71.2</Data></Cell>
    <Cell><Data ss:Type="Number">37.85</Data></Cell>
   </Row>
   <Row>
    <Cell ss:StyleID="s63"><Data ss:Type="DateTime">2014-05-06T15:47:37.000</Data></Cell>
    <Cell><Data ss:Type="Number">-0.5</Data></Cell>
    <Cell><Data ss:Type="Number">3.3</Data></Cell>
    <Cell><Data ss:Type="Number">71.2</Data></Cell>
    <Cell><Data ss:Type="Number">37.85</Data></Cell>
   </Row>
   <Row>
    <Cell ss:StyleID="s63"><Data ss:Type="DateTime">2014-05-06T15:47:38.000</Data></Cell>
    <Cell><Data ss:Type="Number">-0.4</Data></Cell>
    <Cell><Data ss:Type="Number">3.3</Data></Cell>
    <Cell><Data ss:Type="Number">71.099999999999994</Data></Cell>
    <Cell><Data ss:Type="Number">37.85</Data></Cell>
   </Row>
   <Row>
    <Cell ss:StyleID="s63"><Data ss:Type="DateTime">2014-05-06T15:47:39.000</Data></Cell>
    <Cell><Data ss:Type="Number">-0.4</Data></Cell>
    <Cell><Data ss:Type="Number">3.1</Data></Cell>
    <Cell><Data ss:Type="Number">71.099999999999994</Data></Cell>
    <Cell><Data ss:Type="Number">37.85</Data></Cell>
   </Row>
   <Row>
    <Cell ss:StyleID="s63"><Data ss:Type="DateTime">2014-05-06T15:47:40.000</Data></Cell>
    <Cell><Data ss:Type="Number">-0.4</Data></Cell>
    <Cell><Data ss:Type="Number">2.9</Data></Cell>
    <Cell><Data ss:Type="Number">71.099999999999994</Data></Cell>
    <Cell><Data ss:Type="Number">37.86</Data></Cell>
   </Row>
   <Row>
    <Cell ss:StyleID="s63"><Data ss:Type="DateTime">2014-05-06T15:47:41.000</Data></Cell>
    <Cell><Data ss:Type="Number">-0.3</Data></Cell>
    <Cell><Data ss:Type="Number">2.7</Data></Cell>
    <Cell><Data ss:Type="Number">71.3</Data></Cell>
    <Cell><Data ss:Type="Number">37.86</Data></Cell>
   </Row>
   <Row>
    <Cell ss:StyleID="s63"><Data ss:Type="DateTime">2014-05-06T15:47:42.000</Data></Cell>
    <Cell><Data ss:Type="Number">-0.2</Data></Cell>
    <Cell><Data ss:Type="Number">2.5</Data></Cell>
    <Cell><Data ss:Type="Number">71.3</Data></Cell>
    <Cell><Data ss:Type="Number">37.86</Data></Cell>
   </Row>
   <Row>
    <Cell ss:StyleID="s63"><Data ss:Type="DateTime">2014-05-06T15:47:43.000</Data></Cell>
    <Cell><Data ss:Type="Number">0</Data></Cell>
    <Cell><Data ss:Type="Number">2.2999999999999998</Data></Cell>
    <Cell><Data ss:Type="Number">71.400000000000006</Data></Cell>
    <Cell><Data ss:Type="Number">37.86</Data></Cell>
   </Row>
   <Row>
    <Cell ss:StyleID="s63"><Data ss:Type="DateTime">2014-05-06T15:47:44.000</Data></Cell>
    <Cell><Data ss:Type="Number">0</Data></Cell>
    <Cell><Data ss:Type="Number">2.1</Data></Cell>
    <Cell><Data ss:Type="Number">71.7</Data></Cell>
    <Cell><Data ss:Type="Number">37.86</Data></Cell>
   </Row>
   <Row>
    <Cell ss:StyleID="s63"><Data ss:Type="DateTime">2014-05-06T15:47:45.000</Data></Cell>
    <Cell><Data ss:Type="Number">0</Data></Cell>
    <Cell><Data ss:Type="Number">1.8</Data></Cell>
    <Cell><Data ss:Type="Number">71.7</Data></Cell>
    <Cell><Data ss:Type="Number">37.86</Data></Cell>
   </Row>
   <Row>
    <Cell ss:StyleID="s63"><Data ss:Type="DateTime">2014-05-06T15:47:46.000</Data></Cell>
    <Cell><Data ss:Type="Number">0</Data></Cell>
    <Cell><Data ss:Type="Number">1.7</Data></Cell>
    <Cell><Data ss:Type="Number">72.2</Data></Cell>
    <Cell><Data ss:Type="Number">37.86</Data></Cell>
   </Row>
   <Row>
    <Cell ss:StyleID="s63"><Data ss:Type="DateTime">2014-05-06T15:47:47.000</Data></Cell>
    <Cell><Data ss:Type="Number">0</Data></Cell>
    <Cell><Data ss:Type="Number">1.6</Data></Cell>
    <Cell><Data ss:Type="Number">72.2</Data></Cell>
    <Cell><Data ss:Type="Number">37.86</Data></Cell>
   </Row>
   <Row>
    <Cell ss:StyleID="s63"><Data ss:Type="DateTime">2014-05-06T15:47:48.000</Data></Cell>
    <Cell><Data ss:Type="Number">0</Data></Cell>
    <Cell><Data ss:Type="Number">1.6</Data></Cell>
    <Cell><Data ss:Type="Number">72.2</Data></Cell>
    <Cell><Data ss:Type="Number">37.86</Data></Cell>
   </Row>
   <Row>
    <Cell ss:StyleID="s63"><Data ss:Type="DateTime">2014-05-06T15:47:49.000</Data></Cell>
    <Cell><Data ss:Type="Number">0</Data></Cell>
    <Cell><Data ss:Type="Number">1.5</Data></Cell>
    <Cell><Data ss:Type="Number">72.099999999999994</Data></Cell>
    <Cell><Data ss:Type="Number">37.86</Data></Cell>
   </Row>
   <Row>
    <Cell ss:StyleID="s63"><Data ss:Type="DateTime">2014-05-06T15:47:50.000</Data></Cell>
    <Cell><Data ss:Type="Number">0</Data></Cell>
    <Cell><Data ss:Type="Number">1.5</Data></Cell>
    <Cell><Data ss:Type="Number">71.900000000000006</Data></Cell>
    <Cell><Data ss:Type="Number">37.86</Data></Cell>
   </Row>
   <Row>
    <Cell ss:StyleID="s63"><Data ss:Type="DateTime">2014-05-06T15:47:51.000</Data></Cell>
    <Cell><Data ss:Type="Number">0</Data></Cell>
    <Cell><Data ss:Type="Number">1.6</Data></Cell>
    <Cell><Data ss:Type="Number">71.599999999999994</Data></Cell>
    <Cell><Data ss:Type="Number">37.86</Data></Cell>
   </Row>
   <Row>
    <Cell ss:StyleID="s63"><Data ss:Type="DateTime">2014-05-06T15:47:52.000</Data></Cell>
    <Cell><Data ss:Type="Number">0</Data></Cell>
    <Cell><Data ss:Type="Number">1.7</Data></Cell>
    <Cell><Data ss:Type="Number">70.900000000000006</Data></Cell>
    <Cell><Data ss:Type="Number">37.86</Data></Cell>
   </Row>
   <Row>
    <Cell ss:StyleID="s63"><Data ss:Type="DateTime">2014-05-06T15:47:53.000</Data></Cell>
    <Cell><Data ss:Type="Number">0</Data></Cell>
    <Cell><Data ss:Type="Number">1.7</Data></Cell>
    <Cell><Data ss:Type="Number">70.900000000000006</Data></Cell>
    <Cell><Data ss:Type="Number">37.86</Data></Cell>
   </Row>
   <Row>
    <Cell ss:StyleID="s63"><Data ss:Type="DateTime">2014-05-06T15:47:54.000</Data></Cell>
    <Cell><Data ss:Type="Number">0.1</Data></Cell>
    <Cell><Data ss:Type="Number">1.9</Data></Cell>
    <Cell><Data ss:Type="Number">70.5</Data></Cell>
    <Cell><Data ss:Type="Number">37.86</Data></Cell>
   </Row>
   <Row>
    <Cell ss:StyleID="s63"><Data ss:Type="DateTime">2014-05-06T15:47:55.000</Data></Cell>
    <Cell><Data ss:Type="Number">0</Data></Cell>
    <Cell><Data ss:Type="Number">1.9</Data></Cell>
    <Cell><Data ss:Type="Number">70.2</Data></Cell>
    <Cell><Data ss:Type="Number">37.86</Data></Cell>
   </Row>
   <Row>
    <Cell ss:StyleID="s63"><Data ss:Type="DateTime">2014-05-06T15:47:56.000</Data></Cell>
    <Cell><Data ss:Type="Number">0</Data></Cell>
    <Cell><Data ss:Type="Number">1.9</Data></Cell>
    <Cell><Data ss:Type="Number">70.2</Data></Cell>
    <Cell><Data ss:Type="Number">37.86</Data></Cell>
   </Row>
   <Row>
    <Cell ss:StyleID="s63"><Data ss:Type="DateTime">2014-05-06T15:47:57.000</Data></Cell>
    <Cell><Data ss:Type="Number">0</Data></Cell>
    <Cell><Data ss:Type="Number">1.9</Data></Cell>
    <Cell><Data ss:Type="Number">69.8</Data></Cell>
    <Cell><Data ss:Type="Number">37.86</Data></Cell>
   </Row>
   <Row>
    <Cell ss:StyleID="s63"><Data ss:Type="DateTime">2014-05-06T15:47:58.000</Data></Cell>
    <Cell><Data ss:Type="Number">0</Data></Cell>
    <Cell><Data ss:Type="Number">1.9</Data></Cell>
    <Cell><Data ss:Type="Number">69.400000000000006</Data></Cell>
    <Cell><Data ss:Type="Number">37.86</Data></Cell>
   </Row>
   <Row>
    <Cell ss:StyleID="s63"><Data ss:Type="DateTime">2014-05-06T15:47:59.000</Data></Cell>
    <Cell><Data ss:Type="Number">0</Data></Cell>
    <Cell><Data ss:Type="Number">1.9</Data></Cell>
    <Cell><Data ss:Type="Number">69.099999999999994</Data></Cell>
    <Cell><Data ss:Type="Number">37.86</Data></Cell>
   </Row>
   <Row>
    <Cell ss:StyleID="s63"><Data ss:Type="DateTime">2014-05-06T15:48:00.000</Data></Cell>
    <Cell><Data ss:Type="Number">-0.1</Data></Cell>
    <Cell><Data ss:Type="Number">1.8</Data></Cell>
    <Cell><Data ss:Type="Number">69.099999999999994</Data></Cell>
    <Cell><Data ss:Type="Number">37.869999999999997</Data></Cell>
   </Row>
   <Row>
    <Cell ss:StyleID="s63"><Data ss:Type="DateTime">2014-05-06T15:48:01.000</Data></Cell>
    <Cell><Data ss:Type="Number">-0.1</Data></Cell>
    <Cell><Data ss:Type="Number">1.7</Data></Cell>
    <Cell><Data ss:Type="Number">69</Data></Cell>
    <Cell><Data ss:Type="Number">37.869999999999997</Data></Cell>
   </Row>
   <Row>
    <Cell ss:StyleID="s63"><Data ss:Type="DateTime">2014-05-06T15:48:02.000</Data></Cell>
    <Cell><Data ss:Type="Number">-0.1</Data></Cell>
    <Cell><Data ss:Type="Number">1.7</Data></Cell>
    <Cell><Data ss:Type="Number">69</Data></Cell>
    <Cell><Data ss:Type="Number">37.869999999999997</Data></Cell>
   </Row>
   <Row>
    <Cell ss:StyleID="s63"><Data ss:Type="DateTime">2014-05-06T15:48:03.000</Data></Cell>
    <Cell><Data ss:Type="Number">-0.4</Data></Cell>
    <Cell><Data ss:Type="Number">1.7</Data></Cell>
    <Cell><Data ss:Type="Number">69</Data></Cell>
    <Cell><Data ss:Type="Number">37.869999999999997</Data></Cell>
   </Row>
   <Row>
    <Cell ss:StyleID="s63"><Data ss:Type="DateTime">2014-05-06T15:48:04.000</Data></Cell>
    <Cell><Data ss:Type="Number">-0.4</Data></Cell>
    <Cell><Data ss:Type="Number">1.6</Data></Cell>
    <Cell><Data ss:Type="Number">68.900000000000006</Data></Cell>
    <Cell><Data ss:Type="Number">37.869999999999997</Data></Cell>
   </Row>
   <Row>
    <Cell ss:StyleID="s63"><Data ss:Type="DateTime">2014-05-06T15:48:05.000</Data></Cell>
    <Cell><Data ss:Type="Number">-0.4</Data></Cell>
    <Cell><Data ss:Type="Number">1.6</Data></Cell>
    <Cell><Data ss:Type="Number">68.900000000000006</Data></Cell>
    <Cell><Data ss:Type="Number">37.869999999999997</Data></Cell>
   </Row>
   <Row>
    <Cell ss:StyleID="s63"><Data ss:Type="DateTime">2014-05-06T15:48:06.000</Data></Cell>
    <Cell><Data ss:Type="Number">-0.4</Data></Cell>
    <Cell><Data ss:Type="Number">1.6</Data></Cell>
    <Cell><Data ss:Type="Number">69.599999999999994</Data></Cell>
    <Cell><Data ss:Type="Number">37.869999999999997</Data></Cell>
   </Row>
   <Row>
    <Cell ss:StyleID="s63"><Data ss:Type="DateTime">2014-05-06T15:48:07.000</Data></Cell>
    <Cell><Data ss:Type="Number">-0.5</Data></Cell>
    <Cell><Data ss:Type="Number">1.6</Data></Cell>
    <Cell><Data ss:Type="Number">69.599999999999994</Data></Cell>
    <Cell><Data ss:Type="Number">37.869999999999997</Data></Cell>
   </Row>
   <Row>
    <Cell ss:StyleID="s63"><Data ss:Type="DateTime">2014-05-06T15:48:08.000</Data></Cell>
    <Cell><Data ss:Type="Number">-0.5</Data></Cell>
    <Cell><Data ss:Type="Number">1.6</Data></Cell>
    <Cell><Data ss:Type="Number">68</Data></Cell>
    <Cell><Data ss:Type="Number">37.869999999999997</Data></Cell>
   </Row>
   <Row>
    <Cell ss:StyleID="s63"><Data ss:Type="DateTime">2014-05-06T15:48:09.000</Data></Cell>
    <Cell><Data ss:Type="Number">-0.5</Data></Cell>
    <Cell><Data ss:Type="Number">1.6</Data></Cell>
    <Cell><Data ss:Type="Number">68</Data></Cell>
    <Cell><Data ss:Type="Number">37.869999999999997</Data></Cell>
   </Row>
   <Row>
    <Cell ss:StyleID="s63"><Data ss:Type="DateTime">2014-05-06T15:48:10.000</Data></Cell>
    <Cell><Data ss:Type="Number">-0.5</Data></Cell>
    <Cell><Data ss:Type="Number">1.6</Data></Cell>
    <Cell><Data ss:Type="Number">67.400000000000006</Data></Cell>
    <Cell><Data ss:Type="Number">37.880000000000003</Data></Cell>
   </Row>
   <Row>
    <Cell ss:StyleID="s63"><Data ss:Type="DateTime">2014-05-06T15:48:11.000</Data></Cell>
    <Cell><Data ss:Type="Number">-0.4</Data></Cell>
    <Cell><Data ss:Type="Number">1.6</Data></Cell>
    <Cell><Data ss:Type="Number">65.8</Data></Cell>
    <Cell><Data ss:Type="Number">37.869999999999997</Data></Cell>
   </Row>
   <Row>
    <Cell ss:StyleID="s63"><Data ss:Type="DateTime">2014-05-06T15:48:12.000</Data></Cell>
    <Cell><Data ss:Type="Number">-0.4</Data></Cell>
    <Cell><Data ss:Type="Number">1.5</Data></Cell>
    <Cell><Data ss:Type="Number">65.400000000000006</Data></Cell>
    <Cell><Data ss:Type="Number">37.869999999999997</Data></Cell>
   </Row>
   <Row>
    <Cell ss:StyleID="s63"><Data ss:Type="DateTime">2014-05-06T15:48:13.000</Data></Cell>
    <Cell><Data ss:Type="Number">-0.4</Data></Cell>
    <Cell><Data ss:Type="Number">1.5</Data></Cell>
    <Cell><Data ss:Type="Number">65.400000000000006</Data></Cell>
    <Cell><Data ss:Type="Number">37.869999999999997</Data></Cell>
   </Row>
   <Row>
    <Cell ss:StyleID="s63"><Data ss:Type="DateTime">2014-05-06T15:48:14.000</Data></Cell>
    <Cell><Data ss:Type="Number">-0.5</Data></Cell>
    <Cell><Data ss:Type="Number">1.5</Data></Cell>
    <Cell><Data ss:Type="Number">65.8</Data></Cell>
    <Cell><Data ss:Type="Number">37.869999999999997</Data></Cell>
   </Row>
   <Row>
    <Cell ss:StyleID="s63"><Data ss:Type="DateTime">2014-05-06T15:48:15.000</Data></Cell>
    <Cell><Data ss:Type="Number">-0.5</Data></Cell>
    <Cell><Data ss:Type="Number">1.5</Data></Cell>
    <Cell><Data ss:Type="Number">65.8</Data></Cell>
    <Cell><Data ss:Type="Number">37.880000000000003</Data></Cell>
   </Row>
   <Row>
    <Cell ss:StyleID="s63"><Data ss:Type="DateTime">2014-05-06T15:48:16.000</Data></Cell>
    <Cell><Data ss:Type="Number">-0.5</Data></Cell>
    <Cell><Data ss:Type="Number">1.5</Data></Cell>
    <Cell><Data ss:Type="Number">66.599999999999994</Data></Cell>
    <Cell><Data ss:Type="Number">37.869999999999997</Data></Cell>
   </Row>
   <Row>
    <Cell ss:StyleID="s63"><Data ss:Type="DateTime">2014-05-06T15:48:17.000</Data></Cell>
    <Cell><Data ss:Type="Number">-0.5</Data></Cell>
    <Cell><Data ss:Type="Number">1.5</Data></Cell>
    <Cell><Data ss:Type="Number">67.8</Data></Cell>
    <Cell><Data ss:Type="Number">37.880000000000003</Data></Cell>
   </Row>
   <Row>
    <Cell ss:StyleID="s63"><Data ss:Type="DateTime">2014-05-06T15:48:18.000</Data></Cell>
    <Cell><Data ss:Type="Number">-0.6</Data></Cell>
    <Cell><Data ss:Type="Number">1.5</Data></Cell>
    <Cell><Data ss:Type="Number">68.8</Data></Cell>
    <Cell><Data ss:Type="Number">37.869999999999997</Data></Cell>
   </Row>
   <Row>
    <Cell ss:StyleID="s63"><Data ss:Type="DateTime">2014-05-06T15:48:19.000</Data></Cell>
    <Cell><Data ss:Type="Number">-0.6</Data></Cell>
    <Cell><Data ss:Type="Number">1.5</Data></Cell>
    <Cell><Data ss:Type="Number">69.099999999999994</Data></Cell>
    <Cell><Data ss:Type="Number">37.869999999999997</Data></Cell>
   </Row>
   <Row>
    <Cell ss:StyleID="s63"><Data ss:Type="DateTime">2014-05-06T15:48:20.000</Data></Cell>
    <Cell><Data ss:Type="Number">-0.6</Data></Cell>
    <Cell><Data ss:Type="Number">1.4</Data></Cell>
    <Cell><Data ss:Type="Number">70.5</Data></Cell>
    <Cell><Data ss:Type="Number">37.869999999999997</Data></Cell>
   </Row>
   <Row>
    <Cell ss:StyleID="s63"><Data ss:Type="DateTime">2014-05-06T15:48:21.000</Data></Cell>
    <Cell><Data ss:Type="Number">-0.7</Data></Cell>
    <Cell><Data ss:Type="Number">1.4</Data></Cell>
    <Cell><Data ss:Type="Number">70.5</Data></Cell>
    <Cell><Data ss:Type="Number">37.869999999999997</Data></Cell>
   </Row>
   <Row>
    <Cell ss:StyleID="s63"><Data ss:Type="DateTime">2014-05-06T15:48:22.000</Data></Cell>
    <Cell><Data ss:Type="Number">-0.8</Data></Cell>
    <Cell><Data ss:Type="Number">1.5</Data></Cell>
    <Cell><Data ss:Type="Number">71.7</Data></Cell>
    <Cell><Data ss:Type="Number">37.86</Data></Cell>
   </Row>
   <Row>
    <Cell ss:StyleID="s63"><Data ss:Type="DateTime">2014-05-06T15:48:23.000</Data></Cell>
    <Cell><Data ss:Type="Number">-0.8</Data></Cell>
    <Cell><Data ss:Type="Number">1.5</Data></Cell>
    <Cell><Data ss:Type="Number">72.5</Data></Cell>
    <Cell><Data ss:Type="Number">37.86</Data></Cell>
   </Row>
   <Row>
    <Cell ss:StyleID="s63"><Data ss:Type="DateTime">2014-05-06T15:48:24.000</Data></Cell>
    <Cell><Data ss:Type="Number">-0.8</Data></Cell>
    <Cell><Data ss:Type="Number">1.5</Data></Cell>
    <Cell><Data ss:Type="Number">72.7</Data></Cell>
    <Cell><Data ss:Type="Number">37.86</Data></Cell>
   </Row>
   <Row>
    <Cell ss:StyleID="s63"><Data ss:Type="DateTime">2014-05-06T15:48:25.000</Data></Cell>
    <Cell><Data ss:Type="Number">-0.8</Data></Cell>
    <Cell><Data ss:Type="Number">1.5</Data></Cell>
    <Cell><Data ss:Type="Number">73.900000000000006</Data></Cell>
    <Cell><Data ss:Type="Number">37.86</Data></Cell>
   </Row>
   <Row>
    <Cell ss:StyleID="s63"><Data ss:Type="DateTime">2014-05-06T15:48:26.000</Data></Cell>
    <Cell><Data ss:Type="Number">-0.8</Data></Cell>
    <Cell><Data ss:Type="Number">1.5</Data></Cell>
    <Cell><Data ss:Type="Number">73.900000000000006</Data></Cell>
    <Cell><Data ss:Type="Number">37.86</Data></Cell>
   </Row>
   <Row>
    <Cell ss:StyleID="s63"><Data ss:Type="DateTime">2014-05-06T15:48:27.000</Data></Cell>
    <Cell><Data ss:Type="Number">-0.8</Data></Cell>
    <Cell><Data ss:Type="Number">1.4</Data></Cell>
    <Cell><Data ss:Type="Number">75.7</Data></Cell>
    <Cell><Data ss:Type="Number">37.86</Data></Cell>
   </Row>
   <Row>
    <Cell ss:StyleID="s63"><Data ss:Type="DateTime">2014-05-06T15:48:28.000</Data></Cell>
    <Cell><Data ss:Type="Number">-0.8</Data></Cell>
    <Cell><Data ss:Type="Number">1.4</Data></Cell>
    <Cell><Data ss:Type="Number">76.8</Data></Cell>
    <Cell><Data ss:Type="Number">37.86</Data></Cell>
   </Row>
   <Row>
    <Cell ss:StyleID="s63"><Data ss:Type="DateTime">2014-05-06T15:48:29.000</Data></Cell>
    <Cell><Data ss:Type="Number">-0.8</Data></Cell>
    <Cell><Data ss:Type="Number">1.4</Data></Cell>
    <Cell><Data ss:Type="Number">77.599999999999994</Data></Cell>
    <Cell><Data ss:Type="Number">37.85</Data></Cell>
   </Row>
   <Row>
    <Cell ss:StyleID="s63"><Data ss:Type="DateTime">2014-05-06T15:48:30.000</Data></Cell>
    <Cell><Data ss:Type="Number">-0.8</Data></Cell>
    <Cell><Data ss:Type="Number">1.4</Data></Cell>
    <Cell><Data ss:Type="Number">78.8</Data></Cell>
    <Cell><Data ss:Type="Number">37.85</Data></Cell>
   </Row>
   <Row>
    <Cell ss:StyleID="s63"><Data ss:Type="DateTime">2014-05-06T15:48:31.000</Data></Cell>
    <Cell><Data ss:Type="Number">-0.9</Data></Cell>
    <Cell><Data ss:Type="Number">1.5</Data></Cell>
    <Cell><Data ss:Type="Number">76.8</Data></Cell>
    <Cell><Data ss:Type="Number">37.85</Data></Cell>
   </Row>
   <Row>
    <Cell ss:StyleID="s63"><Data ss:Type="DateTime">2014-05-06T15:48:32.000</Data></Cell>
    <Cell><Data ss:Type="Number">-0.8</Data></Cell>
    <Cell><Data ss:Type="Number">1.6</Data></Cell>
    <Cell><Data ss:Type="Number">76.8</Data></Cell>
    <Cell><Data ss:Type="Number">37.85</Data></Cell>
   </Row>
   <Row>
    <Cell ss:StyleID="s63"><Data ss:Type="DateTime">2014-05-06T15:48:33.000</Data></Cell>
    <Cell><Data ss:Type="Number">-0.8</Data></Cell>
    <Cell><Data ss:Type="Number">1.7</Data></Cell>
    <Cell><Data ss:Type="Number">76.8</Data></Cell>
    <Cell><Data ss:Type="Number">37.86</Data></Cell>
   </Row>
   <Row>
    <Cell ss:StyleID="s63"><Data ss:Type="DateTime">2014-05-06T15:48:34.000</Data></Cell>
    <Cell><Data ss:Type="Number">-0.7</Data></Cell>
    <Cell><Data ss:Type="Number">1.8</Data></Cell>
    <Cell><Data ss:Type="Number">74.7</Data></Cell>
    <Cell><Data ss:Type="Number">37.85</Data></Cell>
   </Row>
   <Row>
    <Cell ss:StyleID="s63"><Data ss:Type="DateTime">2014-05-06T15:48:35.000</Data></Cell>
    <Cell><Data ss:Type="Number">-0.6</Data></Cell>
    <Cell><Data ss:Type="Number">1.9</Data></Cell>
    <Cell><Data ss:Type="Number">77.8</Data></Cell>
    <Cell><Data ss:Type="Number">37.85</Data></Cell>
   </Row>
   <Row>
    <Cell ss:StyleID="s63"><Data ss:Type="DateTime">2014-05-06T15:48:36.000</Data></Cell>
    <Cell><Data ss:Type="Number">-0.3</Data></Cell>
    <Cell><Data ss:Type="Number">2.1</Data></Cell>
    <Cell><Data ss:Type="Number">80</Data></Cell>
    <Cell><Data ss:Type="Number">37.85</Data></Cell>
   </Row>
   <Row>
    <Cell ss:StyleID="s63"><Data ss:Type="DateTime">2014-05-06T15:48:37.000</Data></Cell>
    <Cell><Data ss:Type="Number">-0.1</Data></Cell>
    <Cell><Data ss:Type="Number">2.4</Data></Cell>
    <Cell><Data ss:Type="Number">81.7</Data></Cell>
    <Cell><Data ss:Type="Number">37.85</Data></Cell>
   </Row>
   <Row>
    <Cell ss:StyleID="s63"><Data ss:Type="DateTime">2014-05-06T15:48:38.000</Data></Cell>
    <Cell><Data ss:Type="Number">0.1</Data></Cell>
    <Cell><Data ss:Type="Number">2.8</Data></Cell>
    <Cell><Data ss:Type="Number">84.7</Data></Cell>
    <Cell><Data ss:Type="Number">37.85</Data></Cell>
   </Row>
   <Row>
    <Cell ss:StyleID="s63"><Data ss:Type="DateTime">2014-05-06T15:48:39.000</Data></Cell>
    <Cell><Data ss:Type="Number">0.4</Data></Cell>
    <Cell><Data ss:Type="Number">3.2</Data></Cell>
    <Cell><Data ss:Type="Number">86.2</Data></Cell>
    <Cell><Data ss:Type="Number">37.840000000000003</Data></Cell>
   </Row>
   <Row>
    <Cell ss:StyleID="s63"><Data ss:Type="DateTime">2014-05-06T15:48:40.000</Data></Cell>
    <Cell><Data ss:Type="Number">0.6</Data></Cell>
    <Cell><Data ss:Type="Number">3.4</Data></Cell>
    <Cell><Data ss:Type="Number">93.6</Data></Cell>
    <Cell><Data ss:Type="Number">37.840000000000003</Data></Cell>
   </Row>
   <Row>
    <Cell ss:StyleID="s63"><Data ss:Type="DateTime">2014-05-06T15:48:41.000</Data></Cell>
    <Cell><Data ss:Type="Number">1</Data></Cell>
    <Cell><Data ss:Type="Number">3.5</Data></Cell>
    <Cell><Data ss:Type="Number">95.9</Data></Cell>
    <Cell><Data ss:Type="Number">37.840000000000003</Data></Cell>
   </Row>
   <Row>
    <Cell ss:StyleID="s63"><Data ss:Type="DateTime">2014-05-06T15:48:42.000</Data></Cell>
    <Cell><Data ss:Type="Number">1</Data></Cell>
    <Cell><Data ss:Type="Number">2.9</Data></Cell>
    <Cell><Data ss:Type="Number">98.5</Data></Cell>
    <Cell><Data ss:Type="Number">37.840000000000003</Data></Cell>
   </Row>
   <Row>
    <Cell ss:StyleID="s63"><Data ss:Type="DateTime">2014-05-06T15:48:43.000</Data></Cell>
    <Cell><Data ss:Type="Number">0.9</Data></Cell>
    <Cell><Data ss:Type="Number">2.7</Data></Cell>
    <Cell><Data ss:Type="Number">100.8</Data></Cell>
    <Cell><Data ss:Type="Number">37.840000000000003</Data></Cell>
   </Row>
   <Row>
    <Cell ss:StyleID="s63"><Data ss:Type="DateTime">2014-05-06T15:48:44.000</Data></Cell>
    <Cell><Data ss:Type="Number">0.5</Data></Cell>
    <Cell><Data ss:Type="Number">2.5</Data></Cell>
    <Cell><Data ss:Type="Number">100.8</Data></Cell>
    <Cell><Data ss:Type="Number">37.840000000000003</Data></Cell>
   </Row>
   <Row>
    <Cell ss:StyleID="s63"><Data ss:Type="DateTime">2014-05-06T15:48:45.000</Data></Cell>
    <Cell><Data ss:Type="Number">0.5</Data></Cell>
    <Cell><Data ss:Type="Number">2.2999999999999998</Data></Cell>
    <Cell><Data ss:Type="Number">103.9</Data></Cell>
    <Cell><Data ss:Type="Number">37.840000000000003</Data></Cell>
   </Row>
   <Row>
    <Cell ss:StyleID="s63"><Data ss:Type="DateTime">2014-05-06T15:48:46.000</Data></Cell>
    <Cell><Data ss:Type="Number">0.3</Data></Cell>
    <Cell><Data ss:Type="Number">1.9</Data></Cell>
    <Cell><Data ss:Type="Number">105.9</Data></Cell>
    <Cell><Data ss:Type="Number">37.840000000000003</Data></Cell>
   </Row>
   <Row>
    <Cell ss:StyleID="s63"><Data ss:Type="DateTime">2014-05-06T15:48:47.000</Data></Cell>
    <Cell><Data ss:Type="Number">0.2</Data></Cell>
    <Cell><Data ss:Type="Number">1.6</Data></Cell>
    <Cell><Data ss:Type="Number">105.9</Data></Cell>
    <Cell><Data ss:Type="Number">37.840000000000003</Data></Cell>
   </Row>
   <Row>
    <Cell ss:StyleID="s63"><Data ss:Type="DateTime">2014-05-06T15:48:48.000</Data></Cell>
    <Cell><Data ss:Type="Number">0.2</Data></Cell>
    <Cell><Data ss:Type="Number">1.4</Data></Cell>
    <Cell><Data ss:Type="Number">106.5</Data></Cell>
    <Cell><Data ss:Type="Number">37.840000000000003</Data></Cell>
   </Row>
   <Row>
    <Cell ss:StyleID="s63"><Data ss:Type="DateTime">2014-05-06T15:48:49.000</Data></Cell>
    <Cell><Data ss:Type="Number">0.1</Data></Cell>
    <Cell><Data ss:Type="Number">1.4</Data></Cell>
    <Cell><Data ss:Type="Number">106.5</Data></Cell>
    <Cell><Data ss:Type="Number">37.85</Data></Cell>
   </Row>
   <Row>
    <Cell ss:StyleID="s63"><Data ss:Type="DateTime">2014-05-06T15:48:50.000</Data></Cell>
    <Cell><Data ss:Type="Number">0.1</Data></Cell>
    <Cell><Data ss:Type="Number">1.4</Data></Cell>
    <Cell><Data ss:Type="Number">106.5</Data></Cell>
    <Cell><Data ss:Type="Number">37.85</Data></Cell>
   </Row>
   <Row>
    <Cell ss:StyleID="s63"><Data ss:Type="DateTime">2014-05-06T15:48:51.000</Data></Cell>
    <Cell><Data ss:Type="Number">0</Data></Cell>
    <Cell><Data ss:Type="Number">1.3</Data></Cell>
    <Cell><Data ss:Type="Number">103.9</Data></Cell>
    <Cell><Data ss:Type="Number">37.85</Data></Cell>
   </Row>
   <Row>
    <Cell ss:StyleID="s63"><Data ss:Type="DateTime">2014-05-06T15:48:52.000</Data></Cell>
    <Cell><Data ss:Type="Number">0</Data></Cell>
    <Cell><Data ss:Type="Number">1.3</Data></Cell>
    <Cell><Data ss:Type="Number">99.5</Data></Cell>
    <Cell><Data ss:Type="Number">37.85</Data></Cell>
   </Row>
   <Row>
    <Cell ss:StyleID="s63"><Data ss:Type="DateTime">2014-05-06T15:48:53.000</Data></Cell>
    <Cell><Data ss:Type="Number">0</Data></Cell>
    <Cell><Data ss:Type="Number">1.3</Data></Cell>
    <Cell><Data ss:Type="Number">98.2</Data></Cell>
    <Cell><Data ss:Type="Number">37.85</Data></Cell>
   </Row>
   <Row>
    <Cell ss:StyleID="s63"><Data ss:Type="DateTime">2014-05-06T15:48:54.000</Data></Cell>
    <Cell><Data ss:Type="Number">0</Data></Cell>
    <Cell><Data ss:Type="Number">1.3</Data></Cell>
    <Cell><Data ss:Type="Number">93.7</Data></Cell>
    <Cell><Data ss:Type="Number">37.85</Data></Cell>
   </Row>
   <Row>
    <Cell ss:StyleID="s63"><Data ss:Type="DateTime">2014-05-06T15:48:55.000</Data></Cell>
    <Cell><Data ss:Type="Number">0</Data></Cell>
    <Cell><Data ss:Type="Number">1.3</Data></Cell>
    <Cell><Data ss:Type="Number">90.8</Data></Cell>
    <Cell><Data ss:Type="Number">37.86</Data></Cell>
   </Row>
   <Row>
    <Cell ss:StyleID="s63"><Data ss:Type="DateTime">2014-05-06T15:48:56.000</Data></Cell>
    <Cell><Data ss:Type="Number">0</Data></Cell>
    <Cell><Data ss:Type="Number">1.2</Data></Cell>
    <Cell><Data ss:Type="Number">90.3</Data></Cell>
    <Cell><Data ss:Type="Number">37.86</Data></Cell>
   </Row>
   <Row>
    <Cell ss:StyleID="s63"><Data ss:Type="DateTime">2014-05-06T15:48:57.000</Data></Cell>
    <Cell><Data ss:Type="Number">0</Data></Cell>
    <Cell><Data ss:Type="Number">1.2</Data></Cell>
    <Cell><Data ss:Type="Number">88.5</Data></Cell>
    <Cell><Data ss:Type="Number">37.85</Data></Cell>
   </Row>
   <Row>
    <Cell ss:StyleID="s63"><Data ss:Type="DateTime">2014-05-06T15:48:58.000</Data></Cell>
    <Cell><Data ss:Type="Number">0</Data></Cell>
    <Cell><Data ss:Type="Number">1.2</Data></Cell>
    <Cell><Data ss:Type="Number">91.5</Data></Cell>
    <Cell><Data ss:Type="Number">37.85</Data></Cell>
   </Row>
   <Row>
    <Cell ss:StyleID="s63"><Data ss:Type="DateTime">2014-05-06T15:48:59.000</Data></Cell>
    <Cell><Data ss:Type="Number">0</Data></Cell>
    <Cell><Data ss:Type="Number">1.2</Data></Cell>
    <Cell><Data ss:Type="Number">93.2</Data></Cell>
    <Cell><Data ss:Type="Number">37.85</Data></Cell>
   </Row>
   <Row>
    <Cell ss:StyleID="s63"><Data ss:Type="DateTime">2014-05-06T15:49:00.000</Data></Cell>
    <Cell><Data ss:Type="Number">0</Data></Cell>
    <Cell><Data ss:Type="Number">1.2</Data></Cell>
    <Cell><Data ss:Type="Number">93.7</Data></Cell>
    <Cell><Data ss:Type="Number">37.85</Data></Cell>
   </Row>
   <Row>
    <Cell ss:StyleID="s63"><Data ss:Type="DateTime">2014-05-06T15:49:01.000</Data></Cell>
    <Cell><Data ss:Type="Number">-0.1</Data></Cell>
    <Cell><Data ss:Type="Number">1.2</Data></Cell>
    <Cell><Data ss:Type="Number">96.3</Data></Cell>
    <Cell><Data ss:Type="Number">37.86</Data></Cell>
   </Row>
   <Row>
    <Cell ss:StyleID="s63"><Data ss:Type="DateTime">2014-05-06T15:49:02.000</Data></Cell>
    <Cell><Data ss:Type="Number">-0.2</Data></Cell>
    <Cell><Data ss:Type="Number">1.1000000000000001</Data></Cell>
    <Cell><Data ss:Type="Number">94.3</Data></Cell>
    <Cell><Data ss:Type="Number">37.86</Data></Cell>
   </Row>
   <Row>
    <Cell ss:StyleID="s63"><Data ss:Type="DateTime">2014-05-06T15:49:03.000</Data></Cell>
    <Cell><Data ss:Type="Number">-0.3</Data></Cell>
    <Cell><Data ss:Type="Number">1.1000000000000001</Data></Cell>
    <Cell><Data ss:Type="Number">94.3</Data></Cell>
    <Cell><Data ss:Type="Number">37.86</Data></Cell>
   </Row>
   <Row>
    <Cell ss:StyleID="s63"><Data ss:Type="DateTime">2014-05-06T15:49:04.000</Data></Cell>
    <Cell><Data ss:Type="Number">-0.3</Data></Cell>
    <Cell><Data ss:Type="Number">1.1000000000000001</Data></Cell>
    <Cell><Data ss:Type="Number">91.8</Data></Cell>
    <Cell><Data ss:Type="Number">37.86</Data></Cell>
   </Row>
   <Row>
    <Cell ss:StyleID="s63"><Data ss:Type="DateTime">2014-05-06T15:49:05.000</Data></Cell>
    <Cell><Data ss:Type="Number">-0.4</Data></Cell>
    <Cell><Data ss:Type="Number">1.1000000000000001</Data></Cell>
    <Cell><Data ss:Type="Number">89.8</Data></Cell>
    <Cell><Data ss:Type="Number">37.86</Data></Cell>
   </Row>
   <Row>
    <Cell ss:StyleID="s63"><Data ss:Type="DateTime">2014-05-06T15:49:06.000</Data></Cell>
    <Cell><Data ss:Type="Number">-0.4</Data></Cell>
    <Cell><Data ss:Type="Number">1.1000000000000001</Data></Cell>
    <Cell><Data ss:Type="Number">88.7</Data></Cell>
    <Cell><Data ss:Type="Number">37.869999999999997</Data></Cell>
   </Row>
   <Row>
    <Cell ss:StyleID="s63"><Data ss:Type="DateTime">2014-05-06T15:49:07.000</Data></Cell>
    <Cell><Data ss:Type="Number">-0.5</Data></Cell>
    <Cell><Data ss:Type="Number">1.2</Data></Cell>
    <Cell><Data ss:Type="Number">87.7</Data></Cell>
    <Cell><Data ss:Type="Number">37.869999999999997</Data></Cell>
   </Row>
   <Row>
    <Cell ss:StyleID="s63"><Data ss:Type="DateTime">2014-05-06T15:49:08.000</Data></Cell>
    <Cell><Data ss:Type="Number">-0.5</Data></Cell>
    <Cell><Data ss:Type="Number">1.2</Data></Cell>
    <Cell><Data ss:Type="Number">87.6</Data></Cell>
    <Cell><Data ss:Type="Number">37.869999999999997</Data></Cell>
   </Row>
   <Row>
    <Cell ss:StyleID="s63"><Data ss:Type="DateTime">2014-05-06T15:49:09.000</Data></Cell>
    <Cell><Data ss:Type="Number">-0.5</Data></Cell>
    <Cell><Data ss:Type="Number">1.2</Data></Cell>
    <Cell><Data ss:Type="Number">87.4</Data></Cell>
    <Cell><Data ss:Type="Number">37.869999999999997</Data></Cell>
   </Row>
   <Row>
    <Cell ss:StyleID="s63"><Data ss:Type="DateTime">2014-05-06T15:49:10.000</Data></Cell>
    <Cell><Data ss:Type="Number">-0.5</Data></Cell>
    <Cell><Data ss:Type="Number">1.2</Data></Cell>
    <Cell><Data ss:Type="Number">87.3</Data></Cell>
    <Cell><Data ss:Type="Number">37.880000000000003</Data></Cell>
   </Row>
   <Row>
    <Cell ss:StyleID="s63"><Data ss:Type="DateTime">2014-05-06T15:49:11.000</Data></Cell>
    <Cell><Data ss:Type="Number">-0.5</Data></Cell>
    <Cell><Data ss:Type="Number">1.2</Data></Cell>
    <Cell><Data ss:Type="Number">87</Data></Cell>
    <Cell><Data ss:Type="Number">37.880000000000003</Data></Cell>
   </Row>
   <Row>
    <Cell ss:StyleID="s63"><Data ss:Type="DateTime">2014-05-06T15:49:12.000</Data></Cell>
    <Cell><Data ss:Type="Number">-0.6</Data></Cell>
    <Cell><Data ss:Type="Number">1.2</Data></Cell>
    <Cell><Data ss:Type="Number">87</Data></Cell>
    <Cell><Data ss:Type="Number">37.880000000000003</Data></Cell>
   </Row>
   <Row>
    <Cell ss:StyleID="s63"><Data ss:Type="DateTime">2014-05-06T15:49:13.000</Data></Cell>
    <Cell><Data ss:Type="Number">-0.6</Data></Cell>
    <Cell><Data ss:Type="Number">1.2</Data></Cell>
    <Cell><Data ss:Type="Number">86.5</Data></Cell>
    <Cell><Data ss:Type="Number">37.880000000000003</Data></Cell>
   </Row>
   <Row>
    <Cell ss:StyleID="s63"><Data ss:Type="DateTime">2014-05-06T15:49:14.000</Data></Cell>
    <Cell><Data ss:Type="Number">-0.6</Data></Cell>
    <Cell><Data ss:Type="Number">1.2</Data></Cell>
    <Cell><Data ss:Type="Number">86</Data></Cell>
    <Cell><Data ss:Type="Number">37.880000000000003</Data></Cell>
   </Row>
   <Row>
    <Cell ss:StyleID="s63"><Data ss:Type="DateTime">2014-05-06T15:49:15.000</Data></Cell>
    <Cell><Data ss:Type="Number">-0.6</Data></Cell>
    <Cell><Data ss:Type="Number">1.2</Data></Cell>
    <Cell><Data ss:Type="Number">84.6</Data></Cell>
    <Cell><Data ss:Type="Number">37.880000000000003</Data></Cell>
   </Row>
   <Row>
    <Cell ss:StyleID="s63"><Data ss:Type="DateTime">2014-05-06T15:49:16.000</Data></Cell>
    <Cell><Data ss:Type="Number">-0.6</Data></Cell>
    <Cell><Data ss:Type="Number">1.2</Data></Cell>
    <Cell><Data ss:Type="Number">84.3</Data></Cell>
    <Cell><Data ss:Type="Number">37.880000000000003</Data></Cell>
   </Row>
   <Row>
    <Cell ss:StyleID="s63"><Data ss:Type="DateTime">2014-05-06T15:49:17.000</Data></Cell>
    <Cell><Data ss:Type="Number">-0.6</Data></Cell>
    <Cell><Data ss:Type="Number">1.2</Data></Cell>
    <Cell><Data ss:Type="Number">82.5</Data></Cell>
    <Cell><Data ss:Type="Number">37.880000000000003</Data></Cell>
   </Row>
   <Row>
    <Cell ss:StyleID="s63"><Data ss:Type="DateTime">2014-05-06T15:49:18.000</Data></Cell>
    <Cell><Data ss:Type="Number">-0.6</Data></Cell>
    <Cell><Data ss:Type="Number">1.2</Data></Cell>
    <Cell><Data ss:Type="Number">82.1</Data></Cell>
    <Cell><Data ss:Type="Number">37.880000000000003</Data></Cell>
   </Row>
   <Row>
    <Cell ss:StyleID="s63"><Data ss:Type="DateTime">2014-05-06T15:49:19.000</Data></Cell>
    <Cell><Data ss:Type="Number">-0.5</Data></Cell>
    <Cell><Data ss:Type="Number">1.2</Data></Cell>
    <Cell><Data ss:Type="Number">81.2</Data></Cell>
    <Cell><Data ss:Type="Number">37.880000000000003</Data></Cell>
   </Row>
   <Row>
    <Cell ss:StyleID="s63"><Data ss:Type="DateTime">2014-05-06T15:49:20.000</Data></Cell>
    <Cell><Data ss:Type="Number">-0.5</Data></Cell>
    <Cell><Data ss:Type="Number">1.3</Data></Cell>
    <Cell><Data ss:Type="Number">80.8</Data></Cell>
    <Cell><Data ss:Type="Number">37.880000000000003</Data></Cell>
   </Row>
   <Row>
    <Cell ss:StyleID="s63"><Data ss:Type="DateTime">2014-05-06T15:49:21.000</Data></Cell>
    <Cell><Data ss:Type="Number">-0.5</Data></Cell>
    <Cell><Data ss:Type="Number">1.3</Data></Cell>
    <Cell><Data ss:Type="Number">80.8</Data></Cell>
    <Cell><Data ss:Type="Number">37.880000000000003</Data></Cell>
   </Row>
   <Row>
    <Cell ss:StyleID="s63"><Data ss:Type="DateTime">2014-05-06T15:49:22.000</Data></Cell>
    <Cell><Data ss:Type="Number">-0.5</Data></Cell>
    <Cell><Data ss:Type="Number">1.3</Data></Cell>
    <Cell><Data ss:Type="Number">80.8</Data></Cell>
    <Cell><Data ss:Type="Number">37.880000000000003</Data></Cell>
   </Row>
   <Row>
    <Cell ss:StyleID="s63"><Data ss:Type="DateTime">2014-05-06T15:49:23.000</Data></Cell>
    <Cell><Data ss:Type="Number">-0.5</Data></Cell>
    <Cell><Data ss:Type="Number">1.3</Data></Cell>
    <Cell><Data ss:Type="Number">80.8</Data></Cell>
    <Cell><Data ss:Type="Number">37.880000000000003</Data></Cell>
   </Row>
   <Row>
    <Cell ss:StyleID="s63"><Data ss:Type="DateTime">2014-05-06T15:49:24.000</Data></Cell>
    <Cell><Data ss:Type="Number">-0.4</Data></Cell>
    <Cell><Data ss:Type="Number">1.3</Data></Cell>
    <Cell><Data ss:Type="Number">80.8</Data></Cell>
    <Cell><Data ss:Type="Number">37.880000000000003</Data></Cell>
   </Row>
   <Row>
    <Cell ss:StyleID="s63"><Data ss:Type="DateTime">2014-05-06T15:49:25.000</Data></Cell>
    <Cell><Data ss:Type="Number">-0.4</Data></Cell>
    <Cell><Data ss:Type="Number">1.5</Data></Cell>
    <Cell><Data ss:Type="Number">80.599999999999994</Data></Cell>
    <Cell><Data ss:Type="Number">37.880000000000003</Data></Cell>
   </Row>
   <Row>
    <Cell ss:StyleID="s63"><Data ss:Type="DateTime">2014-05-06T15:49:26.000</Data></Cell>
    <Cell><Data ss:Type="Number">-0.4</Data></Cell>
    <Cell><Data ss:Type="Number">1.5</Data></Cell>
    <Cell><Data ss:Type="Number">80.3</Data></Cell>
    <Cell><Data ss:Type="Number">37.880000000000003</Data></Cell>
   </Row>
   <Row>
    <Cell ss:StyleID="s63"><Data ss:Type="DateTime">2014-05-06T15:49:27.000</Data></Cell>
    <Cell><Data ss:Type="Number">-0.2</Data></Cell>
    <Cell><Data ss:Type="Number">1.6</Data></Cell>
    <Cell><Data ss:Type="Number">80.2</Data></Cell>
    <Cell><Data ss:Type="Number">37.880000000000003</Data></Cell>
   </Row>
   <Row>
    <Cell ss:StyleID="s63"><Data ss:Type="DateTime">2014-05-06T15:49:28.000</Data></Cell>
    <Cell><Data ss:Type="Number">0</Data></Cell>
    <Cell><Data ss:Type="Number">1.8</Data></Cell>
    <Cell><Data ss:Type="Number">80.2</Data></Cell>
    <Cell><Data ss:Type="Number">37.880000000000003</Data></Cell>
   </Row>
   <Row>
    <Cell ss:StyleID="s63"><Data ss:Type="DateTime">2014-05-06T15:49:29.000</Data></Cell>
    <Cell><Data ss:Type="Number">0.3</Data></Cell>
    <Cell><Data ss:Type="Number">2.1</Data></Cell>
    <Cell><Data ss:Type="Number">80.2</Data></Cell>
    <Cell><Data ss:Type="Number">37.869999999999997</Data></Cell>
   </Row>
   <Row>
    <Cell ss:StyleID="s63"><Data ss:Type="DateTime">2014-05-06T15:49:30.000</Data></Cell>
    <Cell><Data ss:Type="Number">0.7</Data></Cell>
    <Cell><Data ss:Type="Number">2.4</Data></Cell>
    <Cell><Data ss:Type="Number">80.2</Data></Cell>
    <Cell><Data ss:Type="Number">37.869999999999997</Data></Cell>
   </Row>
   <Row>
    <Cell ss:StyleID="s63"><Data ss:Type="DateTime">2014-05-06T15:49:31.000</Data></Cell>
    <Cell><Data ss:Type="Number">1.4</Data></Cell>
    <Cell><Data ss:Type="Number">2.5</Data></Cell>
    <Cell><Data ss:Type="Number">80.400000000000006</Data></Cell>
    <Cell><Data ss:Type="Number">37.869999999999997</Data></Cell>
   </Row>
   <Row>
    <Cell ss:StyleID="s63"><Data ss:Type="DateTime">2014-05-06T15:49:32.000</Data></Cell>
    <Cell><Data ss:Type="Number">1.9</Data></Cell>
    <Cell><Data ss:Type="Number">3</Data></Cell>
    <Cell><Data ss:Type="Number">80.5</Data></Cell>
    <Cell><Data ss:Type="Number">37.869999999999997</Data></Cell>
   </Row>
   <Row>
    <Cell ss:StyleID="s63"><Data ss:Type="DateTime">2014-05-06T15:49:33.000</Data></Cell>
    <Cell><Data ss:Type="Number">2.4</Data></Cell>
    <Cell><Data ss:Type="Number">3.3</Data></Cell>
    <Cell><Data ss:Type="Number">80.099999999999994</Data></Cell>
    <Cell><Data ss:Type="Number">37.869999999999997</Data></Cell>
   </Row>
   <Row>
    <Cell ss:StyleID="s63"><Data ss:Type="DateTime">2014-05-06T15:49:34.000</Data></Cell>
    <Cell><Data ss:Type="Number">3</Data></Cell>
    <Cell><Data ss:Type="Number">3.7</Data></Cell>
    <Cell><Data ss:Type="Number">80.099999999999994</Data></Cell>
    <Cell><Data ss:Type="Number">37.880000000000003</Data></Cell>
   </Row>
   <Row>
    <Cell ss:StyleID="s63"><Data ss:Type="DateTime">2014-05-06T15:49:35.000</Data></Cell>
    <Cell><Data ss:Type="Number">3.8</Data></Cell>
    <Cell><Data ss:Type="Number">3.8</Data></Cell>
    <Cell><Data ss:Type="Number">80.099999999999994</Data></Cell>
    <Cell><Data ss:Type="Number">37.880000000000003</Data></Cell>
   </Row>
   <Row>
    <Cell ss:StyleID="s63"><Data ss:Type="DateTime">2014-05-06T15:49:36.000</Data></Cell>
    <Cell><Data ss:Type="Number">3.6</Data></Cell>
    <Cell><Data ss:Type="Number">3.2</Data></Cell>
    <Cell><Data ss:Type="Number">79.8</Data></Cell>
    <Cell><Data ss:Type="Number">37.880000000000003</Data></Cell>
   </Row>
   <Row>
    <Cell ss:StyleID="s63"><Data ss:Type="DateTime">2014-05-06T15:49:37.000</Data></Cell>
    <Cell><Data ss:Type="Number">3.4</Data></Cell>
    <Cell><Data ss:Type="Number">2.8</Data></Cell>
    <Cell><Data ss:Type="Number">79.599999999999994</Data></Cell>
    <Cell><Data ss:Type="Number">37.880000000000003</Data></Cell>
   </Row>
   <Row>
    <Cell ss:StyleID="s63"><Data ss:Type="DateTime">2014-05-06T15:49:38.000</Data></Cell>
    <Cell><Data ss:Type="Number">2.8</Data></Cell>
    <Cell><Data ss:Type="Number">2.7</Data></Cell>
    <Cell><Data ss:Type="Number">79.599999999999994</Data></Cell>
    <Cell><Data ss:Type="Number">37.880000000000003</Data></Cell>
   </Row>
   <Row>
    <Cell ss:StyleID="s63"><Data ss:Type="DateTime">2014-05-06T15:49:39.000</Data></Cell>
    <Cell><Data ss:Type="Number">2.6</Data></Cell>
    <Cell><Data ss:Type="Number">2.5</Data></Cell>
    <Cell><Data ss:Type="Number">79.5</Data></Cell>
    <Cell><Data ss:Type="Number">37.880000000000003</Data></Cell>
   </Row>
   <Row>
    <Cell ss:StyleID="s63"><Data ss:Type="DateTime">2014-05-06T15:49:40.000</Data></Cell>
    <Cell><Data ss:Type="Number">2.1</Data></Cell>
    <Cell><Data ss:Type="Number">2.2000000000000002</Data></Cell>
    <Cell><Data ss:Type="Number">79.5</Data></Cell>
    <Cell><Data ss:Type="Number">37.880000000000003</Data></Cell>
   </Row>
   <Row>
    <Cell ss:StyleID="s63"><Data ss:Type="DateTime">2014-05-06T15:49:41.000</Data></Cell>
    <Cell><Data ss:Type="Number">1.5</Data></Cell>
    <Cell><Data ss:Type="Number">1.8</Data></Cell>
    <Cell><Data ss:Type="Number">79.7</Data></Cell>
    <Cell><Data ss:Type="Number">37.880000000000003</Data></Cell>
   </Row>
   <Row>
    <Cell ss:StyleID="s63"><Data ss:Type="DateTime">2014-05-06T15:49:42.000</Data></Cell>
    <Cell><Data ss:Type="Number">0.9</Data></Cell>
    <Cell><Data ss:Type="Number">1.7</Data></Cell>
    <Cell><Data ss:Type="Number">79.900000000000006</Data></Cell>
    <Cell><Data ss:Type="Number">37.880000000000003</Data></Cell>
   </Row>
   <Row>
    <Cell ss:StyleID="s63"><Data ss:Type="DateTime">2014-05-06T15:49:43.000</Data></Cell>
    <Cell><Data ss:Type="Number">0.9</Data></Cell>
    <Cell><Data ss:Type="Number">1.7</Data></Cell>
    <Cell><Data ss:Type="Number">80.099999999999994</Data></Cell>
    <Cell><Data ss:Type="Number">37.880000000000003</Data></Cell>
   </Row>
   <Row>
    <Cell ss:StyleID="s63"><Data ss:Type="DateTime">2014-05-06T15:49:44.000</Data></Cell>
    <Cell><Data ss:Type="Number">0.9</Data></Cell>
    <Cell><Data ss:Type="Number">1.9</Data></Cell>
    <Cell><Data ss:Type="Number">80.599999999999994</Data></Cell>
    <Cell><Data ss:Type="Number">37.869999999999997</Data></Cell>
   </Row>
   <Row>
    <Cell ss:StyleID="s63"><Data ss:Type="DateTime">2014-05-06T15:49:45.000</Data></Cell>
    <Cell><Data ss:Type="Number">0.5</Data></Cell>
    <Cell><Data ss:Type="Number">1.9</Data></Cell>
    <Cell><Data ss:Type="Number">81.099999999999994</Data></Cell>
    <Cell><Data ss:Type="Number">37.869999999999997</Data></Cell>
   </Row>
   <Row>
    <Cell ss:StyleID="s63"><Data ss:Type="DateTime">2014-05-06T15:49:46.000</Data></Cell>
    <Cell><Data ss:Type="Number">0.1</Data></Cell>
    <Cell><Data ss:Type="Number">1.8</Data></Cell>
    <Cell><Data ss:Type="Number">81.099999999999994</Data></Cell>
    <Cell><Data ss:Type="Number">37.869999999999997</Data></Cell>
   </Row>
   <Row>
    <Cell ss:StyleID="s63"><Data ss:Type="DateTime">2014-05-06T15:49:47.000</Data></Cell>
    <Cell><Data ss:Type="Number">0.1</Data></Cell>
    <Cell><Data ss:Type="Number">1.8</Data></Cell>
    <Cell><Data ss:Type="Number">81.099999999999994</Data></Cell>
    <Cell><Data ss:Type="Number">37.869999999999997</Data></Cell>
   </Row>
   <Row>
    <Cell ss:StyleID="s63"><Data ss:Type="DateTime">2014-05-06T15:49:48.000</Data></Cell>
    <Cell><Data ss:Type="Number">0.1</Data></Cell>
    <Cell><Data ss:Type="Number">1.8</Data></Cell>
    <Cell><Data ss:Type="Number">81.099999999999994</Data></Cell>
    <Cell><Data ss:Type="Number">37.86</Data></Cell>
   </Row>
   <Row>
    <Cell ss:StyleID="s63"><Data ss:Type="DateTime">2014-05-06T15:49:49.000</Data></Cell>
    <Cell><Data ss:Type="Number">0</Data></Cell>
    <Cell><Data ss:Type="Number">1.7</Data></Cell>
    <Cell><Data ss:Type="Number">81</Data></Cell>
    <Cell><Data ss:Type="Number">37.86</Data></Cell>
   </Row>
   <Row>
    <Cell ss:StyleID="s63"><Data ss:Type="DateTime">2014-05-06T15:49:50.000</Data></Cell>
    <Cell><Data ss:Type="Number">0</Data></Cell>
    <Cell><Data ss:Type="Number">1.7</Data></Cell>
    <Cell><Data ss:Type="Number">81.3</Data></Cell>
    <Cell><Data ss:Type="Number">37.86</Data></Cell>
   </Row>
   <Row>
    <Cell ss:StyleID="s63"><Data ss:Type="DateTime">2014-05-06T15:49:51.000</Data></Cell>
    <Cell><Data ss:Type="Number">0</Data></Cell>
    <Cell><Data ss:Type="Number">1.7</Data></Cell>
    <Cell><Data ss:Type="Number">81.3</Data></Cell>
    <Cell><Data ss:Type="Number">37.86</Data></Cell>
   </Row>
   <Row>
    <Cell ss:StyleID="s63"><Data ss:Type="DateTime">2014-05-06T15:49:52.000</Data></Cell>
    <Cell><Data ss:Type="Number">0</Data></Cell>
    <Cell><Data ss:Type="Number">1.7</Data></Cell>
    <Cell><Data ss:Type="Number">82</Data></Cell>
    <Cell><Data ss:Type="Number">37.86</Data></Cell>
   </Row>
   <Row>
    <Cell ss:StyleID="s63"><Data ss:Type="DateTime">2014-05-06T15:49:53.000</Data></Cell>
    <Cell><Data ss:Type="Number">0</Data></Cell>
    <Cell><Data ss:Type="Number">1.6</Data></Cell>
    <Cell><Data ss:Type="Number">82</Data></Cell>
    <Cell><Data ss:Type="Number">37.85</Data></Cell>
   </Row>
   <Row>
    <Cell ss:StyleID="s63"><Data ss:Type="DateTime">2014-05-06T15:49:54.000</Data></Cell>
    <Cell><Data ss:Type="Number">0</Data></Cell>
    <Cell><Data ss:Type="Number">1.6</Data></Cell>
    <Cell><Data ss:Type="Number">82.2</Data></Cell>
    <Cell><Data ss:Type="Number">37.85</Data></Cell>
   </Row>
   <Row>
    <Cell ss:StyleID="s63"><Data ss:Type="DateTime">2014-05-06T15:49:55.000</Data></Cell>
    <Cell><Data ss:Type="Number">0</Data></Cell>
    <Cell><Data ss:Type="Number">1.6</Data></Cell>
    <Cell><Data ss:Type="Number">82.4</Data></Cell>
    <Cell><Data ss:Type="Number">37.85</Data></Cell>
   </Row>
   <Row>
    <Cell ss:StyleID="s63"><Data ss:Type="DateTime">2014-05-06T15:49:56.000</Data></Cell>
    <Cell><Data ss:Type="Number">0</Data></Cell>
    <Cell><Data ss:Type="Number">1.5</Data></Cell>
    <Cell><Data ss:Type="Number">82.6</Data></Cell>
    <Cell><Data ss:Type="Number">37.85</Data></Cell>
   </Row>
   <Row>
    <Cell ss:StyleID="s63"><Data ss:Type="DateTime">2014-05-06T15:49:57.000</Data></Cell>
    <Cell><Data ss:Type="Number">0</Data></Cell>
    <Cell><Data ss:Type="Number">1.5</Data></Cell>
    <Cell><Data ss:Type="Number">82.7</Data></Cell>
    <Cell><Data ss:Type="Number">37.840000000000003</Data></Cell>
   </Row>
   <Row>
    <Cell ss:StyleID="s63"><Data ss:Type="DateTime">2014-05-06T15:49:58.000</Data></Cell>
    <Cell><Data ss:Type="Number">0</Data></Cell>
    <Cell><Data ss:Type="Number">1.5</Data></Cell>
    <Cell><Data ss:Type="Number">83.1</Data></Cell>
    <Cell><Data ss:Type="Number">37.840000000000003</Data></Cell>
   </Row>
   <Row>
    <Cell ss:StyleID="s63"><Data ss:Type="DateTime">2014-05-06T15:49:59.000</Data></Cell>
    <Cell><Data ss:Type="Number">0</Data></Cell>
    <Cell><Data ss:Type="Number">1.5</Data></Cell>
    <Cell><Data ss:Type="Number">83.1</Data></Cell>
    <Cell><Data ss:Type="Number">37.840000000000003</Data></Cell>
   </Row>
   <Row>
    <Cell ss:StyleID="s63"><Data ss:Type="DateTime">2014-05-06T15:50:00.000</Data></Cell>
    <Cell><Data ss:Type="Number">-0.1</Data></Cell>
    <Cell><Data ss:Type="Number">1.5</Data></Cell>
    <Cell><Data ss:Type="Number">83.3</Data></Cell>
    <Cell><Data ss:Type="Number">37.840000000000003</Data></Cell>
   </Row>
   <Row>
    <Cell ss:StyleID="s63"><Data ss:Type="DateTime">2014-05-06T15:50:01.000</Data></Cell>
    <Cell><Data ss:Type="Number">-0.1</Data></Cell>
    <Cell><Data ss:Type="Number">1.5</Data></Cell>
    <Cell><Data ss:Type="Number">83.8</Data></Cell>
    <Cell><Data ss:Type="Number">37.840000000000003</Data></Cell>
   </Row>
   <Row>
    <Cell ss:StyleID="s63"><Data ss:Type="DateTime">2014-05-06T15:50:02.000</Data></Cell>
    <Cell><Data ss:Type="Number">-0.1</Data></Cell>
    <Cell><Data ss:Type="Number">1.5</Data></Cell>
    <Cell><Data ss:Type="Number">83.8</Data></Cell>
    <Cell><Data ss:Type="Number">37.840000000000003</Data></Cell>
   </Row>
   <Row>
    <Cell ss:StyleID="s63"><Data ss:Type="DateTime">2014-05-06T15:50:03.000</Data></Cell>
    <Cell><Data ss:Type="Number">-0.1</Data></Cell>
    <Cell><Data ss:Type="Number">1.5</Data></Cell>
    <Cell><Data ss:Type="Number">84</Data></Cell>
    <Cell><Data ss:Type="Number">37.840000000000003</Data></Cell>
   </Row>
   <Row>
    <Cell ss:StyleID="s63"><Data ss:Type="DateTime">2014-05-06T15:50:04.000</Data></Cell>
    <Cell><Data ss:Type="Number">-0.1</Data></Cell>
    <Cell><Data ss:Type="Number">1.5</Data></Cell>
    <Cell><Data ss:Type="Number">84</Data></Cell>
    <Cell><Data ss:Type="Number">37.840000000000003</Data></Cell>
   </Row>
   <Row>
    <Cell ss:StyleID="s63"><Data ss:Type="DateTime">2014-05-06T15:50:05.000</Data></Cell>
    <Cell><Data ss:Type="Number">-0.1</Data></Cell>
    <Cell><Data ss:Type="Number">1.5</Data></Cell>
    <Cell><Data ss:Type="Number">84.4</Data></Cell>
    <Cell><Data ss:Type="Number">37.840000000000003</Data></Cell>
   </Row>
   <Row>
    <Cell ss:StyleID="s63"><Data ss:Type="DateTime">2014-05-06T15:50:06.000</Data></Cell>
    <Cell><Data ss:Type="Number">-0.1</Data></Cell>
    <Cell><Data ss:Type="Number">1.5</Data></Cell>
    <Cell><Data ss:Type="Number">84.4</Data></Cell>
    <Cell><Data ss:Type="Number">37.840000000000003</Data></Cell>
   </Row>
   <Row>
    <Cell ss:StyleID="s63"><Data ss:Type="DateTime">2014-05-06T15:50:07.000</Data></Cell>
    <Cell><Data ss:Type="Number">-0.1</Data></Cell>
    <Cell><Data ss:Type="Number">1.5</Data></Cell>
    <Cell><Data ss:Type="Number">84.4</Data></Cell>
    <Cell><Data ss:Type="Number">37.840000000000003</Data></Cell>
   </Row>
   <Row>
    <Cell ss:StyleID="s63"><Data ss:Type="DateTime">2014-05-06T15:50:08.000</Data></Cell>
    <Cell><Data ss:Type="Number">-0.1</Data></Cell>
    <Cell><Data ss:Type="Number">1.5</Data></Cell>
    <Cell><Data ss:Type="Number">84.5</Data></Cell>
    <Cell><Data ss:Type="Number">37.840000000000003</Data></Cell>
   </Row>
   <Row>
    <Cell ss:StyleID="s63"><Data ss:Type="DateTime">2014-05-06T15:50:09.000</Data></Cell>
    <Cell><Data ss:Type="Number">-0.1</Data></Cell>
    <Cell><Data ss:Type="Number">1.5</Data></Cell>
    <Cell><Data ss:Type="Number">84.5</Data></Cell>
    <Cell><Data ss:Type="Number">37.840000000000003</Data></Cell>
   </Row>
   <Row>
    <Cell ss:StyleID="s63"><Data ss:Type="DateTime">2014-05-06T15:50:10.000</Data></Cell>
    <Cell><Data ss:Type="Number">-0.2</Data></Cell>
    <Cell><Data ss:Type="Number">1.5</Data></Cell>
    <Cell><Data ss:Type="Number">84.7</Data></Cell>
    <Cell><Data ss:Type="Number">37.840000000000003</Data></Cell>
   </Row>
   <Row>
    <Cell ss:StyleID="s63"><Data ss:Type="DateTime">2014-05-06T15:50:11.000</Data></Cell>
    <Cell><Data ss:Type="Number">-0.2</Data></Cell>
    <Cell><Data ss:Type="Number">1.4</Data></Cell>
    <Cell><Data ss:Type="Number">85.1</Data></Cell>
    <Cell><Data ss:Type="Number">37.840000000000003</Data></Cell>
   </Row>
   <Row>
    <Cell ss:StyleID="s63"><Data ss:Type="DateTime">2014-05-06T15:50:12.000</Data></Cell>
    <Cell><Data ss:Type="Number">-0.2</Data></Cell>
    <Cell><Data ss:Type="Number">1.4</Data></Cell>
    <Cell><Data ss:Type="Number">85.1</Data></Cell>
    <Cell><Data ss:Type="Number">37.840000000000003</Data></Cell>
   </Row>
   <Row>
    <Cell ss:StyleID="s63"><Data ss:Type="DateTime">2014-05-06T15:50:13.000</Data></Cell>
    <Cell><Data ss:Type="Number">-0.2</Data></Cell>
    <Cell><Data ss:Type="Number">1.5</Data></Cell>
    <Cell><Data ss:Type="Number">85.1</Data></Cell>
    <Cell><Data ss:Type="Number">37.840000000000003</Data></Cell>
   </Row>
   <Row>
    <Cell ss:StyleID="s63"><Data ss:Type="DateTime">2014-05-06T15:50:14.000</Data></Cell>
    <Cell><Data ss:Type="Number">-0.2</Data></Cell>
    <Cell><Data ss:Type="Number">1.5</Data></Cell>
    <Cell><Data ss:Type="Number">85.4</Data></Cell>
    <Cell><Data ss:Type="Number">37.840000000000003</Data></Cell>
   </Row>
   <Row>
    <Cell ss:StyleID="s63"><Data ss:Type="DateTime">2014-05-06T15:50:15.000</Data></Cell>
    <Cell><Data ss:Type="Number">-0.2</Data></Cell>
    <Cell><Data ss:Type="Number">1.5</Data></Cell>
    <Cell><Data ss:Type="Number">85.4</Data></Cell>
    <Cell><Data ss:Type="Number">37.840000000000003</Data></Cell>
   </Row>
   <Row>
    <Cell ss:StyleID="s63"><Data ss:Type="DateTime">2014-05-06T15:50:16.000</Data></Cell>
    <Cell><Data ss:Type="Number">-0.2</Data></Cell>
    <Cell><Data ss:Type="Number">1.5</Data></Cell>
    <Cell><Data ss:Type="Number">85.9</Data></Cell>
    <Cell><Data ss:Type="Number">37.840000000000003</Data></Cell>
   </Row>
   <Row>
    <Cell ss:StyleID="s63"><Data ss:Type="DateTime">2014-05-06T15:50:17.000</Data></Cell>
    <Cell><Data ss:Type="Number">-0.1</Data></Cell>
    <Cell><Data ss:Type="Number">1.5</Data></Cell>
    <Cell><Data ss:Type="Number">85.9</Data></Cell>
    <Cell><Data ss:Type="Number">37.83</Data></Cell>
   </Row>
   <Row>
    <Cell ss:StyleID="s63"><Data ss:Type="DateTime">2014-05-06T15:50:18.000</Data></Cell>
    <Cell><Data ss:Type="Number">-0.1</Data></Cell>
    <Cell><Data ss:Type="Number">1.5</Data></Cell>
    <Cell><Data ss:Type="Number">86.1</Data></Cell>
    <Cell><Data ss:Type="Number">37.83</Data></Cell>
   </Row>
   <Row>
    <Cell ss:StyleID="s63"><Data ss:Type="DateTime">2014-05-06T15:50:19.000</Data></Cell>
    <Cell><Data ss:Type="Number">-0.1</Data></Cell>
    <Cell><Data ss:Type="Number">1.5</Data></Cell>
    <Cell><Data ss:Type="Number">85.5</Data></Cell>
    <Cell><Data ss:Type="Number">37.83</Data></Cell>
   </Row>
   <Row>
    <Cell ss:StyleID="s63"><Data ss:Type="DateTime">2014-05-06T15:50:20.000</Data></Cell>
    <Cell><Data ss:Type="Number">-0.1</Data></Cell>
    <Cell><Data ss:Type="Number">1.5</Data></Cell>
    <Cell><Data ss:Type="Number">85.5</Data></Cell>
    <Cell><Data ss:Type="Number">37.83</Data></Cell>
   </Row>
   <Row>
    <Cell ss:StyleID="s63"><Data ss:Type="DateTime">2014-05-06T15:50:21.000</Data></Cell>
    <Cell><Data ss:Type="Number">-0.1</Data></Cell>
    <Cell><Data ss:Type="Number">1.5</Data></Cell>
    <Cell><Data ss:Type="Number">84.6</Data></Cell>
    <Cell><Data ss:Type="Number">37.83</Data></Cell>
   </Row>
   <Row>
    <Cell ss:StyleID="s63"><Data ss:Type="DateTime">2014-05-06T15:50:22.000</Data></Cell>
    <Cell><Data ss:Type="Number">-0.1</Data></Cell>
    <Cell><Data ss:Type="Number">1.5</Data></Cell>
    <Cell><Data ss:Type="Number">83.9</Data></Cell>
    <Cell><Data ss:Type="Number">37.83</Data></Cell>
   </Row>
   <Row>
    <Cell ss:StyleID="s63"><Data ss:Type="DateTime">2014-05-06T15:50:23.000</Data></Cell>
    <Cell><Data ss:Type="Number">-0.1</Data></Cell>
    <Cell><Data ss:Type="Number">1.5</Data></Cell>
    <Cell><Data ss:Type="Number">83.9</Data></Cell>
    <Cell><Data ss:Type="Number">37.83</Data></Cell>
   </Row>
   <Row>
    <Cell ss:StyleID="s63"><Data ss:Type="DateTime">2014-05-06T15:50:24.000</Data></Cell>
    <Cell><Data ss:Type="Number">-0.1</Data></Cell>
    <Cell><Data ss:Type="Number">1.5</Data></Cell>
    <Cell><Data ss:Type="Number">83.9</Data></Cell>
    <Cell><Data ss:Type="Number">37.83</Data></Cell>
   </Row>
   <Row>
    <Cell ss:StyleID="s63"><Data ss:Type="DateTime">2014-05-06T15:50:25.000</Data></Cell>
    <Cell><Data ss:Type="Number">-0.1</Data></Cell>
    <Cell><Data ss:Type="Number">1.4</Data></Cell>
    <Cell><Data ss:Type="Number">83.5</Data></Cell>
    <Cell><Data ss:Type="Number">37.83</Data></Cell>
   </Row>
   <Row>
    <Cell ss:StyleID="s63"><Data ss:Type="DateTime">2014-05-06T15:50:26.000</Data></Cell>
    <Cell><Data ss:Type="Number">-0.1</Data></Cell>
    <Cell><Data ss:Type="Number">1.4</Data></Cell>
    <Cell><Data ss:Type="Number">83.5</Data></Cell>
    <Cell><Data ss:Type="Number">37.83</Data></Cell>
   </Row>
   <Row>
    <Cell ss:StyleID="s63"><Data ss:Type="DateTime">2014-05-06T15:50:27.000</Data></Cell>
    <Cell><Data ss:Type="Number">-0.1</Data></Cell>
    <Cell><Data ss:Type="Number">1.4</Data></Cell>
    <Cell><Data ss:Type="Number">83.7</Data></Cell>
    <Cell><Data ss:Type="Number">37.83</Data></Cell>
   </Row>
   <Row>
    <Cell ss:StyleID="s63"><Data ss:Type="DateTime">2014-05-06T15:50:28.000</Data></Cell>
    <Cell><Data ss:Type="Number">-0.1</Data></Cell>
    <Cell><Data ss:Type="Number">1.4</Data></Cell>
    <Cell><Data ss:Type="Number">83.6</Data></Cell>
    <Cell><Data ss:Type="Number">37.840000000000003</Data></Cell>
   </Row>
   <Row>
    <Cell ss:StyleID="s63"><Data ss:Type="DateTime">2014-05-06T15:50:29.000</Data></Cell>
    <Cell><Data ss:Type="Number">-0.1</Data></Cell>
    <Cell><Data ss:Type="Number">1.4</Data></Cell>
    <Cell><Data ss:Type="Number">83.6</Data></Cell>
    <Cell><Data ss:Type="Number">37.840000000000003</Data></Cell>
   </Row>
   <Row>
    <Cell ss:StyleID="s63"><Data ss:Type="DateTime">2014-05-06T15:50:30.000</Data></Cell>
    <Cell><Data ss:Type="Number">-0.1</Data></Cell>
    <Cell><Data ss:Type="Number">1.4</Data></Cell>
    <Cell><Data ss:Type="Number">83.6</Data></Cell>
    <Cell><Data ss:Type="Number">37.840000000000003</Data></Cell>
   </Row>
   <Row>
    <Cell ss:StyleID="s63"><Data ss:Type="DateTime">2014-05-06T15:50:31.000</Data></Cell>
    <Cell><Data ss:Type="Number">-0.1</Data></Cell>
    <Cell><Data ss:Type="Number">1.4</Data></Cell>
    <Cell><Data ss:Type="Number">83.2</Data></Cell>
    <Cell><Data ss:Type="Number">37.840000000000003</Data></Cell>
   </Row>
   <Row>
    <Cell ss:StyleID="s63"><Data ss:Type="DateTime">2014-05-06T15:50:32.000</Data></Cell>
    <Cell><Data ss:Type="Number">-0.2</Data></Cell>
    <Cell><Data ss:Type="Number">1.4</Data></Cell>
    <Cell><Data ss:Type="Number">82.9</Data></Cell>
    <Cell><Data ss:Type="Number">37.83</Data></Cell>
   </Row>
   <Row>
    <Cell ss:StyleID="s63"><Data ss:Type="DateTime">2014-05-06T15:50:33.000</Data></Cell>
    <Cell><Data ss:Type="Number">-0.2</Data></Cell>
    <Cell><Data ss:Type="Number">1.4</Data></Cell>
    <Cell><Data ss:Type="Number">82.9</Data></Cell>
    <Cell><Data ss:Type="Number">37.83</Data></Cell>
   </Row>
   <Row>
    <Cell ss:StyleID="s63"><Data ss:Type="DateTime">2014-05-06T15:50:34.000</Data></Cell>
    <Cell><Data ss:Type="Number">-0.2</Data></Cell>
    <Cell><Data ss:Type="Number">1.4</Data></Cell>
    <Cell><Data ss:Type="Number">82.9</Data></Cell>
    <Cell><Data ss:Type="Number">37.83</Data></Cell>
   </Row>
   <Row>
    <Cell ss:StyleID="s63"><Data ss:Type="DateTime">2014-05-06T15:50:35.000</Data></Cell>
    <Cell><Data ss:Type="Number">-0.2</Data></Cell>
    <Cell><Data ss:Type="Number">1.4</Data></Cell>
    <Cell><Data ss:Type="Number">82.7</Data></Cell>
    <Cell><Data ss:Type="Number">37.83</Data></Cell>
   </Row>
   <Row>
    <Cell ss:StyleID="s63"><Data ss:Type="DateTime">2014-05-06T15:50:36.000</Data></Cell>
    <Cell><Data ss:Type="Number">-0.2</Data></Cell>
    <Cell><Data ss:Type="Number">1.4</Data></Cell>
    <Cell><Data ss:Type="Number">83.2</Data></Cell>
    <Cell><Data ss:Type="Number">37.83</Data></Cell>
   </Row>
   <Row>
    <Cell ss:StyleID="s63"><Data ss:Type="DateTime">2014-05-06T15:50:37.000</Data></Cell>
    <Cell><Data ss:Type="Number">-0.2</Data></Cell>
    <Cell><Data ss:Type="Number">1.4</Data></Cell>
    <Cell><Data ss:Type="Number">83.6</Data></Cell>
    <Cell><Data ss:Type="Number">37.83</Data></Cell>
   </Row>
   <Row>
    <Cell ss:StyleID="s63"><Data ss:Type="DateTime">2014-05-06T15:50:38.000</Data></Cell>
    <Cell><Data ss:Type="Number">-0.2</Data></Cell>
    <Cell><Data ss:Type="Number">1.4</Data></Cell>
    <Cell><Data ss:Type="Number">83.8</Data></Cell>
    <Cell><Data ss:Type="Number">37.83</Data></Cell>
   </Row>
   <Row>
    <Cell ss:StyleID="s63"><Data ss:Type="DateTime">2014-05-06T15:50:39.000</Data></Cell>
    <Cell><Data ss:Type="Number">-0.2</Data></Cell>
    <Cell><Data ss:Type="Number">1.4</Data></Cell>
    <Cell><Data ss:Type="Number">84.3</Data></Cell>
    <Cell><Data ss:Type="Number">37.840000000000003</Data></Cell>
   </Row>
   <Row>
    <Cell ss:StyleID="s63"><Data ss:Type="DateTime">2014-05-06T15:50:40.000</Data></Cell>
    <Cell><Data ss:Type="Number">-0.2</Data></Cell>
    <Cell><Data ss:Type="Number">1.4</Data></Cell>
    <Cell><Data ss:Type="Number">84.3</Data></Cell>
    <Cell><Data ss:Type="Number">37.840000000000003</Data></Cell>
   </Row>
   <Row>
    <Cell ss:StyleID="s63"><Data ss:Type="DateTime">2014-05-06T15:50:41.000</Data></Cell>
    <Cell><Data ss:Type="Number">-0.2</Data></Cell>
    <Cell><Data ss:Type="Number">1.4</Data></Cell>
    <Cell><Data ss:Type="Number">85.4</Data></Cell>
    <Cell><Data ss:Type="Number">37.840000000000003</Data></Cell>
   </Row>
   <Row>
    <Cell ss:StyleID="s63"><Data ss:Type="DateTime">2014-05-06T15:50:42.000</Data></Cell>
    <Cell><Data ss:Type="Number">-0.2</Data></Cell>
    <Cell><Data ss:Type="Number">1.4</Data></Cell>
    <Cell><Data ss:Type="Number">85.5</Data></Cell>
    <Cell><Data ss:Type="Number">37.840000000000003</Data></Cell>
   </Row>
   <Row>
    <Cell ss:StyleID="s63"><Data ss:Type="DateTime">2014-05-06T15:50:43.000</Data></Cell>
    <Cell><Data ss:Type="Number">-0.1</Data></Cell>
    <Cell><Data ss:Type="Number">1.4</Data></Cell>
    <Cell><Data ss:Type="Number">85.8</Data></Cell>
    <Cell><Data ss:Type="Number">37.840000000000003</Data></Cell>
   </Row>
   <Row>
    <Cell ss:StyleID="s63"><Data ss:Type="DateTime">2014-05-06T15:50:44.000</Data></Cell>
    <Cell><Data ss:Type="Number">-0.1</Data></Cell>
    <Cell><Data ss:Type="Number">1.4</Data></Cell>
    <Cell><Data ss:Type="Number">85.9</Data></Cell>
    <Cell><Data ss:Type="Number">37.840000000000003</Data></Cell>
   </Row>
   <Row>
    <Cell ss:StyleID="s63"><Data ss:Type="DateTime">2014-05-06T15:50:45.000</Data></Cell>
    <Cell><Data ss:Type="Number">-0.1</Data></Cell>
    <Cell><Data ss:Type="Number">1.4</Data></Cell>
    <Cell><Data ss:Type="Number">86.4</Data></Cell>
    <Cell><Data ss:Type="Number">37.840000000000003</Data></Cell>
   </Row>
   <Row>
    <Cell ss:StyleID="s63"><Data ss:Type="DateTime">2014-05-06T15:50:46.000</Data></Cell>
    <Cell><Data ss:Type="Number">-0.1</Data></Cell>
    <Cell><Data ss:Type="Number">1.4</Data></Cell>
    <Cell><Data ss:Type="Number">86.6</Data></Cell>
    <Cell><Data ss:Type="Number">37.840000000000003</Data></Cell>
   </Row>
   <Row>
    <Cell ss:StyleID="s63"><Data ss:Type="DateTime">2014-05-06T15:50:47.000</Data></Cell>
    <Cell><Data ss:Type="Number">-0.1</Data></Cell>
    <Cell><Data ss:Type="Number">1.5</Data></Cell>
    <Cell><Data ss:Type="Number">87.1</Data></Cell>
    <Cell><Data ss:Type="Number">37.840000000000003</Data></Cell>
   </Row>
   <Row>
    <Cell ss:StyleID="s63"><Data ss:Type="DateTime">2014-05-06T15:50:48.000</Data></Cell>
    <Cell><Data ss:Type="Number">-0.1</Data></Cell>
    <Cell><Data ss:Type="Number">1.5</Data></Cell>
    <Cell><Data ss:Type="Number">87.1</Data></Cell>
    <Cell><Data ss:Type="Number">37.840000000000003</Data></Cell>
   </Row>
   <Row>
    <Cell ss:StyleID="s63"><Data ss:Type="DateTime">2014-05-06T15:50:49.000</Data></Cell>
    <Cell><Data ss:Type="Number">-0.1</Data></Cell>
    <Cell><Data ss:Type="Number">1.5</Data></Cell>
    <Cell><Data ss:Type="Number">86.7</Data></Cell>
    <Cell><Data ss:Type="Number">37.840000000000003</Data></Cell>
   </Row>
   <Row>
    <Cell ss:StyleID="s63"><Data ss:Type="DateTime">2014-05-06T15:50:50.000</Data></Cell>
    <Cell><Data ss:Type="Number">-0.1</Data></Cell>
    <Cell><Data ss:Type="Number">1.5</Data></Cell>
    <Cell><Data ss:Type="Number">86.7</Data></Cell>
    <Cell><Data ss:Type="Number">37.840000000000003</Data></Cell>
   </Row>
   <Row>
    <Cell ss:StyleID="s63"><Data ss:Type="DateTime">2014-05-06T15:50:51.000</Data></Cell>
    <Cell><Data ss:Type="Number">-0.1</Data></Cell>
    <Cell><Data ss:Type="Number">1.5</Data></Cell>
    <Cell><Data ss:Type="Number">86.7</Data></Cell>
    <Cell><Data ss:Type="Number">37.840000000000003</Data></Cell>
   </Row>
   <Row>
    <Cell ss:StyleID="s63"><Data ss:Type="DateTime">2014-05-06T15:50:52.000</Data></Cell>
    <Cell><Data ss:Type="Number">-0.1</Data></Cell>
    <Cell><Data ss:Type="Number">1.5</Data></Cell>
    <Cell><Data ss:Type="Number">87.3</Data></Cell>
    <Cell><Data ss:Type="Number">37.83</Data></Cell>
   </Row>
   <Row>
    <Cell ss:StyleID="s63"><Data ss:Type="DateTime">2014-05-06T15:50:53.000</Data></Cell>
    <Cell><Data ss:Type="Number">-0.1</Data></Cell>
    <Cell><Data ss:Type="Number">1.5</Data></Cell>
    <Cell><Data ss:Type="Number">87.3</Data></Cell>
    <Cell><Data ss:Type="Number">37.83</Data></Cell>
   </Row>
   <Row>
    <Cell ss:StyleID="s63"><Data ss:Type="DateTime">2014-05-06T15:50:54.000</Data></Cell>
    <Cell><Data ss:Type="Number">-0.2</Data></Cell>
    <Cell><Data ss:Type="Number">1.5</Data></Cell>
    <Cell><Data ss:Type="Number">88.1</Data></Cell>
    <Cell><Data ss:Type="Number">37.83</Data></Cell>
   </Row>
   <Row>
    <Cell ss:StyleID="s63"><Data ss:Type="DateTime">2014-05-06T15:50:55.000</Data></Cell>
    <Cell><Data ss:Type="Number">-0.2</Data></Cell>
    <Cell><Data ss:Type="Number">1.5</Data></Cell>
    <Cell><Data ss:Type="Number">88.4</Data></Cell>
    <Cell><Data ss:Type="Number">37.83</Data></Cell>
   </Row>
   <Row>
    <Cell ss:StyleID="s63"><Data ss:Type="DateTime">2014-05-06T15:50:56.000</Data></Cell>
    <Cell><Data ss:Type="Number">-0.2</Data></Cell>
    <Cell><Data ss:Type="Number">1.5</Data></Cell>
    <Cell><Data ss:Type="Number">88.5</Data></Cell>
    <Cell><Data ss:Type="Number">37.83</Data></Cell>
   </Row>
   <Row>
    <Cell ss:StyleID="s63"><Data ss:Type="DateTime">2014-05-06T15:50:57.000</Data></Cell>
    <Cell><Data ss:Type="Number">-0.2</Data></Cell>
    <Cell><Data ss:Type="Number">1.4</Data></Cell>
    <Cell><Data ss:Type="Number">89</Data></Cell>
    <Cell><Data ss:Type="Number">37.83</Data></Cell>
   </Row>
   <Row>
    <Cell ss:StyleID="s63"><Data ss:Type="DateTime">2014-05-06T15:50:58.000</Data></Cell>
    <Cell><Data ss:Type="Number">-0.2</Data></Cell>
    <Cell><Data ss:Type="Number">1.4</Data></Cell>
    <Cell><Data ss:Type="Number">88.6</Data></Cell>
    <Cell><Data ss:Type="Number">37.83</Data></Cell>
   </Row>
   <Row>
    <Cell ss:StyleID="s63"><Data ss:Type="DateTime">2014-05-06T15:50:59.000</Data></Cell>
    <Cell><Data ss:Type="Number">-0.2</Data></Cell>
    <Cell><Data ss:Type="Number">1.4</Data></Cell>
    <Cell><Data ss:Type="Number">88.6</Data></Cell>
    <Cell><Data ss:Type="Number">37.83</Data></Cell>
   </Row>
   <Row>
    <Cell ss:StyleID="s63"><Data ss:Type="DateTime">2014-05-06T15:51:00.000</Data></Cell>
    <Cell><Data ss:Type="Number">-0.2</Data></Cell>
    <Cell><Data ss:Type="Number">1.4</Data></Cell>
    <Cell><Data ss:Type="Number">88.6</Data></Cell>
    <Cell><Data ss:Type="Number">37.840000000000003</Data></Cell>
   </Row>
   <Row>
    <Cell ss:StyleID="s63"><Data ss:Type="DateTime">2014-05-06T15:51:01.000</Data></Cell>
    <Cell><Data ss:Type="Number">-0.2</Data></Cell>
    <Cell><Data ss:Type="Number">1.5</Data></Cell>
    <Cell><Data ss:Type="Number">88.4</Data></Cell>
    <Cell><Data ss:Type="Number">37.83</Data></Cell>
   </Row>
   <Row>
    <Cell ss:StyleID="s63"><Data ss:Type="DateTime">2014-05-06T15:51:02.000</Data></Cell>
    <Cell><Data ss:Type="Number">-0.2</Data></Cell>
    <Cell><Data ss:Type="Number">1.5</Data></Cell>
    <Cell><Data ss:Type="Number">88</Data></Cell>
    <Cell><Data ss:Type="Number">37.83</Data></Cell>
   </Row>
   <Row>
    <Cell ss:StyleID="s63"><Data ss:Type="DateTime">2014-05-06T15:51:03.000</Data></Cell>
    <Cell><Data ss:Type="Number">-0.2</Data></Cell>
    <Cell><Data ss:Type="Number">1.5</Data></Cell>
    <Cell><Data ss:Type="Number">88</Data></Cell>
    <Cell><Data ss:Type="Number">37.83</Data></Cell>
   </Row>
   <Row>
    <Cell ss:StyleID="s63"><Data ss:Type="DateTime">2014-05-06T15:51:04.000</Data></Cell>
    <Cell><Data ss:Type="Number">-0.2</Data></Cell>
    <Cell><Data ss:Type="Number">1.5</Data></Cell>
    <Cell><Data ss:Type="Number">87.8</Data></Cell>
    <Cell><Data ss:Type="Number">37.83</Data></Cell>
   </Row>
   <Row>
    <Cell ss:StyleID="s63"><Data ss:Type="DateTime">2014-05-06T15:51:05.000</Data></Cell>
    <Cell><Data ss:Type="Number">-0.2</Data></Cell>
    <Cell><Data ss:Type="Number">1.5</Data></Cell>
    <Cell><Data ss:Type="Number">88.3</Data></Cell>
    <Cell><Data ss:Type="Number">37.83</Data></Cell>
   </Row>
   <Row>
    <Cell ss:StyleID="s63"><Data ss:Type="DateTime">2014-05-06T15:51:06.000</Data></Cell>
    <Cell><Data ss:Type="Number">-0.2</Data></Cell>
    <Cell><Data ss:Type="Number">1.4</Data></Cell>
    <Cell><Data ss:Type="Number">88.3</Data></Cell>
    <Cell><Data ss:Type="Number">37.83</Data></Cell>
   </Row>
   <Row>
    <Cell ss:StyleID="s63"><Data ss:Type="DateTime">2014-05-06T15:51:07.000</Data></Cell>
    <Cell><Data ss:Type="Number">-0.2</Data></Cell>
    <Cell><Data ss:Type="Number">1.4</Data></Cell>
    <Cell><Data ss:Type="Number">88.9</Data></Cell>
    <Cell><Data ss:Type="Number">37.83</Data></Cell>
   </Row>
   <Row>
    <Cell ss:StyleID="s63"><Data ss:Type="DateTime">2014-05-06T15:51:08.000</Data></Cell>
    <Cell><Data ss:Type="Number">-0.2</Data></Cell>
    <Cell><Data ss:Type="Number">1.4</Data></Cell>
    <Cell><Data ss:Type="Number">88.9</Data></Cell>
    <Cell><Data ss:Type="Number">37.83</Data></Cell>
   </Row>
   <Row>
    <Cell ss:StyleID="s63"><Data ss:Type="DateTime">2014-05-06T15:51:09.000</Data></Cell>
    <Cell><Data ss:Type="Number">-0.2</Data></Cell>
    <Cell><Data ss:Type="Number">1.4</Data></Cell>
    <Cell><Data ss:Type="Number">89.5</Data></Cell>
    <Cell><Data ss:Type="Number">37.83</Data></Cell>
   </Row>
   <Row>
    <Cell ss:StyleID="s63"><Data ss:Type="DateTime">2014-05-06T15:51:10.000</Data></Cell>
    <Cell><Data ss:Type="Number">-0.2</Data></Cell>
    <Cell><Data ss:Type="Number">1.4</Data></Cell>
    <Cell><Data ss:Type="Number">90.1</Data></Cell>
    <Cell><Data ss:Type="Number">37.83</Data></Cell>
   </Row>
   <Row>
    <Cell ss:StyleID="s63"><Data ss:Type="DateTime">2014-05-06T15:51:11.000</Data></Cell>
    <Cell><Data ss:Type="Number">-0.2</Data></Cell>
    <Cell><Data ss:Type="Number">1.4</Data></Cell>
    <Cell><Data ss:Type="Number">90.1</Data></Cell>
    <Cell><Data ss:Type="Number">37.83</Data></Cell>
   </Row>
   <Row>
    <Cell ss:StyleID="s63"><Data ss:Type="DateTime">2014-05-06T15:51:12.000</Data></Cell>
    <Cell><Data ss:Type="Number">-0.2</Data></Cell>
    <Cell><Data ss:Type="Number">1.5</Data></Cell>
    <Cell><Data ss:Type="Number">90.6</Data></Cell>
    <Cell><Data ss:Type="Number">37.83</Data></Cell>
   </Row>
   <Row>
    <Cell ss:StyleID="s63"><Data ss:Type="DateTime">2014-05-06T15:51:13.000</Data></Cell>
    <Cell><Data ss:Type="Number">-0.2</Data></Cell>
    <Cell><Data ss:Type="Number">1.5</Data></Cell>
    <Cell><Data ss:Type="Number">90.6</Data></Cell>
    <Cell><Data ss:Type="Number">37.83</Data></Cell>
   </Row>
   <Row>
    <Cell ss:StyleID="s63"><Data ss:Type="DateTime">2014-05-06T15:51:14.000</Data></Cell>
    <Cell><Data ss:Type="Number">-0.2</Data></Cell>
    <Cell><Data ss:Type="Number">1.5</Data></Cell>
    <Cell><Data ss:Type="Number">90.6</Data></Cell>
    <Cell><Data ss:Type="Number">37.83</Data></Cell>
   </Row>
   <Row>
    <Cell ss:StyleID="s63"><Data ss:Type="DateTime">2014-05-06T15:51:15.000</Data></Cell>
    <Cell><Data ss:Type="Number">-0.2</Data></Cell>
    <Cell><Data ss:Type="Number">1.5</Data></Cell>
    <Cell><Data ss:Type="Number">90.2</Data></Cell>
    <Cell><Data ss:Type="Number">37.82</Data></Cell>
   </Row>
   <Row>
    <Cell ss:StyleID="s63"><Data ss:Type="DateTime">2014-05-06T15:51:16.000</Data></Cell>
    <Cell><Data ss:Type="Number">-0.1</Data></Cell>
    <Cell><Data ss:Type="Number">1.5</Data></Cell>
    <Cell><Data ss:Type="Number">89.4</Data></Cell>
    <Cell><Data ss:Type="Number">37.82</Data></Cell>
   </Row>
   <Row>
    <Cell ss:StyleID="s63"><Data ss:Type="DateTime">2014-05-06T15:51:17.000</Data></Cell>
    <Cell><Data ss:Type="Number">-0.1</Data></Cell>
    <Cell><Data ss:Type="Number">1.5</Data></Cell>
    <Cell><Data ss:Type="Number">89.1</Data></Cell>
    <Cell><Data ss:Type="Number">37.82</Data></Cell>
   </Row>
   <Row>
    <Cell ss:StyleID="s63"><Data ss:Type="DateTime">2014-05-06T15:51:18.000</Data></Cell>
    <Cell><Data ss:Type="Number">-0.1</Data></Cell>
    <Cell><Data ss:Type="Number">1.5</Data></Cell>
    <Cell><Data ss:Type="Number">89.1</Data></Cell>
    <Cell><Data ss:Type="Number">37.82</Data></Cell>
   </Row>
   <Row>
    <Cell ss:StyleID="s63"><Data ss:Type="DateTime">2014-05-06T15:51:19.000</Data></Cell>
    <Cell><Data ss:Type="Number">-0.1</Data></Cell>
    <Cell><Data ss:Type="Number">1.5</Data></Cell>
    <Cell><Data ss:Type="Number">89.4</Data></Cell>
    <Cell><Data ss:Type="Number">37.82</Data></Cell>
   </Row>
   <Row>
    <Cell ss:StyleID="s63"><Data ss:Type="DateTime">2014-05-06T15:51:20.000</Data></Cell>
    <Cell><Data ss:Type="Number">-0.1</Data></Cell>
    <Cell><Data ss:Type="Number">1.5</Data></Cell>
    <Cell><Data ss:Type="Number">89.4</Data></Cell>
    <Cell><Data ss:Type="Number">37.82</Data></Cell>
   </Row>
   <Row>
    <Cell ss:StyleID="s63"><Data ss:Type="DateTime">2014-05-06T15:51:21.000</Data></Cell>
    <Cell><Data ss:Type="Number">-0.1</Data></Cell>
    <Cell><Data ss:Type="Number">1.5</Data></Cell>
    <Cell><Data ss:Type="Number">88.8</Data></Cell>
    <Cell><Data ss:Type="Number">37.82</Data></Cell>
   </Row>
   <Row>
    <Cell ss:StyleID="s63"><Data ss:Type="DateTime">2014-05-06T15:51:22.000</Data></Cell>
    <Cell><Data ss:Type="Number">-0.1</Data></Cell>
    <Cell><Data ss:Type="Number">1.5</Data></Cell>
    <Cell><Data ss:Type="Number">87.5</Data></Cell>
    <Cell><Data ss:Type="Number">37.82</Data></Cell>
   </Row>
   <Row>
    <Cell ss:StyleID="s63"><Data ss:Type="DateTime">2014-05-06T15:51:23.000</Data></Cell>
    <Cell><Data ss:Type="Number">-0.1</Data></Cell>
    <Cell><Data ss:Type="Number">1.6</Data></Cell>
    <Cell><Data ss:Type="Number">85.6</Data></Cell>
    <Cell><Data ss:Type="Number">37.82</Data></Cell>
   </Row>
   <Row>
    <Cell ss:StyleID="s63"><Data ss:Type="DateTime">2014-05-06T15:51:24.000</Data></Cell>
    <Cell><Data ss:Type="Number">-0.1</Data></Cell>
    <Cell><Data ss:Type="Number">1.6</Data></Cell>
    <Cell><Data ss:Type="Number">79.5</Data></Cell>
    <Cell><Data ss:Type="Number">37.82</Data></Cell>
   </Row>
   <Row>
    <Cell ss:StyleID="s63"><Data ss:Type="DateTime">2014-05-06T15:51:25.000</Data></Cell>
    <Cell><Data ss:Type="Number">-0.1</Data></Cell>
    <Cell><Data ss:Type="Number">1.6</Data></Cell>
    <Cell><Data ss:Type="Number">78</Data></Cell>
    <Cell><Data ss:Type="Number">37.82</Data></Cell>
   </Row>
   <Row>
    <Cell ss:StyleID="s63"><Data ss:Type="DateTime">2014-05-06T15:51:26.000</Data></Cell>
    <Cell><Data ss:Type="Number">-0.1</Data></Cell>
    <Cell><Data ss:Type="Number">1.6</Data></Cell>
    <Cell><Data ss:Type="Number">75</Data></Cell>
    <Cell><Data ss:Type="Number">37.82</Data></Cell>
   </Row>
   <Row>
    <Cell ss:StyleID="s63"><Data ss:Type="DateTime">2014-05-06T15:51:27.000</Data></Cell>
    <Cell><Data ss:Type="Number">-0.1</Data></Cell>
    <Cell><Data ss:Type="Number">1.6</Data></Cell>
    <Cell><Data ss:Type="Number">72.8</Data></Cell>
    <Cell><Data ss:Type="Number">37.82</Data></Cell>
   </Row>
   <Row>
    <Cell ss:StyleID="s63"><Data ss:Type="DateTime">2014-05-06T15:51:28.000</Data></Cell>
    <Cell><Data ss:Type="Number">-0.1</Data></Cell>
    <Cell><Data ss:Type="Number">1.6</Data></Cell>
    <Cell><Data ss:Type="Number">71.400000000000006</Data></Cell>
    <Cell><Data ss:Type="Number">37.83</Data></Cell>
   </Row>
   <Row>
    <Cell ss:StyleID="s63"><Data ss:Type="DateTime">2014-05-06T15:51:29.000</Data></Cell>
    <Cell><Data ss:Type="Number">-0.1</Data></Cell>
    <Cell><Data ss:Type="Number">1.6</Data></Cell>
    <Cell><Data ss:Type="Number">69.599999999999994</Data></Cell>
    <Cell><Data ss:Type="Number">37.83</Data></Cell>
   </Row>
   <Row>
    <Cell ss:StyleID="s63"><Data ss:Type="DateTime">2014-05-06T15:51:30.000</Data></Cell>
    <Cell><Data ss:Type="Number">-0.2</Data></Cell>
    <Cell><Data ss:Type="Number">1.6</Data></Cell>
    <Cell><Data ss:Type="Number">68.8</Data></Cell>
    <Cell><Data ss:Type="Number">37.83</Data></Cell>
   </Row>
   <Row>
    <Cell ss:StyleID="s63"><Data ss:Type="DateTime">2014-05-06T15:51:31.000</Data></Cell>
    <Cell><Data ss:Type="Number">-0.2</Data></Cell>
    <Cell><Data ss:Type="Number">1.6</Data></Cell>
    <Cell><Data ss:Type="Number">68.8</Data></Cell>
    <Cell><Data ss:Type="Number">37.83</Data></Cell>
   </Row>
   <Row>
    <Cell ss:StyleID="s63"><Data ss:Type="DateTime">2014-05-06T15:51:32.000</Data></Cell>
    <Cell><Data ss:Type="Number">-0.2</Data></Cell>
    <Cell><Data ss:Type="Number">1.6</Data></Cell>
    <Cell><Data ss:Type="Number">70.599999999999994</Data></Cell>
    <Cell><Data ss:Type="Number">37.83</Data></Cell>
   </Row>
   <Row>
    <Cell ss:StyleID="s63"><Data ss:Type="DateTime">2014-05-06T15:51:33.000</Data></Cell>
    <Cell><Data ss:Type="Number">-0.2</Data></Cell>
    <Cell><Data ss:Type="Number">1.6</Data></Cell>
    <Cell><Data ss:Type="Number">74.400000000000006</Data></Cell>
    <Cell><Data ss:Type="Number">37.840000000000003</Data></Cell>
   </Row>
   <Row>
    <Cell ss:StyleID="s63"><Data ss:Type="DateTime">2014-05-06T15:51:34.000</Data></Cell>
    <Cell><Data ss:Type="Number">-0.2</Data></Cell>
    <Cell><Data ss:Type="Number">1.6</Data></Cell>
    <Cell><Data ss:Type="Number">79.400000000000006</Data></Cell>
    <Cell><Data ss:Type="Number">37.840000000000003</Data></Cell>
   </Row>
   <Row>
    <Cell ss:StyleID="s63"><Data ss:Type="DateTime">2014-05-06T15:51:35.000</Data></Cell>
    <Cell><Data ss:Type="Number">-0.2</Data></Cell>
    <Cell><Data ss:Type="Number">1.6</Data></Cell>
    <Cell><Data ss:Type="Number">85.8</Data></Cell>
    <Cell><Data ss:Type="Number">37.840000000000003</Data></Cell>
   </Row>
   <Row>
    <Cell ss:StyleID="s63"><Data ss:Type="DateTime">2014-05-06T15:51:36.000</Data></Cell>
    <Cell><Data ss:Type="Number">-0.2</Data></Cell>
    <Cell><Data ss:Type="Number">1.6</Data></Cell>
    <Cell><Data ss:Type="Number">93.2</Data></Cell>
    <Cell><Data ss:Type="Number">37.85</Data></Cell>
   </Row>
   <Row>
    <Cell ss:StyleID="s63"><Data ss:Type="DateTime">2014-05-06T15:51:37.000</Data></Cell>
    <Cell><Data ss:Type="Number">-0.2</Data></Cell>
    <Cell><Data ss:Type="Number">1.6</Data></Cell>
    <Cell><Data ss:Type="Number">97.3</Data></Cell>
    <Cell><Data ss:Type="Number">37.85</Data></Cell>
   </Row>
   <Row>
    <Cell ss:StyleID="s63"><Data ss:Type="DateTime">2014-05-06T15:51:38.000</Data></Cell>
    <Cell><Data ss:Type="Number">-0.1</Data></Cell>
    <Cell><Data ss:Type="Number">1.6</Data></Cell>
    <Cell><Data ss:Type="Number">105.7</Data></Cell>
    <Cell><Data ss:Type="Number">37.85</Data></Cell>
   </Row>
   <Row>
    <Cell ss:StyleID="s63"><Data ss:Type="DateTime">2014-05-06T15:51:39.000</Data></Cell>
    <Cell><Data ss:Type="Number">-0.1</Data></Cell>
    <Cell><Data ss:Type="Number">1.6</Data></Cell>
    <Cell><Data ss:Type="Number">114.8</Data></Cell>
    <Cell><Data ss:Type="Number">37.85</Data></Cell>
   </Row>
   <Row>
    <Cell ss:StyleID="s63"><Data ss:Type="DateTime">2014-05-06T15:51:40.000</Data></Cell>
    <Cell><Data ss:Type="Number">-0.1</Data></Cell>
    <Cell><Data ss:Type="Number">1.6</Data></Cell>
    <Cell><Data ss:Type="Number">111.1</Data></Cell>
    <Cell><Data ss:Type="Number">37.85</Data></Cell>
   </Row>
   <Row>
    <Cell ss:StyleID="s63"><Data ss:Type="DateTime">2014-05-06T15:51:41.000</Data></Cell>
    <Cell><Data ss:Type="Number">-0.1</Data></Cell>
    <Cell><Data ss:Type="Number">1.6</Data></Cell>
    <Cell><Data ss:Type="Number">110.2</Data></Cell>
    <Cell><Data ss:Type="Number">37.85</Data></Cell>
   </Row>
   <Row>
    <Cell ss:StyleID="s63"><Data ss:Type="DateTime">2014-05-06T15:51:42.000</Data></Cell>
    <Cell><Data ss:Type="Number">-0.1</Data></Cell>
    <Cell><Data ss:Type="Number">1.6</Data></Cell>
    <Cell><Data ss:Type="Number">107.1</Data></Cell>
    <Cell><Data ss:Type="Number">37.85</Data></Cell>
   </Row>
   <Row>
    <Cell ss:StyleID="s63"><Data ss:Type="DateTime">2014-05-06T15:51:43.000</Data></Cell>
    <Cell><Data ss:Type="Number">-0.1</Data></Cell>
    <Cell><Data ss:Type="Number">1.6</Data></Cell>
    <Cell><Data ss:Type="Number">105.2</Data></Cell>
    <Cell><Data ss:Type="Number">37.85</Data></Cell>
   </Row>
   <Row>
    <Cell ss:StyleID="s63"><Data ss:Type="DateTime">2014-05-06T15:51:44.000</Data></Cell>
    <Cell><Data ss:Type="Number">-0.1</Data></Cell>
    <Cell><Data ss:Type="Number">1.6</Data></Cell>
    <Cell><Data ss:Type="Number">102.2</Data></Cell>
    <Cell><Data ss:Type="Number">37.85</Data></Cell>
   </Row>
   <Row>
    <Cell ss:StyleID="s63"><Data ss:Type="DateTime">2014-05-06T15:51:45.000</Data></Cell>
    <Cell><Data ss:Type="Number">-0.1</Data></Cell>
    <Cell><Data ss:Type="Number">1.6</Data></Cell>
    <Cell><Data ss:Type="Number">102.2</Data></Cell>
    <Cell><Data ss:Type="Number">37.85</Data></Cell>
   </Row>
   <Row>
    <Cell ss:StyleID="s63"><Data ss:Type="DateTime">2014-05-06T15:51:46.000</Data></Cell>
    <Cell><Data ss:Type="Number">-0.1</Data></Cell>
    <Cell><Data ss:Type="Number">1.6</Data></Cell>
    <Cell><Data ss:Type="Number">106.3</Data></Cell>
    <Cell><Data ss:Type="Number">37.85</Data></Cell>
   </Row>
   <Row>
    <Cell ss:StyleID="s63"><Data ss:Type="DateTime">2014-05-06T15:51:47.000</Data></Cell>
    <Cell><Data ss:Type="Number">-0.1</Data></Cell>
    <Cell><Data ss:Type="Number">1.6</Data></Cell>
    <Cell><Data ss:Type="Number">107</Data></Cell>
    <Cell><Data ss:Type="Number">37.85</Data></Cell>
   </Row>
   <Row>
    <Cell ss:StyleID="s63"><Data ss:Type="DateTime">2014-05-06T15:51:48.000</Data></Cell>
    <Cell><Data ss:Type="Number">-0.1</Data></Cell>
    <Cell><Data ss:Type="Number">1.6</Data></Cell>
    <Cell><Data ss:Type="Number">107.4</Data></Cell>
    <Cell><Data ss:Type="Number">37.85</Data></Cell>
   </Row>
   <Row>
    <Cell ss:StyleID="s63"><Data ss:Type="DateTime">2014-05-06T15:51:49.000</Data></Cell>
    <Cell><Data ss:Type="Number">-0.1</Data></Cell>
    <Cell><Data ss:Type="Number">1.6</Data></Cell>
    <Cell><Data ss:Type="Number">107.4</Data></Cell>
    <Cell><Data ss:Type="Number">37.85</Data></Cell>
   </Row>
   <Row>
    <Cell ss:StyleID="s63"><Data ss:Type="DateTime">2014-05-06T15:51:50.000</Data></Cell>
    <Cell><Data ss:Type="Number">-0.1</Data></Cell>
    <Cell><Data ss:Type="Number">1.6</Data></Cell>
    <Cell><Data ss:Type="Number">105.1</Data></Cell>
    <Cell><Data ss:Type="Number">37.85</Data></Cell>
   </Row>
   <Row>
    <Cell ss:StyleID="s63"><Data ss:Type="DateTime">2014-05-06T15:51:51.000</Data></Cell>
    <Cell><Data ss:Type="Number">-0.1</Data></Cell>
    <Cell><Data ss:Type="Number">1.6</Data></Cell>
    <Cell><Data ss:Type="Number">104.1</Data></Cell>
    <Cell><Data ss:Type="Number">37.85</Data></Cell>
   </Row>
   <Row>
    <Cell ss:StyleID="s63"><Data ss:Type="DateTime">2014-05-06T15:51:52.000</Data></Cell>
    <Cell><Data ss:Type="Number">-0.1</Data></Cell>
    <Cell><Data ss:Type="Number">1.6</Data></Cell>
    <Cell><Data ss:Type="Number">104.1</Data></Cell>
    <Cell><Data ss:Type="Number">37.85</Data></Cell>
   </Row>
   <Row>
    <Cell ss:StyleID="s63"><Data ss:Type="DateTime">2014-05-06T15:51:53.000</Data></Cell>
    <Cell><Data ss:Type="Number">-0.1</Data></Cell>
    <Cell><Data ss:Type="Number">1.6</Data></Cell>
    <Cell><Data ss:Type="Number">103</Data></Cell>
    <Cell><Data ss:Type="Number">37.85</Data></Cell>
   </Row>
   <Row>
    <Cell ss:StyleID="s63"><Data ss:Type="DateTime">2014-05-06T15:51:54.000</Data></Cell>
    <Cell><Data ss:Type="Number">-0.1</Data></Cell>
    <Cell><Data ss:Type="Number">1.6</Data></Cell>
    <Cell><Data ss:Type="Number">103</Data></Cell>
    <Cell><Data ss:Type="Number">37.85</Data></Cell>
   </Row>
   <Row>
    <Cell ss:StyleID="s63"><Data ss:Type="DateTime">2014-05-06T15:51:55.000</Data></Cell>
    <Cell><Data ss:Type="Number">0</Data></Cell>
    <Cell><Data ss:Type="Number">1.7</Data></Cell>
    <Cell><Data ss:Type="Number">99.1</Data></Cell>
    <Cell><Data ss:Type="Number">37.85</Data></Cell>
   </Row>
   <Row>
    <Cell ss:StyleID="s63"><Data ss:Type="DateTime">2014-05-06T15:51:56.000</Data></Cell>
    <Cell><Data ss:Type="Number">0</Data></Cell>
    <Cell><Data ss:Type="Number">1.7</Data></Cell>
    <Cell><Data ss:Type="Number">98.1</Data></Cell>
    <Cell><Data ss:Type="Number">37.85</Data></Cell>
   </Row>
   <Row>
    <Cell ss:StyleID="s63"><Data ss:Type="DateTime">2014-05-06T15:51:57.000</Data></Cell>
    <Cell><Data ss:Type="Number">0</Data></Cell>
    <Cell><Data ss:Type="Number">1.7</Data></Cell>
    <Cell><Data ss:Type="Number">92</Data></Cell>
    <Cell><Data ss:Type="Number">37.85</Data></Cell>
   </Row>
   <Row>
    <Cell ss:StyleID="s63"><Data ss:Type="DateTime">2014-05-06T15:51:58.000</Data></Cell>
    <Cell><Data ss:Type="Number">0</Data></Cell>
    <Cell><Data ss:Type="Number">1.7</Data></Cell>
    <Cell><Data ss:Type="Number">87.5</Data></Cell>
    <Cell><Data ss:Type="Number">37.85</Data></Cell>
   </Row>
   <Row>
    <Cell ss:StyleID="s63"><Data ss:Type="DateTime">2014-05-06T15:51:59.000</Data></Cell>
    <Cell><Data ss:Type="Number">0</Data></Cell>
    <Cell><Data ss:Type="Number">1.8</Data></Cell>
    <Cell><Data ss:Type="Number">85.5</Data></Cell>
    <Cell><Data ss:Type="Number">37.85</Data></Cell>
   </Row>
   <Row>
    <Cell ss:StyleID="s63"><Data ss:Type="DateTime">2014-05-06T15:52:00.000</Data></Cell>
    <Cell><Data ss:Type="Number">0</Data></Cell>
    <Cell><Data ss:Type="Number">1.8</Data></Cell>
    <Cell><Data ss:Type="Number">83.1</Data></Cell>
    <Cell><Data ss:Type="Number">37.85</Data></Cell>
   </Row>
   <Row>
    <Cell ss:StyleID="s63"><Data ss:Type="DateTime">2014-05-06T15:52:01.000</Data></Cell>
    <Cell><Data ss:Type="Number">0</Data></Cell>
    <Cell><Data ss:Type="Number">1.9</Data></Cell>
    <Cell><Data ss:Type="Number">83.4</Data></Cell>
    <Cell><Data ss:Type="Number">37.85</Data></Cell>
   </Row>
   <Row>
    <Cell ss:StyleID="s63"><Data ss:Type="DateTime">2014-05-06T15:52:02.000</Data></Cell>
    <Cell><Data ss:Type="Number">0</Data></Cell>
    <Cell><Data ss:Type="Number">1.9</Data></Cell>
    <Cell><Data ss:Type="Number">84.1</Data></Cell>
    <Cell><Data ss:Type="Number">37.85</Data></Cell>
   </Row>
   <Row>
    <Cell ss:StyleID="s63"><Data ss:Type="DateTime">2014-05-06T15:52:03.000</Data></Cell>
    <Cell><Data ss:Type="Number">0</Data></Cell>
    <Cell><Data ss:Type="Number">2</Data></Cell>
    <Cell><Data ss:Type="Number">86</Data></Cell>
    <Cell><Data ss:Type="Number">37.85</Data></Cell>
   </Row>
   <Row>
    <Cell ss:StyleID="s63"><Data ss:Type="DateTime">2014-05-06T15:52:04.000</Data></Cell>
    <Cell><Data ss:Type="Number">0</Data></Cell>
    <Cell><Data ss:Type="Number">2</Data></Cell>
    <Cell><Data ss:Type="Number">89.6</Data></Cell>
    <Cell><Data ss:Type="Number">37.85</Data></Cell>
   </Row>
   <Row>
    <Cell ss:StyleID="s63"><Data ss:Type="DateTime">2014-05-06T15:52:05.000</Data></Cell>
    <Cell><Data ss:Type="Number">0</Data></Cell>
    <Cell><Data ss:Type="Number">2.1</Data></Cell>
    <Cell><Data ss:Type="Number">91.5</Data></Cell>
    <Cell><Data ss:Type="Number">37.85</Data></Cell>
   </Row>
   <Row>
    <Cell ss:StyleID="s63"><Data ss:Type="DateTime">2014-05-06T15:52:06.000</Data></Cell>
    <Cell><Data ss:Type="Number">0</Data></Cell>
    <Cell><Data ss:Type="Number">2.1</Data></Cell>
    <Cell><Data ss:Type="Number">95.1</Data></Cell>
    <Cell><Data ss:Type="Number">37.85</Data></Cell>
   </Row>
   <Row>
    <Cell ss:StyleID="s63"><Data ss:Type="DateTime">2014-05-06T15:52:07.000</Data></Cell>
    <Cell><Data ss:Type="Number">0</Data></Cell>
    <Cell><Data ss:Type="Number">2.1</Data></Cell>
    <Cell><Data ss:Type="Number">93.2</Data></Cell>
    <Cell><Data ss:Type="Number">37.85</Data></Cell>
   </Row>
   <Row>
    <Cell ss:StyleID="s63"><Data ss:Type="DateTime">2014-05-06T15:52:08.000</Data></Cell>
    <Cell><Data ss:Type="Number">0</Data></Cell>
    <Cell><Data ss:Type="Number">2.1</Data></Cell>
    <Cell><Data ss:Type="Number">87.9</Data></Cell>
    <Cell><Data ss:Type="Number">37.85</Data></Cell>
   </Row>
   <Row>
    <Cell ss:StyleID="s63"><Data ss:Type="DateTime">2014-05-06T15:52:09.000</Data></Cell>
    <Cell><Data ss:Type="Number">0</Data></Cell>
    <Cell><Data ss:Type="Number">2.1</Data></Cell>
    <Cell><Data ss:Type="Number">86</Data></Cell>
    <Cell><Data ss:Type="Number">37.85</Data></Cell>
   </Row>
   <Row>
    <Cell ss:StyleID="s63"><Data ss:Type="DateTime">2014-05-06T15:52:10.000</Data></Cell>
    <Cell><Data ss:Type="Number">0</Data></Cell>
    <Cell><Data ss:Type="Number">2.1</Data></Cell>
    <Cell><Data ss:Type="Number">85.6</Data></Cell>
    <Cell><Data ss:Type="Number">37.840000000000003</Data></Cell>
   </Row>
   <Row>
    <Cell ss:StyleID="s63"><Data ss:Type="DateTime">2014-05-06T15:52:11.000</Data></Cell>
    <Cell><Data ss:Type="Number">0</Data></Cell>
    <Cell><Data ss:Type="Number">2.1</Data></Cell>
    <Cell><Data ss:Type="Number">87</Data></Cell>
    <Cell><Data ss:Type="Number">37.85</Data></Cell>
   </Row>
   <Row>
    <Cell ss:StyleID="s63"><Data ss:Type="DateTime">2014-05-06T15:52:12.000</Data></Cell>
    <Cell><Data ss:Type="Number">0</Data></Cell>
    <Cell><Data ss:Type="Number">2.1</Data></Cell>
    <Cell><Data ss:Type="Number">89.8</Data></Cell>
    <Cell><Data ss:Type="Number">37.840000000000003</Data></Cell>
   </Row>
   <Row>
    <Cell ss:StyleID="s63"><Data ss:Type="DateTime">2014-05-06T15:52:13.000</Data></Cell>
    <Cell><Data ss:Type="Number">0.1</Data></Cell>
    <Cell><Data ss:Type="Number">2.1</Data></Cell>
    <Cell><Data ss:Type="Number">90.5</Data></Cell>
    <Cell><Data ss:Type="Number">37.840000000000003</Data></Cell>
   </Row>
   <Row>
    <Cell ss:StyleID="s63"><Data ss:Type="DateTime">2014-05-06T15:52:14.000</Data></Cell>
    <Cell><Data ss:Type="Number">0.1</Data></Cell>
    <Cell><Data ss:Type="Number">2.2000000000000002</Data></Cell>
    <Cell><Data ss:Type="Number">96.4</Data></Cell>
    <Cell><Data ss:Type="Number">37.840000000000003</Data></Cell>
   </Row>
   <Row>
    <Cell ss:StyleID="s63"><Data ss:Type="DateTime">2014-05-06T15:52:15.000</Data></Cell>
    <Cell><Data ss:Type="Number">0.1</Data></Cell>
    <Cell><Data ss:Type="Number">2.2000000000000002</Data></Cell>
    <Cell><Data ss:Type="Number">99.7</Data></Cell>
    <Cell><Data ss:Type="Number">37.840000000000003</Data></Cell>
   </Row>
   <Row>
    <Cell ss:StyleID="s63"><Data ss:Type="DateTime">2014-05-06T15:52:16.000</Data></Cell>
    <Cell><Data ss:Type="Number">0.1</Data></Cell>
    <Cell><Data ss:Type="Number">2.2000000000000002</Data></Cell>
    <Cell><Data ss:Type="Number">94.7</Data></Cell>
    <Cell><Data ss:Type="Number">37.840000000000003</Data></Cell>
   </Row>
   <Row>
    <Cell ss:StyleID="s63"><Data ss:Type="DateTime">2014-05-06T15:52:17.000</Data></Cell>
    <Cell><Data ss:Type="Number">0.1</Data></Cell>
    <Cell><Data ss:Type="Number">2.2999999999999998</Data></Cell>
    <Cell><Data ss:Type="Number">93.4</Data></Cell>
    <Cell><Data ss:Type="Number">37.83</Data></Cell>
   </Row>
   <Row>
    <Cell ss:StyleID="s63"><Data ss:Type="DateTime">2014-05-06T15:52:18.000</Data></Cell>
    <Cell><Data ss:Type="Number">0.1</Data></Cell>
    <Cell><Data ss:Type="Number">2.9</Data></Cell>
    <Cell><Data ss:Type="Number">89.8</Data></Cell>
    <Cell><Data ss:Type="Number">37.83</Data></Cell>
   </Row>
   <Row>
    <Cell ss:StyleID="s63"><Data ss:Type="DateTime">2014-05-06T15:52:19.000</Data></Cell>
    <Cell><Data ss:Type="Number">0.5</Data></Cell>
    <Cell><Data ss:Type="Number">3.6</Data></Cell>
    <Cell><Data ss:Type="Number">87.8</Data></Cell>
    <Cell><Data ss:Type="Number">37.83</Data></Cell>
   </Row>
   <Row>
    <Cell ss:StyleID="s63"><Data ss:Type="DateTime">2014-05-06T15:52:20.000</Data></Cell>
    <Cell><Data ss:Type="Number">1.3</Data></Cell>
    <Cell><Data ss:Type="Number">3.7</Data></Cell>
    <Cell><Data ss:Type="Number">84.3</Data></Cell>
    <Cell><Data ss:Type="Number">37.83</Data></Cell>
   </Row>
   <Row>
    <Cell ss:StyleID="s63"><Data ss:Type="DateTime">2014-05-06T15:52:21.000</Data></Cell>
    <Cell><Data ss:Type="Number">1.8</Data></Cell>
    <Cell><Data ss:Type="Number">3.7</Data></Cell>
    <Cell><Data ss:Type="Number">82.5</Data></Cell>
    <Cell><Data ss:Type="Number">37.83</Data></Cell>
   </Row>
   <Row>
    <Cell ss:StyleID="s63"><Data ss:Type="DateTime">2014-05-06T15:52:22.000</Data></Cell>
    <Cell><Data ss:Type="Number">1.9</Data></Cell>
    <Cell><Data ss:Type="Number">3.8</Data></Cell>
    <Cell><Data ss:Type="Number">81.8</Data></Cell>
    <Cell><Data ss:Type="Number">37.82</Data></Cell>
   </Row>
   <Row>
    <Cell ss:StyleID="s63"><Data ss:Type="DateTime">2014-05-06T15:52:23.000</Data></Cell>
    <Cell><Data ss:Type="Number">2.1</Data></Cell>
    <Cell><Data ss:Type="Number">4.5</Data></Cell>
    <Cell><Data ss:Type="Number">81</Data></Cell>
    <Cell><Data ss:Type="Number">37.82</Data></Cell>
   </Row>
   <Row>
    <Cell ss:StyleID="s63"><Data ss:Type="DateTime">2014-05-06T15:52:24.000</Data></Cell>
    <Cell><Data ss:Type="Number">2.7</Data></Cell>
    <Cell><Data ss:Type="Number">4.0999999999999996</Data></Cell>
    <Cell><Data ss:Type="Number">81.599999999999994</Data></Cell>
    <Cell><Data ss:Type="Number">37.82</Data></Cell>
   </Row>
   <Row>
    <Cell ss:StyleID="s63"><Data ss:Type="DateTime">2014-05-06T15:52:25.000</Data></Cell>
    <Cell><Data ss:Type="Number">3.4</Data></Cell>
    <Cell><Data ss:Type="Number">3.9</Data></Cell>
    <Cell><Data ss:Type="Number">81.8</Data></Cell>
    <Cell><Data ss:Type="Number">37.82</Data></Cell>
   </Row>
   <Row>
    <Cell ss:StyleID="s63"><Data ss:Type="DateTime">2014-05-06T15:52:26.000</Data></Cell>
    <Cell><Data ss:Type="Number">3.3</Data></Cell>
    <Cell><Data ss:Type="Number">3.5</Data></Cell>
    <Cell><Data ss:Type="Number">82.8</Data></Cell>
    <Cell><Data ss:Type="Number">37.82</Data></Cell>
   </Row>
   <Row>
    <Cell ss:StyleID="s63"><Data ss:Type="DateTime">2014-05-06T15:52:27.000</Data></Cell>
    <Cell><Data ss:Type="Number">3.1</Data></Cell>
    <Cell><Data ss:Type="Number">3.5</Data></Cell>
    <Cell><Data ss:Type="Number">83.1</Data></Cell>
    <Cell><Data ss:Type="Number">37.82</Data></Cell>
   </Row>
   <Row>
    <Cell ss:StyleID="s63"><Data ss:Type="DateTime">2014-05-06T15:52:28.000</Data></Cell>
    <Cell><Data ss:Type="Number">2.6</Data></Cell>
    <Cell><Data ss:Type="Number">3.7</Data></Cell>
    <Cell><Data ss:Type="Number">83.6</Data></Cell>
    <Cell><Data ss:Type="Number">37.82</Data></Cell>
   </Row>
   <Row>
    <Cell ss:StyleID="s63"><Data ss:Type="DateTime">2014-05-06T15:52:29.000</Data></Cell>
    <Cell><Data ss:Type="Number">2.5</Data></Cell>
    <Cell><Data ss:Type="Number">3.7</Data></Cell>
    <Cell><Data ss:Type="Number">82.7</Data></Cell>
    <Cell><Data ss:Type="Number">37.82</Data></Cell>
   </Row>
   <Row>
    <Cell ss:StyleID="s63"><Data ss:Type="DateTime">2014-05-06T15:52:30.000</Data></Cell>
    <Cell><Data ss:Type="Number">2.5</Data></Cell>
    <Cell><Data ss:Type="Number">3.8</Data></Cell>
    <Cell><Data ss:Type="Number">82.4</Data></Cell>
    <Cell><Data ss:Type="Number">37.82</Data></Cell>
   </Row>
   <Row>
    <Cell ss:StyleID="s63"><Data ss:Type="DateTime">2014-05-06T15:52:31.000</Data></Cell>
    <Cell><Data ss:Type="Number">2.5</Data></Cell>
    <Cell><Data ss:Type="Number">4.4000000000000004</Data></Cell>
    <Cell><Data ss:Type="Number">82.2</Data></Cell>
    <Cell><Data ss:Type="Number">37.82</Data></Cell>
   </Row>
   <Row>
    <Cell ss:StyleID="s63"><Data ss:Type="DateTime">2014-05-06T15:52:32.000</Data></Cell>
    <Cell><Data ss:Type="Number">2.5</Data></Cell>
    <Cell><Data ss:Type="Number">4.5999999999999996</Data></Cell>
    <Cell><Data ss:Type="Number">83.8</Data></Cell>
    <Cell><Data ss:Type="Number">37.82</Data></Cell>
   </Row>
   <Row>
    <Cell ss:StyleID="s63"><Data ss:Type="DateTime">2014-05-06T15:52:33.000</Data></Cell>
    <Cell><Data ss:Type="Number">2.1</Data></Cell>
    <Cell><Data ss:Type="Number">5</Data></Cell>
    <Cell><Data ss:Type="Number">83.8</Data></Cell>
    <Cell><Data ss:Type="Number">37.82</Data></Cell>
   </Row>
   <Row>
    <Cell ss:StyleID="s63"><Data ss:Type="DateTime">2014-05-06T15:52:34.000</Data></Cell>
    <Cell><Data ss:Type="Number">2</Data></Cell>
    <Cell><Data ss:Type="Number">5</Data></Cell>
    <Cell><Data ss:Type="Number">84.5</Data></Cell>
    <Cell><Data ss:Type="Number">37.82</Data></Cell>
   </Row>
   <Row>
    <Cell ss:StyleID="s63"><Data ss:Type="DateTime">2014-05-06T15:52:35.000</Data></Cell>
    <Cell><Data ss:Type="Number">2.1</Data></Cell>
    <Cell><Data ss:Type="Number">5</Data></Cell>
    <Cell><Data ss:Type="Number">87.1</Data></Cell>
    <Cell><Data ss:Type="Number">37.82</Data></Cell>
   </Row>
   <Row>
    <Cell ss:StyleID="s63"><Data ss:Type="DateTime">2014-05-06T15:52:36.000</Data></Cell>
    <Cell><Data ss:Type="Number">2.5</Data></Cell>
    <Cell><Data ss:Type="Number">5.2</Data></Cell>
    <Cell><Data ss:Type="Number">88.5</Data></Cell>
    <Cell><Data ss:Type="Number">37.82</Data></Cell>
   </Row>
   <Row>
    <Cell ss:StyleID="s63"><Data ss:Type="DateTime">2014-05-06T15:52:37.000</Data></Cell>
    <Cell><Data ss:Type="Number">2.6</Data></Cell>
    <Cell><Data ss:Type="Number">4.9000000000000004</Data></Cell>
    <Cell><Data ss:Type="Number">89.5</Data></Cell>
    <Cell><Data ss:Type="Number">37.82</Data></Cell>
   </Row>
   <Row>
    <Cell ss:StyleID="s63"><Data ss:Type="DateTime">2014-05-06T15:52:38.000</Data></Cell>
    <Cell><Data ss:Type="Number">2.6</Data></Cell>
    <Cell><Data ss:Type="Number">4.4000000000000004</Data></Cell>
    <Cell><Data ss:Type="Number">89.5</Data></Cell>
    <Cell><Data ss:Type="Number">37.82</Data></Cell>
   </Row>
   <Row>
    <Cell ss:StyleID="s63"><Data ss:Type="DateTime">2014-05-06T15:52:39.000</Data></Cell>
    <Cell><Data ss:Type="Number">2.9</Data></Cell>
    <Cell><Data ss:Type="Number">3.9</Data></Cell>
    <Cell><Data ss:Type="Number">88.6</Data></Cell>
    <Cell><Data ss:Type="Number">37.82</Data></Cell>
   </Row>
   <Row>
    <Cell ss:StyleID="s63"><Data ss:Type="DateTime">2014-05-06T15:52:40.000</Data></Cell>
    <Cell><Data ss:Type="Number">2.6</Data></Cell>
    <Cell><Data ss:Type="Number">3.5</Data></Cell>
    <Cell><Data ss:Type="Number">88.5</Data></Cell>
    <Cell><Data ss:Type="Number">37.82</Data></Cell>
   </Row>
   <Row>
    <Cell ss:StyleID="s63"><Data ss:Type="DateTime">2014-05-06T15:52:41.000</Data></Cell>
    <Cell><Data ss:Type="Number">2.1</Data></Cell>
    <Cell><Data ss:Type="Number">3.1</Data></Cell>
    <Cell><Data ss:Type="Number">88.1</Data></Cell>
    <Cell><Data ss:Type="Number">37.82</Data></Cell>
   </Row>
   <Row>
    <Cell ss:StyleID="s63"><Data ss:Type="DateTime">2014-05-06T15:52:42.000</Data></Cell>
    <Cell><Data ss:Type="Number">1.8</Data></Cell>
    <Cell><Data ss:Type="Number">2.9</Data></Cell>
    <Cell><Data ss:Type="Number">88.1</Data></Cell>
    <Cell><Data ss:Type="Number">37.82</Data></Cell>
   </Row>
   <Row>
    <Cell ss:StyleID="s63"><Data ss:Type="DateTime">2014-05-06T15:52:43.000</Data></Cell>
    <Cell><Data ss:Type="Number">1.4</Data></Cell>
    <Cell><Data ss:Type="Number">2.5</Data></Cell>
    <Cell><Data ss:Type="Number">88.1</Data></Cell>
    <Cell><Data ss:Type="Number">37.82</Data></Cell>
   </Row>
   <Row>
    <Cell ss:StyleID="s63"><Data ss:Type="DateTime">2014-05-06T15:52:44.000</Data></Cell>
    <Cell><Data ss:Type="Number">1.1000000000000001</Data></Cell>
    <Cell><Data ss:Type="Number">2.2999999999999998</Data></Cell>
    <Cell><Data ss:Type="Number">87.8</Data></Cell>
    <Cell><Data ss:Type="Number">37.82</Data></Cell>
   </Row>
   <Row>
    <Cell ss:StyleID="s63"><Data ss:Type="DateTime">2014-05-06T15:52:45.000</Data></Cell>
    <Cell><Data ss:Type="Number">0.8</Data></Cell>
    <Cell><Data ss:Type="Number">2.1</Data></Cell>
    <Cell><Data ss:Type="Number">87.2</Data></Cell>
    <Cell><Data ss:Type="Number">37.82</Data></Cell>
   </Row>
   <Row>
    <Cell ss:StyleID="s63"><Data ss:Type="DateTime">2014-05-06T15:52:46.000</Data></Cell>
    <Cell><Data ss:Type="Number">0.7</Data></Cell>
    <Cell><Data ss:Type="Number">2</Data></Cell>
    <Cell><Data ss:Type="Number">86.9</Data></Cell>
    <Cell><Data ss:Type="Number">37.82</Data></Cell>
   </Row>
   <Row>
    <Cell ss:StyleID="s63"><Data ss:Type="DateTime">2014-05-06T15:52:47.000</Data></Cell>
    <Cell><Data ss:Type="Number">0.8</Data></Cell>
    <Cell><Data ss:Type="Number">2</Data></Cell>
    <Cell><Data ss:Type="Number">86.9</Data></Cell>
    <Cell><Data ss:Type="Number">37.82</Data></Cell>
   </Row>
   <Row>
    <Cell ss:StyleID="s63"><Data ss:Type="DateTime">2014-05-06T15:52:48.000</Data></Cell>
    <Cell><Data ss:Type="Number">0.8</Data></Cell>
    <Cell><Data ss:Type="Number">1.9</Data></Cell>
    <Cell><Data ss:Type="Number">86.8</Data></Cell>
    <Cell><Data ss:Type="Number">37.81</Data></Cell>
   </Row>
   <Row>
    <Cell ss:StyleID="s63"><Data ss:Type="DateTime">2014-05-06T15:52:49.000</Data></Cell>
    <Cell><Data ss:Type="Number">0.8</Data></Cell>
    <Cell><Data ss:Type="Number">1.8</Data></Cell>
    <Cell><Data ss:Type="Number">86.9</Data></Cell>
    <Cell><Data ss:Type="Number">37.81</Data></Cell>
   </Row>
   <Row>
    <Cell ss:StyleID="s63"><Data ss:Type="DateTime">2014-05-06T15:52:50.000</Data></Cell>
    <Cell><Data ss:Type="Number">0.7</Data></Cell>
    <Cell><Data ss:Type="Number">1.8</Data></Cell>
    <Cell><Data ss:Type="Number">88.6</Data></Cell>
    <Cell><Data ss:Type="Number">37.81</Data></Cell>
   </Row>
   <Row>
    <Cell ss:StyleID="s63"><Data ss:Type="DateTime">2014-05-06T15:52:51.000</Data></Cell>
    <Cell><Data ss:Type="Number">0.5</Data></Cell>
    <Cell><Data ss:Type="Number">1.7</Data></Cell>
    <Cell><Data ss:Type="Number">89.7</Data></Cell>
    <Cell><Data ss:Type="Number">37.81</Data></Cell>
   </Row>
   <Row>
    <Cell ss:StyleID="s63"><Data ss:Type="DateTime">2014-05-06T15:52:52.000</Data></Cell>
    <Cell><Data ss:Type="Number">0.4</Data></Cell>
    <Cell><Data ss:Type="Number">1.7</Data></Cell>
    <Cell><Data ss:Type="Number">89.7</Data></Cell>
    <Cell><Data ss:Type="Number">37.81</Data></Cell>
   </Row>
   <Row>
    <Cell ss:StyleID="s63"><Data ss:Type="DateTime">2014-05-06T15:52:53.000</Data></Cell>
    <Cell><Data ss:Type="Number">0.4</Data></Cell>
    <Cell><Data ss:Type="Number">1.7</Data></Cell>
    <Cell><Data ss:Type="Number">91.5</Data></Cell>
    <Cell><Data ss:Type="Number">37.81</Data></Cell>
   </Row>
   <Row>
    <Cell ss:StyleID="s63"><Data ss:Type="DateTime">2014-05-06T15:52:54.000</Data></Cell>
    <Cell><Data ss:Type="Number">0.4</Data></Cell>
    <Cell><Data ss:Type="Number">1.7</Data></Cell>
    <Cell><Data ss:Type="Number">92.5</Data></Cell>
    <Cell><Data ss:Type="Number">37.81</Data></Cell>
   </Row>
   <Row>
    <Cell ss:StyleID="s63"><Data ss:Type="DateTime">2014-05-06T15:52:55.000</Data></Cell>
    <Cell><Data ss:Type="Number">0.3</Data></Cell>
    <Cell><Data ss:Type="Number">1.9</Data></Cell>
    <Cell><Data ss:Type="Number">92.7</Data></Cell>
    <Cell><Data ss:Type="Number">37.81</Data></Cell>
   </Row>
   <Row>
    <Cell ss:StyleID="s63"><Data ss:Type="DateTime">2014-05-06T15:52:56.000</Data></Cell>
    <Cell><Data ss:Type="Number">0.3</Data></Cell>
    <Cell><Data ss:Type="Number">2.2999999999999998</Data></Cell>
    <Cell><Data ss:Type="Number">89.5</Data></Cell>
    <Cell><Data ss:Type="Number">37.81</Data></Cell>
   </Row>
   <Row>
    <Cell ss:StyleID="s63"><Data ss:Type="DateTime">2014-05-06T15:52:57.000</Data></Cell>
    <Cell><Data ss:Type="Number">0.3</Data></Cell>
    <Cell><Data ss:Type="Number">2.4</Data></Cell>
    <Cell><Data ss:Type="Number">86.8</Data></Cell>
    <Cell><Data ss:Type="Number">37.81</Data></Cell>
   </Row>
   <Row>
    <Cell ss:StyleID="s63"><Data ss:Type="DateTime">2014-05-06T15:52:58.000</Data></Cell>
    <Cell><Data ss:Type="Number">0.1</Data></Cell>
    <Cell><Data ss:Type="Number">2.4</Data></Cell>
    <Cell><Data ss:Type="Number">85.4</Data></Cell>
    <Cell><Data ss:Type="Number">37.81</Data></Cell>
   </Row>
   <Row>
    <Cell ss:StyleID="s63"><Data ss:Type="DateTime">2014-05-06T15:52:59.000</Data></Cell>
    <Cell><Data ss:Type="Number">0.1</Data></Cell>
    <Cell><Data ss:Type="Number">2.5</Data></Cell>
    <Cell><Data ss:Type="Number">85</Data></Cell>
    <Cell><Data ss:Type="Number">37.81</Data></Cell>
   </Row>
   <Row>
    <Cell ss:StyleID="s63"><Data ss:Type="DateTime">2014-05-06T15:53:00.000</Data></Cell>
    <Cell><Data ss:Type="Number">0.1</Data></Cell>
    <Cell><Data ss:Type="Number">3.1</Data></Cell>
    <Cell><Data ss:Type="Number">83.9</Data></Cell>
    <Cell><Data ss:Type="Number">37.81</Data></Cell>
   </Row>
   <Row>
    <Cell ss:StyleID="s63"><Data ss:Type="DateTime">2014-05-06T15:53:01.000</Data></Cell>
    <Cell><Data ss:Type="Number">0.1</Data></Cell>
    <Cell><Data ss:Type="Number">3.4</Data></Cell>
    <Cell><Data ss:Type="Number">83.6</Data></Cell>
    <Cell><Data ss:Type="Number">37.799999999999997</Data></Cell>
   </Row>
   <Row>
    <Cell ss:StyleID="s63"><Data ss:Type="DateTime">2014-05-06T15:53:02.000</Data></Cell>
    <Cell><Data ss:Type="Number">0</Data></Cell>
    <Cell><Data ss:Type="Number">3.2</Data></Cell>
    <Cell><Data ss:Type="Number">83.8</Data></Cell>
    <Cell><Data ss:Type="Number">37.81</Data></Cell>
   </Row>
   <Row>
    <Cell ss:StyleID="s63"><Data ss:Type="DateTime">2014-05-06T15:53:03.000</Data></Cell>
    <Cell><Data ss:Type="Number">0</Data></Cell>
    <Cell><Data ss:Type="Number">3.1</Data></Cell>
    <Cell><Data ss:Type="Number">84.2</Data></Cell>
    <Cell><Data ss:Type="Number">37.81</Data></Cell>
   </Row>
   <Row>
    <Cell ss:StyleID="s63"><Data ss:Type="DateTime">2014-05-06T15:53:04.000</Data></Cell>
    <Cell><Data ss:Type="Number">0</Data></Cell>
    <Cell><Data ss:Type="Number">2.6</Data></Cell>
    <Cell><Data ss:Type="Number">88</Data></Cell>
    <Cell><Data ss:Type="Number">37.81</Data></Cell>
   </Row>
   <Row>
    <Cell ss:StyleID="s63"><Data ss:Type="DateTime">2014-05-06T15:53:05.000</Data></Cell>
    <Cell><Data ss:Type="Number">0</Data></Cell>
    <Cell><Data ss:Type="Number">2.5</Data></Cell>
    <Cell><Data ss:Type="Number">88.9</Data></Cell>
    <Cell><Data ss:Type="Number">37.81</Data></Cell>
   </Row>
   <Row>
    <Cell ss:StyleID="s63"><Data ss:Type="DateTime">2014-05-06T15:53:06.000</Data></Cell>
    <Cell><Data ss:Type="Number">0</Data></Cell>
    <Cell><Data ss:Type="Number">2.2999999999999998</Data></Cell>
    <Cell><Data ss:Type="Number">87.9</Data></Cell>
    <Cell><Data ss:Type="Number">37.81</Data></Cell>
   </Row>
   <Row>
    <Cell ss:StyleID="s63"><Data ss:Type="DateTime">2014-05-06T15:53:07.000</Data></Cell>
    <Cell><Data ss:Type="Number">0</Data></Cell>
    <Cell><Data ss:Type="Number">2.1</Data></Cell>
    <Cell><Data ss:Type="Number">87.9</Data></Cell>
    <Cell><Data ss:Type="Number">37.81</Data></Cell>
   </Row>
   <Row>
    <Cell ss:StyleID="s63"><Data ss:Type="DateTime">2014-05-06T15:53:08.000</Data></Cell>
    <Cell><Data ss:Type="Number">0.1</Data></Cell>
    <Cell><Data ss:Type="Number">2.1</Data></Cell>
    <Cell><Data ss:Type="Number">86.8</Data></Cell>
    <Cell><Data ss:Type="Number">37.81</Data></Cell>
   </Row>
   <Row>
    <Cell ss:StyleID="s63"><Data ss:Type="DateTime">2014-05-06T15:53:09.000</Data></Cell>
    <Cell><Data ss:Type="Number">0.2</Data></Cell>
    <Cell><Data ss:Type="Number">1.8</Data></Cell>
    <Cell><Data ss:Type="Number">86.8</Data></Cell>
    <Cell><Data ss:Type="Number">37.81</Data></Cell>
   </Row>
   <Row>
    <Cell ss:StyleID="s63"><Data ss:Type="DateTime">2014-05-06T15:53:10.000</Data></Cell>
    <Cell><Data ss:Type="Number">0.3</Data></Cell>
    <Cell><Data ss:Type="Number">1.7</Data></Cell>
    <Cell><Data ss:Type="Number">87.1</Data></Cell>
    <Cell><Data ss:Type="Number">37.81</Data></Cell>
   </Row>
   <Row>
    <Cell ss:StyleID="s63"><Data ss:Type="DateTime">2014-05-06T15:53:11.000</Data></Cell>
    <Cell><Data ss:Type="Number">0.4</Data></Cell>
    <Cell><Data ss:Type="Number">1.7</Data></Cell>
    <Cell><Data ss:Type="Number">87.6</Data></Cell>
    <Cell><Data ss:Type="Number">37.81</Data></Cell>
   </Row>
   <Row>
    <Cell ss:StyleID="s63"><Data ss:Type="DateTime">2014-05-06T15:53:12.000</Data></Cell>
    <Cell><Data ss:Type="Number">0.4</Data></Cell>
    <Cell><Data ss:Type="Number">1.7</Data></Cell>
    <Cell><Data ss:Type="Number">87.7</Data></Cell>
    <Cell><Data ss:Type="Number">37.81</Data></Cell>
   </Row>
   <Row>
    <Cell ss:StyleID="s63"><Data ss:Type="DateTime">2014-05-06T15:53:13.000</Data></Cell>
    <Cell><Data ss:Type="Number">0.5</Data></Cell>
    <Cell><Data ss:Type="Number">1.7</Data></Cell>
    <Cell><Data ss:Type="Number">87.7</Data></Cell>
    <Cell><Data ss:Type="Number">37.81</Data></Cell>
   </Row>
   <Row>
    <Cell ss:StyleID="s63"><Data ss:Type="DateTime">2014-05-06T15:53:14.000</Data></Cell>
    <Cell><Data ss:Type="Number">0.5</Data></Cell>
    <Cell><Data ss:Type="Number">1.8</Data></Cell>
    <Cell><Data ss:Type="Number">87.7</Data></Cell>
    <Cell><Data ss:Type="Number">37.81</Data></Cell>
   </Row>
   <Row>
    <Cell ss:StyleID="s63"><Data ss:Type="DateTime">2014-05-06T15:53:15.000</Data></Cell>
    <Cell><Data ss:Type="Number">0.5</Data></Cell>
    <Cell><Data ss:Type="Number">1.8</Data></Cell>
    <Cell><Data ss:Type="Number">87</Data></Cell>
    <Cell><Data ss:Type="Number">37.81</Data></Cell>
   </Row>
   <Row>
    <Cell ss:StyleID="s63"><Data ss:Type="DateTime">2014-05-06T15:53:16.000</Data></Cell>
    <Cell><Data ss:Type="Number">0.5</Data></Cell>
    <Cell><Data ss:Type="Number">1.9</Data></Cell>
    <Cell><Data ss:Type="Number">87</Data></Cell>
    <Cell><Data ss:Type="Number">37.81</Data></Cell>
   </Row>
   <Row>
    <Cell ss:StyleID="s63"><Data ss:Type="DateTime">2014-05-06T15:53:17.000</Data></Cell>
    <Cell><Data ss:Type="Number">0.4</Data></Cell>
    <Cell><Data ss:Type="Number">1.9</Data></Cell>
    <Cell><Data ss:Type="Number">87</Data></Cell>
    <Cell><Data ss:Type="Number">37.81</Data></Cell>
   </Row>
   <Row>
    <Cell ss:StyleID="s63"><Data ss:Type="DateTime">2014-05-06T15:53:18.000</Data></Cell>
    <Cell><Data ss:Type="Number">0.3</Data></Cell>
    <Cell><Data ss:Type="Number">2</Data></Cell>
    <Cell><Data ss:Type="Number">87</Data></Cell>
    <Cell><Data ss:Type="Number">37.82</Data></Cell>
   </Row>
   <Row>
    <Cell ss:StyleID="s63"><Data ss:Type="DateTime">2014-05-06T15:53:19.000</Data></Cell>
    <Cell><Data ss:Type="Number">0.3</Data></Cell>
    <Cell><Data ss:Type="Number">1.9</Data></Cell>
    <Cell><Data ss:Type="Number">86.5</Data></Cell>
    <Cell><Data ss:Type="Number">37.82</Data></Cell>
   </Row>
   <Row>
    <Cell ss:StyleID="s63"><Data ss:Type="DateTime">2014-05-06T15:53:20.000</Data></Cell>
    <Cell><Data ss:Type="Number">0.3</Data></Cell>
    <Cell><Data ss:Type="Number">1.9</Data></Cell>
    <Cell><Data ss:Type="Number">86.5</Data></Cell>
    <Cell><Data ss:Type="Number">37.82</Data></Cell>
   </Row>
   <Row>
    <Cell ss:StyleID="s63"><Data ss:Type="DateTime">2014-05-06T15:53:21.000</Data></Cell>
    <Cell><Data ss:Type="Number">0.3</Data></Cell>
    <Cell><Data ss:Type="Number">1.9</Data></Cell>
    <Cell><Data ss:Type="Number">86.2</Data></Cell>
    <Cell><Data ss:Type="Number">37.82</Data></Cell>
   </Row>
   <Row>
    <Cell ss:StyleID="s63"><Data ss:Type="DateTime">2014-05-06T15:53:22.000</Data></Cell>
    <Cell><Data ss:Type="Number">0.3</Data></Cell>
    <Cell><Data ss:Type="Number">1.9</Data></Cell>
    <Cell><Data ss:Type="Number">86.2</Data></Cell>
    <Cell><Data ss:Type="Number">37.82</Data></Cell>
   </Row>
   <Row>
    <Cell ss:StyleID="s63"><Data ss:Type="DateTime">2014-05-06T15:53:23.000</Data></Cell>
    <Cell><Data ss:Type="Number">0.3</Data></Cell>
    <Cell><Data ss:Type="Number">1.9</Data></Cell>
    <Cell><Data ss:Type="Number">86.2</Data></Cell>
    <Cell><Data ss:Type="Number">37.83</Data></Cell>
   </Row>
   <Row>
    <Cell ss:StyleID="s63"><Data ss:Type="DateTime">2014-05-06T15:53:24.000</Data></Cell>
    <Cell><Data ss:Type="Number">0.3</Data></Cell>
    <Cell><Data ss:Type="Number">1.9</Data></Cell>
    <Cell><Data ss:Type="Number">85.3</Data></Cell>
    <Cell><Data ss:Type="Number">37.83</Data></Cell>
   </Row>
   <Row>
    <Cell ss:StyleID="s63"><Data ss:Type="DateTime">2014-05-06T15:53:25.000</Data></Cell>
    <Cell><Data ss:Type="Number">0.3</Data></Cell>
    <Cell><Data ss:Type="Number">1.9</Data></Cell>
    <Cell><Data ss:Type="Number">84.2</Data></Cell>
    <Cell><Data ss:Type="Number">37.83</Data></Cell>
   </Row>
   <Row>
    <Cell ss:StyleID="s63"><Data ss:Type="DateTime">2014-05-06T15:53:26.000</Data></Cell>
    <Cell><Data ss:Type="Number">0.4</Data></Cell>
    <Cell><Data ss:Type="Number">1.9</Data></Cell>
    <Cell><Data ss:Type="Number">84.1</Data></Cell>
    <Cell><Data ss:Type="Number">37.83</Data></Cell>
   </Row>
   <Row>
    <Cell ss:StyleID="s63"><Data ss:Type="DateTime">2014-05-06T15:53:27.000</Data></Cell>
    <Cell><Data ss:Type="Number">0.4</Data></Cell>
    <Cell><Data ss:Type="Number">1.9</Data></Cell>
    <Cell><Data ss:Type="Number">84.1</Data></Cell>
    <Cell><Data ss:Type="Number">37.83</Data></Cell>
   </Row>
   <Row>
[truncated: 1,997,921 more chars]
