# Supplementary material for: Uterine contractility changes in a perfused swine uterus model induced by local anesthetics procaine, lidocaine, and ropivacaine
Source: PLoS One. 2018 Dec 6;13(12):e0206053. doi: 10.1371/journal.pone.0206053 (PMC6283528; doi:10.1371/journal.pone.0206053)
Supplement: S1 Dataset — (ZIP) [file pone.0206053.s001.zip › Uterine contractility original dataset/V_R_03.2.xml]

<?xml version="1.0"?>
<?mso-application progid="Excel.Sheet"?>
<Workbook xmlns="urn:schemas-microsoft-com:office:spreadsheet"
 xmlns:o="urn:schemas-microsoft-com:office:office"
 xmlns:x="urn:schemas-microsoft-com:office:excel"
 xmlns:ss="urn:schemas-microsoft-com:office:spreadsheet"
 xmlns:html="http://www.w3.org/TR/REC-html40">
 <DocumentProperties xmlns="urn:schemas-microsoft-com:office:office">
  <Author>Weinschenk, Fabian</Author>
  <LastAuthor>Weinschenk, Fabian</LastAuthor>
  <Created>2014-12-04T11:16:24Z</Created>
  <LastSaved>2014-12-04T10:31:16Z</LastSaved>
  <Version>14.00</Version>
 </DocumentProperties>
 <OfficeDocumentSettings xmlns="urn:schemas-microsoft-com:office:office">
  <AllowPNG/>
 </OfficeDocumentSettings>
 <ExcelWorkbook xmlns="urn:schemas-microsoft-com:office:excel">
  <WindowHeight>7740</WindowHeight>
  <WindowWidth>12915</WindowWidth>
  <WindowTopX>600</WindowTopX>
  <WindowTopY>30</WindowTopY>
  <ProtectStructure>False</ProtectStructure>
  <ProtectWindows>False</ProtectWindows>
 </ExcelWorkbook>
 <Styles>
  <Style ss:ID="Default" ss:Name="Normal">
   <Alignment ss:Vertical="Bottom"/>
   <Borders/>
   <Font ss:FontName="Calibri" x:Family="Swiss" ss:Size="11" ss:Color="#000000"/>
   <Interior/>
   <NumberFormat/>
   <Protection/>
  </Style>
  <Style ss:ID="s63">
   <NumberFormat ss:Format="hh:mm:ss"/>
  </Style>
 </Styles>
 <Worksheet ss:Name="~dl7BC4">
  <Table ss:ExpandedColumnCount="9" ss:ExpandedRowCount="8464" x:FullColumns="1"
   x:FullRows="1" ss:DefaultColumnWidth="60" ss:DefaultRowHeight="15">
   <Column ss:StyleID="s63"/>
   <Row>
    <Cell><Data ss:Type="String">Datum/Zeit</Data></Cell>
    <Cell><Data ss:Type="String">ICP1</Data></Cell>
    <Cell><Data ss:Type="String">ICP2</Data></Cell>
    <Cell><Data ss:Type="String">ZVD</Data></Cell>
    <Cell><Data ss:Type="String">T1</Data></Cell>
    <Cell><Data ss:Type="String">T2</Data></Cell>
    <Cell><Data ss:Type="String">HR</Data></Cell>
    <Cell><Data ss:Type="String">CPP                                          </Data></Cell>
   </Row>
   <Row>
    <Cell><Data ss:Type="DateTime">2014-11-24T10:08:01.000</Data></Cell>
    <Cell><Data ss:Type="Number">10.5</Data></Cell>
    <Cell><Data ss:Type="Number">12.1</Data></Cell>
    <Cell><Data ss:Type="Number">20.399999999999999</Data></Cell>
    <Cell><Data ss:Type="Number">35.42</Data></Cell>
   </Row>
   <Row>
    <Cell><Data ss:Type="DateTime">2014-11-24T10:08:02.000</Data></Cell>
    <Cell><Data ss:Type="Number">10.5</Data></Cell>
    <Cell><Data ss:Type="Number">12.1</Data></Cell>
    <Cell><Data ss:Type="Number">39.200000000000003</Data></Cell>
    <Cell><Data ss:Type="Number">35.42</Data></Cell>
   </Row>
   <Row>
    <Cell><Data ss:Type="DateTime">2014-11-24T10:08:03.000</Data></Cell>
    <Cell><Data ss:Type="Number">10.5</Data></Cell>
    <Cell><Data ss:Type="Number">12.1</Data></Cell>
    <Cell><Data ss:Type="Number">52.1</Data></Cell>
    <Cell><Data ss:Type="Number">35.42</Data></Cell>
   </Row>
   <Row>
    <Cell><Data ss:Type="DateTime">2014-11-24T10:08:04.000</Data></Cell>
    <Cell><Data ss:Type="Number">10.5</Data></Cell>
    <Cell><Data ss:Type="Number">12.1</Data></Cell>
    <Cell><Data ss:Type="Number">58.9</Data></Cell>
    <Cell><Data ss:Type="Number">35.42</Data></Cell>
   </Row>
   <Row>
    <Cell><Data ss:Type="DateTime">2014-11-24T10:08:05.000</Data></Cell>
    <Cell><Data ss:Type="Number">10.5</Data></Cell>
    <Cell><Data ss:Type="Number">12.1</Data></Cell>
    <Cell><Data ss:Type="Number">60.4</Data></Cell>
    <Cell><Data ss:Type="Number">35.42</Data></Cell>
   </Row>
   <Row>
    <Cell><Data ss:Type="DateTime">2014-11-24T10:08:06.000</Data></Cell>
    <Cell><Data ss:Type="Number">10.5</Data></Cell>
    <Cell><Data ss:Type="Number">12.1</Data></Cell>
    <Cell><Data ss:Type="Number">96.8</Data></Cell>
    <Cell><Data ss:Type="Number">35.42</Data></Cell>
   </Row>
   <Row>
    <Cell><Data ss:Type="DateTime">2014-11-24T10:08:07.000</Data></Cell>
    <Cell><Data ss:Type="Number">10.5</Data></Cell>
    <Cell><Data ss:Type="Number">12</Data></Cell>
    <Cell><Data ss:Type="Number">133.4</Data></Cell>
    <Cell><Data ss:Type="Number">35.42</Data></Cell>
   </Row>
   <Row>
    <Cell><Data ss:Type="DateTime">2014-11-24T10:08:08.000</Data></Cell>
    <Cell><Data ss:Type="Number">10.5</Data></Cell>
    <Cell><Data ss:Type="Number">12</Data></Cell>
    <Cell><Data ss:Type="Number">146.4</Data></Cell>
    <Cell><Data ss:Type="Number">35.42</Data></Cell>
   </Row>
   <Row>
    <Cell><Data ss:Type="DateTime">2014-11-24T10:08:09.000</Data></Cell>
    <Cell><Data ss:Type="Number">10.5</Data></Cell>
    <Cell><Data ss:Type="Number">12</Data></Cell>
    <Cell><Data ss:Type="Number">159.6</Data></Cell>
    <Cell><Data ss:Type="Number">35.42</Data></Cell>
   </Row>
   <Row>
    <Cell><Data ss:Type="DateTime">2014-11-24T10:08:10.000</Data></Cell>
    <Cell><Data ss:Type="Number">10.5</Data></Cell>
    <Cell><Data ss:Type="Number">11.9</Data></Cell>
    <Cell><Data ss:Type="Number">161.6</Data></Cell>
    <Cell><Data ss:Type="Number">35.42</Data></Cell>
   </Row>
   <Row>
    <Cell><Data ss:Type="DateTime">2014-11-24T10:08:11.000</Data></Cell>
    <Cell><Data ss:Type="Number">10.6</Data></Cell>
    <Cell><Data ss:Type="Number">11.9</Data></Cell>
    <Cell><Data ss:Type="Number">161.5</Data></Cell>
    <Cell><Data ss:Type="Number">35.42</Data></Cell>
   </Row>
   <Row>
    <Cell><Data ss:Type="DateTime">2014-11-24T10:08:12.000</Data></Cell>
    <Cell><Data ss:Type="Number">10.6</Data></Cell>
    <Cell><Data ss:Type="Number">11.9</Data></Cell>
    <Cell><Data ss:Type="Number">159.69999999999999</Data></Cell>
    <Cell><Data ss:Type="Number">35.42</Data></Cell>
   </Row>
   <Row>
    <Cell><Data ss:Type="DateTime">2014-11-24T10:08:13.000</Data></Cell>
    <Cell><Data ss:Type="Number">10.6</Data></Cell>
    <Cell><Data ss:Type="Number">11.9</Data></Cell>
    <Cell><Data ss:Type="Number">157</Data></Cell>
    <Cell><Data ss:Type="Number">35.42</Data></Cell>
   </Row>
   <Row>
    <Cell><Data ss:Type="DateTime">2014-11-24T10:08:14.000</Data></Cell>
    <Cell><Data ss:Type="Number">10.6</Data></Cell>
    <Cell><Data ss:Type="Number">11.9</Data></Cell>
    <Cell><Data ss:Type="Number">156.5</Data></Cell>
    <Cell><Data ss:Type="Number">35.42</Data></Cell>
   </Row>
   <Row>
    <Cell><Data ss:Type="DateTime">2014-11-24T10:08:15.000</Data></Cell>
    <Cell><Data ss:Type="Number">10.6</Data></Cell>
    <Cell><Data ss:Type="Number">11.9</Data></Cell>
    <Cell><Data ss:Type="Number">155.9</Data></Cell>
    <Cell><Data ss:Type="Number">35.42</Data></Cell>
   </Row>
   <Row>
    <Cell><Data ss:Type="DateTime">2014-11-24T10:08:16.000</Data></Cell>
    <Cell><Data ss:Type="Number">10.6</Data></Cell>
    <Cell><Data ss:Type="Number">11.9</Data></Cell>
    <Cell><Data ss:Type="Number">155.30000000000001</Data></Cell>
    <Cell><Data ss:Type="Number">35.43</Data></Cell>
   </Row>
   <Row>
    <Cell><Data ss:Type="DateTime">2014-11-24T10:08:17.000</Data></Cell>
    <Cell><Data ss:Type="Number">10.6</Data></Cell>
    <Cell><Data ss:Type="Number">11.8</Data></Cell>
    <Cell><Data ss:Type="Number">155</Data></Cell>
    <Cell><Data ss:Type="Number">35.43</Data></Cell>
   </Row>
   <Row>
    <Cell><Data ss:Type="DateTime">2014-11-24T10:08:18.000</Data></Cell>
    <Cell><Data ss:Type="Number">10.6</Data></Cell>
    <Cell><Data ss:Type="Number">11.8</Data></Cell>
    <Cell><Data ss:Type="Number">154.5</Data></Cell>
    <Cell><Data ss:Type="Number">35.43</Data></Cell>
   </Row>
   <Row>
    <Cell><Data ss:Type="DateTime">2014-11-24T10:08:19.000</Data></Cell>
    <Cell><Data ss:Type="Number">10.6</Data></Cell>
    <Cell><Data ss:Type="Number">11.8</Data></Cell>
    <Cell><Data ss:Type="Number">154.30000000000001</Data></Cell>
    <Cell><Data ss:Type="Number">35.43</Data></Cell>
   </Row>
   <Row>
    <Cell><Data ss:Type="DateTime">2014-11-24T10:08:20.000</Data></Cell>
    <Cell><Data ss:Type="Number">10.7</Data></Cell>
    <Cell><Data ss:Type="Number">11.8</Data></Cell>
    <Cell><Data ss:Type="Number">154.30000000000001</Data></Cell>
    <Cell><Data ss:Type="Number">35.43</Data></Cell>
   </Row>
   <Row>
    <Cell><Data ss:Type="DateTime">2014-11-24T10:08:21.000</Data></Cell>
    <Cell><Data ss:Type="Number">10.7</Data></Cell>
    <Cell><Data ss:Type="Number">11.8</Data></Cell>
    <Cell><Data ss:Type="Number">142.4</Data></Cell>
    <Cell><Data ss:Type="Number">35.44</Data></Cell>
   </Row>
   <Row>
    <Cell><Data ss:Type="DateTime">2014-11-24T10:08:22.000</Data></Cell>
    <Cell><Data ss:Type="Number">10.7</Data></Cell>
    <Cell><Data ss:Type="Number">11.8</Data></Cell>
    <Cell><Data ss:Type="Number">90.6</Data></Cell>
    <Cell><Data ss:Type="Number">35.44</Data></Cell>
   </Row>
   <Row>
    <Cell><Data ss:Type="DateTime">2014-11-24T10:08:23.000</Data></Cell>
    <Cell><Data ss:Type="Number">10.7</Data></Cell>
    <Cell><Data ss:Type="Number">11.8</Data></Cell>
    <Cell><Data ss:Type="Number">70.599999999999994</Data></Cell>
    <Cell><Data ss:Type="Number">35.450000000000003</Data></Cell>
   </Row>
   <Row>
    <Cell><Data ss:Type="DateTime">2014-11-24T10:08:24.000</Data></Cell>
    <Cell><Data ss:Type="Number">10.7</Data></Cell>
    <Cell><Data ss:Type="Number">11.8</Data></Cell>
    <Cell><Data ss:Type="Number">64.5</Data></Cell>
    <Cell><Data ss:Type="Number">35.450000000000003</Data></Cell>
   </Row>
   <Row>
    <Cell><Data ss:Type="DateTime">2014-11-24T10:08:25.000</Data></Cell>
    <Cell><Data ss:Type="Number">0</Data></Cell>
    <Cell><Data ss:Type="Number">11.8</Data></Cell>
    <Cell><Data ss:Type="Number">64.2</Data></Cell>
    <Cell><Data ss:Type="Number">35.450000000000003</Data></Cell>
   </Row>
   <Row>
    <Cell><Data ss:Type="DateTime">2014-11-24T10:08:26.000</Data></Cell>
    <Cell><Data ss:Type="Number">0</Data></Cell>
    <Cell><Data ss:Type="Number">11.8</Data></Cell>
    <Cell><Data ss:Type="Number">48</Data></Cell>
    <Cell><Data ss:Type="Number">35.450000000000003</Data></Cell>
   </Row>
   <Row>
    <Cell><Data ss:Type="DateTime">2014-11-24T10:08:27.000</Data></Cell>
    <Cell><Data ss:Type="Number">0</Data></Cell>
    <Cell><Data ss:Type="Number">11.7</Data></Cell>
    <Cell><Data ss:Type="Number">20.100000000000001</Data></Cell>
    <Cell><Data ss:Type="Number">35.450000000000003</Data></Cell>
   </Row>
   <Row>
    <Cell><Data ss:Type="DateTime">2014-11-24T10:08:28.000</Data></Cell>
    <Cell><Data ss:Type="Number">0</Data></Cell>
    <Cell><Data ss:Type="Number">11.7</Data></Cell>
    <Cell><Data ss:Type="Number">9.8000000000000007</Data></Cell>
    <Cell><Data ss:Type="Number">35.450000000000003</Data></Cell>
   </Row>
   <Row>
    <Cell><Data ss:Type="DateTime">2014-11-24T10:08:29.000</Data></Cell>
    <Cell><Data ss:Type="Number">0</Data></Cell>
    <Cell><Data ss:Type="Number">11.7</Data></Cell>
    <Cell><Data ss:Type="Number">6.6</Data></Cell>
    <Cell><Data ss:Type="Number">35.450000000000003</Data></Cell>
   </Row>
   <Row>
    <Cell><Data ss:Type="DateTime">2014-11-24T10:08:30.000</Data></Cell>
    <Cell><Data ss:Type="Number">0</Data></Cell>
    <Cell><Data ss:Type="Number">11.7</Data></Cell>
    <Cell><Data ss:Type="Number">6.3</Data></Cell>
    <Cell><Data ss:Type="Number">35.46</Data></Cell>
   </Row>
   <Row>
    <Cell><Data ss:Type="DateTime">2014-11-24T10:08:31.000</Data></Cell>
    <Cell><Data ss:Type="Number">0</Data></Cell>
    <Cell><Data ss:Type="Number">11.7</Data></Cell>
    <Cell><Data ss:Type="Number">6.2</Data></Cell>
    <Cell><Data ss:Type="Number">35.46</Data></Cell>
   </Row>
   <Row>
    <Cell><Data ss:Type="DateTime">2014-11-24T10:08:32.000</Data></Cell>
    <Cell><Data ss:Type="Number">0</Data></Cell>
    <Cell><Data ss:Type="Number">11.7</Data></Cell>
    <Cell><Data ss:Type="Number">4.8</Data></Cell>
    <Cell><Data ss:Type="Number">35.46</Data></Cell>
   </Row>
   <Row>
    <Cell><Data ss:Type="DateTime">2014-11-24T10:08:33.000</Data></Cell>
    <Cell><Data ss:Type="Number">0</Data></Cell>
    <Cell><Data ss:Type="Number">-0.1</Data></Cell>
    <Cell><Data ss:Type="Number">4.5999999999999996</Data></Cell>
    <Cell><Data ss:Type="Number">35.46</Data></Cell>
   </Row>
   <Row>
    <Cell><Data ss:Type="DateTime">2014-11-24T10:08:34.000</Data></Cell>
    <Cell><Data ss:Type="Number">0</Data></Cell>
    <Cell><Data ss:Type="Number">-0.1</Data></Cell>
    <Cell><Data ss:Type="Number">4.5</Data></Cell>
    <Cell><Data ss:Type="Number">35.47</Data></Cell>
   </Row>
   <Row>
    <Cell><Data ss:Type="DateTime">2014-11-24T10:08:35.000</Data></Cell>
    <Cell><Data ss:Type="Number">0</Data></Cell>
    <Cell><Data ss:Type="Number">-0.1</Data></Cell>
    <Cell><Data ss:Type="Number">4.3</Data></Cell>
    <Cell><Data ss:Type="Number">35.47</Data></Cell>
   </Row>
   <Row>
    <Cell><Data ss:Type="DateTime">2014-11-24T10:08:36.000</Data></Cell>
    <Cell><Data ss:Type="Number">0</Data></Cell>
    <Cell><Data ss:Type="Number">0</Data></Cell>
    <Cell><Data ss:Type="Number">4.0999999999999996</Data></Cell>
    <Cell><Data ss:Type="Number">35.47</Data></Cell>
   </Row>
   <Row>
    <Cell><Data ss:Type="DateTime">2014-11-24T10:08:37.000</Data></Cell>
    <Cell><Data ss:Type="Number">0</Data></Cell>
    <Cell><Data ss:Type="Number">0</Data></Cell>
    <Cell><Data ss:Type="Number">4</Data></Cell>
    <Cell><Data ss:Type="Number">35.479999999999997</Data></Cell>
   </Row>
   <Row>
    <Cell><Data ss:Type="DateTime">2014-11-24T10:08:38.000</Data></Cell>
    <Cell><Data ss:Type="Number">0</Data></Cell>
    <Cell><Data ss:Type="Number">0</Data></Cell>
    <Cell><Data ss:Type="Number">3.9</Data></Cell>
    <Cell><Data ss:Type="Number">35.479999999999997</Data></Cell>
   </Row>
   <Row>
    <Cell><Data ss:Type="DateTime">2014-11-24T10:08:39.000</Data></Cell>
    <Cell><Data ss:Type="Number">0</Data></Cell>
    <Cell><Data ss:Type="Number">0</Data></Cell>
    <Cell><Data ss:Type="Number">3.9</Data></Cell>
    <Cell><Data ss:Type="Number">35.479999999999997</Data></Cell>
   </Row>
   <Row>
    <Cell><Data ss:Type="DateTime">2014-11-24T10:08:40.000</Data></Cell>
    <Cell><Data ss:Type="Number">0</Data></Cell>
    <Cell><Data ss:Type="Number">0</Data></Cell>
    <Cell><Data ss:Type="Number">3.8</Data></Cell>
    <Cell><Data ss:Type="Number">35.49</Data></Cell>
   </Row>
   <Row>
    <Cell><Data ss:Type="DateTime">2014-11-24T10:08:41.000</Data></Cell>
    <Cell><Data ss:Type="Number">0</Data></Cell>
    <Cell><Data ss:Type="Number">-0.1</Data></Cell>
    <Cell><Data ss:Type="Number">3.7</Data></Cell>
    <Cell><Data ss:Type="Number">35.49</Data></Cell>
   </Row>
   <Row>
    <Cell><Data ss:Type="DateTime">2014-11-24T10:08:42.000</Data></Cell>
    <Cell><Data ss:Type="Number">0</Data></Cell>
    <Cell><Data ss:Type="Number">-0.1</Data></Cell>
    <Cell><Data ss:Type="Number">3.7</Data></Cell>
    <Cell><Data ss:Type="Number">35.49</Data></Cell>
   </Row>
   <Row>
    <Cell><Data ss:Type="DateTime">2014-11-24T10:08:43.000</Data></Cell>
    <Cell><Data ss:Type="Number">0</Data></Cell>
    <Cell><Data ss:Type="Number">-0.1</Data></Cell>
    <Cell><Data ss:Type="Number">3.6</Data></Cell>
    <Cell><Data ss:Type="Number">35.5</Data></Cell>
   </Row>
   <Row>
    <Cell><Data ss:Type="DateTime">2014-11-24T10:08:44.000</Data></Cell>
    <Cell><Data ss:Type="Number">0</Data></Cell>
    <Cell><Data ss:Type="Number">-0.1</Data></Cell>
    <Cell><Data ss:Type="Number">0</Data></Cell>
    <Cell><Data ss:Type="Number">35.5</Data></Cell>
   </Row>
   <Row>
    <Cell><Data ss:Type="DateTime">2014-11-24T10:08:45.000</Data></Cell>
    <Cell><Data ss:Type="Number">0</Data></Cell>
    <Cell><Data ss:Type="Number">-0.1</Data></Cell>
    <Cell><Data ss:Type="Number">0</Data></Cell>
    <Cell><Data ss:Type="Number">35.479999999999997</Data></Cell>
   </Row>
   <Row>
    <Cell><Data ss:Type="DateTime">2014-11-24T10:08:46.000</Data></Cell>
    <Cell><Data ss:Type="Number">0</Data></Cell>
    <Cell><Data ss:Type="Number">-0.1</Data></Cell>
    <Cell><Data ss:Type="Number">0</Data></Cell>
    <Cell><Data ss:Type="Number">35.49</Data></Cell>
   </Row>
   <Row>
    <Cell><Data ss:Type="DateTime">2014-11-24T10:08:47.000</Data></Cell>
    <Cell><Data ss:Type="Number">0</Data></Cell>
    <Cell><Data ss:Type="Number">-0.1</Data></Cell>
    <Cell><Data ss:Type="Number">-0.1</Data></Cell>
    <Cell><Data ss:Type="Number">35.49</Data></Cell>
   </Row>
   <Row>
    <Cell><Data ss:Type="DateTime">2014-11-24T10:08:48.000</Data></Cell>
    <Cell><Data ss:Type="Number">0</Data></Cell>
    <Cell><Data ss:Type="Number">-0.1</Data></Cell>
    <Cell><Data ss:Type="Number">-0.1</Data></Cell>
    <Cell><Data ss:Type="Number">35.49</Data></Cell>
   </Row>
   <Row>
    <Cell><Data ss:Type="DateTime">2014-11-24T10:08:49.000</Data></Cell>
    <Cell><Data ss:Type="Number">0.1</Data></Cell>
    <Cell><Data ss:Type="Number">-0.1</Data></Cell>
    <Cell><Data ss:Type="Number">-0.1</Data></Cell>
    <Cell><Data ss:Type="Number">35.5</Data></Cell>
   </Row>
   <Row>
    <Cell><Data ss:Type="DateTime">2014-11-24T10:08:50.000</Data></Cell>
    <Cell><Data ss:Type="Number">0.1</Data></Cell>
    <Cell><Data ss:Type="Number">-0.1</Data></Cell>
    <Cell><Data ss:Type="Number">-0.2</Data></Cell>
    <Cell><Data ss:Type="Number">35.5</Data></Cell>
   </Row>
   <Row>
    <Cell><Data ss:Type="DateTime">2014-11-24T10:08:51.000</Data></Cell>
    <Cell><Data ss:Type="Number">0.1</Data></Cell>
    <Cell><Data ss:Type="Number">-0.1</Data></Cell>
    <Cell><Data ss:Type="Number">-0.2</Data></Cell>
    <Cell><Data ss:Type="Number">35.49</Data></Cell>
   </Row>
   <Row>
    <Cell><Data ss:Type="DateTime">2014-11-24T10:08:52.000</Data></Cell>
    <Cell><Data ss:Type="Number">0.1</Data></Cell>
    <Cell><Data ss:Type="Number">-0.1</Data></Cell>
    <Cell><Data ss:Type="Number">-0.2</Data></Cell>
    <Cell><Data ss:Type="Number">35.49</Data></Cell>
   </Row>
   <Row>
    <Cell><Data ss:Type="DateTime">2014-11-24T10:08:53.000</Data></Cell>
    <Cell><Data ss:Type="Number">0.1</Data></Cell>
    <Cell><Data ss:Type="Number">-0.1</Data></Cell>
    <Cell><Data ss:Type="Number">-0.3</Data></Cell>
    <Cell><Data ss:Type="Number">35.49</Data></Cell>
   </Row>
   <Row>
    <Cell><Data ss:Type="DateTime">2014-11-24T10:08:54.000</Data></Cell>
    <Cell><Data ss:Type="Number">0.1</Data></Cell>
    <Cell><Data ss:Type="Number">-0.2</Data></Cell>
    <Cell><Data ss:Type="Number">15.7</Data></Cell>
    <Cell><Data ss:Type="Number">35.49</Data></Cell>
   </Row>
   <Row>
    <Cell><Data ss:Type="DateTime">2014-11-24T10:08:55.000</Data></Cell>
    <Cell><Data ss:Type="Number">0.1</Data></Cell>
    <Cell><Data ss:Type="Number">-0.2</Data></Cell>
    <Cell><Data ss:Type="Number">31.6</Data></Cell>
    <Cell><Data ss:Type="Number">35.479999999999997</Data></Cell>
   </Row>
   <Row>
    <Cell><Data ss:Type="DateTime">2014-11-24T10:08:56.000</Data></Cell>
    <Cell><Data ss:Type="Number">0.1</Data></Cell>
    <Cell><Data ss:Type="Number">-0.2</Data></Cell>
    <Cell><Data ss:Type="Number">38.799999999999997</Data></Cell>
    <Cell><Data ss:Type="Number">35.479999999999997</Data></Cell>
   </Row>
   <Row>
    <Cell><Data ss:Type="DateTime">2014-11-24T10:08:57.000</Data></Cell>
    <Cell><Data ss:Type="Number">0.1</Data></Cell>
    <Cell><Data ss:Type="Number">-0.2</Data></Cell>
    <Cell><Data ss:Type="Number">45.6</Data></Cell>
    <Cell><Data ss:Type="Number">35.5</Data></Cell>
   </Row>
   <Row>
    <Cell><Data ss:Type="DateTime">2014-11-24T10:08:58.000</Data></Cell>
    <Cell><Data ss:Type="Number">0.1</Data></Cell>
    <Cell><Data ss:Type="Number">-0.2</Data></Cell>
    <Cell><Data ss:Type="Number">47.1</Data></Cell>
    <Cell><Data ss:Type="Number">35.49</Data></Cell>
   </Row>
   <Row>
    <Cell><Data ss:Type="DateTime">2014-11-24T10:08:59.000</Data></Cell>
    <Cell><Data ss:Type="Number">0.1</Data></Cell>
    <Cell><Data ss:Type="Number">-0.2</Data></Cell>
    <Cell><Data ss:Type="Number">83.9</Data></Cell>
    <Cell><Data ss:Type="Number">35.49</Data></Cell>
   </Row>
   <Row>
    <Cell><Data ss:Type="DateTime">2014-11-24T10:09:00.000</Data></Cell>
    <Cell><Data ss:Type="Number">0.1</Data></Cell>
    <Cell><Data ss:Type="Number">-0.2</Data></Cell>
    <Cell><Data ss:Type="Number">109.4</Data></Cell>
    <Cell><Data ss:Type="Number">35.49</Data></Cell>
    <Cell ss:Index="9"><Data ss:Type="Number">1</Data></Cell>
   </Row>
   <Row>
    <Cell><Data ss:Type="DateTime">2014-11-24T10:09:01.000</Data></Cell>
    <Cell><Data ss:Type="Number">0.1</Data></Cell>
    <Cell><Data ss:Type="Number">-0.2</Data></Cell>
    <Cell><Data ss:Type="Number">126.2</Data></Cell>
    <Cell><Data ss:Type="Number">35.49</Data></Cell>
    <Cell ss:Index="9"><Data ss:Type="Number">2</Data></Cell>
   </Row>
   <Row>
    <Cell><Data ss:Type="DateTime">2014-11-24T10:09:02.000</Data></Cell>
    <Cell><Data ss:Type="Number">0.1</Data></Cell>
    <Cell><Data ss:Type="Number">-0.2</Data></Cell>
    <Cell><Data ss:Type="Number">133.9</Data></Cell>
    <Cell><Data ss:Type="Number">35.49</Data></Cell>
    <Cell ss:Index="9"><Data ss:Type="Number">3</Data></Cell>
   </Row>
   <Row>
    <Cell><Data ss:Type="DateTime">2014-11-24T10:09:03.000</Data></Cell>
    <Cell><Data ss:Type="Number">0.1</Data></Cell>
    <Cell><Data ss:Type="Number">-0.2</Data></Cell>
    <Cell><Data ss:Type="Number">140.6</Data></Cell>
    <Cell><Data ss:Type="Number">35.49</Data></Cell>
    <Cell ss:Index="9"><Data ss:Type="Number">4</Data></Cell>
   </Row>
   <Row>
    <Cell><Data ss:Type="DateTime">2014-11-24T10:09:04.000</Data></Cell>
    <Cell><Data ss:Type="Number">0.1</Data></Cell>
    <Cell><Data ss:Type="Number">-0.2</Data></Cell>
    <Cell><Data ss:Type="Number">142.9</Data></Cell>
    <Cell><Data ss:Type="Number">35.49</Data></Cell>
    <Cell ss:Index="9"><Data ss:Type="Number">5</Data></Cell>
   </Row>
   <Row>
    <Cell><Data ss:Type="DateTime">2014-11-24T10:09:05.000</Data></Cell>
    <Cell><Data ss:Type="Number">0.1</Data></Cell>
    <Cell><Data ss:Type="Number">-0.2</Data></Cell>
    <Cell><Data ss:Type="Number">146.69999999999999</Data></Cell>
    <Cell><Data ss:Type="Number">35.49</Data></Cell>
    <Cell ss:Index="9"><Data ss:Type="Number">6</Data></Cell>
   </Row>
   <Row>
    <Cell><Data ss:Type="DateTime">2014-11-24T10:09:06.000</Data></Cell>
    <Cell><Data ss:Type="Number">0.1</Data></Cell>
    <Cell><Data ss:Type="Number">-0.2</Data></Cell>
    <Cell><Data ss:Type="Number">147</Data></Cell>
    <Cell><Data ss:Type="Number">35.5</Data></Cell>
    <Cell ss:Index="9"><Data ss:Type="Number">7</Data></Cell>
   </Row>
   <Row>
    <Cell><Data ss:Type="DateTime">2014-11-24T10:09:07.000</Data></Cell>
    <Cell><Data ss:Type="Number">0.1</Data></Cell>
    <Cell><Data ss:Type="Number">-0.2</Data></Cell>
    <Cell><Data ss:Type="Number">144.6</Data></Cell>
    <Cell><Data ss:Type="Number">35.5</Data></Cell>
    <Cell ss:Index="9"><Data ss:Type="Number">8</Data></Cell>
   </Row>
   <Row>
    <Cell><Data ss:Type="DateTime">2014-11-24T10:09:08.000</Data></Cell>
    <Cell><Data ss:Type="Number">0.1</Data></Cell>
    <Cell><Data ss:Type="Number">-0.2</Data></Cell>
    <Cell><Data ss:Type="Number">144.19999999999999</Data></Cell>
    <Cell><Data ss:Type="Number">35.5</Data></Cell>
    <Cell ss:Index="9"><Data ss:Type="Number">9</Data></Cell>
   </Row>
   <Row>
    <Cell><Data ss:Type="DateTime">2014-11-24T10:09:09.000</Data></Cell>
    <Cell><Data ss:Type="Number">0.2</Data></Cell>
    <Cell><Data ss:Type="Number">-0.2</Data></Cell>
    <Cell><Data ss:Type="Number">143.4</Data></Cell>
    <Cell><Data ss:Type="Number">35.479999999999997</Data></Cell>
    <Cell ss:Index="9"><Data ss:Type="Number">10</Data></Cell>
   </Row>
   <Row>
    <Cell><Data ss:Type="DateTime">2014-11-24T10:09:10.000</Data></Cell>
    <Cell><Data ss:Type="Number">0.2</Data></Cell>
    <Cell><Data ss:Type="Number">-0.2</Data></Cell>
    <Cell><Data ss:Type="Number">141.69999999999999</Data></Cell>
    <Cell><Data ss:Type="Number">35.479999999999997</Data></Cell>
    <Cell ss:Index="9"><Data ss:Type="Number">11</Data></Cell>
   </Row>
   <Row>
    <Cell><Data ss:Type="DateTime">2014-11-24T10:09:11.000</Data></Cell>
    <Cell><Data ss:Type="Number">0.2</Data></Cell>
    <Cell><Data ss:Type="Number">-0.2</Data></Cell>
    <Cell><Data ss:Type="Number">141.1</Data></Cell>
    <Cell><Data ss:Type="Number">35.5</Data></Cell>
    <Cell ss:Index="9"><Data ss:Type="Number">12</Data></Cell>
   </Row>
   <Row>
    <Cell><Data ss:Type="DateTime">2014-11-24T10:09:12.000</Data></Cell>
    <Cell><Data ss:Type="Number">0.2</Data></Cell>
    <Cell><Data ss:Type="Number">-0.2</Data></Cell>
    <Cell><Data ss:Type="Number">139.1</Data></Cell>
    <Cell><Data ss:Type="Number">35.5</Data></Cell>
    <Cell ss:Index="9"><Data ss:Type="Number">13</Data></Cell>
   </Row>
   <Row>
    <Cell><Data ss:Type="DateTime">2014-11-24T10:09:13.000</Data></Cell>
    <Cell><Data ss:Type="Number">0.2</Data></Cell>
    <Cell><Data ss:Type="Number">-0.2</Data></Cell>
    <Cell><Data ss:Type="Number">138.30000000000001</Data></Cell>
    <Cell><Data ss:Type="Number">35.479999999999997</Data></Cell>
    <Cell ss:Index="9"><Data ss:Type="Number">14</Data></Cell>
   </Row>
   <Row>
    <Cell><Data ss:Type="DateTime">2014-11-24T10:09:14.000</Data></Cell>
    <Cell><Data ss:Type="Number">0.2</Data></Cell>
    <Cell><Data ss:Type="Number">-0.4</Data></Cell>
    <Cell><Data ss:Type="Number">123.1</Data></Cell>
    <Cell><Data ss:Type="Number">35.49</Data></Cell>
    <Cell ss:Index="9"><Data ss:Type="Number">15</Data></Cell>
   </Row>
   <Row>
    <Cell><Data ss:Type="DateTime">2014-11-24T10:09:15.000</Data></Cell>
    <Cell><Data ss:Type="Number">0.1</Data></Cell>
    <Cell><Data ss:Type="Number">-0.4</Data></Cell>
    <Cell><Data ss:Type="Number">97.4</Data></Cell>
    <Cell><Data ss:Type="Number">35.49</Data></Cell>
    <Cell ss:Index="9"><Data ss:Type="Number">16</Data></Cell>
   </Row>
   <Row>
    <Cell><Data ss:Type="DateTime">2014-11-24T10:09:16.000</Data></Cell>
    <Cell><Data ss:Type="Number">0.1</Data></Cell>
    <Cell><Data ss:Type="Number">-0.4</Data></Cell>
    <Cell><Data ss:Type="Number">90.9</Data></Cell>
    <Cell><Data ss:Type="Number">35.49</Data></Cell>
    <Cell ss:Index="9"><Data ss:Type="Number">17</Data></Cell>
   </Row>
   <Row>
    <Cell><Data ss:Type="DateTime">2014-11-24T10:09:17.000</Data></Cell>
    <Cell><Data ss:Type="Number">0.1</Data></Cell>
    <Cell><Data ss:Type="Number">-0.4</Data></Cell>
    <Cell><Data ss:Type="Number">70</Data></Cell>
    <Cell><Data ss:Type="Number">35.49</Data></Cell>
    <Cell ss:Index="9"><Data ss:Type="Number">18</Data></Cell>
   </Row>
   <Row>
    <Cell><Data ss:Type="DateTime">2014-11-24T10:09:18.000</Data></Cell>
    <Cell><Data ss:Type="Number">0.1</Data></Cell>
    <Cell><Data ss:Type="Number">-0.4</Data></Cell>
    <Cell><Data ss:Type="Number">68.900000000000006</Data></Cell>
    <Cell><Data ss:Type="Number">35.5</Data></Cell>
    <Cell ss:Index="9"><Data ss:Type="Number">19</Data></Cell>
   </Row>
   <Row>
    <Cell><Data ss:Type="DateTime">2014-11-24T10:09:19.000</Data></Cell>
    <Cell><Data ss:Type="Number">0.1</Data></Cell>
    <Cell><Data ss:Type="Number">-0.4</Data></Cell>
    <Cell><Data ss:Type="Number">56.5</Data></Cell>
    <Cell><Data ss:Type="Number">35.5</Data></Cell>
    <Cell ss:Index="9"><Data ss:Type="Number">20</Data></Cell>
   </Row>
   <Row>
    <Cell><Data ss:Type="DateTime">2014-11-24T10:09:20.000</Data></Cell>
    <Cell><Data ss:Type="Number">0.2</Data></Cell>
    <Cell><Data ss:Type="Number">-0.4</Data></Cell>
    <Cell><Data ss:Type="Number">45.6</Data></Cell>
    <Cell><Data ss:Type="Number">35.5</Data></Cell>
    <Cell ss:Index="9"><Data ss:Type="Number">21</Data></Cell>
   </Row>
   <Row>
    <Cell><Data ss:Type="DateTime">2014-11-24T10:09:21.000</Data></Cell>
    <Cell><Data ss:Type="Number">0.2</Data></Cell>
    <Cell><Data ss:Type="Number">-0.4</Data></Cell>
    <Cell><Data ss:Type="Number">42.8</Data></Cell>
    <Cell><Data ss:Type="Number">35.49</Data></Cell>
    <Cell ss:Index="9"><Data ss:Type="Number">22</Data></Cell>
   </Row>
   <Row>
    <Cell><Data ss:Type="DateTime">2014-11-24T10:09:22.000</Data></Cell>
    <Cell><Data ss:Type="Number">0.2</Data></Cell>
    <Cell><Data ss:Type="Number">-0.4</Data></Cell>
    <Cell><Data ss:Type="Number">33.6</Data></Cell>
    <Cell><Data ss:Type="Number">35.49</Data></Cell>
    <Cell ss:Index="9"><Data ss:Type="Number">23</Data></Cell>
   </Row>
   <Row>
    <Cell><Data ss:Type="DateTime">2014-11-24T10:09:23.000</Data></Cell>
    <Cell><Data ss:Type="Number">0.2</Data></Cell>
    <Cell><Data ss:Type="Number">-0.3</Data></Cell>
    <Cell><Data ss:Type="Number">33.5</Data></Cell>
    <Cell><Data ss:Type="Number">35.49</Data></Cell>
    <Cell ss:Index="9"><Data ss:Type="Number">24</Data></Cell>
   </Row>
   <Row>
    <Cell><Data ss:Type="DateTime">2014-11-24T10:09:24.000</Data></Cell>
    <Cell><Data ss:Type="Number">0.2</Data></Cell>
    <Cell><Data ss:Type="Number">-0.3</Data></Cell>
    <Cell><Data ss:Type="Number">33.299999999999997</Data></Cell>
    <Cell><Data ss:Type="Number">35.5</Data></Cell>
    <Cell ss:Index="9"><Data ss:Type="Number">25</Data></Cell>
   </Row>
   <Row>
    <Cell><Data ss:Type="DateTime">2014-11-24T10:09:25.000</Data></Cell>
    <Cell><Data ss:Type="Number">0.2</Data></Cell>
    <Cell><Data ss:Type="Number">-0.3</Data></Cell>
    <Cell><Data ss:Type="Number">33.299999999999997</Data></Cell>
    <Cell><Data ss:Type="Number">35.520000000000003</Data></Cell>
    <Cell ss:Index="9"><Data ss:Type="Number">26</Data></Cell>
   </Row>
   <Row>
    <Cell><Data ss:Type="DateTime">2014-11-24T10:09:26.000</Data></Cell>
    <Cell><Data ss:Type="Number">0.2</Data></Cell>
    <Cell><Data ss:Type="Number">-0.3</Data></Cell>
    <Cell><Data ss:Type="Number">33.1</Data></Cell>
    <Cell><Data ss:Type="Number">35.549999999999997</Data></Cell>
    <Cell ss:Index="9"><Data ss:Type="Number">27</Data></Cell>
   </Row>
   <Row>
    <Cell><Data ss:Type="DateTime">2014-11-24T10:09:27.000</Data></Cell>
    <Cell><Data ss:Type="Number">0.2</Data></Cell>
    <Cell><Data ss:Type="Number">-0.3</Data></Cell>
    <Cell><Data ss:Type="Number">33</Data></Cell>
    <Cell><Data ss:Type="Number">35.58</Data></Cell>
    <Cell ss:Index="9"><Data ss:Type="Number">28</Data></Cell>
   </Row>
   <Row>
    <Cell><Data ss:Type="DateTime">2014-11-24T10:09:28.000</Data></Cell>
    <Cell><Data ss:Type="Number">0.2</Data></Cell>
    <Cell><Data ss:Type="Number">-0.3</Data></Cell>
    <Cell><Data ss:Type="Number">33</Data></Cell>
    <Cell><Data ss:Type="Number">35.61</Data></Cell>
    <Cell ss:Index="9"><Data ss:Type="Number">29</Data></Cell>
   </Row>
   <Row>
    <Cell><Data ss:Type="DateTime">2014-11-24T10:09:29.000</Data></Cell>
    <Cell><Data ss:Type="Number">0.2</Data></Cell>
    <Cell><Data ss:Type="Number">-0.3</Data></Cell>
    <Cell><Data ss:Type="Number">33</Data></Cell>
    <Cell><Data ss:Type="Number">35.630000000000003</Data></Cell>
    <Cell ss:Index="9"><Data ss:Type="Number">30</Data></Cell>
   </Row>
   <Row>
    <Cell><Data ss:Type="DateTime">2014-11-24T10:09:30.000</Data></Cell>
    <Cell><Data ss:Type="Number">0.2</Data></Cell>
    <Cell><Data ss:Type="Number">-0.3</Data></Cell>
    <Cell><Data ss:Type="Number">33</Data></Cell>
    <Cell><Data ss:Type="Number">35.65</Data></Cell>
    <Cell ss:Index="9"><Data ss:Type="Number">31</Data></Cell>
   </Row>
   <Row>
    <Cell><Data ss:Type="DateTime">2014-11-24T10:09:31.000</Data></Cell>
    <Cell><Data ss:Type="Number">0.3</Data></Cell>
    <Cell><Data ss:Type="Number">-0.3</Data></Cell>
    <Cell><Data ss:Type="Number">32.9</Data></Cell>
    <Cell><Data ss:Type="Number">35.67</Data></Cell>
    <Cell ss:Index="9"><Data ss:Type="Number">32</Data></Cell>
   </Row>
   <Row>
    <Cell><Data ss:Type="DateTime">2014-11-24T10:09:32.000</Data></Cell>
    <Cell><Data ss:Type="Number">0.3</Data></Cell>
    <Cell><Data ss:Type="Number">-0.3</Data></Cell>
    <Cell><Data ss:Type="Number">32.9</Data></Cell>
    <Cell><Data ss:Type="Number">35.68</Data></Cell>
    <Cell ss:Index="9"><Data ss:Type="Number">33</Data></Cell>
   </Row>
   <Row>
    <Cell><Data ss:Type="DateTime">2014-11-24T10:09:33.000</Data></Cell>
    <Cell><Data ss:Type="Number">0.3</Data></Cell>
    <Cell><Data ss:Type="Number">-0.3</Data></Cell>
    <Cell><Data ss:Type="Number">32.9</Data></Cell>
    <Cell><Data ss:Type="Number">35.69</Data></Cell>
    <Cell ss:Index="9"><Data ss:Type="Number">34</Data></Cell>
   </Row>
   <Row>
    <Cell><Data ss:Type="DateTime">2014-11-24T10:09:34.000</Data></Cell>
    <Cell><Data ss:Type="Number">0.3</Data></Cell>
    <Cell><Data ss:Type="Number">-0.3</Data></Cell>
    <Cell><Data ss:Type="Number">32.700000000000003</Data></Cell>
    <Cell><Data ss:Type="Number">35.71</Data></Cell>
    <Cell ss:Index="9"><Data ss:Type="Number">35</Data></Cell>
   </Row>
   <Row>
    <Cell><Data ss:Type="DateTime">2014-11-24T10:09:35.000</Data></Cell>
    <Cell><Data ss:Type="Number">0.3</Data></Cell>
    <Cell><Data ss:Type="Number">-0.3</Data></Cell>
    <Cell><Data ss:Type="Number">32.700000000000003</Data></Cell>
    <Cell><Data ss:Type="Number">35.72</Data></Cell>
    <Cell ss:Index="9"><Data ss:Type="Number">36</Data></Cell>
   </Row>
   <Row>
    <Cell><Data ss:Type="DateTime">2014-11-24T10:09:36.000</Data></Cell>
    <Cell><Data ss:Type="Number">0.2</Data></Cell>
    <Cell><Data ss:Type="Number">-0.3</Data></Cell>
    <Cell><Data ss:Type="Number">32.700000000000003</Data></Cell>
    <Cell><Data ss:Type="Number">35.729999999999997</Data></Cell>
    <Cell ss:Index="9"><Data ss:Type="Number">37</Data></Cell>
   </Row>
   <Row>
    <Cell><Data ss:Type="DateTime">2014-11-24T10:09:37.000</Data></Cell>
    <Cell><Data ss:Type="Number">0.3</Data></Cell>
    <Cell><Data ss:Type="Number">-0.3</Data></Cell>
    <Cell><Data ss:Type="Number">32.6</Data></Cell>
    <Cell><Data ss:Type="Number">35.729999999999997</Data></Cell>
    <Cell ss:Index="9"><Data ss:Type="Number">38</Data></Cell>
   </Row>
   <Row>
    <Cell><Data ss:Type="DateTime">2014-11-24T10:09:38.000</Data></Cell>
    <Cell><Data ss:Type="Number">0.3</Data></Cell>
    <Cell><Data ss:Type="Number">-0.3</Data></Cell>
    <Cell><Data ss:Type="Number">32.6</Data></Cell>
    <Cell><Data ss:Type="Number">35.729999999999997</Data></Cell>
    <Cell ss:Index="9"><Data ss:Type="Number">39</Data></Cell>
   </Row>
   <Row>
    <Cell><Data ss:Type="DateTime">2014-11-24T10:09:39.000</Data></Cell>
    <Cell><Data ss:Type="Number">0.3</Data></Cell>
    <Cell><Data ss:Type="Number">-0.3</Data></Cell>
    <Cell><Data ss:Type="Number">32.6</Data></Cell>
    <Cell><Data ss:Type="Number">35.72</Data></Cell>
    <Cell ss:Index="9"><Data ss:Type="Number">40</Data></Cell>
   </Row>
   <Row>
    <Cell><Data ss:Type="DateTime">2014-11-24T10:09:40.000</Data></Cell>
    <Cell><Data ss:Type="Number">0.3</Data></Cell>
    <Cell><Data ss:Type="Number">-0.3</Data></Cell>
    <Cell><Data ss:Type="Number">32.6</Data></Cell>
    <Cell><Data ss:Type="Number">35.71</Data></Cell>
    <Cell ss:Index="9"><Data ss:Type="Number">41</Data></Cell>
   </Row>
   <Row>
    <Cell><Data ss:Type="DateTime">2014-11-24T10:09:41.000</Data></Cell>
    <Cell><Data ss:Type="Number">0.3</Data></Cell>
    <Cell><Data ss:Type="Number">-0.3</Data></Cell>
    <Cell><Data ss:Type="Number">32.6</Data></Cell>
    <Cell><Data ss:Type="Number">35.700000000000003</Data></Cell>
    <Cell ss:Index="9"><Data ss:Type="Number">42</Data></Cell>
   </Row>
   <Row>
    <Cell><Data ss:Type="DateTime">2014-11-24T10:09:42.000</Data></Cell>
    <Cell><Data ss:Type="Number">0.3</Data></Cell>
    <Cell><Data ss:Type="Number">-0.3</Data></Cell>
    <Cell><Data ss:Type="Number">32.6</Data></Cell>
    <Cell><Data ss:Type="Number">35.700000000000003</Data></Cell>
    <Cell ss:Index="9"><Data ss:Type="Number">43</Data></Cell>
   </Row>
   <Row>
    <Cell><Data ss:Type="DateTime">2014-11-24T10:09:43.000</Data></Cell>
    <Cell><Data ss:Type="Number">0.3</Data></Cell>
    <Cell><Data ss:Type="Number">-0.4</Data></Cell>
    <Cell><Data ss:Type="Number">32.4</Data></Cell>
    <Cell><Data ss:Type="Number">35.69</Data></Cell>
    <Cell ss:Index="9"><Data ss:Type="Number">44</Data></Cell>
   </Row>
   <Row>
    <Cell><Data ss:Type="DateTime">2014-11-24T10:09:44.000</Data></Cell>
    <Cell><Data ss:Type="Number">0.3</Data></Cell>
    <Cell><Data ss:Type="Number">-0.4</Data></Cell>
    <Cell><Data ss:Type="Number">32.200000000000003</Data></Cell>
    <Cell><Data ss:Type="Number">35.69</Data></Cell>
    <Cell ss:Index="9"><Data ss:Type="Number">45</Data></Cell>
   </Row>
   <Row>
    <Cell><Data ss:Type="DateTime">2014-11-24T10:09:45.000</Data></Cell>
    <Cell><Data ss:Type="Number">0.4</Data></Cell>
    <Cell><Data ss:Type="Number">-0.4</Data></Cell>
    <Cell><Data ss:Type="Number">32.200000000000003</Data></Cell>
    <Cell><Data ss:Type="Number">35.69</Data></Cell>
    <Cell ss:Index="9"><Data ss:Type="Number">46</Data></Cell>
   </Row>
   <Row>
    <Cell><Data ss:Type="DateTime">2014-11-24T10:09:46.000</Data></Cell>
    <Cell><Data ss:Type="Number">0.4</Data></Cell>
    <Cell><Data ss:Type="Number">-0.4</Data></Cell>
    <Cell><Data ss:Type="Number">32.200000000000003</Data></Cell>
    <Cell><Data ss:Type="Number">35.69</Data></Cell>
    <Cell ss:Index="9"><Data ss:Type="Number">47</Data></Cell>
   </Row>
   <Row>
    <Cell><Data ss:Type="DateTime">2014-11-24T10:09:47.000</Data></Cell>
    <Cell><Data ss:Type="Number">0.4</Data></Cell>
    <Cell><Data ss:Type="Number">-0.4</Data></Cell>
    <Cell><Data ss:Type="Number">32.200000000000003</Data></Cell>
    <Cell><Data ss:Type="Number">35.68</Data></Cell>
    <Cell ss:Index="9"><Data ss:Type="Number">48</Data></Cell>
   </Row>
   <Row>
    <Cell><Data ss:Type="DateTime">2014-11-24T10:09:48.000</Data></Cell>
    <Cell><Data ss:Type="Number">0.4</Data></Cell>
    <Cell><Data ss:Type="Number">-0.4</Data></Cell>
    <Cell><Data ss:Type="Number">32.200000000000003</Data></Cell>
    <Cell><Data ss:Type="Number">35.68</Data></Cell>
    <Cell ss:Index="9"><Data ss:Type="Number">49</Data></Cell>
   </Row>
   <Row>
    <Cell><Data ss:Type="DateTime">2014-11-24T10:09:49.000</Data></Cell>
    <Cell><Data ss:Type="Number">0.4</Data></Cell>
    <Cell><Data ss:Type="Number">-0.3</Data></Cell>
    <Cell><Data ss:Type="Number">32.200000000000003</Data></Cell>
    <Cell><Data ss:Type="Number">35.67</Data></Cell>
    <Cell ss:Index="9"><Data ss:Type="Number">50</Data></Cell>
   </Row>
   <Row>
    <Cell><Data ss:Type="DateTime">2014-11-24T10:09:50.000</Data></Cell>
    <Cell><Data ss:Type="Number">0.4</Data></Cell>
    <Cell><Data ss:Type="Number">-0.3</Data></Cell>
    <Cell><Data ss:Type="Number">32.200000000000003</Data></Cell>
    <Cell><Data ss:Type="Number">35.659999999999997</Data></Cell>
    <Cell ss:Index="9"><Data ss:Type="Number">51</Data></Cell>
   </Row>
   <Row>
    <Cell><Data ss:Type="DateTime">2014-11-24T10:09:51.000</Data></Cell>
    <Cell><Data ss:Type="Number">0.4</Data></Cell>
    <Cell><Data ss:Type="Number">-0.3</Data></Cell>
    <Cell><Data ss:Type="Number">31.9</Data></Cell>
    <Cell><Data ss:Type="Number">35.65</Data></Cell>
    <Cell ss:Index="9"><Data ss:Type="Number">52</Data></Cell>
   </Row>
   <Row>
    <Cell><Data ss:Type="DateTime">2014-11-24T10:09:52.000</Data></Cell>
    <Cell><Data ss:Type="Number">0.4</Data></Cell>
    <Cell><Data ss:Type="Number">-0.3</Data></Cell>
    <Cell><Data ss:Type="Number">31.9</Data></Cell>
    <Cell><Data ss:Type="Number">35.65</Data></Cell>
    <Cell ss:Index="9"><Data ss:Type="Number">53</Data></Cell>
   </Row>
   <Row>
    <Cell><Data ss:Type="DateTime">2014-11-24T10:09:53.000</Data></Cell>
    <Cell><Data ss:Type="Number">0.4</Data></Cell>
    <Cell><Data ss:Type="Number">-0.3</Data></Cell>
    <Cell><Data ss:Type="Number">31.8</Data></Cell>
    <Cell><Data ss:Type="Number">35.64</Data></Cell>
    <Cell ss:Index="9"><Data ss:Type="Number">54</Data></Cell>
   </Row>
   <Row>
    <Cell><Data ss:Type="DateTime">2014-11-24T10:09:54.000</Data></Cell>
    <Cell><Data ss:Type="Number">0.4</Data></Cell>
    <Cell><Data ss:Type="Number">-0.3</Data></Cell>
    <Cell><Data ss:Type="Number">31.8</Data></Cell>
    <Cell><Data ss:Type="Number">35.64</Data></Cell>
    <Cell ss:Index="9"><Data ss:Type="Number">55</Data></Cell>
   </Row>
   <Row>
    <Cell><Data ss:Type="DateTime">2014-11-24T10:09:55.000</Data></Cell>
    <Cell><Data ss:Type="Number">0.4</Data></Cell>
    <Cell><Data ss:Type="Number">-0.3</Data></Cell>
    <Cell><Data ss:Type="Number">31.8</Data></Cell>
    <Cell><Data ss:Type="Number">35.64</Data></Cell>
    <Cell ss:Index="9"><Data ss:Type="Number">56</Data></Cell>
   </Row>
   <Row>
    <Cell><Data ss:Type="DateTime">2014-11-24T10:09:56.000</Data></Cell>
    <Cell><Data ss:Type="Number">0.4</Data></Cell>
    <Cell><Data ss:Type="Number">-0.3</Data></Cell>
    <Cell><Data ss:Type="Number">31.9</Data></Cell>
    <Cell><Data ss:Type="Number">35.64</Data></Cell>
    <Cell ss:Index="9"><Data ss:Type="Number">57</Data></Cell>
   </Row>
   <Row>
    <Cell><Data ss:Type="DateTime">2014-11-24T10:09:57.000</Data></Cell>
    <Cell><Data ss:Type="Number">0.4</Data></Cell>
    <Cell><Data ss:Type="Number">-0.3</Data></Cell>
    <Cell><Data ss:Type="Number">31.9</Data></Cell>
    <Cell><Data ss:Type="Number">35.64</Data></Cell>
    <Cell ss:Index="9"><Data ss:Type="Number">58</Data></Cell>
   </Row>
   <Row>
    <Cell><Data ss:Type="DateTime">2014-11-24T10:09:58.000</Data></Cell>
    <Cell><Data ss:Type="Number">0.3</Data></Cell>
    <Cell><Data ss:Type="Number">-0.3</Data></Cell>
    <Cell><Data ss:Type="Number">31.9</Data></Cell>
    <Cell><Data ss:Type="Number">35.64</Data></Cell>
    <Cell ss:Index="9"><Data ss:Type="Number">59</Data></Cell>
   </Row>
   <Row>
    <Cell><Data ss:Type="DateTime">2014-11-24T10:09:59.000</Data></Cell>
    <Cell><Data ss:Type="Number">0.3</Data></Cell>
    <Cell><Data ss:Type="Number">-0.3</Data></Cell>
    <Cell><Data ss:Type="Number">32</Data></Cell>
    <Cell><Data ss:Type="Number">35.64</Data></Cell>
    <Cell ss:Index="9"><Data ss:Type="Number">60</Data></Cell>
   </Row>
   <Row>
    <Cell><Data ss:Type="DateTime">2014-11-24T10:10:00.000</Data></Cell>
    <Cell><Data ss:Type="Number">0.3</Data></Cell>
    <Cell><Data ss:Type="Number">-0.3</Data></Cell>
    <Cell><Data ss:Type="Number">32</Data></Cell>
    <Cell><Data ss:Type="Number">35.64</Data></Cell>
    <Cell ss:Index="9"><Data ss:Type="Number">61</Data></Cell>
   </Row>
   <Row>
    <Cell><Data ss:Type="DateTime">2014-11-24T10:10:01.000</Data></Cell>
    <Cell><Data ss:Type="Number">0.4</Data></Cell>
    <Cell><Data ss:Type="Number">-0.3</Data></Cell>
    <Cell><Data ss:Type="Number">32</Data></Cell>
    <Cell><Data ss:Type="Number">35.64</Data></Cell>
    <Cell ss:Index="9"><Data ss:Type="Number">62</Data></Cell>
   </Row>
   <Row>
    <Cell><Data ss:Type="DateTime">2014-11-24T10:10:02.000</Data></Cell>
    <Cell><Data ss:Type="Number">0.4</Data></Cell>
    <Cell><Data ss:Type="Number">-0.3</Data></Cell>
    <Cell><Data ss:Type="Number">32</Data></Cell>
    <Cell><Data ss:Type="Number">35.64</Data></Cell>
    <Cell ss:Index="9"><Data ss:Type="Number">63</Data></Cell>
   </Row>
   <Row>
    <Cell><Data ss:Type="DateTime">2014-11-24T10:10:03.000</Data></Cell>
    <Cell><Data ss:Type="Number">0.4</Data></Cell>
    <Cell><Data ss:Type="Number">-0.3</Data></Cell>
    <Cell><Data ss:Type="Number">32</Data></Cell>
    <Cell><Data ss:Type="Number">35.64</Data></Cell>
    <Cell ss:Index="9"><Data ss:Type="Number">64</Data></Cell>
   </Row>
   <Row>
    <Cell><Data ss:Type="DateTime">2014-11-24T10:10:04.000</Data></Cell>
    <Cell><Data ss:Type="Number">0.4</Data></Cell>
    <Cell><Data ss:Type="Number">-0.3</Data></Cell>
    <Cell><Data ss:Type="Number">31.8</Data></Cell>
    <Cell><Data ss:Type="Number">35.64</Data></Cell>
    <Cell ss:Index="9"><Data ss:Type="Number">65</Data></Cell>
   </Row>
   <Row>
    <Cell><Data ss:Type="DateTime">2014-11-24T10:10:05.000</Data></Cell>
    <Cell><Data ss:Type="Number">0.4</Data></Cell>
    <Cell><Data ss:Type="Number">-0.3</Data></Cell>
    <Cell><Data ss:Type="Number">31.8</Data></Cell>
    <Cell><Data ss:Type="Number">35.65</Data></Cell>
    <Cell ss:Index="9"><Data ss:Type="Number">66</Data></Cell>
   </Row>
   <Row>
    <Cell><Data ss:Type="DateTime">2014-11-24T10:10:06.000</Data></Cell>
    <Cell><Data ss:Type="Number">0.4</Data></Cell>
    <Cell><Data ss:Type="Number">-0.4</Data></Cell>
    <Cell><Data ss:Type="Number">31.8</Data></Cell>
    <Cell><Data ss:Type="Number">35.65</Data></Cell>
    <Cell ss:Index="9"><Data ss:Type="Number">67</Data></Cell>
   </Row>
   <Row>
    <Cell><Data ss:Type="DateTime">2014-11-24T10:10:07.000</Data></Cell>
    <Cell><Data ss:Type="Number">0.4</Data></Cell>
    <Cell><Data ss:Type="Number">-0.4</Data></Cell>
    <Cell><Data ss:Type="Number">31.6</Data></Cell>
    <Cell><Data ss:Type="Number">35.659999999999997</Data></Cell>
    <Cell ss:Index="9"><Data ss:Type="Number">68</Data></Cell>
   </Row>
   <Row>
    <Cell><Data ss:Type="DateTime">2014-11-24T10:10:08.000</Data></Cell>
    <Cell><Data ss:Type="Number">0.4</Data></Cell>
    <Cell><Data ss:Type="Number">-0.4</Data></Cell>
    <Cell><Data ss:Type="Number">31.6</Data></Cell>
    <Cell><Data ss:Type="Number">35.659999999999997</Data></Cell>
    <Cell ss:Index="9"><Data ss:Type="Number">69</Data></Cell>
   </Row>
   <Row>
    <Cell><Data ss:Type="DateTime">2014-11-24T10:10:09.000</Data></Cell>
    <Cell><Data ss:Type="Number">0.4</Data></Cell>
    <Cell><Data ss:Type="Number">-0.4</Data></Cell>
    <Cell><Data ss:Type="Number">31.6</Data></Cell>
    <Cell><Data ss:Type="Number">35.659999999999997</Data></Cell>
    <Cell ss:Index="9"><Data ss:Type="Number">70</Data></Cell>
   </Row>
   <Row>
    <Cell><Data ss:Type="DateTime">2014-11-24T10:10:10.000</Data></Cell>
    <Cell><Data ss:Type="Number">0.4</Data></Cell>
    <Cell><Data ss:Type="Number">-0.4</Data></Cell>
    <Cell><Data ss:Type="Number">31.3</Data></Cell>
    <Cell><Data ss:Type="Number">35.659999999999997</Data></Cell>
    <Cell ss:Index="9"><Data ss:Type="Number">71</Data></Cell>
   </Row>
   <Row>
    <Cell><Data ss:Type="DateTime">2014-11-24T10:10:11.000</Data></Cell>
    <Cell><Data ss:Type="Number">0.4</Data></Cell>
    <Cell><Data ss:Type="Number">-0.4</Data></Cell>
    <Cell><Data ss:Type="Number">31.5</Data></Cell>
    <Cell><Data ss:Type="Number">35.659999999999997</Data></Cell>
    <Cell ss:Index="9"><Data ss:Type="Number">72</Data></Cell>
   </Row>
   <Row>
    <Cell><Data ss:Type="DateTime">2014-11-24T10:10:12.000</Data></Cell>
    <Cell><Data ss:Type="Number">0.4</Data></Cell>
    <Cell><Data ss:Type="Number">-0.4</Data></Cell>
    <Cell><Data ss:Type="Number">31.5</Data></Cell>
    <Cell><Data ss:Type="Number">35.67</Data></Cell>
    <Cell ss:Index="9"><Data ss:Type="Number">73</Data></Cell>
   </Row>
   <Row>
    <Cell><Data ss:Type="DateTime">2014-11-24T10:10:13.000</Data></Cell>
    <Cell><Data ss:Type="Number">0.4</Data></Cell>
    <Cell><Data ss:Type="Number">-0.3</Data></Cell>
    <Cell><Data ss:Type="Number">31.5</Data></Cell>
    <Cell><Data ss:Type="Number">35.67</Data></Cell>
    <Cell ss:Index="9"><Data ss:Type="Number">74</Data></Cell>
   </Row>
   <Row>
    <Cell><Data ss:Type="DateTime">2014-11-24T10:10:14.000</Data></Cell>
    <Cell><Data ss:Type="Number">0.4</Data></Cell>
    <Cell><Data ss:Type="Number">-0.3</Data></Cell>
    <Cell><Data ss:Type="Number">31.3</Data></Cell>
    <Cell><Data ss:Type="Number">35.68</Data></Cell>
    <Cell ss:Index="9"><Data ss:Type="Number">75</Data></Cell>
   </Row>
   <Row>
    <Cell><Data ss:Type="DateTime">2014-11-24T10:10:15.000</Data></Cell>
    <Cell><Data ss:Type="Number">0.4</Data></Cell>
    <Cell><Data ss:Type="Number">-0.3</Data></Cell>
    <Cell><Data ss:Type="Number">31.3</Data></Cell>
    <Cell><Data ss:Type="Number">35.68</Data></Cell>
    <Cell ss:Index="9"><Data ss:Type="Number">76</Data></Cell>
   </Row>
   <Row>
    <Cell><Data ss:Type="DateTime">2014-11-24T10:10:16.000</Data></Cell>
    <Cell><Data ss:Type="Number">0.4</Data></Cell>
    <Cell><Data ss:Type="Number">-0.3</Data></Cell>
    <Cell><Data ss:Type="Number">31.3</Data></Cell>
    <Cell><Data ss:Type="Number">35.68</Data></Cell>
    <Cell ss:Index="9"><Data ss:Type="Number">77</Data></Cell>
   </Row>
   <Row>
    <Cell><Data ss:Type="DateTime">2014-11-24T10:10:17.000</Data></Cell>
    <Cell><Data ss:Type="Number">0.4</Data></Cell>
    <Cell><Data ss:Type="Number">-0.3</Data></Cell>
    <Cell><Data ss:Type="Number">31.3</Data></Cell>
    <Cell><Data ss:Type="Number">35.69</Data></Cell>
    <Cell ss:Index="9"><Data ss:Type="Number">78</Data></Cell>
   </Row>
   <Row>
    <Cell><Data ss:Type="DateTime">2014-11-24T10:10:18.000</Data></Cell>
    <Cell><Data ss:Type="Number">0.4</Data></Cell>
    <Cell><Data ss:Type="Number">-0.3</Data></Cell>
    <Cell><Data ss:Type="Number">31.3</Data></Cell>
    <Cell><Data ss:Type="Number">35.69</Data></Cell>
    <Cell ss:Index="9"><Data ss:Type="Number">79</Data></Cell>
   </Row>
   <Row>
    <Cell><Data ss:Type="DateTime">2014-11-24T10:10:19.000</Data></Cell>
    <Cell><Data ss:Type="Number">0.5</Data></Cell>
    <Cell><Data ss:Type="Number">-0.3</Data></Cell>
    <Cell><Data ss:Type="Number">31.2</Data></Cell>
    <Cell><Data ss:Type="Number">35.69</Data></Cell>
    <Cell ss:Index="9"><Data ss:Type="Number">80</Data></Cell>
   </Row>
   <Row>
    <Cell><Data ss:Type="DateTime">2014-11-24T10:10:20.000</Data></Cell>
    <Cell><Data ss:Type="Number">0.5</Data></Cell>
    <Cell><Data ss:Type="Number">-0.3</Data></Cell>
    <Cell><Data ss:Type="Number">31.2</Data></Cell>
    <Cell><Data ss:Type="Number">35.69</Data></Cell>
    <Cell ss:Index="9"><Data ss:Type="Number">81</Data></Cell>
   </Row>
   <Row>
    <Cell><Data ss:Type="DateTime">2014-11-24T10:10:21.000</Data></Cell>
    <Cell><Data ss:Type="Number">0.5</Data></Cell>
    <Cell><Data ss:Type="Number">-0.3</Data></Cell>
    <Cell><Data ss:Type="Number">31.2</Data></Cell>
    <Cell><Data ss:Type="Number">35.69</Data></Cell>
    <Cell ss:Index="9"><Data ss:Type="Number">82</Data></Cell>
   </Row>
   <Row>
    <Cell><Data ss:Type="DateTime">2014-11-24T10:10:22.000</Data></Cell>
    <Cell><Data ss:Type="Number">0.5</Data></Cell>
    <Cell><Data ss:Type="Number">-0.3</Data></Cell>
    <Cell><Data ss:Type="Number">31.3</Data></Cell>
    <Cell><Data ss:Type="Number">35.69</Data></Cell>
    <Cell ss:Index="9"><Data ss:Type="Number">83</Data></Cell>
   </Row>
   <Row>
    <Cell><Data ss:Type="DateTime">2014-11-24T10:10:23.000</Data></Cell>
    <Cell><Data ss:Type="Number">0.5</Data></Cell>
    <Cell><Data ss:Type="Number">-0.3</Data></Cell>
    <Cell><Data ss:Type="Number">30.9</Data></Cell>
    <Cell><Data ss:Type="Number">35.700000000000003</Data></Cell>
    <Cell ss:Index="9"><Data ss:Type="Number">84</Data></Cell>
   </Row>
   <Row>
    <Cell><Data ss:Type="DateTime">2014-11-24T10:10:24.000</Data></Cell>
    <Cell><Data ss:Type="Number">0.5</Data></Cell>
    <Cell><Data ss:Type="Number">-0.3</Data></Cell>
    <Cell><Data ss:Type="Number">31</Data></Cell>
    <Cell><Data ss:Type="Number">35.700000000000003</Data></Cell>
    <Cell ss:Index="9"><Data ss:Type="Number">85</Data></Cell>
   </Row>
   <Row>
    <Cell><Data ss:Type="DateTime">2014-11-24T10:10:25.000</Data></Cell>
    <Cell><Data ss:Type="Number">0.5</Data></Cell>
    <Cell><Data ss:Type="Number">-0.3</Data></Cell>
    <Cell><Data ss:Type="Number">31</Data></Cell>
    <Cell><Data ss:Type="Number">35.700000000000003</Data></Cell>
    <Cell ss:Index="9"><Data ss:Type="Number">86</Data></Cell>
   </Row>
   <Row>
    <Cell><Data ss:Type="DateTime">2014-11-24T10:10:26.000</Data></Cell>
    <Cell><Data ss:Type="Number">0.5</Data></Cell>
    <Cell><Data ss:Type="Number">-0.3</Data></Cell>
    <Cell><Data ss:Type="Number">31</Data></Cell>
    <Cell><Data ss:Type="Number">35.700000000000003</Data></Cell>
    <Cell ss:Index="9"><Data ss:Type="Number">87</Data></Cell>
   </Row>
   <Row>
    <Cell><Data ss:Type="DateTime">2014-11-24T10:10:27.000</Data></Cell>
    <Cell><Data ss:Type="Number">0.5</Data></Cell>
    <Cell><Data ss:Type="Number">-0.3</Data></Cell>
    <Cell><Data ss:Type="Number">31</Data></Cell>
    <Cell><Data ss:Type="Number">35.700000000000003</Data></Cell>
    <Cell ss:Index="9"><Data ss:Type="Number">88</Data></Cell>
   </Row>
   <Row>
    <Cell><Data ss:Type="DateTime">2014-11-24T10:10:28.000</Data></Cell>
    <Cell><Data ss:Type="Number">0.5</Data></Cell>
    <Cell><Data ss:Type="Number">-0.3</Data></Cell>
    <Cell><Data ss:Type="Number">31.2</Data></Cell>
    <Cell><Data ss:Type="Number">35.700000000000003</Data></Cell>
    <Cell ss:Index="9"><Data ss:Type="Number">89</Data></Cell>
   </Row>
   <Row>
    <Cell><Data ss:Type="DateTime">2014-11-24T10:10:29.000</Data></Cell>
    <Cell><Data ss:Type="Number">0.5</Data></Cell>
    <Cell><Data ss:Type="Number">-0.3</Data></Cell>
    <Cell><Data ss:Type="Number">31.4</Data></Cell>
    <Cell><Data ss:Type="Number">35.71</Data></Cell>
    <Cell ss:Index="9"><Data ss:Type="Number">90</Data></Cell>
   </Row>
   <Row>
    <Cell><Data ss:Type="DateTime">2014-11-24T10:10:30.000</Data></Cell>
    <Cell><Data ss:Type="Number">0.5</Data></Cell>
    <Cell><Data ss:Type="Number">-0.3</Data></Cell>
    <Cell><Data ss:Type="Number">31.3</Data></Cell>
    <Cell><Data ss:Type="Number">35.71</Data></Cell>
    <Cell ss:Index="9"><Data ss:Type="Number">91</Data></Cell>
   </Row>
   <Row>
    <Cell><Data ss:Type="DateTime">2014-11-24T10:10:31.000</Data></Cell>
    <Cell><Data ss:Type="Number">0.6</Data></Cell>
    <Cell><Data ss:Type="Number">-0.3</Data></Cell>
    <Cell><Data ss:Type="Number">31.3</Data></Cell>
    <Cell><Data ss:Type="Number">35.71</Data></Cell>
    <Cell ss:Index="9"><Data ss:Type="Number">92</Data></Cell>
   </Row>
   <Row>
    <Cell><Data ss:Type="DateTime">2014-11-24T10:10:32.000</Data></Cell>
    <Cell><Data ss:Type="Number">0.6</Data></Cell>
    <Cell><Data ss:Type="Number">-0.3</Data></Cell>
    <Cell><Data ss:Type="Number">31.2</Data></Cell>
    <Cell><Data ss:Type="Number">35.71</Data></Cell>
    <Cell ss:Index="9"><Data ss:Type="Number">93</Data></Cell>
   </Row>
   <Row>
    <Cell><Data ss:Type="DateTime">2014-11-24T10:10:33.000</Data></Cell>
    <Cell><Data ss:Type="Number">0.6</Data></Cell>
    <Cell><Data ss:Type="Number">-0.3</Data></Cell>
    <Cell><Data ss:Type="Number">31.2</Data></Cell>
    <Cell><Data ss:Type="Number">35.71</Data></Cell>
    <Cell ss:Index="9"><Data ss:Type="Number">94</Data></Cell>
   </Row>
   <Row>
    <Cell><Data ss:Type="DateTime">2014-11-24T10:10:34.000</Data></Cell>
    <Cell><Data ss:Type="Number">0.6</Data></Cell>
    <Cell><Data ss:Type="Number">-0.3</Data></Cell>
    <Cell><Data ss:Type="Number">31.3</Data></Cell>
    <Cell><Data ss:Type="Number">35.71</Data></Cell>
    <Cell ss:Index="9"><Data ss:Type="Number">95</Data></Cell>
   </Row>
   <Row>
    <Cell><Data ss:Type="DateTime">2014-11-24T10:10:35.000</Data></Cell>
    <Cell><Data ss:Type="Number">0.6</Data></Cell>
    <Cell><Data ss:Type="Number">-0.3</Data></Cell>
    <Cell><Data ss:Type="Number">31.1</Data></Cell>
    <Cell><Data ss:Type="Number">35.71</Data></Cell>
    <Cell ss:Index="9"><Data ss:Type="Number">96</Data></Cell>
   </Row>
   <Row>
    <Cell><Data ss:Type="DateTime">2014-11-24T10:10:36.000</Data></Cell>
    <Cell><Data ss:Type="Number">0.6</Data></Cell>
    <Cell><Data ss:Type="Number">-0.4</Data></Cell>
    <Cell><Data ss:Type="Number">31.1</Data></Cell>
    <Cell><Data ss:Type="Number">35.71</Data></Cell>
    <Cell ss:Index="9"><Data ss:Type="Number">97</Data></Cell>
   </Row>
   <Row>
    <Cell><Data ss:Type="DateTime">2014-11-24T10:10:37.000</Data></Cell>
    <Cell><Data ss:Type="Number">0.6</Data></Cell>
    <Cell><Data ss:Type="Number">-0.4</Data></Cell>
    <Cell><Data ss:Type="Number">31.1</Data></Cell>
    <Cell><Data ss:Type="Number">35.71</Data></Cell>
    <Cell ss:Index="9"><Data ss:Type="Number">98</Data></Cell>
   </Row>
   <Row>
    <Cell><Data ss:Type="DateTime">2014-11-24T10:10:38.000</Data></Cell>
    <Cell><Data ss:Type="Number">0.6</Data></Cell>
    <Cell><Data ss:Type="Number">-0.4</Data></Cell>
    <Cell><Data ss:Type="Number">31.1</Data></Cell>
    <Cell><Data ss:Type="Number">35.72</Data></Cell>
    <Cell ss:Index="9"><Data ss:Type="Number">99</Data></Cell>
   </Row>
   <Row>
    <Cell><Data ss:Type="DateTime">2014-11-24T10:10:39.000</Data></Cell>
    <Cell><Data ss:Type="Number">0.6</Data></Cell>
    <Cell><Data ss:Type="Number">-0.4</Data></Cell>
    <Cell><Data ss:Type="Number">31</Data></Cell>
    <Cell><Data ss:Type="Number">35.72</Data></Cell>
    <Cell ss:Index="9"><Data ss:Type="Number">100</Data></Cell>
   </Row>
   <Row>
    <Cell><Data ss:Type="DateTime">2014-11-24T10:10:40.000</Data></Cell>
    <Cell><Data ss:Type="Number">0.6</Data></Cell>
    <Cell><Data ss:Type="Number">-0.4</Data></Cell>
    <Cell><Data ss:Type="Number">31</Data></Cell>
    <Cell><Data ss:Type="Number">35.72</Data></Cell>
    <Cell ss:Index="9"><Data ss:Type="Number">101</Data></Cell>
   </Row>
   <Row>
    <Cell><Data ss:Type="DateTime">2014-11-24T10:10:41.000</Data></Cell>
    <Cell><Data ss:Type="Number">0.7</Data></Cell>
    <Cell><Data ss:Type="Number">-0.4</Data></Cell>
    <Cell><Data ss:Type="Number">30.8</Data></Cell>
    <Cell><Data ss:Type="Number">35.72</Data></Cell>
    <Cell ss:Index="9"><Data ss:Type="Number">102</Data></Cell>
   </Row>
   <Row>
    <Cell><Data ss:Type="DateTime">2014-11-24T10:10:42.000</Data></Cell>
    <Cell><Data ss:Type="Number">0.7</Data></Cell>
    <Cell><Data ss:Type="Number">-0.3</Data></Cell>
    <Cell><Data ss:Type="Number">30.7</Data></Cell>
    <Cell><Data ss:Type="Number">35.72</Data></Cell>
    <Cell ss:Index="9"><Data ss:Type="Number">103</Data></Cell>
   </Row>
   <Row>
    <Cell><Data ss:Type="DateTime">2014-11-24T10:10:43.000</Data></Cell>
    <Cell><Data ss:Type="Number">0.7</Data></Cell>
    <Cell><Data ss:Type="Number">-0.3</Data></Cell>
    <Cell><Data ss:Type="Number">30.8</Data></Cell>
    <Cell><Data ss:Type="Number">35.72</Data></Cell>
    <Cell ss:Index="9"><Data ss:Type="Number">104</Data></Cell>
   </Row>
   <Row>
    <Cell><Data ss:Type="DateTime">2014-11-24T10:10:44.000</Data></Cell>
    <Cell><Data ss:Type="Number">0.7</Data></Cell>
    <Cell><Data ss:Type="Number">-0.3</Data></Cell>
    <Cell><Data ss:Type="Number">30.8</Data></Cell>
    <Cell><Data ss:Type="Number">35.72</Data></Cell>
    <Cell ss:Index="9"><Data ss:Type="Number">105</Data></Cell>
   </Row>
   <Row>
    <Cell><Data ss:Type="DateTime">2014-11-24T10:10:45.000</Data></Cell>
    <Cell><Data ss:Type="Number">0.7</Data></Cell>
    <Cell><Data ss:Type="Number">-0.3</Data></Cell>
    <Cell><Data ss:Type="Number">30.8</Data></Cell>
    <Cell><Data ss:Type="Number">35.729999999999997</Data></Cell>
    <Cell ss:Index="9"><Data ss:Type="Number">106</Data></Cell>
   </Row>
   <Row>
    <Cell><Data ss:Type="DateTime">2014-11-24T10:10:46.000</Data></Cell>
    <Cell><Data ss:Type="Number">0.7</Data></Cell>
    <Cell><Data ss:Type="Number">-0.3</Data></Cell>
    <Cell><Data ss:Type="Number">30.9</Data></Cell>
    <Cell><Data ss:Type="Number">35.729999999999997</Data></Cell>
    <Cell ss:Index="9"><Data ss:Type="Number">107</Data></Cell>
   </Row>
   <Row>
    <Cell><Data ss:Type="DateTime">2014-11-24T10:10:47.000</Data></Cell>
    <Cell><Data ss:Type="Number">0.7</Data></Cell>
    <Cell><Data ss:Type="Number">-0.3</Data></Cell>
    <Cell><Data ss:Type="Number">30.9</Data></Cell>
    <Cell><Data ss:Type="Number">35.74</Data></Cell>
    <Cell ss:Index="9"><Data ss:Type="Number">108</Data></Cell>
   </Row>
   <Row>
    <Cell><Data ss:Type="DateTime">2014-11-24T10:10:48.000</Data></Cell>
    <Cell><Data ss:Type="Number">0.7</Data></Cell>
    <Cell><Data ss:Type="Number">-0.3</Data></Cell>
    <Cell><Data ss:Type="Number">30.9</Data></Cell>
    <Cell><Data ss:Type="Number">35.74</Data></Cell>
    <Cell ss:Index="9"><Data ss:Type="Number">109</Data></Cell>
   </Row>
   <Row>
    <Cell><Data ss:Type="DateTime">2014-11-24T10:10:49.000</Data></Cell>
    <Cell><Data ss:Type="Number">0.7</Data></Cell>
    <Cell><Data ss:Type="Number">-0.3</Data></Cell>
    <Cell><Data ss:Type="Number">30.9</Data></Cell>
    <Cell><Data ss:Type="Number">35.74</Data></Cell>
    <Cell ss:Index="9"><Data ss:Type="Number">110</Data></Cell>
   </Row>
   <Row>
    <Cell><Data ss:Type="DateTime">2014-11-24T10:10:50.000</Data></Cell>
    <Cell><Data ss:Type="Number">0.7</Data></Cell>
    <Cell><Data ss:Type="Number">-0.3</Data></Cell>
    <Cell><Data ss:Type="Number">30.7</Data></Cell>
    <Cell><Data ss:Type="Number">35.74</Data></Cell>
    <Cell ss:Index="9"><Data ss:Type="Number">111</Data></Cell>
   </Row>
   <Row>
    <Cell><Data ss:Type="DateTime">2014-11-24T10:10:51.000</Data></Cell>
    <Cell><Data ss:Type="Number">0.7</Data></Cell>
    <Cell><Data ss:Type="Number">-0.3</Data></Cell>
    <Cell><Data ss:Type="Number">30.7</Data></Cell>
    <Cell><Data ss:Type="Number">35.75</Data></Cell>
    <Cell ss:Index="9"><Data ss:Type="Number">112</Data></Cell>
   </Row>
   <Row>
    <Cell><Data ss:Type="DateTime">2014-11-24T10:10:52.000</Data></Cell>
    <Cell><Data ss:Type="Number">0.7</Data></Cell>
    <Cell><Data ss:Type="Number">-0.3</Data></Cell>
    <Cell><Data ss:Type="Number">30.7</Data></Cell>
    <Cell><Data ss:Type="Number">35.75</Data></Cell>
    <Cell ss:Index="9"><Data ss:Type="Number">113</Data></Cell>
   </Row>
   <Row>
    <Cell><Data ss:Type="DateTime">2014-11-24T10:10:53.000</Data></Cell>
    <Cell><Data ss:Type="Number">0.7</Data></Cell>
    <Cell><Data ss:Type="Number">-0.3</Data></Cell>
    <Cell><Data ss:Type="Number">30.7</Data></Cell>
    <Cell><Data ss:Type="Number">35.76</Data></Cell>
    <Cell ss:Index="9"><Data ss:Type="Number">114</Data></Cell>
   </Row>
   <Row>
    <Cell><Data ss:Type="DateTime">2014-11-24T10:10:54.000</Data></Cell>
    <Cell><Data ss:Type="Number">0.8</Data></Cell>
    <Cell><Data ss:Type="Number">-0.3</Data></Cell>
    <Cell><Data ss:Type="Number">30.7</Data></Cell>
    <Cell><Data ss:Type="Number">35.76</Data></Cell>
    <Cell ss:Index="9"><Data ss:Type="Number">115</Data></Cell>
   </Row>
   <Row>
    <Cell><Data ss:Type="DateTime">2014-11-24T10:10:55.000</Data></Cell>
    <Cell><Data ss:Type="Number">0.8</Data></Cell>
    <Cell><Data ss:Type="Number">-0.3</Data></Cell>
    <Cell><Data ss:Type="Number">30.8</Data></Cell>
    <Cell><Data ss:Type="Number">35.76</Data></Cell>
    <Cell ss:Index="9"><Data ss:Type="Number">116</Data></Cell>
   </Row>
   <Row>
    <Cell><Data ss:Type="DateTime">2014-11-24T10:10:56.000</Data></Cell>
    <Cell><Data ss:Type="Number">0.8</Data></Cell>
    <Cell><Data ss:Type="Number">-0.3</Data></Cell>
    <Cell><Data ss:Type="Number">30.9</Data></Cell>
    <Cell><Data ss:Type="Number">35.76</Data></Cell>
    <Cell ss:Index="9"><Data ss:Type="Number">117</Data></Cell>
   </Row>
   <Row>
    <Cell><Data ss:Type="DateTime">2014-11-24T10:10:57.000</Data></Cell>
    <Cell><Data ss:Type="Number">0.8</Data></Cell>
    <Cell><Data ss:Type="Number">-0.3</Data></Cell>
    <Cell><Data ss:Type="Number">30.9</Data></Cell>
    <Cell><Data ss:Type="Number">35.76</Data></Cell>
    <Cell ss:Index="9"><Data ss:Type="Number">118</Data></Cell>
   </Row>
   <Row>
    <Cell><Data ss:Type="DateTime">2014-11-24T10:10:58.000</Data></Cell>
    <Cell><Data ss:Type="Number">0.8</Data></Cell>
    <Cell><Data ss:Type="Number">-0.2</Data></Cell>
    <Cell><Data ss:Type="Number">31</Data></Cell>
    <Cell><Data ss:Type="Number">35.76</Data></Cell>
    <Cell ss:Index="9"><Data ss:Type="Number">119</Data></Cell>
   </Row>
   <Row>
    <Cell><Data ss:Type="DateTime">2014-11-24T10:10:59.000</Data></Cell>
    <Cell><Data ss:Type="Number">0.8</Data></Cell>
    <Cell><Data ss:Type="Number">-0.2</Data></Cell>
    <Cell><Data ss:Type="Number">30.6</Data></Cell>
    <Cell><Data ss:Type="Number">35.770000000000003</Data></Cell>
    <Cell ss:Index="9"><Data ss:Type="Number">120</Data></Cell>
   </Row>
   <Row>
    <Cell><Data ss:Type="DateTime">2014-11-24T10:11:00.000</Data></Cell>
    <Cell><Data ss:Type="Number">0.8</Data></Cell>
    <Cell><Data ss:Type="Number">-0.3</Data></Cell>
    <Cell><Data ss:Type="Number">30.6</Data></Cell>
    <Cell><Data ss:Type="Number">35.770000000000003</Data></Cell>
    <Cell ss:Index="9"><Data ss:Type="Number">121</Data></Cell>
   </Row>
   <Row>
    <Cell><Data ss:Type="DateTime">2014-11-24T10:11:01.000</Data></Cell>
    <Cell><Data ss:Type="Number">0.8</Data></Cell>
    <Cell><Data ss:Type="Number">-0.3</Data></Cell>
    <Cell><Data ss:Type="Number">30.5</Data></Cell>
    <Cell><Data ss:Type="Number">35.770000000000003</Data></Cell>
    <Cell ss:Index="9"><Data ss:Type="Number">122</Data></Cell>
   </Row>
   <Row>
    <Cell><Data ss:Type="DateTime">2014-11-24T10:11:02.000</Data></Cell>
    <Cell><Data ss:Type="Number">0.8</Data></Cell>
    <Cell><Data ss:Type="Number">-0.3</Data></Cell>
    <Cell><Data ss:Type="Number">30.5</Data></Cell>
    <Cell><Data ss:Type="Number">35.770000000000003</Data></Cell>
    <Cell ss:Index="9"><Data ss:Type="Number">123</Data></Cell>
   </Row>
   <Row>
    <Cell><Data ss:Type="DateTime">2014-11-24T10:11:03.000</Data></Cell>
    <Cell><Data ss:Type="Number">0.8</Data></Cell>
    <Cell><Data ss:Type="Number">-0.3</Data></Cell>
    <Cell><Data ss:Type="Number">30.5</Data></Cell>
    <Cell><Data ss:Type="Number">35.770000000000003</Data></Cell>
    <Cell ss:Index="9"><Data ss:Type="Number">124</Data></Cell>
   </Row>
   <Row>
    <Cell><Data ss:Type="DateTime">2014-11-24T10:11:04.000</Data></Cell>
    <Cell><Data ss:Type="Number">0.7</Data></Cell>
    <Cell><Data ss:Type="Number">-0.3</Data></Cell>
    <Cell><Data ss:Type="Number">30.8</Data></Cell>
    <Cell><Data ss:Type="Number">35.770000000000003</Data></Cell>
    <Cell ss:Index="9"><Data ss:Type="Number">125</Data></Cell>
   </Row>
   <Row>
    <Cell><Data ss:Type="DateTime">2014-11-24T10:11:05.000</Data></Cell>
    <Cell><Data ss:Type="Number">0.7</Data></Cell>
    <Cell><Data ss:Type="Number">-0.3</Data></Cell>
    <Cell><Data ss:Type="Number">30.8</Data></Cell>
    <Cell><Data ss:Type="Number">35.770000000000003</Data></Cell>
    <Cell ss:Index="9"><Data ss:Type="Number">126</Data></Cell>
   </Row>
   <Row>
    <Cell><Data ss:Type="DateTime">2014-11-24T10:11:06.000</Data></Cell>
    <Cell><Data ss:Type="Number">0.7</Data></Cell>
    <Cell><Data ss:Type="Number">-0.3</Data></Cell>
    <Cell><Data ss:Type="Number">30.5</Data></Cell>
    <Cell><Data ss:Type="Number">35.78</Data></Cell>
    <Cell ss:Index="9"><Data ss:Type="Number">127</Data></Cell>
   </Row>
   <Row>
    <Cell><Data ss:Type="DateTime">2014-11-24T10:11:07.000</Data></Cell>
    <Cell><Data ss:Type="Number">0.7</Data></Cell>
    <Cell><Data ss:Type="Number">-0.3</Data></Cell>
    <Cell><Data ss:Type="Number">30.5</Data></Cell>
    <Cell><Data ss:Type="Number">35.78</Data></Cell>
    <Cell ss:Index="9"><Data ss:Type="Number">128</Data></Cell>
   </Row>
   <Row>
    <Cell><Data ss:Type="DateTime">2014-11-24T10:11:08.000</Data></Cell>
    <Cell><Data ss:Type="Number">0.7</Data></Cell>
    <Cell><Data ss:Type="Number">-0.3</Data></Cell>
    <Cell><Data ss:Type="Number">30.5</Data></Cell>
    <Cell><Data ss:Type="Number">35.78</Data></Cell>
    <Cell ss:Index="9"><Data ss:Type="Number">129</Data></Cell>
   </Row>
   <Row>
    <Cell><Data ss:Type="DateTime">2014-11-24T10:11:09.000</Data></Cell>
    <Cell><Data ss:Type="Number">0.8</Data></Cell>
    <Cell><Data ss:Type="Number">-0.3</Data></Cell>
    <Cell><Data ss:Type="Number">30.5</Data></Cell>
    <Cell><Data ss:Type="Number">35.78</Data></Cell>
    <Cell ss:Index="9"><Data ss:Type="Number">130</Data></Cell>
   </Row>
   <Row>
    <Cell><Data ss:Type="DateTime">2014-11-24T10:11:10.000</Data></Cell>
    <Cell><Data ss:Type="Number">0.8</Data></Cell>
    <Cell><Data ss:Type="Number">-0.2</Data></Cell>
    <Cell><Data ss:Type="Number">30.5</Data></Cell>
    <Cell><Data ss:Type="Number">35.78</Data></Cell>
    <Cell ss:Index="9"><Data ss:Type="Number">131</Data></Cell>
   </Row>
   <Row>
    <Cell><Data ss:Type="DateTime">2014-11-24T10:11:11.000</Data></Cell>
    <Cell><Data ss:Type="Number">0.8</Data></Cell>
    <Cell><Data ss:Type="Number">-0.3</Data></Cell>
    <Cell><Data ss:Type="Number">30.5</Data></Cell>
    <Cell><Data ss:Type="Number">35.79</Data></Cell>
    <Cell ss:Index="9"><Data ss:Type="Number">132</Data></Cell>
   </Row>
   <Row>
    <Cell><Data ss:Type="DateTime">2014-11-24T10:11:12.000</Data></Cell>
    <Cell><Data ss:Type="Number">0.8</Data></Cell>
    <Cell><Data ss:Type="Number">-0.3</Data></Cell>
    <Cell><Data ss:Type="Number">30.4</Data></Cell>
    <Cell><Data ss:Type="Number">35.79</Data></Cell>
    <Cell ss:Index="9"><Data ss:Type="Number">133</Data></Cell>
   </Row>
   <Row>
    <Cell><Data ss:Type="DateTime">2014-11-24T10:11:13.000</Data></Cell>
    <Cell><Data ss:Type="Number">0.8</Data></Cell>
    <Cell><Data ss:Type="Number">-0.3</Data></Cell>
    <Cell><Data ss:Type="Number">30.6</Data></Cell>
    <Cell><Data ss:Type="Number">35.799999999999997</Data></Cell>
    <Cell ss:Index="9"><Data ss:Type="Number">134</Data></Cell>
   </Row>
   <Row>
    <Cell><Data ss:Type="DateTime">2014-11-24T10:11:14.000</Data></Cell>
    <Cell><Data ss:Type="Number">0.8</Data></Cell>
    <Cell><Data ss:Type="Number">-0.3</Data></Cell>
    <Cell><Data ss:Type="Number">30.6</Data></Cell>
    <Cell><Data ss:Type="Number">35.799999999999997</Data></Cell>
    <Cell ss:Index="9"><Data ss:Type="Number">135</Data></Cell>
   </Row>
   <Row>
    <Cell><Data ss:Type="DateTime">2014-11-24T10:11:15.000</Data></Cell>
    <Cell><Data ss:Type="Number">0.8</Data></Cell>
    <Cell><Data ss:Type="Number">-0.3</Data></Cell>
    <Cell><Data ss:Type="Number">30.6</Data></Cell>
    <Cell><Data ss:Type="Number">35.81</Data></Cell>
    <Cell ss:Index="9"><Data ss:Type="Number">136</Data></Cell>
   </Row>
   <Row>
    <Cell><Data ss:Type="DateTime">2014-11-24T10:11:16.000</Data></Cell>
    <Cell><Data ss:Type="Number">0.8</Data></Cell>
    <Cell><Data ss:Type="Number">-0.2</Data></Cell>
    <Cell><Data ss:Type="Number">30.6</Data></Cell>
    <Cell><Data ss:Type="Number">35.81</Data></Cell>
    <Cell ss:Index="9"><Data ss:Type="Number">137</Data></Cell>
   </Row>
   <Row>
    <Cell><Data ss:Type="DateTime">2014-11-24T10:11:17.000</Data></Cell>
    <Cell><Data ss:Type="Number">0.8</Data></Cell>
    <Cell><Data ss:Type="Number">-0.2</Data></Cell>
    <Cell><Data ss:Type="Number">30.6</Data></Cell>
    <Cell><Data ss:Type="Number">35.81</Data></Cell>
    <Cell ss:Index="9"><Data ss:Type="Number">138</Data></Cell>
   </Row>
   <Row>
    <Cell><Data ss:Type="DateTime">2014-11-24T10:11:18.000</Data></Cell>
    <Cell><Data ss:Type="Number">0.9</Data></Cell>
    <Cell><Data ss:Type="Number">-0.2</Data></Cell>
    <Cell><Data ss:Type="Number">30.5</Data></Cell>
    <Cell><Data ss:Type="Number">35.82</Data></Cell>
    <Cell ss:Index="9"><Data ss:Type="Number">139</Data></Cell>
   </Row>
   <Row>
    <Cell><Data ss:Type="DateTime">2014-11-24T10:11:19.000</Data></Cell>
    <Cell><Data ss:Type="Number">1</Data></Cell>
    <Cell><Data ss:Type="Number">-0.2</Data></Cell>
    <Cell><Data ss:Type="Number">30.6</Data></Cell>
    <Cell><Data ss:Type="Number">35.82</Data></Cell>
    <Cell ss:Index="9"><Data ss:Type="Number">140</Data></Cell>
   </Row>
   <Row>
    <Cell><Data ss:Type="DateTime">2014-11-24T10:11:20.000</Data></Cell>
    <Cell><Data ss:Type="Number">1.1000000000000001</Data></Cell>
    <Cell><Data ss:Type="Number">-0.2</Data></Cell>
    <Cell><Data ss:Type="Number">30.6</Data></Cell>
    <Cell><Data ss:Type="Number">35.83</Data></Cell>
    <Cell ss:Index="9"><Data ss:Type="Number">141</Data></Cell>
   </Row>
   <Row>
    <Cell><Data ss:Type="DateTime">2014-11-24T10:11:21.000</Data></Cell>
    <Cell><Data ss:Type="Number">1.3</Data></Cell>
    <Cell><Data ss:Type="Number">-0.2</Data></Cell>
    <Cell><Data ss:Type="Number">30.6</Data></Cell>
    <Cell><Data ss:Type="Number">35.83</Data></Cell>
    <Cell ss:Index="9"><Data ss:Type="Number">142</Data></Cell>
   </Row>
   <Row>
    <Cell><Data ss:Type="DateTime">2014-11-24T10:11:22.000</Data></Cell>
    <Cell><Data ss:Type="Number">1.6</Data></Cell>
    <Cell><Data ss:Type="Number">-0.2</Data></Cell>
    <Cell><Data ss:Type="Number">30.6</Data></Cell>
    <Cell><Data ss:Type="Number">35.83</Data></Cell>
    <Cell ss:Index="9"><Data ss:Type="Number">143</Data></Cell>
   </Row>
   <Row>
    <Cell><Data ss:Type="DateTime">2014-11-24T10:11:23.000</Data></Cell>
    <Cell><Data ss:Type="Number">1.8</Data></Cell>
    <Cell><Data ss:Type="Number">-0.2</Data></Cell>
    <Cell><Data ss:Type="Number">30.6</Data></Cell>
    <Cell><Data ss:Type="Number">35.840000000000003</Data></Cell>
    <Cell ss:Index="9"><Data ss:Type="Number">144</Data></Cell>
   </Row>
   <Row>
    <Cell><Data ss:Type="DateTime">2014-11-24T10:11:24.000</Data></Cell>
    <Cell><Data ss:Type="Number">1.8</Data></Cell>
    <Cell><Data ss:Type="Number">-0.2</Data></Cell>
    <Cell><Data ss:Type="Number">30.6</Data></Cell>
    <Cell><Data ss:Type="Number">35.840000000000003</Data></Cell>
    <Cell ss:Index="9"><Data ss:Type="Number">145</Data></Cell>
   </Row>
   <Row>
    <Cell><Data ss:Type="DateTime">2014-11-24T10:11:25.000</Data></Cell>
    <Cell><Data ss:Type="Number">1.4</Data></Cell>
    <Cell><Data ss:Type="Number">-0.2</Data></Cell>
    <Cell><Data ss:Type="Number">30.3</Data></Cell>
    <Cell><Data ss:Type="Number">35.85</Data></Cell>
    <Cell ss:Index="9"><Data ss:Type="Number">146</Data></Cell>
   </Row>
   <Row>
    <Cell><Data ss:Type="DateTime">2014-11-24T10:11:26.000</Data></Cell>
    <Cell><Data ss:Type="Number">1.3</Data></Cell>
    <Cell><Data ss:Type="Number">-0.2</Data></Cell>
    <Cell><Data ss:Type="Number">30.4</Data></Cell>
    <Cell><Data ss:Type="Number">35.85</Data></Cell>
    <Cell ss:Index="9"><Data ss:Type="Number">147</Data></Cell>
   </Row>
   <Row>
    <Cell><Data ss:Type="DateTime">2014-11-24T10:11:27.000</Data></Cell>
    <Cell><Data ss:Type="Number">1.2</Data></Cell>
    <Cell><Data ss:Type="Number">-0.2</Data></Cell>
    <Cell><Data ss:Type="Number">30.4</Data></Cell>
    <Cell><Data ss:Type="Number">35.86</Data></Cell>
    <Cell ss:Index="9"><Data ss:Type="Number">148</Data></Cell>
   </Row>
   <Row>
    <Cell><Data ss:Type="DateTime">2014-11-24T10:11:28.000</Data></Cell>
    <Cell><Data ss:Type="Number">1</Data></Cell>
    <Cell><Data ss:Type="Number">-0.2</Data></Cell>
    <Cell><Data ss:Type="Number">30.4</Data></Cell>
    <Cell><Data ss:Type="Number">35.86</Data></Cell>
    <Cell ss:Index="9"><Data ss:Type="Number">149</Data></Cell>
   </Row>
   <Row>
    <Cell><Data ss:Type="DateTime">2014-11-24T10:11:29.000</Data></Cell>
    <Cell><Data ss:Type="Number">0.7</Data></Cell>
    <Cell><Data ss:Type="Number">-0.2</Data></Cell>
    <Cell><Data ss:Type="Number">30.4</Data></Cell>
    <Cell><Data ss:Type="Number">35.86</Data></Cell>
    <Cell ss:Index="9"><Data ss:Type="Number">150</Data></Cell>
   </Row>
   <Row>
    <Cell><Data ss:Type="DateTime">2014-11-24T10:11:30.000</Data></Cell>
    <Cell><Data ss:Type="Number">0.3</Data></Cell>
    <Cell><Data ss:Type="Number">-0.2</Data></Cell>
    <Cell><Data ss:Type="Number">30.4</Data></Cell>
    <Cell><Data ss:Type="Number">35.869999999999997</Data></Cell>
    <Cell ss:Index="9"><Data ss:Type="Number">151</Data></Cell>
   </Row>
   <Row>
    <Cell><Data ss:Type="DateTime">2014-11-24T10:11:31.000</Data></Cell>
    <Cell><Data ss:Type="Number">0.2</Data></Cell>
    <Cell><Data ss:Type="Number">-0.2</Data></Cell>
    <Cell><Data ss:Type="Number">30.2</Data></Cell>
    <Cell><Data ss:Type="Number">35.869999999999997</Data></Cell>
    <Cell ss:Index="9"><Data ss:Type="Number">152</Data></Cell>
   </Row>
   <Row>
    <Cell><Data ss:Type="DateTime">2014-11-24T10:11:32.000</Data></Cell>
    <Cell><Data ss:Type="Number">0.2</Data></Cell>
    <Cell><Data ss:Type="Number">-0.2</Data></Cell>
    <Cell><Data ss:Type="Number">30.3</Data></Cell>
    <Cell><Data ss:Type="Number">35.869999999999997</Data></Cell>
    <Cell ss:Index="9"><Data ss:Type="Number">153</Data></Cell>
   </Row>
   <Row>
    <Cell><Data ss:Type="DateTime">2014-11-24T10:11:33.000</Data></Cell>
    <Cell><Data ss:Type="Number">0.2</Data></Cell>
    <Cell><Data ss:Type="Number">-0.1</Data></Cell>
    <Cell><Data ss:Type="Number">30.3</Data></Cell>
    <Cell><Data ss:Type="Number">35.880000000000003</Data></Cell>
    <Cell ss:Index="9"><Data ss:Type="Number">154</Data></Cell>
   </Row>
   <Row>
    <Cell><Data ss:Type="DateTime">2014-11-24T10:11:34.000</Data></Cell>
    <Cell><Data ss:Type="Number">0.2</Data></Cell>
    <Cell><Data ss:Type="Number">-0.1</Data></Cell>
    <Cell><Data ss:Type="Number">30.3</Data></Cell>
    <Cell><Data ss:Type="Number">35.880000000000003</Data></Cell>
    <Cell ss:Index="9"><Data ss:Type="Number">155</Data></Cell>
   </Row>
   <Row>
    <Cell><Data ss:Type="DateTime">2014-11-24T10:11:35.000</Data></Cell>
    <Cell><Data ss:Type="Number">0.3</Data></Cell>
    <Cell><Data ss:Type="Number">-0.1</Data></Cell>
    <Cell><Data ss:Type="Number">29.9</Data></Cell>
    <Cell><Data ss:Type="Number">35.880000000000003</Data></Cell>
    <Cell ss:Index="9"><Data ss:Type="Number">156</Data></Cell>
   </Row>
   <Row>
    <Cell><Data ss:Type="DateTime">2014-11-24T10:11:36.000</Data></Cell>
    <Cell><Data ss:Type="Number">0.5</Data></Cell>
    <Cell><Data ss:Type="Number">0</Data></Cell>
    <Cell><Data ss:Type="Number">29.9</Data></Cell>
    <Cell><Data ss:Type="Number">35.89</Data></Cell>
    <Cell ss:Index="9"><Data ss:Type="Number">157</Data></Cell>
   </Row>
   <Row>
    <Cell><Data ss:Type="DateTime">2014-11-24T10:11:37.000</Data></Cell>
    <Cell><Data ss:Type="Number">0.7</Data></Cell>
    <Cell><Data ss:Type="Number">0</Data></Cell>
    <Cell><Data ss:Type="Number">29.8</Data></Cell>
    <Cell><Data ss:Type="Number">35.9</Data></Cell>
    <Cell ss:Index="9"><Data ss:Type="Number">158</Data></Cell>
   </Row>
   <Row>
    <Cell><Data ss:Type="DateTime">2014-11-24T10:11:38.000</Data></Cell>
    <Cell><Data ss:Type="Number">1.3</Data></Cell>
    <Cell><Data ss:Type="Number">0</Data></Cell>
    <Cell><Data ss:Type="Number">29.8</Data></Cell>
    <Cell><Data ss:Type="Number">35.9</Data></Cell>
    <Cell ss:Index="9"><Data ss:Type="Number">159</Data></Cell>
   </Row>
   <Row>
    <Cell><Data ss:Type="DateTime">2014-11-24T10:11:39.000</Data></Cell>
    <Cell><Data ss:Type="Number">1.9</Data></Cell>
    <Cell><Data ss:Type="Number">0.5</Data></Cell>
    <Cell><Data ss:Type="Number">30</Data></Cell>
    <Cell><Data ss:Type="Number">35.9</Data></Cell>
    <Cell ss:Index="9"><Data ss:Type="Number">160</Data></Cell>
   </Row>
   <Row>
    <Cell><Data ss:Type="DateTime">2014-11-24T10:11:40.000</Data></Cell>
    <Cell><Data ss:Type="Number">2.6</Data></Cell>
    <Cell><Data ss:Type="Number">0.5</Data></Cell>
    <Cell><Data ss:Type="Number">30.8</Data></Cell>
    <Cell><Data ss:Type="Number">35.9</Data></Cell>
    <Cell ss:Index="9"><Data ss:Type="Number">161</Data></Cell>
   </Row>
   <Row>
    <Cell><Data ss:Type="DateTime">2014-11-24T10:11:41.000</Data></Cell>
    <Cell><Data ss:Type="Number">2.9</Data></Cell>
    <Cell><Data ss:Type="Number">0.5</Data></Cell>
    <Cell><Data ss:Type="Number">30.8</Data></Cell>
    <Cell><Data ss:Type="Number">35.909999999999997</Data></Cell>
    <Cell ss:Index="9"><Data ss:Type="Number">162</Data></Cell>
   </Row>
   <Row>
    <Cell><Data ss:Type="DateTime">2014-11-24T10:11:42.000</Data></Cell>
    <Cell><Data ss:Type="Number">3</Data></Cell>
    <Cell><Data ss:Type="Number">0.5</Data></Cell>
    <Cell><Data ss:Type="Number">30.8</Data></Cell>
    <Cell><Data ss:Type="Number">35.909999999999997</Data></Cell>
    <Cell ss:Index="9"><Data ss:Type="Number">163</Data></Cell>
   </Row>
   <Row>
    <Cell><Data ss:Type="DateTime">2014-11-24T10:11:43.000</Data></Cell>
    <Cell><Data ss:Type="Number">4.3</Data></Cell>
    <Cell><Data ss:Type="Number">0.8</Data></Cell>
    <Cell><Data ss:Type="Number">30.8</Data></Cell>
    <Cell><Data ss:Type="Number">35.909999999999997</Data></Cell>
    <Cell ss:Index="9"><Data ss:Type="Number">164</Data></Cell>
   </Row>
   <Row>
    <Cell><Data ss:Type="DateTime">2014-11-24T10:11:44.000</Data></Cell>
    <Cell><Data ss:Type="Number">5.6</Data></Cell>
    <Cell><Data ss:Type="Number">0.9</Data></Cell>
    <Cell><Data ss:Type="Number">30.8</Data></Cell>
    <Cell><Data ss:Type="Number">35.909999999999997</Data></Cell>
    <Cell ss:Index="9"><Data ss:Type="Number">165</Data></Cell>
   </Row>
   <Row>
    <Cell><Data ss:Type="DateTime">2014-11-24T10:11:45.000</Data></Cell>
    <Cell><Data ss:Type="Number">6.7</Data></Cell>
    <Cell><Data ss:Type="Number">0.8</Data></Cell>
    <Cell><Data ss:Type="Number">31</Data></Cell>
    <Cell><Data ss:Type="Number">35.909999999999997</Data></Cell>
    <Cell ss:Index="9"><Data ss:Type="Number">166</Data></Cell>
   </Row>
   <Row>
    <Cell><Data ss:Type="DateTime">2014-11-24T10:11:46.000</Data></Cell>
    <Cell><Data ss:Type="Number">6.7</Data></Cell>
    <Cell><Data ss:Type="Number">0.6</Data></Cell>
    <Cell><Data ss:Type="Number">31</Data></Cell>
    <Cell><Data ss:Type="Number">35.909999999999997</Data></Cell>
    <Cell ss:Index="9"><Data ss:Type="Number">167</Data></Cell>
   </Row>
   <Row>
    <Cell><Data ss:Type="DateTime">2014-11-24T10:11:47.000</Data></Cell>
    <Cell><Data ss:Type="Number">7.1</Data></Cell>
    <Cell><Data ss:Type="Number">0.4</Data></Cell>
    <Cell><Data ss:Type="Number">31.3</Data></Cell>
    <Cell><Data ss:Type="Number">35.909999999999997</Data></Cell>
    <Cell ss:Index="9"><Data ss:Type="Number">168</Data></Cell>
   </Row>
   <Row>
    <Cell><Data ss:Type="DateTime">2014-11-24T10:11:48.000</Data></Cell>
    <Cell><Data ss:Type="Number">7.5</Data></Cell>
    <Cell><Data ss:Type="Number">0.4</Data></Cell>
    <Cell><Data ss:Type="Number">31.3</Data></Cell>
    <Cell><Data ss:Type="Number">35.9</Data></Cell>
    <Cell ss:Index="9"><Data ss:Type="Number">169</Data></Cell>
   </Row>
   <Row>
    <Cell><Data ss:Type="DateTime">2014-11-24T10:11:49.000</Data></Cell>
    <Cell><Data ss:Type="Number">8.3000000000000007</Data></Cell>
    <Cell><Data ss:Type="Number">0.4</Data></Cell>
    <Cell><Data ss:Type="Number">31.3</Data></Cell>
    <Cell><Data ss:Type="Number">35.89</Data></Cell>
    <Cell ss:Index="9"><Data ss:Type="Number">170</Data></Cell>
   </Row>
   <Row>
    <Cell><Data ss:Type="DateTime">2014-11-24T10:11:50.000</Data></Cell>
    <Cell><Data ss:Type="Number">8.5</Data></Cell>
    <Cell><Data ss:Type="Number">0.3</Data></Cell>
    <Cell><Data ss:Type="Number">31.2</Data></Cell>
    <Cell><Data ss:Type="Number">35.89</Data></Cell>
    <Cell ss:Index="9"><Data ss:Type="Number">171</Data></Cell>
   </Row>
   <Row>
    <Cell><Data ss:Type="DateTime">2014-11-24T10:11:51.000</Data></Cell>
    <Cell><Data ss:Type="Number">8.4</Data></Cell>
    <Cell><Data ss:Type="Number">0.2</Data></Cell>
    <Cell><Data ss:Type="Number">31.2</Data></Cell>
    <Cell><Data ss:Type="Number">35.880000000000003</Data></Cell>
    <Cell ss:Index="9"><Data ss:Type="Number">172</Data></Cell>
   </Row>
   <Row>
    <Cell><Data ss:Type="DateTime">2014-11-24T10:11:52.000</Data></Cell>
    <Cell><Data ss:Type="Number">8</Data></Cell>
    <Cell><Data ss:Type="Number">0.1</Data></Cell>
    <Cell><Data ss:Type="Number">31.3</Data></Cell>
    <Cell><Data ss:Type="Number">35.880000000000003</Data></Cell>
    <Cell ss:Index="9"><Data ss:Type="Number">173</Data></Cell>
   </Row>
   <Row>
    <Cell><Data ss:Type="DateTime">2014-11-24T10:11:53.000</Data></Cell>
    <Cell><Data ss:Type="Number">7.5</Data></Cell>
    <Cell><Data ss:Type="Number">0</Data></Cell>
    <Cell><Data ss:Type="Number">31.3</Data></Cell>
    <Cell><Data ss:Type="Number">35.880000000000003</Data></Cell>
    <Cell ss:Index="9"><Data ss:Type="Number">174</Data></Cell>
   </Row>
   <Row>
    <Cell><Data ss:Type="DateTime">2014-11-24T10:11:54.000</Data></Cell>
    <Cell><Data ss:Type="Number">6.9</Data></Cell>
    <Cell><Data ss:Type="Number">0</Data></Cell>
    <Cell><Data ss:Type="Number">31.3</Data></Cell>
    <Cell><Data ss:Type="Number">35.869999999999997</Data></Cell>
    <Cell ss:Index="9"><Data ss:Type="Number">175</Data></Cell>
   </Row>
   <Row>
    <Cell><Data ss:Type="DateTime">2014-11-24T10:11:55.000</Data></Cell>
    <Cell><Data ss:Type="Number">6.4</Data></Cell>
    <Cell><Data ss:Type="Number">-0.1</Data></Cell>
    <Cell><Data ss:Type="Number">31.2</Data></Cell>
    <Cell><Data ss:Type="Number">35.869999999999997</Data></Cell>
    <Cell ss:Index="9"><Data ss:Type="Number">176</Data></Cell>
   </Row>
   <Row>
    <Cell><Data ss:Type="DateTime">2014-11-24T10:11:56.000</Data></Cell>
    <Cell><Data ss:Type="Number">6.1</Data></Cell>
    <Cell><Data ss:Type="Number">-0.2</Data></Cell>
    <Cell><Data ss:Type="Number">31.2</Data></Cell>
    <Cell><Data ss:Type="Number">35.869999999999997</Data></Cell>
    <Cell ss:Index="9"><Data ss:Type="Number">177</Data></Cell>
   </Row>
   <Row>
    <Cell><Data ss:Type="DateTime">2014-11-24T10:11:57.000</Data></Cell>
    <Cell><Data ss:Type="Number">5.7</Data></Cell>
    <Cell><Data ss:Type="Number">-0.2</Data></Cell>
    <Cell><Data ss:Type="Number">31</Data></Cell>
    <Cell><Data ss:Type="Number">35.869999999999997</Data></Cell>
    <Cell ss:Index="9"><Data ss:Type="Number">178</Data></Cell>
   </Row>
   <Row>
    <Cell><Data ss:Type="DateTime">2014-11-24T10:11:58.000</Data></Cell>
    <Cell><Data ss:Type="Number">5.3</Data></Cell>
    <Cell><Data ss:Type="Number">-0.2</Data></Cell>
    <Cell><Data ss:Type="Number">31</Data></Cell>
    <Cell><Data ss:Type="Number">35.869999999999997</Data></Cell>
    <Cell ss:Index="9"><Data ss:Type="Number">179</Data></Cell>
   </Row>
   <Row>
    <Cell><Data ss:Type="DateTime">2014-11-24T10:11:59.000</Data></Cell>
    <Cell><Data ss:Type="Number">4.8</Data></Cell>
    <Cell><Data ss:Type="Number">-0.3</Data></Cell>
    <Cell><Data ss:Type="Number">31</Data></Cell>
    <Cell><Data ss:Type="Number">35.869999999999997</Data></Cell>
    <Cell ss:Index="9"><Data ss:Type="Number">180</Data></Cell>
   </Row>
   <Row>
    <Cell><Data ss:Type="DateTime">2014-11-24T10:12:00.000</Data></Cell>
    <Cell><Data ss:Type="Number">4.3</Data></Cell>
    <Cell><Data ss:Type="Number">-0.3</Data></Cell>
    <Cell><Data ss:Type="Number">31</Data></Cell>
    <Cell><Data ss:Type="Number">35.869999999999997</Data></Cell>
    <Cell ss:Index="9"><Data ss:Type="Number">181</Data></Cell>
   </Row>
   <Row>
    <Cell><Data ss:Type="DateTime">2014-11-24T10:12:01.000</Data></Cell>
    <Cell><Data ss:Type="Number">3.9</Data></Cell>
    <Cell><Data ss:Type="Number">-0.3</Data></Cell>
    <Cell><Data ss:Type="Number">31</Data></Cell>
    <Cell><Data ss:Type="Number">35.86</Data></Cell>
    <Cell ss:Index="9"><Data ss:Type="Number">182</Data></Cell>
   </Row>
   <Row>
    <Cell><Data ss:Type="DateTime">2014-11-24T10:12:02.000</Data></Cell>
    <Cell><Data ss:Type="Number">3.5</Data></Cell>
    <Cell><Data ss:Type="Number">-0.3</Data></Cell>
    <Cell><Data ss:Type="Number">31.1</Data></Cell>
    <Cell><Data ss:Type="Number">35.86</Data></Cell>
    <Cell ss:Index="9"><Data ss:Type="Number">183</Data></Cell>
   </Row>
   <Row>
    <Cell><Data ss:Type="DateTime">2014-11-24T10:12:03.000</Data></Cell>
    <Cell><Data ss:Type="Number">3.2</Data></Cell>
    <Cell><Data ss:Type="Number">-0.3</Data></Cell>
    <Cell><Data ss:Type="Number">31.1</Data></Cell>
    <Cell><Data ss:Type="Number">35.86</Data></Cell>
    <Cell ss:Index="9"><Data ss:Type="Number">184</Data></Cell>
   </Row>
   <Row>
    <Cell><Data ss:Type="DateTime">2014-11-24T10:12:04.000</Data></Cell>
    <Cell><Data ss:Type="Number">2.9</Data></Cell>
    <Cell><Data ss:Type="Number">-0.3</Data></Cell>
    <Cell><Data ss:Type="Number">31.1</Data></Cell>
    <Cell><Data ss:Type="Number">35.85</Data></Cell>
    <Cell ss:Index="9"><Data ss:Type="Number">185</Data></Cell>
   </Row>
   <Row>
    <Cell><Data ss:Type="DateTime">2014-11-24T10:12:05.000</Data></Cell>
    <Cell><Data ss:Type="Number">2.5</Data></Cell>
    <Cell><Data ss:Type="Number">-0.3</Data></Cell>
    <Cell><Data ss:Type="Number">31.3</Data></Cell>
    <Cell><Data ss:Type="Number">35.85</Data></Cell>
    <Cell ss:Index="9"><Data ss:Type="Number">186</Data></Cell>
   </Row>
   <Row>
    <Cell><Data ss:Type="DateTime">2014-11-24T10:12:06.000</Data></Cell>
    <Cell><Data ss:Type="Number">2.1</Data></Cell>
    <Cell><Data ss:Type="Number">-0.3</Data></Cell>
    <Cell><Data ss:Type="Number">31.4</Data></Cell>
    <Cell><Data ss:Type="Number">35.85</Data></Cell>
    <Cell ss:Index="9"><Data ss:Type="Number">187</Data></Cell>
   </Row>
   <Row>
    <Cell><Data ss:Type="DateTime">2014-11-24T10:12:07.000</Data></Cell>
    <Cell><Data ss:Type="Number">1.8</Data></Cell>
    <Cell><Data ss:Type="Number">-0.3</Data></Cell>
    <Cell><Data ss:Type="Number">31.4</Data></Cell>
    <Cell><Data ss:Type="Number">35.85</Data></Cell>
    <Cell ss:Index="9"><Data ss:Type="Number">188</Data></Cell>
   </Row>
   <Row>
    <Cell><Data ss:Type="DateTime">2014-11-24T10:12:08.000</Data></Cell>
    <Cell><Data ss:Type="Number">1.5</Data></Cell>
    <Cell><Data ss:Type="Number">-0.3</Data></Cell>
    <Cell><Data ss:Type="Number">31.1</Data></Cell>
    <Cell><Data ss:Type="Number">35.85</Data></Cell>
    <Cell ss:Index="9"><Data ss:Type="Number">189</Data></Cell>
   </Row>
   <Row>
    <Cell><Data ss:Type="DateTime">2014-11-24T10:12:09.000</Data></Cell>
    <Cell><Data ss:Type="Number">1.3</Data></Cell>
    <Cell><Data ss:Type="Number">-0.3</Data></Cell>
    <Cell><Data ss:Type="Number">31.1</Data></Cell>
    <Cell><Data ss:Type="Number">35.840000000000003</Data></Cell>
    <Cell ss:Index="9"><Data ss:Type="Number">190</Data></Cell>
   </Row>
   <Row>
    <Cell><Data ss:Type="DateTime">2014-11-24T10:12:10.000</Data></Cell>
    <Cell><Data ss:Type="Number">1.1000000000000001</Data></Cell>
    <Cell><Data ss:Type="Number">-0.2</Data></Cell>
    <Cell><Data ss:Type="Number">31</Data></Cell>
    <Cell><Data ss:Type="Number">35.840000000000003</Data></Cell>
    <Cell ss:Index="9"><Data ss:Type="Number">191</Data></Cell>
   </Row>
   <Row>
    <Cell><Data ss:Type="DateTime">2014-11-24T10:12:11.000</Data></Cell>
    <Cell><Data ss:Type="Number">0.8</Data></Cell>
    <Cell><Data ss:Type="Number">-0.2</Data></Cell>
    <Cell><Data ss:Type="Number">31</Data></Cell>
    <Cell><Data ss:Type="Number">35.840000000000003</Data></Cell>
    <Cell ss:Index="9"><Data ss:Type="Number">192</Data></Cell>
   </Row>
   <Row>
    <Cell><Data ss:Type="DateTime">2014-11-24T10:12:12.000</Data></Cell>
    <Cell><Data ss:Type="Number">0.7</Data></Cell>
    <Cell><Data ss:Type="Number">-0.2</Data></Cell>
    <Cell><Data ss:Type="Number">31</Data></Cell>
    <Cell><Data ss:Type="Number">35.840000000000003</Data></Cell>
    <Cell ss:Index="9"><Data ss:Type="Number">193</Data></Cell>
   </Row>
   <Row>
    <Cell><Data ss:Type="DateTime">2014-11-24T10:12:13.000</Data></Cell>
    <Cell><Data ss:Type="Number">0.7</Data></Cell>
    <Cell><Data ss:Type="Number">0</Data></Cell>
    <Cell><Data ss:Type="Number">31.2</Data></Cell>
    <Cell><Data ss:Type="Number">35.85</Data></Cell>
    <Cell ss:Index="9"><Data ss:Type="Number">194</Data></Cell>
   </Row>
   <Row>
    <Cell><Data ss:Type="DateTime">2014-11-24T10:12:14.000</Data></Cell>
    <Cell><Data ss:Type="Number">0.5</Data></Cell>
    <Cell><Data ss:Type="Number">0</Data></Cell>
    <Cell><Data ss:Type="Number">31.2</Data></Cell>
    <Cell><Data ss:Type="Number">35.85</Data></Cell>
    <Cell ss:Index="9"><Data ss:Type="Number">195</Data></Cell>
   </Row>
   <Row>
    <Cell><Data ss:Type="DateTime">2014-11-24T10:12:15.000</Data></Cell>
    <Cell><Data ss:Type="Number">0.5</Data></Cell>
    <Cell><Data ss:Type="Number">0</Data></Cell>
    <Cell><Data ss:Type="Number">31.2</Data></Cell>
    <Cell><Data ss:Type="Number">35.85</Data></Cell>
    <Cell ss:Index="9"><Data ss:Type="Number">196</Data></Cell>
   </Row>
   <Row>
    <Cell><Data ss:Type="DateTime">2014-11-24T10:12:16.000</Data></Cell>
    <Cell><Data ss:Type="Number">0.5</Data></Cell>
    <Cell><Data ss:Type="Number">0.1</Data></Cell>
    <Cell><Data ss:Type="Number">31.4</Data></Cell>
    <Cell><Data ss:Type="Number">35.85</Data></Cell>
    <Cell ss:Index="9"><Data ss:Type="Number">197</Data></Cell>
   </Row>
   <Row>
    <Cell><Data ss:Type="DateTime">2014-11-24T10:12:17.000</Data></Cell>
    <Cell><Data ss:Type="Number">0.4</Data></Cell>
    <Cell><Data ss:Type="Number">0.2</Data></Cell>
    <Cell><Data ss:Type="Number">31.4</Data></Cell>
    <Cell><Data ss:Type="Number">35.85</Data></Cell>
    <Cell ss:Index="9"><Data ss:Type="Number">198</Data></Cell>
   </Row>
   <Row>
    <Cell><Data ss:Type="DateTime">2014-11-24T10:12:18.000</Data></Cell>
    <Cell><Data ss:Type="Number">0.3</Data></Cell>
    <Cell><Data ss:Type="Number">0.2</Data></Cell>
    <Cell><Data ss:Type="Number">31.2</Data></Cell>
    <Cell><Data ss:Type="Number">35.85</Data></Cell>
    <Cell ss:Index="9"><Data ss:Type="Number">199</Data></Cell>
   </Row>
   <Row>
    <Cell><Data ss:Type="DateTime">2014-11-24T10:12:19.000</Data></Cell>
    <Cell><Data ss:Type="Number">0.3</Data></Cell>
    <Cell><Data ss:Type="Number">0.3</Data></Cell>
    <Cell><Data ss:Type="Number">31.2</Data></Cell>
    <Cell><Data ss:Type="Number">35.85</Data></Cell>
    <Cell ss:Index="9"><Data ss:Type="Number">200</Data></Cell>
   </Row>
   <Row>
    <Cell><Data ss:Type="DateTime">2014-11-24T10:12:20.000</Data></Cell>
    <Cell><Data ss:Type="Number">0.3</Data></Cell>
    <Cell><Data ss:Type="Number">0.3</Data></Cell>
    <Cell><Data ss:Type="Number">31.1</Data></Cell>
    <Cell><Data ss:Type="Number">35.85</Data></Cell>
    <Cell ss:Index="9"><Data ss:Type="Number">201</Data></Cell>
   </Row>
   <Row>
    <Cell><Data ss:Type="DateTime">2014-11-24T10:12:21.000</Data></Cell>
    <Cell><Data ss:Type="Number">0.2</Data></Cell>
    <Cell><Data ss:Type="Number">0.5</Data></Cell>
    <Cell><Data ss:Type="Number">30.9</Data></Cell>
    <Cell><Data ss:Type="Number">35.85</Data></Cell>
    <Cell ss:Index="9"><Data ss:Type="Number">202</Data></Cell>
   </Row>
   <Row>
    <Cell><Data ss:Type="DateTime">2014-11-24T10:12:22.000</Data></Cell>
    <Cell><Data ss:Type="Number">0.2</Data></Cell>
    <Cell><Data ss:Type="Number">0.6</Data></Cell>
    <Cell><Data ss:Type="Number">30.9</Data></Cell>
    <Cell><Data ss:Type="Number">35.86</Data></Cell>
    <Cell ss:Index="9"><Data ss:Type="Number">203</Data></Cell>
   </Row>
   <Row>
    <Cell><Data ss:Type="DateTime">2014-11-24T10:12:23.000</Data></Cell>
    <Cell><Data ss:Type="Number">0.2</Data></Cell>
    <Cell><Data ss:Type="Number">0.5</Data></Cell>
    <Cell><Data ss:Type="Number">30.9</Data></Cell>
    <Cell><Data ss:Type="Number">35.86</Data></Cell>
    <Cell ss:Index="9"><Data ss:Type="Number">204</Data></Cell>
   </Row>
   <Row>
    <Cell><Data ss:Type="DateTime">2014-11-24T10:12:24.000</Data></Cell>
    <Cell><Data ss:Type="Number">0.2</Data></Cell>
    <Cell><Data ss:Type="Number">0.4</Data></Cell>
    <Cell><Data ss:Type="Number">30.8</Data></Cell>
    <Cell><Data ss:Type="Number">35.869999999999997</Data></Cell>
    <Cell ss:Index="9"><Data ss:Type="Number">205</Data></Cell>
   </Row>
   <Row>
    <Cell><Data ss:Type="DateTime">2014-11-24T10:12:25.000</Data></Cell>
    <Cell><Data ss:Type="Number">0.2</Data></Cell>
    <Cell><Data ss:Type="Number">0.3</Data></Cell>
    <Cell><Data ss:Type="Number">30.8</Data></Cell>
    <Cell><Data ss:Type="Number">35.869999999999997</Data></Cell>
    <Cell ss:Index="9"><Data ss:Type="Number">206</Data></Cell>
   </Row>
   <Row>
    <Cell><Data ss:Type="DateTime">2014-11-24T10:12:26.000</Data></Cell>
    <Cell><Data ss:Type="Number">0.2</Data></Cell>
    <Cell><Data ss:Type="Number">0.2</Data></Cell>
    <Cell><Data ss:Type="Number">30.8</Data></Cell>
    <Cell><Data ss:Type="Number">35.869999999999997</Data></Cell>
    <Cell ss:Index="9"><Data ss:Type="Number">207</Data></Cell>
   </Row>
   <Row>
    <Cell><Data ss:Type="DateTime">2014-11-24T10:12:27.000</Data></Cell>
    <Cell><Data ss:Type="Number">0.2</Data></Cell>
    <Cell><Data ss:Type="Number">0.1</Data></Cell>
    <Cell><Data ss:Type="Number">30.8</Data></Cell>
    <Cell><Data ss:Type="Number">35.869999999999997</Data></Cell>
    <Cell ss:Index="9"><Data ss:Type="Number">208</Data></Cell>
   </Row>
   <Row>
    <Cell><Data ss:Type="DateTime">2014-11-24T10:12:28.000</Data></Cell>
    <Cell><Data ss:Type="Number">0.3</Data></Cell>
    <Cell><Data ss:Type="Number">0</Data></Cell>
    <Cell><Data ss:Type="Number">30.9</Data></Cell>
    <Cell><Data ss:Type="Number">35.869999999999997</Data></Cell>
    <Cell ss:Index="9"><Data ss:Type="Number">209</Data></Cell>
   </Row>
   <Row>
    <Cell><Data ss:Type="DateTime">2014-11-24T10:12:29.000</Data></Cell>
    <Cell><Data ss:Type="Number">0.3</Data></Cell>
    <Cell><Data ss:Type="Number">0</Data></Cell>
    <Cell><Data ss:Type="Number">31.1</Data></Cell>
    <Cell><Data ss:Type="Number">35.869999999999997</Data></Cell>
    <Cell ss:Index="9"><Data ss:Type="Number">210</Data></Cell>
   </Row>
   <Row>
    <Cell><Data ss:Type="DateTime">2014-11-24T10:12:30.000</Data></Cell>
    <Cell><Data ss:Type="Number">0.3</Data></Cell>
    <Cell><Data ss:Type="Number">-0.2</Data></Cell>
    <Cell><Data ss:Type="Number">31.1</Data></Cell>
    <Cell><Data ss:Type="Number">35.880000000000003</Data></Cell>
    <Cell ss:Index="9"><Data ss:Type="Number">211</Data></Cell>
   </Row>
   <Row>
    <Cell><Data ss:Type="DateTime">2014-11-24T10:12:31.000</Data></Cell>
    <Cell><Data ss:Type="Number">0.3</Data></Cell>
    <Cell><Data ss:Type="Number">-0.2</Data></Cell>
    <Cell><Data ss:Type="Number">31</Data></Cell>
    <Cell><Data ss:Type="Number">35.880000000000003</Data></Cell>
    <Cell ss:Index="9"><Data ss:Type="Number">212</Data></Cell>
   </Row>
   <Row>
    <Cell><Data ss:Type="DateTime">2014-11-24T10:12:32.000</Data></Cell>
    <Cell><Data ss:Type="Number">0.3</Data></Cell>
    <Cell><Data ss:Type="Number">-0.3</Data></Cell>
    <Cell><Data ss:Type="Number">31</Data></Cell>
    <Cell><Data ss:Type="Number">35.880000000000003</Data></Cell>
    <Cell ss:Index="9"><Data ss:Type="Number">213</Data></Cell>
   </Row>
   <Row>
    <Cell><Data ss:Type="DateTime">2014-11-24T10:12:33.000</Data></Cell>
    <Cell><Data ss:Type="Number">0.3</Data></Cell>
    <Cell><Data ss:Type="Number">-0.3</Data></Cell>
    <Cell><Data ss:Type="Number">31</Data></Cell>
    <Cell><Data ss:Type="Number">35.880000000000003</Data></Cell>
    <Cell ss:Index="9"><Data ss:Type="Number">214</Data></Cell>
   </Row>
   <Row>
    <Cell><Data ss:Type="DateTime">2014-11-24T10:12:34.000</Data></Cell>
    <Cell><Data ss:Type="Number">0.3</Data></Cell>
    <Cell><Data ss:Type="Number">-0.3</Data></Cell>
    <Cell><Data ss:Type="Number">30.4</Data></Cell>
    <Cell><Data ss:Type="Number">35.880000000000003</Data></Cell>
    <Cell ss:Index="9"><Data ss:Type="Number">215</Data></Cell>
   </Row>
   <Row>
    <Cell><Data ss:Type="DateTime">2014-11-24T10:12:35.000</Data></Cell>
    <Cell><Data ss:Type="Number">0.3</Data></Cell>
    <Cell><Data ss:Type="Number">-0.3</Data></Cell>
    <Cell><Data ss:Type="Number">30.4</Data></Cell>
    <Cell><Data ss:Type="Number">35.880000000000003</Data></Cell>
    <Cell ss:Index="9"><Data ss:Type="Number">216</Data></Cell>
   </Row>
   <Row>
    <Cell><Data ss:Type="DateTime">2014-11-24T10:12:36.000</Data></Cell>
    <Cell><Data ss:Type="Number">0.3</Data></Cell>
    <Cell><Data ss:Type="Number">-0.3</Data></Cell>
    <Cell><Data ss:Type="Number">30.4</Data></Cell>
    <Cell><Data ss:Type="Number">35.89</Data></Cell>
    <Cell ss:Index="9"><Data ss:Type="Number">217</Data></Cell>
   </Row>
   <Row>
    <Cell><Data ss:Type="DateTime">2014-11-24T10:12:37.000</Data></Cell>
    <Cell><Data ss:Type="Number">0.3</Data></Cell>
    <Cell><Data ss:Type="Number">-0.4</Data></Cell>
    <Cell><Data ss:Type="Number">30.4</Data></Cell>
    <Cell><Data ss:Type="Number">35.89</Data></Cell>
    <Cell ss:Index="9"><Data ss:Type="Number">218</Data></Cell>
   </Row>
   <Row>
    <Cell><Data ss:Type="DateTime">2014-11-24T10:12:38.000</Data></Cell>
    <Cell><Data ss:Type="Number">0.3</Data></Cell>
    <Cell><Data ss:Type="Number">-0.4</Data></Cell>
    <Cell><Data ss:Type="Number">30.4</Data></Cell>
    <Cell><Data ss:Type="Number">35.89</Data></Cell>
    <Cell ss:Index="9"><Data ss:Type="Number">219</Data></Cell>
   </Row>
   <Row>
    <Cell><Data ss:Type="DateTime">2014-11-24T10:12:39.000</Data></Cell>
    <Cell><Data ss:Type="Number">0.4</Data></Cell>
    <Cell><Data ss:Type="Number">-0.4</Data></Cell>
    <Cell><Data ss:Type="Number">30.7</Data></Cell>
    <Cell><Data ss:Type="Number">35.9</Data></Cell>
    <Cell ss:Index="9"><Data ss:Type="Number">220</Data></Cell>
   </Row>
   <Row>
    <Cell><Data ss:Type="DateTime">2014-11-24T10:12:40.000</Data></Cell>
    <Cell><Data ss:Type="Number">0.4</Data></Cell>
    <Cell><Data ss:Type="Number">-0.4</Data></Cell>
    <Cell><Data ss:Type="Number">30.7</Data></Cell>
    <Cell><Data ss:Type="Number">35.9</Data></Cell>
    <Cell ss:Index="9"><Data ss:Type="Number">221</Data></Cell>
   </Row>
   <Row>
    <Cell><Data ss:Type="DateTime">2014-11-24T10:12:41.000</Data></Cell>
    <Cell><Data ss:Type="Number">0.4</Data></Cell>
    <Cell><Data ss:Type="Number">-0.4</Data></Cell>
    <Cell><Data ss:Type="Number">30.7</Data></Cell>
    <Cell><Data ss:Type="Number">35.9</Data></Cell>
    <Cell ss:Index="9"><Data ss:Type="Number">222</Data></Cell>
   </Row>
   <Row>
    <Cell><Data ss:Type="DateTime">2014-11-24T10:12:42.000</Data></Cell>
    <Cell><Data ss:Type="Number">0.4</Data></Cell>
    <Cell><Data ss:Type="Number">-0.4</Data></Cell>
    <Cell><Data ss:Type="Number">30.7</Data></Cell>
    <Cell><Data ss:Type="Number">35.909999999999997</Data></Cell>
    <Cell ss:Index="9"><Data ss:Type="Number">223</Data></Cell>
   </Row>
   <Row>
    <Cell><Data ss:Type="DateTime">2014-11-24T10:12:43.000</Data></Cell>
    <Cell><Data ss:Type="Number">0.4</Data></Cell>
    <Cell><Data ss:Type="Number">-0.5</Data></Cell>
    <Cell><Data ss:Type="Number">30.7</Data></Cell>
    <Cell><Data ss:Type="Number">35.909999999999997</Data></Cell>
    <Cell ss:Index="9"><Data ss:Type="Number">224</Data></Cell>
   </Row>
   <Row>
    <Cell><Data ss:Type="DateTime">2014-11-24T10:12:44.000</Data></Cell>
    <Cell><Data ss:Type="Number">0.4</Data></Cell>
    <Cell><Data ss:Type="Number">-0.5</Data></Cell>
    <Cell><Data ss:Type="Number">30.6</Data></Cell>
    <Cell><Data ss:Type="Number">35.909999999999997</Data></Cell>
    <Cell ss:Index="9"><Data ss:Type="Number">225</Data></Cell>
   </Row>
   <Row>
    <Cell><Data ss:Type="DateTime">2014-11-24T10:12:45.000</Data></Cell>
    <Cell><Data ss:Type="Number">0.4</Data></Cell>
    <Cell><Data ss:Type="Number">-0.5</Data></Cell>
    <Cell><Data ss:Type="Number">30.5</Data></Cell>
    <Cell><Data ss:Type="Number">35.909999999999997</Data></Cell>
    <Cell ss:Index="9"><Data ss:Type="Number">226</Data></Cell>
   </Row>
   <Row>
    <Cell><Data ss:Type="DateTime">2014-11-24T10:12:46.000</Data></Cell>
    <Cell><Data ss:Type="Number">0.4</Data></Cell>
    <Cell><Data ss:Type="Number">-0.6</Data></Cell>
    <Cell><Data ss:Type="Number">30.5</Data></Cell>
    <Cell><Data ss:Type="Number">35.92</Data></Cell>
    <Cell ss:Index="9"><Data ss:Type="Number">227</Data></Cell>
   </Row>
   <Row>
    <Cell><Data ss:Type="DateTime">2014-11-24T10:12:47.000</Data></Cell>
    <Cell><Data ss:Type="Number">0.4</Data></Cell>
    <Cell><Data ss:Type="Number">-0.6</Data></Cell>
    <Cell><Data ss:Type="Number">30.4</Data></Cell>
    <Cell><Data ss:Type="Number">35.92</Data></Cell>
    <Cell ss:Index="9"><Data ss:Type="Number">228</Data></Cell>
   </Row>
   <Row>
    <Cell><Data ss:Type="DateTime">2014-11-24T10:12:48.000</Data></Cell>
    <Cell><Data ss:Type="Number">0.4</Data></Cell>
    <Cell><Data ss:Type="Number">-0.6</Data></Cell>
    <Cell><Data ss:Type="Number">30.4</Data></Cell>
    <Cell><Data ss:Type="Number">35.92</Data></Cell>
    <Cell ss:Index="9"><Data ss:Type="Number">229</Data></Cell>
   </Row>
   <Row>
    <Cell><Data ss:Type="DateTime">2014-11-24T10:12:49.000</Data></Cell>
    <Cell><Data ss:Type="Number">0.4</Data></Cell>
    <Cell><Data ss:Type="Number">-0.7</Data></Cell>
    <Cell><Data ss:Type="Number">30.4</Data></Cell>
    <Cell><Data ss:Type="Number">35.93</Data></Cell>
    <Cell ss:Index="9"><Data ss:Type="Number">230</Data></Cell>
   </Row>
   <Row>
    <Cell><Data ss:Type="DateTime">2014-11-24T10:12:50.000</Data></Cell>
    <Cell><Data ss:Type="Number">0.5</Data></Cell>
    <Cell><Data ss:Type="Number">-0.8</Data></Cell>
    <Cell><Data ss:Type="Number">30.3</Data></Cell>
    <Cell><Data ss:Type="Number">35.93</Data></Cell>
    <Cell ss:Index="9"><Data ss:Type="Number">231</Data></Cell>
   </Row>
   <Row>
    <Cell><Data ss:Type="DateTime">2014-11-24T10:12:51.000</Data></Cell>
    <Cell><Data ss:Type="Number">0.5</Data></Cell>
    <Cell><Data ss:Type="Number">-0.8</Data></Cell>
    <Cell><Data ss:Type="Number">30.4</Data></Cell>
    <Cell><Data ss:Type="Number">35.93</Data></Cell>
    <Cell ss:Index="9"><Data ss:Type="Number">232</Data></Cell>
   </Row>
   <Row>
    <Cell><Data ss:Type="DateTime">2014-11-24T10:12:52.000</Data></Cell>
    <Cell><Data ss:Type="Number">0.6</Data></Cell>
    <Cell><Data ss:Type="Number">-0.9</Data></Cell>
    <Cell><Data ss:Type="Number">30.4</Data></Cell>
    <Cell><Data ss:Type="Number">35.93</Data></Cell>
    <Cell ss:Index="9"><Data ss:Type="Number">233</Data></Cell>
   </Row>
   <Row>
    <Cell><Data ss:Type="DateTime">2014-11-24T10:12:53.000</Data></Cell>
    <Cell><Data ss:Type="Number">0.6</Data></Cell>
    <Cell><Data ss:Type="Number">-0.9</Data></Cell>
    <Cell><Data ss:Type="Number">30.4</Data></Cell>
    <Cell><Data ss:Type="Number">35.93</Data></Cell>
    <Cell ss:Index="9"><Data ss:Type="Number">234</Data></Cell>
   </Row>
   <Row>
    <Cell><Data ss:Type="DateTime">2014-11-24T10:12:54.000</Data></Cell>
    <Cell><Data ss:Type="Number">0.6</Data></Cell>
    <Cell><Data ss:Type="Number">-0.9</Data></Cell>
    <Cell><Data ss:Type="Number">30.4</Data></Cell>
    <Cell><Data ss:Type="Number">35.94</Data></Cell>
    <Cell ss:Index="9"><Data ss:Type="Number">235</Data></Cell>
   </Row>
   <Row>
    <Cell><Data ss:Type="DateTime">2014-11-24T10:12:55.000</Data></Cell>
    <Cell><Data ss:Type="Number">0.6</Data></Cell>
    <Cell><Data ss:Type="Number">-0.9</Data></Cell>
    <Cell><Data ss:Type="Number">30.9</Data></Cell>
    <Cell><Data ss:Type="Number">35.94</Data></Cell>
    <Cell ss:Index="9"><Data ss:Type="Number">236</Data></Cell>
   </Row>
   <Row>
    <Cell><Data ss:Type="DateTime">2014-11-24T10:12:56.000</Data></Cell>
    <Cell><Data ss:Type="Number">0.6</Data></Cell>
    <Cell><Data ss:Type="Number">-1</Data></Cell>
    <Cell><Data ss:Type="Number">30.9</Data></Cell>
    <Cell><Data ss:Type="Number">35.94</Data></Cell>
    <Cell ss:Index="9"><Data ss:Type="Number">237</Data></Cell>
   </Row>
   <Row>
    <Cell><Data ss:Type="DateTime">2014-11-24T10:12:57.000</Data></Cell>
    <Cell><Data ss:Type="Number">0.6</Data></Cell>
    <Cell><Data ss:Type="Number">-1</Data></Cell>
    <Cell><Data ss:Type="Number">30.8</Data></Cell>
    <Cell><Data ss:Type="Number">35.94</Data></Cell>
    <Cell ss:Index="9"><Data ss:Type="Number">238</Data></Cell>
   </Row>
   <Row>
    <Cell><Data ss:Type="DateTime">2014-11-24T10:12:58.000</Data></Cell>
    <Cell><Data ss:Type="Number">0.6</Data></Cell>
    <Cell><Data ss:Type="Number">-1.1000000000000001</Data></Cell>
    <Cell><Data ss:Type="Number">30.6</Data></Cell>
    <Cell><Data ss:Type="Number">35.950000000000003</Data></Cell>
    <Cell ss:Index="9"><Data ss:Type="Number">239</Data></Cell>
   </Row>
   <Row>
    <Cell><Data ss:Type="DateTime">2014-11-24T10:12:59.000</Data></Cell>
    <Cell><Data ss:Type="Number">0.6</Data></Cell>
    <Cell><Data ss:Type="Number">-1.1000000000000001</Data></Cell>
    <Cell><Data ss:Type="Number">30.5</Data></Cell>
    <Cell><Data ss:Type="Number">35.950000000000003</Data></Cell>
    <Cell ss:Index="9"><Data ss:Type="Number">240</Data></Cell>
   </Row>
   <Row>
    <Cell><Data ss:Type="DateTime">2014-11-24T10:13:00.000</Data></Cell>
    <Cell><Data ss:Type="Number">0.6</Data></Cell>
    <Cell><Data ss:Type="Number">-1.1000000000000001</Data></Cell>
    <Cell><Data ss:Type="Number">30.5</Data></Cell>
    <Cell><Data ss:Type="Number">35.950000000000003</Data></Cell>
    <Cell ss:Index="9"><Data ss:Type="Number">241</Data></Cell>
   </Row>
   <Row>
    <Cell><Data ss:Type="DateTime">2014-11-24T10:13:01.000</Data></Cell>
    <Cell><Data ss:Type="Number">0.6</Data></Cell>
    <Cell><Data ss:Type="Number">-1.1000000000000001</Data></Cell>
    <Cell><Data ss:Type="Number">30.5</Data></Cell>
    <Cell><Data ss:Type="Number">35.950000000000003</Data></Cell>
    <Cell ss:Index="9"><Data ss:Type="Number">242</Data></Cell>
   </Row>
   <Row>
    <Cell><Data ss:Type="DateTime">2014-11-24T10:13:02.000</Data></Cell>
    <Cell><Data ss:Type="Number">0.6</Data></Cell>
    <Cell><Data ss:Type="Number">-1.1000000000000001</Data></Cell>
    <Cell><Data ss:Type="Number">30.5</Data></Cell>
    <Cell><Data ss:Type="Number">35.950000000000003</Data></Cell>
    <Cell ss:Index="9"><Data ss:Type="Number">243</Data></Cell>
   </Row>
   <Row>
    <Cell><Data ss:Type="DateTime">2014-11-24T10:13:03.000</Data></Cell>
    <Cell><Data ss:Type="Number">0.6</Data></Cell>
    <Cell><Data ss:Type="Number">-1.1000000000000001</Data></Cell>
    <Cell><Data ss:Type="Number">30.5</Data></Cell>
    <Cell><Data ss:Type="Number">35.950000000000003</Data></Cell>
    <Cell ss:Index="9"><Data ss:Type="Number">244</Data></Cell>
   </Row>
   <Row>
    <Cell><Data ss:Type="DateTime">2014-11-24T10:13:04.000</Data></Cell>
    <Cell><Data ss:Type="Number">0.6</Data></Cell>
    <Cell><Data ss:Type="Number">-1.1000000000000001</Data></Cell>
    <Cell><Data ss:Type="Number">30.5</Data></Cell>
    <Cell><Data ss:Type="Number">35.950000000000003</Data></Cell>
    <Cell ss:Index="9"><Data ss:Type="Number">245</Data></Cell>
   </Row>
   <Row>
    <Cell><Data ss:Type="DateTime">2014-11-24T10:13:05.000</Data></Cell>
    <Cell><Data ss:Type="Number">0.6</Data></Cell>
    <Cell><Data ss:Type="Number">-1.1000000000000001</Data></Cell>
    <Cell><Data ss:Type="Number">30.5</Data></Cell>
    <Cell><Data ss:Type="Number">35.950000000000003</Data></Cell>
    <Cell ss:Index="9"><Data ss:Type="Number">246</Data></Cell>
   </Row>
   <Row>
    <Cell><Data ss:Type="DateTime">2014-11-24T10:13:06.000</Data></Cell>
    <Cell><Data ss:Type="Number">0.6</Data></Cell>
    <Cell><Data ss:Type="Number">-1.1000000000000001</Data></Cell>
    <Cell><Data ss:Type="Number">30.5</Data></Cell>
    <Cell><Data ss:Type="Number">35.950000000000003</Data></Cell>
    <Cell ss:Index="9"><Data ss:Type="Number">247</Data></Cell>
   </Row>
   <Row>
    <Cell><Data ss:Type="DateTime">2014-11-24T10:13:07.000</Data></Cell>
    <Cell><Data ss:Type="Number">0.6</Data></Cell>
    <Cell><Data ss:Type="Number">-1.1000000000000001</Data></Cell>
    <Cell><Data ss:Type="Number">30.5</Data></Cell>
    <Cell><Data ss:Type="Number">35.96</Data></Cell>
    <Cell ss:Index="9"><Data ss:Type="Number">248</Data></Cell>
   </Row>
   <Row>
    <Cell><Data ss:Type="DateTime">2014-11-24T10:13:08.000</Data></Cell>
    <Cell><Data ss:Type="Number">0.6</Data></Cell>
    <Cell><Data ss:Type="Number">-1.2</Data></Cell>
    <Cell><Data ss:Type="Number">30.3</Data></Cell>
    <Cell><Data ss:Type="Number">35.96</Data></Cell>
    <Cell ss:Index="9"><Data ss:Type="Number">249</Data></Cell>
   </Row>
   <Row>
    <Cell><Data ss:Type="DateTime">2014-11-24T10:13:09.000</Data></Cell>
    <Cell><Data ss:Type="Number">0.6</Data></Cell>
    <Cell><Data ss:Type="Number">-1.2</Data></Cell>
    <Cell><Data ss:Type="Number">30.1</Data></Cell>
    <Cell><Data ss:Type="Number">35.96</Data></Cell>
    <Cell ss:Index="9"><Data ss:Type="Number">250</Data></Cell>
   </Row>
   <Row>
    <Cell><Data ss:Type="DateTime">2014-11-24T10:13:10.000</Data></Cell>
    <Cell><Data ss:Type="Number">0.6</Data></Cell>
    <Cell><Data ss:Type="Number">-1.2</Data></Cell>
    <Cell><Data ss:Type="Number">29.8</Data></Cell>
    <Cell><Data ss:Type="Number">35.97</Data></Cell>
    <Cell ss:Index="9"><Data ss:Type="Number">251</Data></Cell>
   </Row>
   <Row>
    <Cell><Data ss:Type="DateTime">2014-11-24T10:13:11.000</Data></Cell>
    <Cell><Data ss:Type="Number">0.7</Data></Cell>
    <Cell><Data ss:Type="Number">-1.2</Data></Cell>
    <Cell><Data ss:Type="Number">29.8</Data></Cell>
    <Cell><Data ss:Type="Number">35.97</Data></Cell>
    <Cell ss:Index="9"><Data ss:Type="Number">252</Data></Cell>
   </Row>
   <Row>
    <Cell><Data ss:Type="DateTime">2014-11-24T10:13:12.000</Data></Cell>
    <Cell><Data ss:Type="Number">0.7</Data></Cell>
    <Cell><Data ss:Type="Number">-1.3</Data></Cell>
    <Cell><Data ss:Type="Number">29.8</Data></Cell>
    <Cell><Data ss:Type="Number">35.97</Data></Cell>
    <Cell ss:Index="9"><Data ss:Type="Number">253</Data></Cell>
   </Row>
   <Row>
    <Cell><Data ss:Type="DateTime">2014-11-24T10:13:13.000</Data></Cell>
    <Cell><Data ss:Type="Number">0.8</Data></Cell>
    <Cell><Data ss:Type="Number">-1.3</Data></Cell>
    <Cell><Data ss:Type="Number">29.8</Data></Cell>
    <Cell><Data ss:Type="Number">35.979999999999997</Data></Cell>
    <Cell ss:Index="9"><Data ss:Type="Number">254</Data></Cell>
   </Row>
   <Row>
    <Cell><Data ss:Type="DateTime">2014-11-24T10:13:14.000</Data></Cell>
    <Cell><Data ss:Type="Number">0.8</Data></Cell>
    <Cell><Data ss:Type="Number">-1.3</Data></Cell>
    <Cell><Data ss:Type="Number">29.9</Data></Cell>
    <Cell><Data ss:Type="Number">35.979999999999997</Data></Cell>
    <Cell ss:Index="9"><Data ss:Type="Number">255</Data></Cell>
   </Row>
   <Row>
    <Cell><Data ss:Type="DateTime">2014-11-24T10:13:15.000</Data></Cell>
    <Cell><Data ss:Type="Number">0.9</Data></Cell>
    <Cell><Data ss:Type="Number">-1.3</Data></Cell>
    <Cell><Data ss:Type="Number">30.5</Data></Cell>
    <Cell><Data ss:Type="Number">35.979999999999997</Data></Cell>
    <Cell ss:Index="9"><Data ss:Type="Number">256</Data></Cell>
   </Row>
   <Row>
    <Cell><Data ss:Type="DateTime">2014-11-24T10:13:16.000</Data></Cell>
    <Cell><Data ss:Type="Number">0.9</Data></Cell>
    <Cell><Data ss:Type="Number">-1.3</Data></Cell>
    <Cell><Data ss:Type="Number">30.1</Data></Cell>
    <Cell><Data ss:Type="Number">35.979999999999997</Data></Cell>
    <Cell ss:Index="9"><Data ss:Type="Number">257</Data></Cell>
   </Row>
   <Row>
    <Cell><Data ss:Type="DateTime">2014-11-24T10:13:17.000</Data></Cell>
    <Cell><Data ss:Type="Number">1</Data></Cell>
    <Cell><Data ss:Type="Number">-1.3</Data></Cell>
    <Cell><Data ss:Type="Number">30.1</Data></Cell>
    <Cell><Data ss:Type="Number">35.979999999999997</Data></Cell>
    <Cell ss:Index="9"><Data ss:Type="Number">258</Data></Cell>
   </Row>
   <Row>
    <Cell><Data ss:Type="DateTime">2014-11-24T10:13:18.000</Data></Cell>
    <Cell><Data ss:Type="Number">1</Data></Cell>
    <Cell><Data ss:Type="Number">-1.3</Data></Cell>
    <Cell><Data ss:Type="Number">30.1</Data></Cell>
    <Cell><Data ss:Type="Number">35.979999999999997</Data></Cell>
    <Cell ss:Index="9"><Data ss:Type="Number">259</Data></Cell>
   </Row>
   <Row>
    <Cell><Data ss:Type="DateTime">2014-11-24T10:13:19.000</Data></Cell>
    <Cell><Data ss:Type="Number">1.2</Data></Cell>
    <Cell><Data ss:Type="Number">-1.3</Data></Cell>
    <Cell><Data ss:Type="Number">30.1</Data></Cell>
    <Cell><Data ss:Type="Number">35.979999999999997</Data></Cell>
    <Cell ss:Index="9"><Data ss:Type="Number">260</Data></Cell>
   </Row>
   <Row>
    <Cell><Data ss:Type="DateTime">2014-11-24T10:13:20.000</Data></Cell>
    <Cell><Data ss:Type="Number">1.4</Data></Cell>
    <Cell><Data ss:Type="Number">-1.4</Data></Cell>
    <Cell><Data ss:Type="Number">29.9</Data></Cell>
    <Cell><Data ss:Type="Number">35.979999999999997</Data></Cell>
    <Cell ss:Index="9"><Data ss:Type="Number">261</Data></Cell>
   </Row>
   <Row>
    <Cell><Data ss:Type="DateTime">2014-11-24T10:13:21.000</Data></Cell>
    <Cell><Data ss:Type="Number">1.6</Data></Cell>
    <Cell><Data ss:Type="Number">-1.4</Data></Cell>
    <Cell><Data ss:Type="Number">29.9</Data></Cell>
    <Cell><Data ss:Type="Number">35.979999999999997</Data></Cell>
    <Cell ss:Index="9"><Data ss:Type="Number">262</Data></Cell>
   </Row>
   <Row>
    <Cell><Data ss:Type="DateTime">2014-11-24T10:13:22.000</Data></Cell>
    <Cell><Data ss:Type="Number">1.8</Data></Cell>
    <Cell><Data ss:Type="Number">-1.4</Data></Cell>
    <Cell><Data ss:Type="Number">29.8</Data></Cell>
    <Cell><Data ss:Type="Number">35.97</Data></Cell>
    <Cell ss:Index="9"><Data ss:Type="Number">263</Data></Cell>
   </Row>
   <Row>
    <Cell><Data ss:Type="DateTime">2014-11-24T10:13:23.000</Data></Cell>
    <Cell><Data ss:Type="Number">2.1</Data></Cell>
    <Cell><Data ss:Type="Number">-1.4</Data></Cell>
    <Cell><Data ss:Type="Number">29.8</Data></Cell>
    <Cell><Data ss:Type="Number">35.97</Data></Cell>
    <Cell ss:Index="9"><Data ss:Type="Number">264</Data></Cell>
   </Row>
   <Row>
    <Cell><Data ss:Type="DateTime">2014-11-24T10:13:24.000</Data></Cell>
    <Cell><Data ss:Type="Number">2.6</Data></Cell>
    <Cell><Data ss:Type="Number">-1.4</Data></Cell>
    <Cell><Data ss:Type="Number">29.8</Data></Cell>
    <Cell><Data ss:Type="Number">35.979999999999997</Data></Cell>
    <Cell ss:Index="9"><Data ss:Type="Number">265</Data></Cell>
   </Row>
   <Row>
    <Cell><Data ss:Type="DateTime">2014-11-24T10:13:25.000</Data></Cell>
    <Cell><Data ss:Type="Number">3</Data></Cell>
    <Cell><Data ss:Type="Number">-1.4</Data></Cell>
    <Cell><Data ss:Type="Number">30</Data></Cell>
    <Cell><Data ss:Type="Number">35.979999999999997</Data></Cell>
    <Cell ss:Index="9"><Data ss:Type="Number">266</Data></Cell>
   </Row>
   <Row>
    <Cell><Data ss:Type="DateTime">2014-11-24T10:13:26.000</Data></Cell>
    <Cell><Data ss:Type="Number">3.5</Data></Cell>
    <Cell><Data ss:Type="Number">-1.4</Data></Cell>
    <Cell><Data ss:Type="Number">29.7</Data></Cell>
    <Cell><Data ss:Type="Number">35.979999999999997</Data></Cell>
    <Cell ss:Index="9"><Data ss:Type="Number">267</Data></Cell>
   </Row>
   <Row>
    <Cell><Data ss:Type="DateTime">2014-11-24T10:13:27.000</Data></Cell>
    <Cell><Data ss:Type="Number">3.9</Data></Cell>
    <Cell><Data ss:Type="Number">-1.4</Data></Cell>
    <Cell><Data ss:Type="Number">29.8</Data></Cell>
    <Cell><Data ss:Type="Number">35.979999999999997</Data></Cell>
    <Cell ss:Index="9"><Data ss:Type="Number">268</Data></Cell>
   </Row>
   <Row>
    <Cell><Data ss:Type="DateTime">2014-11-24T10:13:28.000</Data></Cell>
    <Cell><Data ss:Type="Number">4.0999999999999996</Data></Cell>
    <Cell><Data ss:Type="Number">-1.4</Data></Cell>
    <Cell><Data ss:Type="Number">29.8</Data></Cell>
    <Cell><Data ss:Type="Number">35.99</Data></Cell>
    <Cell ss:Index="9"><Data ss:Type="Number">269</Data></Cell>
   </Row>
   <Row>
    <Cell><Data ss:Type="DateTime">2014-11-24T10:13:29.000</Data></Cell>
    <Cell><Data ss:Type="Number">4.3</Data></Cell>
    <Cell><Data ss:Type="Number">-1.5</Data></Cell>
    <Cell><Data ss:Type="Number">29.8</Data></Cell>
    <Cell><Data ss:Type="Number">35.99</Data></Cell>
    <Cell ss:Index="9"><Data ss:Type="Number">270</Data></Cell>
   </Row>
   <Row>
    <Cell><Data ss:Type="DateTime">2014-11-24T10:13:30.000</Data></Cell>
    <Cell><Data ss:Type="Number">4.4000000000000004</Data></Cell>
    <Cell><Data ss:Type="Number">-1.5</Data></Cell>
    <Cell><Data ss:Type="Number">29.7</Data></Cell>
    <Cell><Data ss:Type="Number">36</Data></Cell>
    <Cell ss:Index="9"><Data ss:Type="Number">271</Data></Cell>
   </Row>
   <Row>
    <Cell><Data ss:Type="DateTime">2014-11-24T10:13:31.000</Data></Cell>
    <Cell><Data ss:Type="Number">4.8</Data></Cell>
    <Cell><Data ss:Type="Number">-1.5</Data></Cell>
    <Cell><Data ss:Type="Number">29.7</Data></Cell>
    <Cell><Data ss:Type="Number">36</Data></Cell>
    <Cell ss:Index="9"><Data ss:Type="Number">272</Data></Cell>
   </Row>
   <Row>
    <Cell><Data ss:Type="DateTime">2014-11-24T10:13:32.000</Data></Cell>
    <Cell><Data ss:Type="Number">4.7</Data></Cell>
    <Cell><Data ss:Type="Number">-1.5</Data></Cell>
    <Cell><Data ss:Type="Number">29.7</Data></Cell>
    <Cell><Data ss:Type="Number">36.01</Data></Cell>
    <Cell ss:Index="9"><Data ss:Type="Number">273</Data></Cell>
   </Row>
   <Row>
    <Cell><Data ss:Type="DateTime">2014-11-24T10:13:33.000</Data></Cell>
    <Cell><Data ss:Type="Number">4.5999999999999996</Data></Cell>
    <Cell><Data ss:Type="Number">-1.5</Data></Cell>
    <Cell><Data ss:Type="Number">29.7</Data></Cell>
    <Cell><Data ss:Type="Number">36.020000000000003</Data></Cell>
    <Cell ss:Index="9"><Data ss:Type="Number">274</Data></Cell>
   </Row>
   <Row>
    <Cell><Data ss:Type="DateTime">2014-11-24T10:13:34.000</Data></Cell>
    <Cell><Data ss:Type="Number">4.4000000000000004</Data></Cell>
    <Cell><Data ss:Type="Number">-1.5</Data></Cell>
    <Cell><Data ss:Type="Number">29.7</Data></Cell>
    <Cell><Data ss:Type="Number">36.020000000000003</Data></Cell>
    <Cell ss:Index="9"><Data ss:Type="Number">275</Data></Cell>
   </Row>
   <Row>
    <Cell><Data ss:Type="DateTime">2014-11-24T10:13:35.000</Data></Cell>
    <Cell><Data ss:Type="Number">4.3</Data></Cell>
    <Cell><Data ss:Type="Number">-1.5</Data></Cell>
    <Cell><Data ss:Type="Number">30.3</Data></Cell>
    <Cell><Data ss:Type="Number">36.03</Data></Cell>
    <Cell ss:Index="9"><Data ss:Type="Number">276</Data></Cell>
   </Row>
   <Row>
    <Cell><Data ss:Type="DateTime">2014-11-24T10:13:36.000</Data></Cell>
    <Cell><Data ss:Type="Number">4</Data></Cell>
    <Cell><Data ss:Type="Number">-1.5</Data></Cell>
    <Cell><Data ss:Type="Number">29.9</Data></Cell>
    <Cell><Data ss:Type="Number">36.03</Data></Cell>
    <Cell ss:Index="9"><Data ss:Type="Number">277</Data></Cell>
   </Row>
   <Row>
    <Cell><Data ss:Type="DateTime">2014-11-24T10:13:37.000</Data></Cell>
    <Cell><Data ss:Type="Number">3.9</Data></Cell>
    <Cell><Data ss:Type="Number">-1.5</Data></Cell>
    <Cell><Data ss:Type="Number">29.9</Data></Cell>
    <Cell><Data ss:Type="Number">36.04</Data></Cell>
    <Cell ss:Index="9"><Data ss:Type="Number">278</Data></Cell>
   </Row>
   <Row>
    <Cell><Data ss:Type="DateTime">2014-11-24T10:13:38.000</Data></Cell>
    <Cell><Data ss:Type="Number">3.8</Data></Cell>
    <Cell><Data ss:Type="Number">-1.5</Data></Cell>
    <Cell><Data ss:Type="Number">29.9</Data></Cell>
    <Cell><Data ss:Type="Number">36.04</Data></Cell>
    <Cell ss:Index="9"><Data ss:Type="Number">279</Data></Cell>
   </Row>
   <Row>
    <Cell><Data ss:Type="DateTime">2014-11-24T10:13:39.000</Data></Cell>
    <Cell><Data ss:Type="Number">3.5</Data></Cell>
    <Cell><Data ss:Type="Number">-1.5</Data></Cell>
    <Cell><Data ss:Type="Number">29.8</Data></Cell>
    <Cell><Data ss:Type="Number">36.049999999999997</Data></Cell>
    <Cell ss:Index="9"><Data ss:Type="Number">280</Data></Cell>
   </Row>
   <Row>
    <Cell><Data ss:Type="DateTime">2014-11-24T10:13:40.000</Data></Cell>
    <Cell><Data ss:Type="Number">3.4</Data></Cell>
    <Cell><Data ss:Type="Number">-1.5</Data></Cell>
    <Cell><Data ss:Type="Number">30</Data></Cell>
    <Cell><Data ss:Type="Number">36.04</Data></Cell>
    <Cell ss:Index="9"><Data ss:Type="Number">281</Data></Cell>
   </Row>
   <Row>
    <Cell><Data ss:Type="DateTime">2014-11-24T10:13:41.000</Data></Cell>
    <Cell><Data ss:Type="Number">3.3</Data></Cell>
    <Cell><Data ss:Type="Number">-1.5</Data></Cell>
    <Cell><Data ss:Type="Number">30.3</Data></Cell>
    <Cell><Data ss:Type="Number">36.049999999999997</Data></Cell>
    <Cell ss:Index="9"><Data ss:Type="Number">282</Data></Cell>
   </Row>
   <Row>
    <Cell><Data ss:Type="DateTime">2014-11-24T10:13:42.000</Data></Cell>
    <Cell><Data ss:Type="Number">3.1</Data></Cell>
    <Cell><Data ss:Type="Number">-1.5</Data></Cell>
    <Cell><Data ss:Type="Number">30.4</Data></Cell>
    <Cell><Data ss:Type="Number">36.049999999999997</Data></Cell>
    <Cell ss:Index="9"><Data ss:Type="Number">283</Data></Cell>
   </Row>
   <Row>
    <Cell><Data ss:Type="DateTime">2014-11-24T10:13:43.000</Data></Cell>
    <Cell><Data ss:Type="Number">2.9</Data></Cell>
    <Cell><Data ss:Type="Number">-1.5</Data></Cell>
    <Cell><Data ss:Type="Number">30.4</Data></Cell>
    <Cell><Data ss:Type="Number">36.049999999999997</Data></Cell>
    <Cell ss:Index="9"><Data ss:Type="Number">284</Data></Cell>
   </Row>
   <Row>
    <Cell><Data ss:Type="DateTime">2014-11-24T10:13:44.000</Data></Cell>
    <Cell><Data ss:Type="Number">2.8</Data></Cell>
    <Cell><Data ss:Type="Number">-1.5</Data></Cell>
    <Cell><Data ss:Type="Number">30.6</Data></Cell>
    <Cell><Data ss:Type="Number">36.049999999999997</Data></Cell>
    <Cell ss:Index="9"><Data ss:Type="Number">285</Data></Cell>
   </Row>
   <Row>
    <Cell><Data ss:Type="DateTime">2014-11-24T10:13:45.000</Data></Cell>
    <Cell><Data ss:Type="Number">2.6</Data></Cell>
    <Cell><Data ss:Type="Number">-1.5</Data></Cell>
    <Cell><Data ss:Type="Number">30.5</Data></Cell>
    <Cell><Data ss:Type="Number">36.049999999999997</Data></Cell>
    <Cell ss:Index="9"><Data ss:Type="Number">286</Data></Cell>
   </Row>
   <Row>
    <Cell><Data ss:Type="DateTime">2014-11-24T10:13:46.000</Data></Cell>
    <Cell><Data ss:Type="Number">2.4</Data></Cell>
    <Cell><Data ss:Type="Number">-1.5</Data></Cell>
    <Cell><Data ss:Type="Number">30.4</Data></Cell>
    <Cell><Data ss:Type="Number">36.06</Data></Cell>
    <Cell ss:Index="9"><Data ss:Type="Number">287</Data></Cell>
   </Row>
   <Row>
    <Cell><Data ss:Type="DateTime">2014-11-24T10:13:47.000</Data></Cell>
    <Cell><Data ss:Type="Number">2.2999999999999998</Data></Cell>
    <Cell><Data ss:Type="Number">-1.5</Data></Cell>
    <Cell><Data ss:Type="Number">30.4</Data></Cell>
    <Cell><Data ss:Type="Number">36.06</Data></Cell>
    <Cell ss:Index="9"><Data ss:Type="Number">288</Data></Cell>
   </Row>
   <Row>
    <Cell><Data ss:Type="DateTime">2014-11-24T10:13:48.000</Data></Cell>
    <Cell><Data ss:Type="Number">2.2000000000000002</Data></Cell>
    <Cell><Data ss:Type="Number">-1.5</Data></Cell>
    <Cell><Data ss:Type="Number">30.4</Data></Cell>
    <Cell><Data ss:Type="Number">36.06</Data></Cell>
    <Cell ss:Index="9"><Data ss:Type="Number">289</Data></Cell>
   </Row>
   <Row>
    <Cell><Data ss:Type="DateTime">2014-11-24T10:13:49.000</Data></Cell>
    <Cell><Data ss:Type="Number">2</Data></Cell>
    <Cell><Data ss:Type="Number">-1.5</Data></Cell>
    <Cell><Data ss:Type="Number">30.4</Data></Cell>
    <Cell><Data ss:Type="Number">36.06</Data></Cell>
    <Cell ss:Index="9"><Data ss:Type="Number">290</Data></Cell>
   </Row>
   <Row>
    <Cell><Data ss:Type="DateTime">2014-11-24T10:13:50.000</Data></Cell>
    <Cell><Data ss:Type="Number">1.9</Data></Cell>
    <Cell><Data ss:Type="Number">-1.5</Data></Cell>
    <Cell><Data ss:Type="Number">30.6</Data></Cell>
    <Cell><Data ss:Type="Number">36.07</Data></Cell>
    <Cell ss:Index="9"><Data ss:Type="Number">291</Data></Cell>
   </Row>
   <Row>
    <Cell><Data ss:Type="DateTime">2014-11-24T10:13:51.000</Data></Cell>
    <Cell><Data ss:Type="Number">1.7</Data></Cell>
    <Cell><Data ss:Type="Number">-1.5</Data></Cell>
    <Cell><Data ss:Type="Number">30.8</Data></Cell>
    <Cell><Data ss:Type="Number">36.07</Data></Cell>
    <Cell ss:Index="9"><Data ss:Type="Number">292</Data></Cell>
   </Row>
   <Row>
    <Cell><Data ss:Type="DateTime">2014-11-24T10:13:52.000</Data></Cell>
    <Cell><Data ss:Type="Number">1.7</Data></Cell>
    <Cell><Data ss:Type="Number">-1.5</Data></Cell>
    <Cell><Data ss:Type="Number">30.8</Data></Cell>
    <Cell><Data ss:Type="Number">36.08</Data></Cell>
    <Cell ss:Index="9"><Data ss:Type="Number">293</Data></Cell>
   </Row>
   <Row>
    <Cell><Data ss:Type="DateTime">2014-11-24T10:13:53.000</Data></Cell>
    <Cell><Data ss:Type="Number">1.6</Data></Cell>
    <Cell><Data ss:Type="Number">-1.5</Data></Cell>
    <Cell><Data ss:Type="Number">30.8</Data></Cell>
    <Cell><Data ss:Type="Number">36.08</Data></Cell>
    <Cell ss:Index="9"><Data ss:Type="Number">294</Data></Cell>
   </Row>
   <Row>
    <Cell><Data ss:Type="DateTime">2014-11-24T10:13:54.000</Data></Cell>
    <Cell><Data ss:Type="Number">1.5</Data></Cell>
    <Cell><Data ss:Type="Number">-1.5</Data></Cell>
    <Cell><Data ss:Type="Number">31</Data></Cell>
    <Cell><Data ss:Type="Number">36.08</Data></Cell>
    <Cell ss:Index="9"><Data ss:Type="Number">295</Data></Cell>
   </Row>
   <Row>
    <Cell><Data ss:Type="DateTime">2014-11-24T10:13:55.000</Data></Cell>
    <Cell><Data ss:Type="Number">1.4</Data></Cell>
    <Cell><Data ss:Type="Number">-1.5</Data></Cell>
    <Cell><Data ss:Type="Number">31</Data></Cell>
    <Cell><Data ss:Type="Number">36.090000000000003</Data></Cell>
    <Cell ss:Index="9"><Data ss:Type="Number">296</Data></Cell>
   </Row>
   <Row>
    <Cell><Data ss:Type="DateTime">2014-11-24T10:13:56.000</Data></Cell>
    <Cell><Data ss:Type="Number">1.3</Data></Cell>
    <Cell><Data ss:Type="Number">-1.5</Data></Cell>
    <Cell><Data ss:Type="Number">30.9</Data></Cell>
    <Cell><Data ss:Type="Number">36.090000000000003</Data></Cell>
    <Cell ss:Index="9"><Data ss:Type="Number">297</Data></Cell>
   </Row>
   <Row>
    <Cell><Data ss:Type="DateTime">2014-11-24T10:13:57.000</Data></Cell>
    <Cell><Data ss:Type="Number">1.2</Data></Cell>
    <Cell><Data ss:Type="Number">-1.5</Data></Cell>
    <Cell><Data ss:Type="Number">30.9</Data></Cell>
    <Cell><Data ss:Type="Number">36.08</Data></Cell>
    <Cell ss:Index="9"><Data ss:Type="Number">298</Data></Cell>
   </Row>
   <Row>
    <Cell><Data ss:Type="DateTime">2014-11-24T10:13:58.000</Data></Cell>
    <Cell><Data ss:Type="Number">1.1000000000000001</Data></Cell>
    <Cell><Data ss:Type="Number">-1.5</Data></Cell>
    <Cell><Data ss:Type="Number">30.9</Data></Cell>
    <Cell><Data ss:Type="Number">36.090000000000003</Data></Cell>
    <Cell ss:Index="9"><Data ss:Type="Number">299</Data></Cell>
   </Row>
   <Row>
    <Cell><Data ss:Type="DateTime">2014-11-24T10:13:59.000</Data></Cell>
    <Cell><Data ss:Type="Number">1</Data></Cell>
    <Cell><Data ss:Type="Number">-1.5</Data></Cell>
    <Cell><Data ss:Type="Number">31</Data></Cell>
    <Cell><Data ss:Type="Number">36.090000000000003</Data></Cell>
    <Cell ss:Index="9"><Data ss:Type="Number">300</Data></Cell>
   </Row>
   <Row>
    <Cell><Data ss:Type="DateTime">2014-11-24T10:14:00.000</Data></Cell>
    <Cell><Data ss:Type="Number">1</Data></Cell>
    <Cell><Data ss:Type="Number">-1.5</Data></Cell>
    <Cell><Data ss:Type="Number">31</Data></Cell>
    <Cell><Data ss:Type="Number">36.1</Data></Cell>
    <Cell ss:Index="9"><Data ss:Type="Number">301</Data></Cell>
   </Row>
   <Row>
    <Cell><Data ss:Type="DateTime">2014-11-24T10:14:01.000</Data></Cell>
    <Cell><Data ss:Type="Number">1</Data></Cell>
    <Cell><Data ss:Type="Number">-1.5</Data></Cell>
    <Cell><Data ss:Type="Number">31.2</Data></Cell>
    <Cell><Data ss:Type="Number">36.1</Data></Cell>
    <Cell ss:Index="9"><Data ss:Type="Number">302</Data></Cell>
   </Row>
   <Row>
    <Cell><Data ss:Type="DateTime">2014-11-24T10:14:02.000</Data></Cell>
    <Cell><Data ss:Type="Number">0.9</Data></Cell>
    <Cell><Data ss:Type="Number">-1.5</Data></Cell>
    <Cell><Data ss:Type="Number">31.2</Data></Cell>
    <Cell><Data ss:Type="Number">36.11</Data></Cell>
    <Cell ss:Index="9"><Data ss:Type="Number">303</Data></Cell>
   </Row>
   <Row>
    <Cell><Data ss:Type="DateTime">2014-11-24T10:14:03.000</Data></Cell>
    <Cell><Data ss:Type="Number">0.8</Data></Cell>
    <Cell><Data ss:Type="Number">-1.5</Data></Cell>
    <Cell><Data ss:Type="Number">31.2</Data></Cell>
    <Cell><Data ss:Type="Number">36.119999999999997</Data></Cell>
    <Cell ss:Index="9"><Data ss:Type="Number">304</Data></Cell>
   </Row>
   <Row>
    <Cell><Data ss:Type="DateTime">2014-11-24T10:14:04.000</Data></Cell>
    <Cell><Data ss:Type="Number">0.8</Data></Cell>
    <Cell><Data ss:Type="Number">-1.5</Data></Cell>
    <Cell><Data ss:Type="Number">31.6</Data></Cell>
    <Cell><Data ss:Type="Number">36.119999999999997</Data></Cell>
    <Cell ss:Index="9"><Data ss:Type="Number">305</Data></Cell>
   </Row>
   <Row>
    <Cell><Data ss:Type="DateTime">2014-11-24T10:14:05.000</Data></Cell>
    <Cell><Data ss:Type="Number">0.8</Data></Cell>
    <Cell><Data ss:Type="Number">-1.5</Data></Cell>
    <Cell><Data ss:Type="Number">31.5</Data></Cell>
    <Cell><Data ss:Type="Number">36.130000000000003</Data></Cell>
    <Cell ss:Index="9"><Data ss:Type="Number">306</Data></Cell>
   </Row>
   <Row>
    <Cell><Data ss:Type="DateTime">2014-11-24T10:14:06.000</Data></Cell>
    <Cell><Data ss:Type="Number">0.8</Data></Cell>
    <Cell><Data ss:Type="Number">-1.5</Data></Cell>
    <Cell><Data ss:Type="Number">31.6</Data></Cell>
    <Cell><Data ss:Type="Number">36.130000000000003</Data></Cell>
    <Cell ss:Index="9"><Data ss:Type="Number">307</Data></Cell>
   </Row>
   <Row>
    <Cell><Data ss:Type="DateTime">2014-11-24T10:14:07.000</Data></Cell>
    <Cell><Data ss:Type="Number">0.8</Data></Cell>
    <Cell><Data ss:Type="Number">-1.5</Data></Cell>
    <Cell><Data ss:Type="Number">31.6</Data></Cell>
    <Cell><Data ss:Type="Number">36.14</Data></Cell>
    <Cell ss:Index="9"><Data ss:Type="Number">308</Data></Cell>
   </Row>
   <Row>
    <Cell><Data ss:Type="DateTime">2014-11-24T10:14:08.000</Data></Cell>
    <Cell><Data ss:Type="Number">0.7</Data></Cell>
    <Cell><Data ss:Type="Number">-1.5</Data></Cell>
    <Cell><Data ss:Type="Number">31.6</Data></Cell>
    <Cell><Data ss:Type="Number">36.14</Data></Cell>
    <Cell ss:Index="9"><Data ss:Type="Number">309</Data></Cell>
   </Row>
   <Row>
    <Cell><Data ss:Type="DateTime">2014-11-24T10:14:09.000</Data></Cell>
    <Cell><Data ss:Type="Number">0.7</Data></Cell>
    <Cell><Data ss:Type="Number">-1.5</Data></Cell>
    <Cell><Data ss:Type="Number">31.7</Data></Cell>
    <Cell><Data ss:Type="Number">36.15</Data></Cell>
    <Cell ss:Index="9"><Data ss:Type="Number">310</Data></Cell>
   </Row>
   <Row>
    <Cell><Data ss:Type="DateTime">2014-11-24T10:14:10.000</Data></Cell>
    <Cell><Data ss:Type="Number">0.7</Data></Cell>
    <Cell><Data ss:Type="Number">-1.5</Data></Cell>
    <Cell><Data ss:Type="Number">31.9</Data></Cell>
    <Cell><Data ss:Type="Number">36.15</Data></Cell>
    <Cell ss:Index="9"><Data ss:Type="Number">311</Data></Cell>
   </Row>
   <Row>
    <Cell><Data ss:Type="DateTime">2014-11-24T10:14:11.000</Data></Cell>
    <Cell><Data ss:Type="Number">0.7</Data></Cell>
    <Cell><Data ss:Type="Number">-1.5</Data></Cell>
    <Cell><Data ss:Type="Number">32</Data></Cell>
    <Cell><Data ss:Type="Number">36.159999999999997</Data></Cell>
    <Cell ss:Index="9"><Data ss:Type="Number">312</Data></Cell>
   </Row>
   <Row>
    <Cell><Data ss:Type="DateTime">2014-11-24T10:14:12.000</Data></Cell>
    <Cell><Data ss:Type="Number">0.7</Data></Cell>
    <Cell><Data ss:Type="Number">-1.5</Data></Cell>
    <Cell><Data ss:Type="Number">31.5</Data></Cell>
    <Cell><Data ss:Type="Number">36.159999999999997</Data></Cell>
    <Cell ss:Index="9"><Data ss:Type="Number">313</Data></Cell>
   </Row>
   <Row>
    <Cell><Data ss:Type="DateTime">2014-11-24T10:14:13.000</Data></Cell>
    <Cell><Data ss:Type="Number">0.7</Data></Cell>
    <Cell><Data ss:Type="Number">-1.5</Data></Cell>
    <Cell><Data ss:Type="Number">31.5</Data></Cell>
    <Cell><Data ss:Type="Number">36.17</Data></Cell>
    <Cell ss:Index="9"><Data ss:Type="Number">314</Data></Cell>
   </Row>
   <Row>
    <Cell><Data ss:Type="DateTime">2014-11-24T10:14:14.000</Data></Cell>
    <Cell><Data ss:Type="Number">0.7</Data></Cell>
    <Cell><Data ss:Type="Number">-1.5</Data></Cell>
    <Cell><Data ss:Type="Number">31.4</Data></Cell>
    <Cell><Data ss:Type="Number">36.17</Data></Cell>
    <Cell ss:Index="9"><Data ss:Type="Number">315</Data></Cell>
   </Row>
   <Row>
    <Cell><Data ss:Type="DateTime">2014-11-24T10:14:15.000</Data></Cell>
    <Cell><Data ss:Type="Number">0.7</Data></Cell>
    <Cell><Data ss:Type="Number">-1.5</Data></Cell>
    <Cell><Data ss:Type="Number">31.1</Data></Cell>
    <Cell><Data ss:Type="Number">36.17</Data></Cell>
    <Cell ss:Index="9"><Data ss:Type="Number">316</Data></Cell>
   </Row>
   <Row>
    <Cell><Data ss:Type="DateTime">2014-11-24T10:14:16.000</Data></Cell>
    <Cell><Data ss:Type="Number">0.7</Data></Cell>
    <Cell><Data ss:Type="Number">-1.5</Data></Cell>
    <Cell><Data ss:Type="Number">31.1</Data></Cell>
    <Cell><Data ss:Type="Number">36.18</Data></Cell>
    <Cell ss:Index="9"><Data ss:Type="Number">317</Data></Cell>
   </Row>
   <Row>
    <Cell><Data ss:Type="DateTime">2014-11-24T10:14:17.000</Data></Cell>
    <Cell><Data ss:Type="Number">0.7</Data></Cell>
    <Cell><Data ss:Type="Number">-1.5</Data></Cell>
    <Cell><Data ss:Type="Number">31.1</Data></Cell>
    <Cell><Data ss:Type="Number">36.18</Data></Cell>
    <Cell ss:Index="9"><Data ss:Type="Number">318</Data></Cell>
   </Row>
   <Row>
    <Cell><Data ss:Type="DateTime">2014-11-24T10:14:18.000</Data></Cell>
    <Cell><Data ss:Type="Number">0.7</Data></Cell>
    <Cell><Data ss:Type="Number">-1.5</Data></Cell>
    <Cell><Data ss:Type="Number">31.1</Data></Cell>
    <Cell><Data ss:Type="Number">36.19</Data></Cell>
    <Cell ss:Index="9"><Data ss:Type="Number">319</Data></Cell>
   </Row>
   <Row>
    <Cell><Data ss:Type="DateTime">2014-11-24T10:14:19.000</Data></Cell>
    <Cell><Data ss:Type="Number">0.7</Data></Cell>
    <Cell><Data ss:Type="Number">-1.5</Data></Cell>
    <Cell><Data ss:Type="Number">31.2</Data></Cell>
    <Cell><Data ss:Type="Number">36.19</Data></Cell>
    <Cell ss:Index="9"><Data ss:Type="Number">320</Data></Cell>
   </Row>
   <Row>
    <Cell><Data ss:Type="DateTime">2014-11-24T10:14:20.000</Data></Cell>
    <Cell><Data ss:Type="Number">0.6</Data></Cell>
    <Cell><Data ss:Type="Number">-1.5</Data></Cell>
    <Cell><Data ss:Type="Number">31.7</Data></Cell>
    <Cell><Data ss:Type="Number">36.200000000000003</Data></Cell>
    <Cell ss:Index="9"><Data ss:Type="Number">321</Data></Cell>
   </Row>
   <Row>
    <Cell><Data ss:Type="DateTime">2014-11-24T10:14:21.000</Data></Cell>
    <Cell><Data ss:Type="Number">0.6</Data></Cell>
    <Cell><Data ss:Type="Number">-1.5</Data></Cell>
    <Cell><Data ss:Type="Number">31.7</Data></Cell>
    <Cell><Data ss:Type="Number">36.200000000000003</Data></Cell>
    <Cell ss:Index="9"><Data ss:Type="Number">322</Data></Cell>
   </Row>
   <Row>
    <Cell><Data ss:Type="DateTime">2014-11-24T10:14:22.000</Data></Cell>
    <Cell><Data ss:Type="Number">0.7</Data></Cell>
    <Cell><Data ss:Type="Number">-1.5</Data></Cell>
    <Cell><Data ss:Type="Number">31.3</Data></Cell>
    <Cell><Data ss:Type="Number">36.200000000000003</Data></Cell>
    <Cell ss:Index="9"><Data ss:Type="Number">323</Data></Cell>
   </Row>
   <Row>
    <Cell><Data ss:Type="DateTime">2014-11-24T10:14:23.000</Data></Cell>
    <Cell><Data ss:Type="Number">0.7</Data></Cell>
    <Cell><Data ss:Type="Number">-1.5</Data></Cell>
    <Cell><Data ss:Type="Number">31.3</Data></Cell>
    <Cell><Data ss:Type="Number">36.200000000000003</Data></Cell>
    <Cell ss:Index="9"><Data ss:Type="Number">324</Data></Cell>
   </Row>
   <Row>
    <Cell><Data ss:Type="DateTime">2014-11-24T10:14:24.000</Data></Cell>
    <Cell><Data ss:Type="Number">0.7</Data></Cell>
    <Cell><Data ss:Type="Number">-1.5</Data></Cell>
    <Cell><Data ss:Type="Number">31.3</Data></Cell>
    <Cell><Data ss:Type="Number">36.200000000000003</Data></Cell>
    <Cell ss:Index="9"><Data ss:Type="Number">325</Data></Cell>
   </Row>
   <Row>
    <Cell><Data ss:Type="DateTime">2014-11-24T10:14:25.000</Data></Cell>
    <Cell><Data ss:Type="Number">0.7</Data></Cell>
    <Cell><Data ss:Type="Number">-1.4</Data></Cell>
    <Cell><Data ss:Type="Number">31.3</Data></Cell>
    <Cell><Data ss:Type="Number">36.21</Data></Cell>
    <Cell ss:Index="9"><Data ss:Type="Number">326</Data></Cell>
   </Row>
   <Row>
    <Cell><Data ss:Type="DateTime">2014-11-24T10:14:26.000</Data></Cell>
    <Cell><Data ss:Type="Number">0.7</Data></Cell>
    <Cell><Data ss:Type="Number">-1.4</Data></Cell>
    <Cell><Data ss:Type="Number">31.3</Data></Cell>
    <Cell><Data ss:Type="Number">36.21</Data></Cell>
    <Cell ss:Index="9"><Data ss:Type="Number">327</Data></Cell>
   </Row>
   <Row>
    <Cell><Data ss:Type="DateTime">2014-11-24T10:14:27.000</Data></Cell>
    <Cell><Data ss:Type="Number">0.7</Data></Cell>
    <Cell><Data ss:Type="Number">-1.4</Data></Cell>
    <Cell><Data ss:Type="Number">31.4</Data></Cell>
    <Cell><Data ss:Type="Number">36.21</Data></Cell>
    <Cell ss:Index="9"><Data ss:Type="Number">328</Data></Cell>
   </Row>
   <Row>
    <Cell><Data ss:Type="DateTime">2014-11-24T10:14:28.000</Data></Cell>
    <Cell><Data ss:Type="Number">0.7</Data></Cell>
    <Cell><Data ss:Type="Number">-1.4</Data></Cell>
    <Cell><Data ss:Type="Number">31.4</Data></Cell>
    <Cell><Data ss:Type="Number">36.21</Data></Cell>
    <Cell ss:Index="9"><Data ss:Type="Number">329</Data></Cell>
   </Row>
   <Row>
    <Cell><Data ss:Type="DateTime">2014-11-24T10:14:29.000</Data></Cell>
    <Cell><Data ss:Type="Number">0.7</Data></Cell>
    <Cell><Data ss:Type="Number">-1.4</Data></Cell>
    <Cell><Data ss:Type="Number">31.2</Data></Cell>
    <Cell><Data ss:Type="Number">36.21</Data></Cell>
    <Cell ss:Index="9"><Data ss:Type="Number">330</Data></Cell>
   </Row>
   <Row>
    <Cell><Data ss:Type="DateTime">2014-11-24T10:14:30.000</Data></Cell>
    <Cell><Data ss:Type="Number">0.7</Data></Cell>
    <Cell><Data ss:Type="Number">-1.4</Data></Cell>
    <Cell><Data ss:Type="Number">31.2</Data></Cell>
    <Cell><Data ss:Type="Number">36.21</Data></Cell>
    <Cell ss:Index="9"><Data ss:Type="Number">331</Data></Cell>
   </Row>
   <Row>
    <Cell><Data ss:Type="DateTime">2014-11-24T10:14:31.000</Data></Cell>
    <Cell><Data ss:Type="Number">0.7</Data></Cell>
    <Cell><Data ss:Type="Number">-1.4</Data></Cell>
    <Cell><Data ss:Type="Number">31.1</Data></Cell>
    <Cell><Data ss:Type="Number">36.21</Data></Cell>
    <Cell ss:Index="9"><Data ss:Type="Number">332</Data></Cell>
   </Row>
   <Row>
    <Cell><Data ss:Type="DateTime">2014-11-24T10:14:32.000</Data></Cell>
    <Cell><Data ss:Type="Number">0.7</Data></Cell>
    <Cell><Data ss:Type="Number">-1.4</Data></Cell>
    <Cell><Data ss:Type="Number">31.2</Data></Cell>
    <Cell><Data ss:Type="Number">36.21</Data></Cell>
    <Cell ss:Index="9"><Data ss:Type="Number">333</Data></Cell>
   </Row>
   <Row>
    <Cell><Data ss:Type="DateTime">2014-11-24T10:14:33.000</Data></Cell>
    <Cell><Data ss:Type="Number">0.7</Data></Cell>
    <Cell><Data ss:Type="Number">-1.4</Data></Cell>
    <Cell><Data ss:Type="Number">31.2</Data></Cell>
    <Cell><Data ss:Type="Number">36.21</Data></Cell>
    <Cell ss:Index="9"><Data ss:Type="Number">334</Data></Cell>
   </Row>
   <Row>
    <Cell><Data ss:Type="DateTime">2014-11-24T10:14:34.000</Data></Cell>
    <Cell><Data ss:Type="Number">0.7</Data></Cell>
    <Cell><Data ss:Type="Number">-1.4</Data></Cell>
    <Cell><Data ss:Type="Number">31.7</Data></Cell>
    <Cell><Data ss:Type="Number">36.22</Data></Cell>
    <Cell ss:Index="9"><Data ss:Type="Number">335</Data></Cell>
   </Row>
   <Row>
    <Cell><Data ss:Type="DateTime">2014-11-24T10:14:35.000</Data></Cell>
    <Cell><Data ss:Type="Number">0.7</Data></Cell>
    <Cell><Data ss:Type="Number">-1.4</Data></Cell>
    <Cell><Data ss:Type="Number">31.7</Data></Cell>
    <Cell><Data ss:Type="Number">36.22</Data></Cell>
    <Cell ss:Index="9"><Data ss:Type="Number">336</Data></Cell>
   </Row>
   <Row>
    <Cell><Data ss:Type="DateTime">2014-11-24T10:14:36.000</Data></Cell>
    <Cell><Data ss:Type="Number">0.7</Data></Cell>
    <Cell><Data ss:Type="Number">-1.4</Data></Cell>
    <Cell><Data ss:Type="Number">31.7</Data></Cell>
    <Cell><Data ss:Type="Number">36.22</Data></Cell>
    <Cell ss:Index="9"><Data ss:Type="Number">337</Data></Cell>
   </Row>
   <Row>
    <Cell><Data ss:Type="DateTime">2014-11-24T10:14:37.000</Data></Cell>
    <Cell><Data ss:Type="Number">0.7</Data></Cell>
    <Cell><Data ss:Type="Number">-1.4</Data></Cell>
    <Cell><Data ss:Type="Number">31.7</Data></Cell>
    <Cell><Data ss:Type="Number">36.22</Data></Cell>
    <Cell ss:Index="9"><Data ss:Type="Number">338</Data></Cell>
   </Row>
   <Row>
    <Cell><Data ss:Type="DateTime">2014-11-24T10:14:38.000</Data></Cell>
    <Cell><Data ss:Type="Number">0.7</Data></Cell>
    <Cell><Data ss:Type="Number">-1.4</Data></Cell>
    <Cell><Data ss:Type="Number">31.7</Data></Cell>
    <Cell><Data ss:Type="Number">36.22</Data></Cell>
    <Cell ss:Index="9"><Data ss:Type="Number">339</Data></Cell>
   </Row>
   <Row>
    <Cell><Data ss:Type="DateTime">2014-11-24T10:14:39.000</Data></Cell>
    <Cell><Data ss:Type="Number">0.7</Data></Cell>
    <Cell><Data ss:Type="Number">-1.4</Data></Cell>
    <Cell><Data ss:Type="Number">32</Data></Cell>
    <Cell><Data ss:Type="Number">36.22</Data></Cell>
    <Cell ss:Index="9"><Data ss:Type="Number">340</Data></Cell>
   </Row>
   <Row>
    <Cell><Data ss:Type="DateTime">2014-11-24T10:14:40.000</Data></Cell>
    <Cell><Data ss:Type="Number">0.7</Data></Cell>
    <Cell><Data ss:Type="Number">-1.4</Data></Cell>
    <Cell><Data ss:Type="Number">32</Data></Cell>
    <Cell><Data ss:Type="Number">36.22</Data></Cell>
    <Cell ss:Index="9"><Data ss:Type="Number">341</Data></Cell>
   </Row>
   <Row>
    <Cell><Data ss:Type="DateTime">2014-11-24T10:14:41.000</Data></Cell>
    <Cell><Data ss:Type="Number">0.7</Data></Cell>
    <Cell><Data ss:Type="Number">-1.4</Data></Cell>
    <Cell><Data ss:Type="Number">31.9</Data></Cell>
    <Cell><Data ss:Type="Number">36.22</Data></Cell>
    <Cell ss:Index="9"><Data ss:Type="Number">342</Data></Cell>
   </Row>
   <Row>
    <Cell><Data ss:Type="DateTime">2014-11-24T10:14:42.000</Data></Cell>
    <Cell><Data ss:Type="Number">0.7</Data></Cell>
    <Cell><Data ss:Type="Number">-1.4</Data></Cell>
    <Cell><Data ss:Type="Number">31.8</Data></Cell>
    <Cell><Data ss:Type="Number">36.22</Data></Cell>
    <Cell ss:Index="9"><Data ss:Type="Number">343</Data></Cell>
   </Row>
   <Row>
    <Cell><Data ss:Type="DateTime">2014-11-24T10:14:43.000</Data></Cell>
    <Cell><Data ss:Type="Number">0.7</Data></Cell>
    <Cell><Data ss:Type="Number">-1.4</Data></Cell>
    <Cell><Data ss:Type="Number">31.7</Data></Cell>
    <Cell><Data ss:Type="Number">36.22</Data></Cell>
    <Cell ss:Index="9"><Data ss:Type="Number">344</Data></Cell>
   </Row>
   <Row>
    <Cell><Data ss:Type="DateTime">2014-11-24T10:14:44.000</Data></Cell>
    <Cell><Data ss:Type="Number">0.7</Data></Cell>
    <Cell><Data ss:Type="Number">-1.4</Data></Cell>
    <Cell><Data ss:Type="Number">31.7</Data></Cell>
    <Cell><Data ss:Type="Number">36.22</Data></Cell>
    <Cell ss:Index="9"><Data ss:Type="Number">345</Data></Cell>
   </Row>
   <Row>
    <Cell><Data ss:Type="DateTime">2014-11-24T10:14:45.000</Data></Cell>
    <Cell><Data ss:Type="Number">0.7</Data></Cell>
    <Cell><Data ss:Type="Number">-1.3</Data></Cell>
    <Cell><Data ss:Type="Number">31.3</Data></Cell>
    <Cell><Data ss:Type="Number">36.22</Data></Cell>
    <Cell ss:Index="9"><Data ss:Type="Number">346</Data></Cell>
   </Row>
   <Row>
    <Cell><Data ss:Type="DateTime">2014-11-24T10:14:46.000</Data></Cell>
    <Cell><Data ss:Type="Number">0.7</Data></Cell>
    <Cell><Data ss:Type="Number">-1.3</Data></Cell>
    <Cell><Data ss:Type="Number">31.3</Data></Cell>
    <Cell><Data ss:Type="Number">36.22</Data></Cell>
    <Cell ss:Index="9"><Data ss:Type="Number">347</Data></Cell>
   </Row>
   <Row>
    <Cell><Data ss:Type="DateTime">2014-11-24T10:14:47.000</Data></Cell>
    <Cell><Data ss:Type="Number">0.7</Data></Cell>
    <Cell><Data ss:Type="Number">-1.4</Data></Cell>
    <Cell><Data ss:Type="Number">31.3</Data></Cell>
    <Cell><Data ss:Type="Number">36.22</Data></Cell>
    <Cell ss:Index="9"><Data ss:Type="Number">348</Data></Cell>
   </Row>
   <Row>
    <Cell><Data ss:Type="DateTime">2014-11-24T10:14:48.000</Data></Cell>
    <Cell><Data ss:Type="Number">0.8</Data></Cell>
    <Cell><Data ss:Type="Number">-1.4</Data></Cell>
    <Cell><Data ss:Type="Number">31.3</Data></Cell>
    <Cell><Data ss:Type="Number">36.22</Data></Cell>
    <Cell ss:Index="9"><Data ss:Type="Number">349</Data></Cell>
   </Row>
   <Row>
    <Cell><Data ss:Type="DateTime">2014-11-24T10:14:49.000</Data></Cell>
    <Cell><Data ss:Type="Number">0.8</Data></Cell>
    <Cell><Data ss:Type="Number">-1.4</Data></Cell>
    <Cell><Data ss:Type="Number">31.3</Data></Cell>
    <Cell><Data ss:Type="Number">36.22</Data></Cell>
    <Cell ss:Index="9"><Data ss:Type="Number">350</Data></Cell>
   </Row>
   <Row>
    <Cell><Data ss:Type="DateTime">2014-11-24T10:14:50.000</Data></Cell>
    <Cell><Data ss:Type="Number">0.8</Data></Cell>
    <Cell><Data ss:Type="Number">-1.4</Data></Cell>
    <Cell><Data ss:Type="Number">31.3</Data></Cell>
    <Cell><Data ss:Type="Number">36.22</Data></Cell>
    <Cell ss:Index="9"><Data ss:Type="Number">351</Data></Cell>
   </Row>
   <Row>
    <Cell><Data ss:Type="DateTime">2014-11-24T10:14:51.000</Data></Cell>
    <Cell><Data ss:Type="Number">0.8</Data></Cell>
    <Cell><Data ss:Type="Number">-1.4</Data></Cell>
    <Cell><Data ss:Type="Number">31.3</Data></Cell>
    <Cell><Data ss:Type="Number">36.22</Data></Cell>
    <Cell ss:Index="9"><Data ss:Type="Number">352</Data></Cell>
   </Row>
   <Row>
    <Cell><Data ss:Type="DateTime">2014-11-24T10:14:52.000</Data></Cell>
    <Cell><Data ss:Type="Number">0.8</Data></Cell>
    <Cell><Data ss:Type="Number">-1.4</Data></Cell>
    <Cell><Data ss:Type="Number">31.5</Data></Cell>
    <Cell><Data ss:Type="Number">36.22</Data></Cell>
    <Cell ss:Index="9"><Data ss:Type="Number">353</Data></Cell>
   </Row>
   <Row>
    <Cell><Data ss:Type="DateTime">2014-11-24T10:14:53.000</Data></Cell>
    <Cell><Data ss:Type="Number">0.8</Data></Cell>
    <Cell><Data ss:Type="Number">-1.4</Data></Cell>
    <Cell><Data ss:Type="Number">31.5</Data></Cell>
    <Cell><Data ss:Type="Number">36.22</Data></Cell>
    <Cell ss:Index="9"><Data ss:Type="Number">354</Data></Cell>
   </Row>
   <Row>
    <Cell><Data ss:Type="DateTime">2014-11-24T10:14:54.000</Data></Cell>
    <Cell><Data ss:Type="Number">0.8</Data></Cell>
    <Cell><Data ss:Type="Number">-1.4</Data></Cell>
    <Cell><Data ss:Type="Number">31.6</Data></Cell>
    <Cell><Data ss:Type="Number">36.22</Data></Cell>
    <Cell ss:Index="9"><Data ss:Type="Number">355</Data></Cell>
   </Row>
   <Row>
    <Cell><Data ss:Type="DateTime">2014-11-24T10:14:55.000</Data></Cell>
    <Cell><Data ss:Type="Number">0.8</Data></Cell>
    <Cell><Data ss:Type="Number">-1.3</Data></Cell>
    <Cell><Data ss:Type="Number">31.7</Data></Cell>
    <Cell><Data ss:Type="Number">36.22</Data></Cell>
    <Cell ss:Index="9"><Data ss:Type="Number">356</Data></Cell>
   </Row>
   <Row>
    <Cell><Data ss:Type="DateTime">2014-11-24T10:14:56.000</Data></Cell>
    <Cell><Data ss:Type="Number">0.8</Data></Cell>
    <Cell><Data ss:Type="Number">-1.4</Data></Cell>
    <Cell><Data ss:Type="Number">31.7</Data></Cell>
    <Cell><Data ss:Type="Number">36.22</Data></Cell>
    <Cell ss:Index="9"><Data ss:Type="Number">357</Data></Cell>
   </Row>
   <Row>
    <Cell><Data ss:Type="DateTime">2014-11-24T10:14:57.000</Data></Cell>
    <Cell><Data ss:Type="Number">0.9</Data></Cell>
    <Cell><Data ss:Type="Number">-1.4</Data></Cell>
    <Cell><Data ss:Type="Number">32.200000000000003</Data></Cell>
    <Cell><Data ss:Type="Number">36.22</Data></Cell>
    <Cell ss:Index="9"><Data ss:Type="Number">358</Data></Cell>
   </Row>
   <Row>
    <Cell><Data ss:Type="DateTime">2014-11-24T10:14:58.000</Data></Cell>
    <Cell><Data ss:Type="Number">0.9</Data></Cell>
    <Cell><Data ss:Type="Number">-1.4</Data></Cell>
    <Cell><Data ss:Type="Number">32.200000000000003</Data></Cell>
    <Cell><Data ss:Type="Number">36.22</Data></Cell>
    <Cell ss:Index="9"><Data ss:Type="Number">359</Data></Cell>
   </Row>
   <Row>
    <Cell><Data ss:Type="DateTime">2014-11-24T10:14:59.000</Data></Cell>
    <Cell><Data ss:Type="Number">0.9</Data></Cell>
    <Cell><Data ss:Type="Number">-1.4</Data></Cell>
    <Cell><Data ss:Type="Number">32.200000000000003</Data></Cell>
    <Cell><Data ss:Type="Number">36.22</Data></Cell>
    <Cell ss:Index="9"><Data ss:Type="Number">360</Data></Cell>
   </Row>
   <Row>
    <Cell><Data ss:Type="DateTime">2014-11-24T10:15:00.000</Data></Cell>
    <Cell><Data ss:Type="Number">0.9</Data></Cell>
    <Cell><Data ss:Type="Number">-1.4</Data></Cell>
    <Cell><Data ss:Type="Number">32.1</Data></Cell>
    <Cell><Data ss:Type="Number">36.22</Data></Cell>
    <Cell ss:Index="9"><Data ss:Type="Number">361</Data></Cell>
   </Row>
   <Row>
    <Cell><Data ss:Type="DateTime">2014-11-24T10:15:01.000</Data></Cell>
    <Cell><Data ss:Type="Number">0.9</Data></Cell>
    <Cell><Data ss:Type="Number">-1.3</Data></Cell>
    <Cell><Data ss:Type="Number">32.1</Data></Cell>
    <Cell><Data ss:Type="Number">36.21</Data></Cell>
    <Cell ss:Index="9"><Data ss:Type="Number">362</Data></Cell>
   </Row>
   <Row>
    <Cell><Data ss:Type="DateTime">2014-11-24T10:15:02.000</Data></Cell>
    <Cell><Data ss:Type="Number">0.9</Data></Cell>
    <Cell><Data ss:Type="Number">-1.3</Data></Cell>
    <Cell><Data ss:Type="Number">32.299999999999997</Data></Cell>
    <Cell><Data ss:Type="Number">36.21</Data></Cell>
    <Cell ss:Index="9"><Data ss:Type="Number">363</Data></Cell>
   </Row>
   <Row>
    <Cell><Data ss:Type="DateTime">2014-11-24T10:15:03.000</Data></Cell>
    <Cell><Data ss:Type="Number">1</Data></Cell>
    <Cell><Data ss:Type="Number">-1.3</Data></Cell>
    <Cell><Data ss:Type="Number">32.5</Data></Cell>
    <Cell><Data ss:Type="Number">36.21</Data></Cell>
    <Cell ss:Index="9"><Data ss:Type="Number">364</Data></Cell>
   </Row>
   <Row>
    <Cell><Data ss:Type="DateTime">2014-11-24T10:15:04.000</Data></Cell>
    <Cell><Data ss:Type="Number">1</Data></Cell>
    <Cell><Data ss:Type="Number">-1.3</Data></Cell>
    <Cell><Data ss:Type="Number">32.5</Data></Cell>
    <Cell><Data ss:Type="Number">36.22</Data></Cell>
    <Cell ss:Index="9"><Data ss:Type="Number">365</Data></Cell>
   </Row>
   <Row>
    <Cell><Data ss:Type="DateTime">2014-11-24T10:15:05.000</Data></Cell>
    <Cell><Data ss:Type="Number">1</Data></Cell>
    <Cell><Data ss:Type="Number">-1.3</Data></Cell>
    <Cell><Data ss:Type="Number">32.5</Data></Cell>
    <Cell><Data ss:Type="Number">36.22</Data></Cell>
    <Cell ss:Index="9"><Data ss:Type="Number">366</Data></Cell>
   </Row>
   <Row>
    <Cell><Data ss:Type="DateTime">2014-11-24T10:15:06.000</Data></Cell>
    <Cell><Data ss:Type="Number">1</Data></Cell>
    <Cell><Data ss:Type="Number">-1.3</Data></Cell>
    <Cell><Data ss:Type="Number">32.5</Data></Cell>
    <Cell><Data ss:Type="Number">36.22</Data></Cell>
    <Cell ss:Index="9"><Data ss:Type="Number">367</Data></Cell>
   </Row>
   <Row>
    <Cell><Data ss:Type="DateTime">2014-11-24T10:15:07.000</Data></Cell>
    <Cell><Data ss:Type="Number">1</Data></Cell>
    <Cell><Data ss:Type="Number">-1.3</Data></Cell>
    <Cell><Data ss:Type="Number">32.5</Data></Cell>
    <Cell><Data ss:Type="Number">36.229999999999997</Data></Cell>
    <Cell ss:Index="9"><Data ss:Type="Number">368</Data></Cell>
   </Row>
   <Row>
    <Cell><Data ss:Type="DateTime">2014-11-24T10:15:08.000</Data></Cell>
    <Cell><Data ss:Type="Number">1</Data></Cell>
    <Cell><Data ss:Type="Number">-1.3</Data></Cell>
    <Cell><Data ss:Type="Number">32.6</Data></Cell>
    <Cell><Data ss:Type="Number">36.229999999999997</Data></Cell>
    <Cell ss:Index="9"><Data ss:Type="Number">369</Data></Cell>
   </Row>
   <Row>
    <Cell><Data ss:Type="DateTime">2014-11-24T10:15:09.000</Data></Cell>
    <Cell><Data ss:Type="Number">1</Data></Cell>
    <Cell><Data ss:Type="Number">-1.3</Data></Cell>
    <Cell><Data ss:Type="Number">32.6</Data></Cell>
    <Cell><Data ss:Type="Number">36.24</Data></Cell>
    <Cell ss:Index="9"><Data ss:Type="Number">370</Data></Cell>
   </Row>
   <Row>
    <Cell><Data ss:Type="DateTime">2014-11-24T10:15:10.000</Data></Cell>
    <Cell><Data ss:Type="Number">1</Data></Cell>
    <Cell><Data ss:Type="Number">-1.3</Data></Cell>
    <Cell><Data ss:Type="Number">32.700000000000003</Data></Cell>
    <Cell><Data ss:Type="Number">36.24</Data></Cell>
    <Cell ss:Index="9"><Data ss:Type="Number">371</Data></Cell>
   </Row>
   <Row>
    <Cell><Data ss:Type="DateTime">2014-11-24T10:15:11.000</Data></Cell>
    <Cell><Data ss:Type="Number">1</Data></Cell>
    <Cell><Data ss:Type="Number">-1.3</Data></Cell>
    <Cell><Data ss:Type="Number">32.4</Data></Cell>
    <Cell><Data ss:Type="Number">36.24</Data></Cell>
    <Cell ss:Index="9"><Data ss:Type="Number">372</Data></Cell>
   </Row>
   <Row>
    <Cell><Data ss:Type="DateTime">2014-11-24T10:15:12.000</Data></Cell>
    <Cell><Data ss:Type="Number">1</Data></Cell>
    <Cell><Data ss:Type="Number">-1.3</Data></Cell>
    <Cell><Data ss:Type="Number">32.4</Data></Cell>
    <Cell><Data ss:Type="Number">36.25</Data></Cell>
    <Cell ss:Index="9"><Data ss:Type="Number">373</Data></Cell>
   </Row>
   <Row>
    <Cell><Data ss:Type="DateTime">2014-11-24T10:15:13.000</Data></Cell>
    <Cell><Data ss:Type="Number">1</Data></Cell>
    <Cell><Data ss:Type="Number">-1.3</Data></Cell>
    <Cell><Data ss:Type="Number">32.299999999999997</Data></Cell>
    <Cell><Data ss:Type="Number">36.25</Data></Cell>
    <Cell ss:Index="9"><Data ss:Type="Number">374</Data></Cell>
   </Row>
   <Row>
    <Cell><Data ss:Type="DateTime">2014-11-24T10:15:14.000</Data></Cell>
    <Cell><Data ss:Type="Number">1</Data></Cell>
    <Cell><Data ss:Type="Number">-1.3</Data></Cell>
    <Cell><Data ss:Type="Number">32.299999999999997</Data></Cell>
    <Cell><Data ss:Type="Number">36.25</Data></Cell>
    <Cell ss:Index="9"><Data ss:Type="Number">375</Data></Cell>
   </Row>
   <Row>
    <Cell><Data ss:Type="DateTime">2014-11-24T10:15:15.000</Data></Cell>
    <Cell><Data ss:Type="Number">1</Data></Cell>
    <Cell><Data ss:Type="Number">-1.3</Data></Cell>
    <Cell><Data ss:Type="Number">32.5</Data></Cell>
    <Cell><Data ss:Type="Number">36.25</Data></Cell>
    <Cell ss:Index="9"><Data ss:Type="Number">376</Data></Cell>
   </Row>
   <Row>
    <Cell><Data ss:Type="DateTime">2014-11-24T10:15:16.000</Data></Cell>
    <Cell><Data ss:Type="Number">1</Data></Cell>
    <Cell><Data ss:Type="Number">-1.3</Data></Cell>
    <Cell><Data ss:Type="Number">32.5</Data></Cell>
    <Cell><Data ss:Type="Number">36.25</Data></Cell>
    <Cell ss:Index="9"><Data ss:Type="Number">377</Data></Cell>
   </Row>
   <Row>
    <Cell><Data ss:Type="DateTime">2014-11-24T10:15:17.000</Data></Cell>
    <Cell><Data ss:Type="Number">1</Data></Cell>
    <Cell><Data ss:Type="Number">-1.3</Data></Cell>
    <Cell><Data ss:Type="Number">32.5</Data></Cell>
    <Cell><Data ss:Type="Number">36.26</Data></Cell>
    <Cell ss:Index="9"><Data ss:Type="Number">378</Data></Cell>
   </Row>
   <Row>
    <Cell><Data ss:Type="DateTime">2014-11-24T10:15:18.000</Data></Cell>
    <Cell><Data ss:Type="Number">1</Data></Cell>
    <Cell><Data ss:Type="Number">-1.3</Data></Cell>
    <Cell><Data ss:Type="Number">32.5</Data></Cell>
    <Cell><Data ss:Type="Number">36.26</Data></Cell>
    <Cell ss:Index="9"><Data ss:Type="Number">379</Data></Cell>
   </Row>
   <Row>
    <Cell><Data ss:Type="DateTime">2014-11-24T10:15:19.000</Data></Cell>
    <Cell><Data ss:Type="Number">1.1000000000000001</Data></Cell>
    <Cell><Data ss:Type="Number">-1.3</Data></Cell>
    <Cell><Data ss:Type="Number">32.5</Data></Cell>
    <Cell><Data ss:Type="Number">36.26</Data></Cell>
    <Cell ss:Index="9"><Data ss:Type="Number">380</Data></Cell>
   </Row>
   <Row>
    <Cell><Data ss:Type="DateTime">2014-11-24T10:15:20.000</Data></Cell>
    <Cell><Data ss:Type="Number">1.1000000000000001</Data></Cell>
    <Cell><Data ss:Type="Number">-1.2</Data></Cell>
    <Cell><Data ss:Type="Number">32.4</Data></Cell>
    <Cell><Data ss:Type="Number">36.270000000000003</Data></Cell>
    <Cell ss:Index="9"><Data ss:Type="Number">381</Data></Cell>
   </Row>
   <Row>
    <Cell><Data ss:Type="DateTime">2014-11-24T10:15:21.000</Data></Cell>
    <Cell><Data ss:Type="Number">1.1000000000000001</Data></Cell>
    <Cell><Data ss:Type="Number">-1.2</Data></Cell>
    <Cell><Data ss:Type="Number">32.200000000000003</Data></Cell>
    <Cell><Data ss:Type="Number">36.270000000000003</Data></Cell>
    <Cell ss:Index="9"><Data ss:Type="Number">382</Data></Cell>
   </Row>
   <Row>
    <Cell><Data ss:Type="DateTime">2014-11-24T10:15:22.000</Data></Cell>
    <Cell><Data ss:Type="Number">1.1000000000000001</Data></Cell>
    <Cell><Data ss:Type="Number">-1.2</Data></Cell>
    <Cell><Data ss:Type="Number">32.200000000000003</Data></Cell>
    <Cell><Data ss:Type="Number">36.28</Data></Cell>
    <Cell ss:Index="9"><Data ss:Type="Number">383</Data></Cell>
   </Row>
   <Row>
    <Cell><Data ss:Type="DateTime">2014-11-24T10:15:23.000</Data></Cell>
    <Cell><Data ss:Type="Number">1.1000000000000001</Data></Cell>
    <Cell><Data ss:Type="Number">-1.2</Data></Cell>
    <Cell><Data ss:Type="Number">32.200000000000003</Data></Cell>
    <Cell><Data ss:Type="Number">36.28</Data></Cell>
    <Cell ss:Index="9"><Data ss:Type="Number">384</Data></Cell>
   </Row>
   <Row>
    <Cell><Data ss:Type="DateTime">2014-11-24T10:15:24.000</Data></Cell>
    <Cell><Data ss:Type="Number">1.1000000000000001</Data></Cell>
    <Cell><Data ss:Type="Number">-1.2</Data></Cell>
    <Cell><Data ss:Type="Number">32</Data></Cell>
    <Cell><Data ss:Type="Number">36.28</Data></Cell>
    <Cell ss:Index="9"><Data ss:Type="Number">385</Data></Cell>
   </Row>
   <Row>
    <Cell><Data ss:Type="DateTime">2014-11-24T10:15:25.000</Data></Cell>
    <Cell><Data ss:Type="Number">1</Data></Cell>
    <Cell><Data ss:Type="Number">-1.2</Data></Cell>
    <Cell><Data ss:Type="Number">32.1</Data></Cell>
    <Cell><Data ss:Type="Number">36.28</Data></Cell>
    <Cell ss:Index="9"><Data ss:Type="Number">386</Data></Cell>
   </Row>
   <Row>
    <Cell><Data ss:Type="DateTime">2014-11-24T10:15:26.000</Data></Cell>
    <Cell><Data ss:Type="Number">1</Data></Cell>
    <Cell><Data ss:Type="Number">-1.2</Data></Cell>
    <Cell><Data ss:Type="Number">32.4</Data></Cell>
    <Cell><Data ss:Type="Number">36.28</Data></Cell>
    <Cell ss:Index="9"><Data ss:Type="Number">387</Data></Cell>
   </Row>
   <Row>
    <Cell><Data ss:Type="DateTime">2014-11-24T10:15:27.000</Data></Cell>
    <Cell><Data ss:Type="Number">1</Data></Cell>
    <Cell><Data ss:Type="Number">-1.2</Data></Cell>
    <Cell><Data ss:Type="Number">32.4</Data></Cell>
    <Cell><Data ss:Type="Number">36.28</Data></Cell>
    <Cell ss:Index="9"><Data ss:Type="Number">388</Data></Cell>
   </Row>
   <Row>
    <Cell><Data ss:Type="DateTime">2014-11-24T10:15:28.000</Data></Cell>
    <Cell><Data ss:Type="Number">1</Data></Cell>
    <Cell><Data ss:Type="Number">-1.2</Data></Cell>
    <Cell><Data ss:Type="Number">31.8</Data></Cell>
    <Cell><Data ss:Type="Number">36.29</Data></Cell>
    <Cell ss:Index="9"><Data ss:Type="Number">389</Data></Cell>
   </Row>
   <Row>
    <Cell><Data ss:Type="DateTime">2014-11-24T10:15:29.000</Data></Cell>
    <Cell><Data ss:Type="Number">1</Data></Cell>
    <Cell><Data ss:Type="Number">-1.1000000000000001</Data></Cell>
    <Cell><Data ss:Type="Number">31.8</Data></Cell>
    <Cell><Data ss:Type="Number">36.29</Data></Cell>
    <Cell ss:Index="9"><Data ss:Type="Number">390</Data></Cell>
   </Row>
   <Row>
    <Cell><Data ss:Type="DateTime">2014-11-24T10:15:30.000</Data></Cell>
    <Cell><Data ss:Type="Number">1</Data></Cell>
    <Cell><Data ss:Type="Number">-1.1000000000000001</Data></Cell>
    <Cell><Data ss:Type="Number">31.7</Data></Cell>
    <Cell><Data ss:Type="Number">36.29</Data></Cell>
    <Cell ss:Index="9"><Data ss:Type="Number">391</Data></Cell>
   </Row>
   <Row>
    <Cell><Data ss:Type="DateTime">2014-11-24T10:15:31.000</Data></Cell>
    <Cell><Data ss:Type="Number">1</Data></Cell>
    <Cell><Data ss:Type="Number">-1.1000000000000001</Data></Cell>
    <Cell><Data ss:Type="Number">31.5</Data></Cell>
    <Cell><Data ss:Type="Number">36.29</Data></Cell>
    <Cell ss:Index="9"><Data ss:Type="Number">392</Data></Cell>
   </Row>
   <Row>
    <Cell><Data ss:Type="DateTime">2014-11-24T10:15:32.000</Data></Cell>
    <Cell><Data ss:Type="Number">1</Data></Cell>
    <Cell><Data ss:Type="Number">-1.1000000000000001</Data></Cell>
    <Cell><Data ss:Type="Number">31.5</Data></Cell>
    <Cell><Data ss:Type="Number">36.28</Data></Cell>
    <Cell ss:Index="9"><Data ss:Type="Number">393</Data></Cell>
   </Row>
   <Row>
    <Cell><Data ss:Type="DateTime">2014-11-24T10:15:33.000</Data></Cell>
    <Cell><Data ss:Type="Number">1</Data></Cell>
    <Cell><Data ss:Type="Number">-1.1000000000000001</Data></Cell>
    <Cell><Data ss:Type="Number">31.5</Data></Cell>
    <Cell><Data ss:Type="Number">36.28</Data></Cell>
    <Cell ss:Index="9"><Data ss:Type="Number">394</Data></Cell>
   </Row>
   <Row>
    <Cell><Data ss:Type="DateTime">2014-11-24T10:15:34.000</Data></Cell>
    <Cell><Data ss:Type="Number">1</Data></Cell>
    <Cell><Data ss:Type="Number">-1.1000000000000001</Data></Cell>
    <Cell><Data ss:Type="Number">31.5</Data></Cell>
    <Cell><Data ss:Type="Number">36.28</Data></Cell>
    <Cell ss:Index="9"><Data ss:Type="Number">395</Data></Cell>
   </Row>
   <Row>
    <Cell><Data ss:Type="DateTime">2014-11-24T10:15:35.000</Data></Cell>
    <Cell><Data ss:Type="Number">1.1000000000000001</Data></Cell>
    <Cell><Data ss:Type="Number">-1.1000000000000001</Data></Cell>
    <Cell><Data ss:Type="Number">31.7</Data></Cell>
    <Cell><Data ss:Type="Number">36.28</Data></Cell>
    <Cell ss:Index="9"><Data ss:Type="Number">396</Data></Cell>
   </Row>
   <Row>
    <Cell><Data ss:Type="DateTime">2014-11-24T10:15:36.000</Data></Cell>
    <Cell><Data ss:Type="Number">1.1000000000000001</Data></Cell>
    <Cell><Data ss:Type="Number">-1.1000000000000001</Data></Cell>
    <Cell><Data ss:Type="Number">32.1</Data></Cell>
    <Cell><Data ss:Type="Number">36.29</Data></Cell>
    <Cell ss:Index="9"><Data ss:Type="Number">397</Data></Cell>
   </Row>
   <Row>
    <Cell><Data ss:Type="DateTime">2014-11-24T10:15:37.000</Data></Cell>
    <Cell><Data ss:Type="Number">1.1000000000000001</Data></Cell>
    <Cell><Data ss:Type="Number">-1</Data></Cell>
    <Cell><Data ss:Type="Number">32.1</Data></Cell>
    <Cell><Data ss:Type="Number">36.29</Data></Cell>
    <Cell ss:Index="9"><Data ss:Type="Number">398</Data></Cell>
   </Row>
   <Row>
    <Cell><Data ss:Type="DateTime">2014-11-24T10:15:38.000</Data></Cell>
    <Cell><Data ss:Type="Number">1.2</Data></Cell>
    <Cell><Data ss:Type="Number">-1</Data></Cell>
    <Cell><Data ss:Type="Number">31.7</Data></Cell>
    <Cell><Data ss:Type="Number">36.299999999999997</Data></Cell>
    <Cell ss:Index="9"><Data ss:Type="Number">399</Data></Cell>
   </Row>
   <Row>
    <Cell><Data ss:Type="DateTime">2014-11-24T10:15:39.000</Data></Cell>
    <Cell><Data ss:Type="Number">1.4</Data></Cell>
    <Cell><Data ss:Type="Number">-1</Data></Cell>
    <Cell><Data ss:Type="Number">31.7</Data></Cell>
    <Cell><Data ss:Type="Number">36.31</Data></Cell>
    <Cell ss:Index="9"><Data ss:Type="Number">400</Data></Cell>
   </Row>
   <Row>
    <Cell><Data ss:Type="DateTime">2014-11-24T10:15:40.000</Data></Cell>
    <Cell><Data ss:Type="Number">1.6</Data></Cell>
    <Cell><Data ss:Type="Number">-1</Data></Cell>
    <Cell><Data ss:Type="Number">31.5</Data></Cell>
    <Cell><Data ss:Type="Number">36.31</Data></Cell>
    <Cell ss:Index="9"><Data ss:Type="Number">401</Data></Cell>
   </Row>
   <Row>
    <Cell><Data ss:Type="DateTime">2014-11-24T10:15:41.000</Data></Cell>
    <Cell><Data ss:Type="Number">1.8</Data></Cell>
    <Cell><Data ss:Type="Number">-0.8</Data></Cell>
    <Cell><Data ss:Type="Number">31.5</Data></Cell>
    <Cell><Data ss:Type="Number">36.31</Data></Cell>
    <Cell ss:Index="9"><Data ss:Type="Number">402</Data></Cell>
   </Row>
   <Row>
    <Cell><Data ss:Type="DateTime">2014-11-24T10:15:42.000</Data></Cell>
    <Cell><Data ss:Type="Number">1.9</Data></Cell>
    <Cell><Data ss:Type="Number">-0.8</Data></Cell>
    <Cell><Data ss:Type="Number">31.5</Data></Cell>
    <Cell><Data ss:Type="Number">36.32</Data></Cell>
    <Cell ss:Index="9"><Data ss:Type="Number">403</Data></Cell>
   </Row>
   <Row>
    <Cell><Data ss:Type="DateTime">2014-11-24T10:15:43.000</Data></Cell>
    <Cell><Data ss:Type="Number">2.4</Data></Cell>
    <Cell><Data ss:Type="Number">-0.8</Data></Cell>
    <Cell><Data ss:Type="Number">31.8</Data></Cell>
    <Cell><Data ss:Type="Number">36.32</Data></Cell>
    <Cell ss:Index="9"><Data ss:Type="Number">404</Data></Cell>
   </Row>
   <Row>
    <Cell><Data ss:Type="DateTime">2014-11-24T10:15:44.000</Data></Cell>
    <Cell><Data ss:Type="Number">2.9</Data></Cell>
    <Cell><Data ss:Type="Number">-0.8</Data></Cell>
    <Cell><Data ss:Type="Number">32</Data></Cell>
    <Cell><Data ss:Type="Number">36.32</Data></Cell>
    <Cell ss:Index="9"><Data ss:Type="Number">405</Data></Cell>
   </Row>
   <Row>
    <Cell><Data ss:Type="DateTime">2014-11-24T10:15:45.000</Data></Cell>
    <Cell><Data ss:Type="Number">3.7</Data></Cell>
    <Cell><Data ss:Type="Number">-0.8</Data></Cell>
    <Cell><Data ss:Type="Number">32</Data></Cell>
    <Cell><Data ss:Type="Number">36.32</Data></Cell>
    <Cell ss:Index="9"><Data ss:Type="Number">406</Data></Cell>
   </Row>
   <Row>
    <Cell><Data ss:Type="DateTime">2014-11-24T10:15:46.000</Data></Cell>
    <Cell><Data ss:Type="Number">4.5999999999999996</Data></Cell>
    <Cell><Data ss:Type="Number">-0.8</Data></Cell>
    <Cell><Data ss:Type="Number">32</Data></Cell>
    <Cell><Data ss:Type="Number">36.32</Data></Cell>
    <Cell ss:Index="9"><Data ss:Type="Number">407</Data></Cell>
   </Row>
   <Row>
    <Cell><Data ss:Type="DateTime">2014-11-24T10:15:47.000</Data></Cell>
    <Cell><Data ss:Type="Number">5.7</Data></Cell>
    <Cell><Data ss:Type="Number">-0.8</Data></Cell>
    <Cell><Data ss:Type="Number">32</Data></Cell>
    <Cell><Data ss:Type="Number">36.32</Data></Cell>
    <Cell ss:Index="9"><Data ss:Type="Number">408</Data></Cell>
   </Row>
   <Row>
    <Cell><Data ss:Type="DateTime">2014-11-24T10:15:48.000</Data></Cell>
    <Cell><Data ss:Type="Number">7.7</Data></Cell>
    <Cell><Data ss:Type="Number">-0.8</Data></Cell>
    <Cell><Data ss:Type="Number">32.1</Data></Cell>
    <Cell><Data ss:Type="Number">36.32</Data></Cell>
    <Cell ss:Index="9"><Data ss:Type="Number">409</Data></Cell>
   </Row>
   <Row>
    <Cell><Data ss:Type="DateTime">2014-11-24T10:15:49.000</Data></Cell>
    <Cell><Data ss:Type="Number">9.5</Data></Cell>
    <Cell><Data ss:Type="Number">-0.7</Data></Cell>
    <Cell><Data ss:Type="Number">32.4</Data></Cell>
    <Cell><Data ss:Type="Number">36.32</Data></Cell>
    <Cell ss:Index="9"><Data ss:Type="Number">410</Data></Cell>
   </Row>
   <Row>
    <Cell><Data ss:Type="DateTime">2014-11-24T10:15:50.000</Data></Cell>
    <Cell><Data ss:Type="Number">10.7</Data></Cell>
    <Cell><Data ss:Type="Number">-0.6</Data></Cell>
    <Cell><Data ss:Type="Number">32.4</Data></Cell>
    <Cell><Data ss:Type="Number">36.32</Data></Cell>
    <Cell ss:Index="9"><Data ss:Type="Number">411</Data></Cell>
   </Row>
   <Row>
    <Cell><Data ss:Type="DateTime">2014-11-24T10:15:51.000</Data></Cell>
    <Cell><Data ss:Type="Number">11.9</Data></Cell>
    <Cell><Data ss:Type="Number">-0.6</Data></Cell>
    <Cell><Data ss:Type="Number">32.6</Data></Cell>
    <Cell><Data ss:Type="Number">36.32</Data></Cell>
    <Cell ss:Index="9"><Data ss:Type="Number">412</Data></Cell>
   </Row>
   <Row>
    <Cell><Data ss:Type="DateTime">2014-11-24T10:15:52.000</Data></Cell>
    <Cell><Data ss:Type="Number">13.6</Data></Cell>
    <Cell><Data ss:Type="Number">-0.5</Data></Cell>
    <Cell><Data ss:Type="Number">33.5</Data></Cell>
    <Cell><Data ss:Type="Number">36.32</Data></Cell>
    <Cell ss:Index="9"><Data ss:Type="Number">413</Data></Cell>
   </Row>
   <Row>
    <Cell><Data ss:Type="DateTime">2014-11-24T10:15:53.000</Data></Cell>
    <Cell><Data ss:Type="Number">15.5</Data></Cell>
    <Cell><Data ss:Type="Number">-0.4</Data></Cell>
    <Cell><Data ss:Type="Number">33.5</Data></Cell>
    <Cell><Data ss:Type="Number">36.32</Data></Cell>
    <Cell ss:Index="9"><Data ss:Type="Number">414</Data></Cell>
   </Row>
   <Row>
    <Cell><Data ss:Type="DateTime">2014-11-24T10:15:54.000</Data></Cell>
    <Cell><Data ss:Type="Number">13.5</Data></Cell>
    <Cell><Data ss:Type="Number">-0.4</Data></Cell>
    <Cell><Data ss:Type="Number">33.700000000000003</Data></Cell>
    <Cell><Data ss:Type="Number">36.32</Data></Cell>
    <Cell ss:Index="9"><Data ss:Type="Number">415</Data></Cell>
   </Row>
   <Row>
    <Cell><Data ss:Type="DateTime">2014-11-24T10:15:55.000</Data></Cell>
    <Cell><Data ss:Type="Number">12.8</Data></Cell>
    <Cell><Data ss:Type="Number">-0.4</Data></Cell>
    <Cell><Data ss:Type="Number">33.700000000000003</Data></Cell>
    <Cell><Data ss:Type="Number">36.32</Data></Cell>
    <Cell ss:Index="9"><Data ss:Type="Number">416</Data></Cell>
   </Row>
   <Row>
    <Cell><Data ss:Type="DateTime">2014-11-24T10:15:56.000</Data></Cell>
    <Cell><Data ss:Type="Number">12.4</Data></Cell>
    <Cell><Data ss:Type="Number">-0.5</Data></Cell>
    <Cell><Data ss:Type="Number">33.700000000000003</Data></Cell>
    <Cell><Data ss:Type="Number">36.32</Data></Cell>
    <Cell ss:Index="9"><Data ss:Type="Number">417</Data></Cell>
   </Row>
   <Row>
    <Cell><Data ss:Type="DateTime">2014-11-24T10:15:57.000</Data></Cell>
    <Cell><Data ss:Type="Number">11.3</Data></Cell>
    <Cell><Data ss:Type="Number">-0.5</Data></Cell>
    <Cell><Data ss:Type="Number">33.700000000000003</Data></Cell>
    <Cell><Data ss:Type="Number">36.31</Data></Cell>
    <Cell ss:Index="9"><Data ss:Type="Number">418</Data></Cell>
   </Row>
   <Row>
    <Cell><Data ss:Type="DateTime">2014-11-24T10:15:58.000</Data></Cell>
    <Cell><Data ss:Type="Number">9.6</Data></Cell>
    <Cell><Data ss:Type="Number">-0.6</Data></Cell>
    <Cell><Data ss:Type="Number">33.700000000000003</Data></Cell>
    <Cell><Data ss:Type="Number">36.31</Data></Cell>
    <Cell ss:Index="9"><Data ss:Type="Number">419</Data></Cell>
   </Row>
   <Row>
    <Cell><Data ss:Type="DateTime">2014-11-24T10:15:59.000</Data></Cell>
    <Cell><Data ss:Type="Number">8.1</Data></Cell>
    <Cell><Data ss:Type="Number">-0.6</Data></Cell>
    <Cell><Data ss:Type="Number">34</Data></Cell>
    <Cell><Data ss:Type="Number">36.31</Data></Cell>
    <Cell ss:Index="9"><Data ss:Type="Number">420</Data></Cell>
   </Row>
   <Row>
    <Cell><Data ss:Type="DateTime">2014-11-24T10:16:00.000</Data></Cell>
    <Cell><Data ss:Type="Number">7.4</Data></Cell>
    <Cell><Data ss:Type="Number">-0.6</Data></Cell>
    <Cell><Data ss:Type="Number">34</Data></Cell>
    <Cell><Data ss:Type="Number">36.31</Data></Cell>
    <Cell ss:Index="9"><Data ss:Type="Number">421</Data></Cell>
   </Row>
   <Row>
    <Cell><Data ss:Type="DateTime">2014-11-24T10:16:01.000</Data></Cell>
    <Cell><Data ss:Type="Number">6.8</Data></Cell>
    <Cell><Data ss:Type="Number">-0.6</Data></Cell>
    <Cell><Data ss:Type="Number">34.1</Data></Cell>
    <Cell><Data ss:Type="Number">36.31</Data></Cell>
    <Cell ss:Index="9"><Data ss:Type="Number">422</Data></Cell>
   </Row>
   <Row>
    <Cell><Data ss:Type="DateTime">2014-11-24T10:16:02.000</Data></Cell>
    <Cell><Data ss:Type="Number">6.2</Data></Cell>
    <Cell><Data ss:Type="Number">-0.6</Data></Cell>
    <Cell><Data ss:Type="Number">34.4</Data></Cell>
    <Cell><Data ss:Type="Number">36.31</Data></Cell>
    <Cell ss:Index="9"><Data ss:Type="Number">423</Data></Cell>
   </Row>
   <Row>
    <Cell><Data ss:Type="DateTime">2014-11-24T10:16:03.000</Data></Cell>
    <Cell><Data ss:Type="Number">5.8</Data></Cell>
    <Cell><Data ss:Type="Number">-0.6</Data></Cell>
    <Cell><Data ss:Type="Number">34.4</Data></Cell>
    <Cell><Data ss:Type="Number">36.31</Data></Cell>
    <Cell ss:Index="9"><Data ss:Type="Number">424</Data></Cell>
   </Row>
   <Row>
    <Cell><Data ss:Type="DateTime">2014-11-24T10:16:04.000</Data></Cell>
    <Cell><Data ss:Type="Number">5.5</Data></Cell>
    <Cell><Data ss:Type="Number">-0.6</Data></Cell>
    <Cell><Data ss:Type="Number">34.4</Data></Cell>
    <Cell><Data ss:Type="Number">36.31</Data></Cell>
    <Cell ss:Index="9"><Data ss:Type="Number">425</Data></Cell>
   </Row>
   <Row>
    <Cell><Data ss:Type="DateTime">2014-11-24T10:16:05.000</Data></Cell>
    <Cell><Data ss:Type="Number">5</Data></Cell>
    <Cell><Data ss:Type="Number">-0.6</Data></Cell>
    <Cell><Data ss:Type="Number">34.4</Data></Cell>
    <Cell><Data ss:Type="Number">36.31</Data></Cell>
    <Cell ss:Index="9"><Data ss:Type="Number">426</Data></Cell>
   </Row>
   <Row>
    <Cell><Data ss:Type="DateTime">2014-11-24T10:16:06.000</Data></Cell>
    <Cell><Data ss:Type="Number">4.7</Data></Cell>
    <Cell><Data ss:Type="Number">-0.7</Data></Cell>
    <Cell><Data ss:Type="Number">34.4</Data></Cell>
    <Cell><Data ss:Type="Number">36.31</Data></Cell>
    <Cell ss:Index="9"><Data ss:Type="Number">427</Data></Cell>
   </Row>
   <Row>
    <Cell><Data ss:Type="DateTime">2014-11-24T10:16:07.000</Data></Cell>
    <Cell><Data ss:Type="Number">4.5</Data></Cell>
    <Cell><Data ss:Type="Number">-0.7</Data></Cell>
    <Cell><Data ss:Type="Number">34.4</Data></Cell>
    <Cell><Data ss:Type="Number">36.32</Data></Cell>
    <Cell ss:Index="9"><Data ss:Type="Number">428</Data></Cell>
   </Row>
   <Row>
    <Cell><Data ss:Type="DateTime">2014-11-24T10:16:08.000</Data></Cell>
    <Cell><Data ss:Type="Number">4.4000000000000004</Data></Cell>
    <Cell><Data ss:Type="Number">-0.6</Data></Cell>
    <Cell><Data ss:Type="Number">34.5</Data></Cell>
    <Cell><Data ss:Type="Number">36.32</Data></Cell>
    <Cell ss:Index="9"><Data ss:Type="Number">429</Data></Cell>
   </Row>
   <Row>
    <Cell><Data ss:Type="DateTime">2014-11-24T10:16:09.000</Data></Cell>
    <Cell><Data ss:Type="Number">4.3</Data></Cell>
    <Cell><Data ss:Type="Number">-0.6</Data></Cell>
    <Cell><Data ss:Type="Number">35</Data></Cell>
    <Cell><Data ss:Type="Number">36.32</Data></Cell>
    <Cell ss:Index="9"><Data ss:Type="Number">430</Data></Cell>
   </Row>
   <Row>
    <Cell><Data ss:Type="DateTime">2014-11-24T10:16:10.000</Data></Cell>
    <Cell><Data ss:Type="Number">4.0999999999999996</Data></Cell>
    <Cell><Data ss:Type="Number">-0.6</Data></Cell>
    <Cell><Data ss:Type="Number">34.6</Data></Cell>
    <Cell><Data ss:Type="Number">36.33</Data></Cell>
    <Cell ss:Index="9"><Data ss:Type="Number">431</Data></Cell>
   </Row>
   <Row>
    <Cell><Data ss:Type="DateTime">2014-11-24T10:16:11.000</Data></Cell>
    <Cell><Data ss:Type="Number">3.8</Data></Cell>
    <Cell><Data ss:Type="Number">-0.5</Data></Cell>
    <Cell><Data ss:Type="Number">34.6</Data></Cell>
    <Cell><Data ss:Type="Number">36.33</Data></Cell>
    <Cell ss:Index="9"><Data ss:Type="Number">432</Data></Cell>
   </Row>
   <Row>
    <Cell><Data ss:Type="DateTime">2014-11-24T10:16:12.000</Data></Cell>
    <Cell><Data ss:Type="Number">3.5</Data></Cell>
    <Cell><Data ss:Type="Number">-0.4</Data></Cell>
    <Cell><Data ss:Type="Number">34.6</Data></Cell>
    <Cell><Data ss:Type="Number">36.33</Data></Cell>
    <Cell ss:Index="9"><Data ss:Type="Number">433</Data></Cell>
   </Row>
   <Row>
    <Cell><Data ss:Type="DateTime">2014-11-24T10:16:13.000</Data></Cell>
    <Cell><Data ss:Type="Number">3.2</Data></Cell>
    <Cell><Data ss:Type="Number">-0.3</Data></Cell>
    <Cell><Data ss:Type="Number">34.6</Data></Cell>
    <Cell><Data ss:Type="Number">36.33</Data></Cell>
    <Cell ss:Index="9"><Data ss:Type="Number">434</Data></Cell>
   </Row>
   <Row>
    <Cell><Data ss:Type="DateTime">2014-11-24T10:16:14.000</Data></Cell>
    <Cell><Data ss:Type="Number">3</Data></Cell>
    <Cell><Data ss:Type="Number">-0.3</Data></Cell>
    <Cell><Data ss:Type="Number">34.6</Data></Cell>
    <Cell><Data ss:Type="Number">36.33</Data></Cell>
    <Cell ss:Index="9"><Data ss:Type="Number">435</Data></Cell>
   </Row>
   <Row>
    <Cell><Data ss:Type="DateTime">2014-11-24T10:16:15.000</Data></Cell>
    <Cell><Data ss:Type="Number">2.7</Data></Cell>
    <Cell><Data ss:Type="Number">-0.5</Data></Cell>
    <Cell><Data ss:Type="Number">34.700000000000003</Data></Cell>
    <Cell><Data ss:Type="Number">36.33</Data></Cell>
    <Cell ss:Index="9"><Data ss:Type="Number">436</Data></Cell>
   </Row>
   <Row>
    <Cell><Data ss:Type="DateTime">2014-11-24T10:16:16.000</Data></Cell>
    <Cell><Data ss:Type="Number">2.5</Data></Cell>
    <Cell><Data ss:Type="Number">-0.6</Data></Cell>
    <Cell><Data ss:Type="Number">34.6</Data></Cell>
    <Cell><Data ss:Type="Number">36.33</Data></Cell>
    <Cell ss:Index="9"><Data ss:Type="Number">437</Data></Cell>
   </Row>
   <Row>
    <Cell><Data ss:Type="DateTime">2014-11-24T10:16:17.000</Data></Cell>
    <Cell><Data ss:Type="Number">2.2999999999999998</Data></Cell>
    <Cell><Data ss:Type="Number">-0.7</Data></Cell>
    <Cell><Data ss:Type="Number">34.4</Data></Cell>
    <Cell><Data ss:Type="Number">36.33</Data></Cell>
    <Cell ss:Index="9"><Data ss:Type="Number">438</Data></Cell>
   </Row>
   <Row>
    <Cell><Data ss:Type="DateTime">2014-11-24T10:16:18.000</Data></Cell>
    <Cell><Data ss:Type="Number">2</Data></Cell>
    <Cell><Data ss:Type="Number">-0.7</Data></Cell>
    <Cell><Data ss:Type="Number">34.4</Data></Cell>
    <Cell><Data ss:Type="Number">36.33</Data></Cell>
    <Cell ss:Index="9"><Data ss:Type="Number">439</Data></Cell>
   </Row>
   <Row>
    <Cell><Data ss:Type="DateTime">2014-11-24T10:16:19.000</Data></Cell>
    <Cell><Data ss:Type="Number">1.8</Data></Cell>
    <Cell><Data ss:Type="Number">-0.8</Data></Cell>
    <Cell><Data ss:Type="Number">34.299999999999997</Data></Cell>
    <Cell><Data ss:Type="Number">36.33</Data></Cell>
    <Cell ss:Index="9"><Data ss:Type="Number">440</Data></Cell>
   </Row>
   <Row>
    <Cell><Data ss:Type="DateTime">2014-11-24T10:16:20.000</Data></Cell>
    <Cell><Data ss:Type="Number">1.6</Data></Cell>
    <Cell><Data ss:Type="Number">-1</Data></Cell>
    <Cell><Data ss:Type="Number">33.700000000000003</Data></Cell>
    <Cell><Data ss:Type="Number">36.33</Data></Cell>
    <Cell ss:Index="9"><Data ss:Type="Number">441</Data></Cell>
   </Row>
   <Row>
    <Cell><Data ss:Type="DateTime">2014-11-24T10:16:21.000</Data></Cell>
    <Cell><Data ss:Type="Number">1.5</Data></Cell>
    <Cell><Data ss:Type="Number">-1</Data></Cell>
    <Cell><Data ss:Type="Number">33.700000000000003</Data></Cell>
    <Cell><Data ss:Type="Number">36.33</Data></Cell>
    <Cell ss:Index="9"><Data ss:Type="Number">442</Data></Cell>
   </Row>
   <Row>
    <Cell><Data ss:Type="DateTime">2014-11-24T10:16:22.000</Data></Cell>
    <Cell><Data ss:Type="Number">1.5</Data></Cell>
    <Cell><Data ss:Type="Number">-1</Data></Cell>
    <Cell><Data ss:Type="Number">33.700000000000003</Data></Cell>
    <Cell><Data ss:Type="Number">36.32</Data></Cell>
    <Cell ss:Index="9"><Data ss:Type="Number">443</Data></Cell>
   </Row>
   <Row>
    <Cell><Data ss:Type="DateTime">2014-11-24T10:16:23.000</Data></Cell>
    <Cell><Data ss:Type="Number">1.4</Data></Cell>
    <Cell><Data ss:Type="Number">-1.1000000000000001</Data></Cell>
    <Cell><Data ss:Type="Number">33.700000000000003</Data></Cell>
    <Cell><Data ss:Type="Number">36.32</Data></Cell>
    <Cell ss:Index="9"><Data ss:Type="Number">444</Data></Cell>
   </Row>
   <Row>
    <Cell><Data ss:Type="DateTime">2014-11-24T10:16:24.000</Data></Cell>
    <Cell><Data ss:Type="Number">1.4</Data></Cell>
    <Cell><Data ss:Type="Number">-1.1000000000000001</Data></Cell>
    <Cell><Data ss:Type="Number">33.799999999999997</Data></Cell>
    <Cell><Data ss:Type="Number">36.32</Data></Cell>
    <Cell ss:Index="9"><Data ss:Type="Number">445</Data></Cell>
   </Row>
   <Row>
    <Cell><Data ss:Type="DateTime">2014-11-24T10:16:25.000</Data></Cell>
    <Cell><Data ss:Type="Number">1.3</Data></Cell>
    <Cell><Data ss:Type="Number">-1.1000000000000001</Data></Cell>
    <Cell><Data ss:Type="Number">33.9</Data></Cell>
    <Cell><Data ss:Type="Number">36.32</Data></Cell>
    <Cell ss:Index="9"><Data ss:Type="Number">446</Data></Cell>
   </Row>
   <Row>
    <Cell><Data ss:Type="DateTime">2014-11-24T10:16:26.000</Data></Cell>
    <Cell><Data ss:Type="Number">1.1000000000000001</Data></Cell>
    <Cell><Data ss:Type="Number">-1</Data></Cell>
    <Cell><Data ss:Type="Number">33.9</Data></Cell>
    <Cell><Data ss:Type="Number">36.32</Data></Cell>
    <Cell ss:Index="9"><Data ss:Type="Number">447</Data></Cell>
   </Row>
   <Row>
    <Cell><Data ss:Type="DateTime">2014-11-24T10:16:27.000</Data></Cell>
    <Cell><Data ss:Type="Number">0.9</Data></Cell>
    <Cell><Data ss:Type="Number">-1</Data></Cell>
    <Cell><Data ss:Type="Number">33.4</Data></Cell>
    <Cell><Data ss:Type="Number">36.32</Data></Cell>
    <Cell ss:Index="9"><Data ss:Type="Number">448</Data></Cell>
   </Row>
   <Row>
    <Cell><Data ss:Type="DateTime">2014-11-24T10:16:28.000</Data></Cell>
    <Cell><Data ss:Type="Number">0.8</Data></Cell>
    <Cell><Data ss:Type="Number">-1.1000000000000001</Data></Cell>
    <Cell><Data ss:Type="Number">33.4</Data></Cell>
    <Cell><Data ss:Type="Number">36.32</Data></Cell>
    <Cell ss:Index="9"><Data ss:Type="Number">449</Data></Cell>
   </Row>
   <Row>
    <Cell><Data ss:Type="DateTime">2014-11-24T10:16:29.000</Data></Cell>
    <Cell><Data ss:Type="Number">0.8</Data></Cell>
    <Cell><Data ss:Type="Number">-1.1000000000000001</Data></Cell>
    <Cell><Data ss:Type="Number">33.1</Data></Cell>
    <Cell><Data ss:Type="Number">36.32</Data></Cell>
    <Cell ss:Index="9"><Data ss:Type="Number">450</Data></Cell>
   </Row>
   <Row>
    <Cell><Data ss:Type="DateTime">2014-11-24T10:16:30.000</Data></Cell>
    <Cell><Data ss:Type="Number">0.7</Data></Cell>
    <Cell><Data ss:Type="Number">-1.1000000000000001</Data></Cell>
    <Cell><Data ss:Type="Number">32.299999999999997</Data></Cell>
    <Cell><Data ss:Type="Number">36.32</Data></Cell>
    <Cell ss:Index="9"><Data ss:Type="Number">451</Data></Cell>
   </Row>
   <Row>
    <Cell><Data ss:Type="DateTime">2014-11-24T10:16:31.000</Data></Cell>
    <Cell><Data ss:Type="Number">0.6</Data></Cell>
    <Cell><Data ss:Type="Number">-1.1000000000000001</Data></Cell>
    <Cell><Data ss:Type="Number">32.1</Data></Cell>
    <Cell><Data ss:Type="Number">36.32</Data></Cell>
    <Cell ss:Index="9"><Data ss:Type="Number">452</Data></Cell>
   </Row>
   <Row>
    <Cell><Data ss:Type="DateTime">2014-11-24T10:16:32.000</Data></Cell>
    <Cell><Data ss:Type="Number">0.5</Data></Cell>
    <Cell><Data ss:Type="Number">-1.2</Data></Cell>
    <Cell><Data ss:Type="Number">32.1</Data></Cell>
    <Cell><Data ss:Type="Number">36.32</Data></Cell>
    <Cell ss:Index="9"><Data ss:Type="Number">453</Data></Cell>
   </Row>
   <Row>
    <Cell><Data ss:Type="DateTime">2014-11-24T10:16:33.000</Data></Cell>
    <Cell><Data ss:Type="Number">0.5</Data></Cell>
    <Cell><Data ss:Type="Number">-1.2</Data></Cell>
    <Cell><Data ss:Type="Number">32.1</Data></Cell>
    <Cell><Data ss:Type="Number">36.32</Data></Cell>
    <Cell ss:Index="9"><Data ss:Type="Number">454</Data></Cell>
   </Row>
   <Row>
    <Cell><Data ss:Type="DateTime">2014-11-24T10:16:34.000</Data></Cell>
    <Cell><Data ss:Type="Number">0.5</Data></Cell>
    <Cell><Data ss:Type="Number">-1.2</Data></Cell>
    <Cell><Data ss:Type="Number">32</Data></Cell>
    <Cell><Data ss:Type="Number">36.32</Data></Cell>
    <Cell ss:Index="9"><Data ss:Type="Number">455</Data></Cell>
   </Row>
   <Row>
    <Cell><Data ss:Type="DateTime">2014-11-24T10:16:35.000</Data></Cell>
    <Cell><Data ss:Type="Number">0.4</Data></Cell>
    <Cell><Data ss:Type="Number">-1.3</Data></Cell>
    <Cell><Data ss:Type="Number">32.299999999999997</Data></Cell>
    <Cell><Data ss:Type="Number">36.33</Data></Cell>
    <Cell ss:Index="9"><Data ss:Type="Number">456</Data></Cell>
   </Row>
   <Row>
    <Cell><Data ss:Type="DateTime">2014-11-24T10:16:36.000</Data></Cell>
    <Cell><Data ss:Type="Number">0.4</Data></Cell>
    <Cell><Data ss:Type="Number">-1.3</Data></Cell>
    <Cell><Data ss:Type="Number">32.299999999999997</Data></Cell>
    <Cell><Data ss:Type="Number">36.33</Data></Cell>
    <Cell ss:Index="9"><Data ss:Type="Number">457</Data></Cell>
   </Row>
   <Row>
    <Cell><Data ss:Type="DateTime">2014-11-24T10:16:37.000</Data></Cell>
    <Cell><Data ss:Type="Number">0.4</Data></Cell>
    <Cell><Data ss:Type="Number">-1.2</Data></Cell>
    <Cell><Data ss:Type="Number">32.299999999999997</Data></Cell>
    <Cell><Data ss:Type="Number">36.33</Data></Cell>
    <Cell ss:Index="9"><Data ss:Type="Number">458</Data></Cell>
   </Row>
   <Row>
    <Cell><Data ss:Type="DateTime">2014-11-24T10:16:38.000</Data></Cell>
    <Cell><Data ss:Type="Number">0.4</Data></Cell>
    <Cell><Data ss:Type="Number">-1.2</Data></Cell>
    <Cell><Data ss:Type="Number">32.299999999999997</Data></Cell>
    <Cell><Data ss:Type="Number">36.340000000000003</Data></Cell>
    <Cell ss:Index="9"><Data ss:Type="Number">459</Data></Cell>
   </Row>
   <Row>
    <Cell><Data ss:Type="DateTime">2014-11-24T10:16:39.000</Data></Cell>
    <Cell><Data ss:Type="Number">0.4</Data></Cell>
    <Cell><Data ss:Type="Number">-1.2</Data></Cell>
    <Cell><Data ss:Type="Number">32.4</Data></Cell>
    <Cell><Data ss:Type="Number">36.340000000000003</Data></Cell>
    <Cell ss:Index="9"><Data ss:Type="Number">460</Data></Cell>
   </Row>
   <Row>
    <Cell><Data ss:Type="DateTime">2014-11-24T10:16:40.000</Data></Cell>
    <Cell><Data ss:Type="Number">0.4</Data></Cell>
    <Cell><Data ss:Type="Number">-1.2</Data></Cell>
    <Cell><Data ss:Type="Number">32.5</Data></Cell>
    <Cell><Data ss:Type="Number">36.340000000000003</Data></Cell>
    <Cell ss:Index="9"><Data ss:Type="Number">461</Data></Cell>
   </Row>
   <Row>
    <Cell><Data ss:Type="DateTime">2014-11-24T10:16:41.000</Data></Cell>
    <Cell><Data ss:Type="Number">0.4</Data></Cell>
    <Cell><Data ss:Type="Number">-1.2</Data></Cell>
    <Cell><Data ss:Type="Number">32.5</Data></Cell>
    <Cell><Data ss:Type="Number">36.340000000000003</Data></Cell>
    <Cell ss:Index="9"><Data ss:Type="Number">462</Data></Cell>
   </Row>
   <Row>
    <Cell><Data ss:Type="DateTime">2014-11-24T10:16:42.000</Data></Cell>
    <Cell><Data ss:Type="Number">0.4</Data></Cell>
    <Cell><Data ss:Type="Number">-1.2</Data></Cell>
    <Cell><Data ss:Type="Number">33.5</Data></Cell>
    <Cell><Data ss:Type="Number">36.340000000000003</Data></Cell>
    <Cell ss:Index="9"><Data ss:Type="Number">463</Data></Cell>
   </Row>
   <Row>
    <Cell><Data ss:Type="DateTime">2014-11-24T10:16:43.000</Data></Cell>
    <Cell><Data ss:Type="Number">0.3</Data></Cell>
    <Cell><Data ss:Type="Number">-1.2</Data></Cell>
    <Cell><Data ss:Type="Number">33.5</Data></Cell>
    <Cell><Data ss:Type="Number">36.340000000000003</Data></Cell>
    <Cell ss:Index="9"><Data ss:Type="Number">464</Data></Cell>
   </Row>
   <Row>
    <Cell><Data ss:Type="DateTime">2014-11-24T10:16:44.000</Data></Cell>
    <Cell><Data ss:Type="Number">0.3</Data></Cell>
    <Cell><Data ss:Type="Number">-1.2</Data></Cell>
    <Cell><Data ss:Type="Number">33.799999999999997</Data></Cell>
    <Cell><Data ss:Type="Number">36.35</Data></Cell>
    <Cell ss:Index="9"><Data ss:Type="Number">465</Data></Cell>
   </Row>
   <Row>
    <Cell><Data ss:Type="DateTime">2014-11-24T10:16:45.000</Data></Cell>
    <Cell><Data ss:Type="Number">0.3</Data></Cell>
    <Cell><Data ss:Type="Number">-1.2</Data></Cell>
    <Cell><Data ss:Type="Number">34.200000000000003</Data></Cell>
    <Cell><Data ss:Type="Number">36.35</Data></Cell>
    <Cell ss:Index="9"><Data ss:Type="Number">466</Data></Cell>
   </Row>
   <Row>
    <Cell><Data ss:Type="DateTime">2014-11-24T10:16:46.000</Data></Cell>
    <Cell><Data ss:Type="Number">0.3</Data></Cell>
    <Cell><Data ss:Type="Number">-1.2</Data></Cell>
    <Cell><Data ss:Type="Number">34.200000000000003</Data></Cell>
    <Cell><Data ss:Type="Number">36.35</Data></Cell>
    <Cell ss:Index="9"><Data ss:Type="Number">467</Data></Cell>
   </Row>
   <Row>
    <Cell><Data ss:Type="DateTime">2014-11-24T10:16:47.000</Data></Cell>
    <Cell><Data ss:Type="Number">0.3</Data></Cell>
    <Cell><Data ss:Type="Number">-1.2</Data></Cell>
    <Cell><Data ss:Type="Number">34.4</Data></Cell>
    <Cell><Data ss:Type="Number">36.340000000000003</Data></Cell>
    <Cell ss:Index="9"><Data ss:Type="Number">468</Data></Cell>
   </Row>
   <Row>
    <Cell><Data ss:Type="DateTime">2014-11-24T10:16:48.000</Data></Cell>
    <Cell><Data ss:Type="Number">0.3</Data></Cell>
    <Cell><Data ss:Type="Number">-1.2</Data></Cell>
    <Cell><Data ss:Type="Number">34.5</Data></Cell>
    <Cell><Data ss:Type="Number">36.340000000000003</Data></Cell>
    <Cell ss:Index="9"><Data ss:Type="Number">469</Data></Cell>
   </Row>
   <Row>
    <Cell><Data ss:Type="DateTime">2014-11-24T10:16:49.000</Data></Cell>
    <Cell><Data ss:Type="Number">0.3</Data></Cell>
    <Cell><Data ss:Type="Number">-1.2</Data></Cell>
    <Cell><Data ss:Type="Number">34.5</Data></Cell>
    <Cell><Data ss:Type="Number">36.340000000000003</Data></Cell>
    <Cell ss:Index="9"><Data ss:Type="Number">470</Data></Cell>
   </Row>
   <Row>
    <Cell><Data ss:Type="DateTime">2014-11-24T10:16:50.000</Data></Cell>
    <Cell><Data ss:Type="Number">0.3</Data></Cell>
    <Cell><Data ss:Type="Number">-1.2</Data></Cell>
    <Cell><Data ss:Type="Number">33.6</Data></Cell>
    <Cell><Data ss:Type="Number">36.33</Data></Cell>
    <Cell ss:Index="9"><Data ss:Type="Number">471</Data></Cell>
   </Row>
   <Row>
    <Cell><Data ss:Type="DateTime">2014-11-24T10:16:51.000</Data></Cell>
    <Cell><Data ss:Type="Number">0.3</Data></Cell>
    <Cell><Data ss:Type="Number">-1.2</Data></Cell>
    <Cell><Data ss:Type="Number">33.6</Data></Cell>
    <Cell><Data ss:Type="Number">36.33</Data></Cell>
    <Cell ss:Index="9"><Data ss:Type="Number">472</Data></Cell>
   </Row>
   <Row>
    <Cell><Data ss:Type="DateTime">2014-11-24T10:16:52.000</Data></Cell>
    <Cell><Data ss:Type="Number">0.3</Data></Cell>
    <Cell><Data ss:Type="Number">-1.1000000000000001</Data></Cell>
    <Cell><Data ss:Type="Number">33.5</Data></Cell>
    <Cell><Data ss:Type="Number">36.33</Data></Cell>
    <Cell ss:Index="9"><Data ss:Type="Number">473</Data></Cell>
   </Row>
   <Row>
    <Cell><Data ss:Type="DateTime">2014-11-24T10:16:53.000</Data></Cell>
    <Cell><Data ss:Type="Number">0.4</Data></Cell>
    <Cell><Data ss:Type="Number">-1.1000000000000001</Data></Cell>
    <Cell><Data ss:Type="Number">33.5</Data></Cell>
    <Cell><Data ss:Type="Number">36.33</Data></Cell>
    <Cell ss:Index="9"><Data ss:Type="Number">474</Data></Cell>
   </Row>
   <Row>
    <Cell><Data ss:Type="DateTime">2014-11-24T10:16:54.000</Data></Cell>
    <Cell><Data ss:Type="Number">0.4</Data></Cell>
    <Cell><Data ss:Type="Number">-1.1000000000000001</Data></Cell>
    <Cell><Data ss:Type="Number">33.799999999999997</Data></Cell>
    <Cell><Data ss:Type="Number">36.33</Data></Cell>
    <Cell ss:Index="9"><Data ss:Type="Number">475</Data></Cell>
   </Row>
   <Row>
    <Cell><Data ss:Type="DateTime">2014-11-24T10:16:55.000</Data></Cell>
    <Cell><Data ss:Type="Number">0.4</Data></Cell>
    <Cell><Data ss:Type="Number">-1.1000000000000001</Data></Cell>
    <Cell><Data ss:Type="Number">34.6</Data></Cell>
    <Cell><Data ss:Type="Number">36.33</Data></Cell>
    <Cell ss:Index="9"><Data ss:Type="Number">476</Data></Cell>
   </Row>
   <Row>
    <Cell><Data ss:Type="DateTime">2014-11-24T10:16:56.000</Data></Cell>
    <Cell><Data ss:Type="Number">0.4</Data></Cell>
    <Cell><Data ss:Type="Number">-1.1000000000000001</Data></Cell>
    <Cell><Data ss:Type="Number">34.6</Data></Cell>
    <Cell><Data ss:Type="Number">36.340000000000003</Data></Cell>
    <Cell ss:Index="9"><Data ss:Type="Number">477</Data></Cell>
   </Row>
   <Row>
    <Cell><Data ss:Type="DateTime">2014-11-24T10:16:57.000</Data></Cell>
    <Cell><Data ss:Type="Number">0.4</Data></Cell>
    <Cell><Data ss:Type="Number">-1.1000000000000001</Data></Cell>
    <Cell><Data ss:Type="Number">34.700000000000003</Data></Cell>
    <Cell><Data ss:Type="Number">36.340000000000003</Data></Cell>
    <Cell ss:Index="9"><Data ss:Type="Number">478</Data></Cell>
   </Row>
   <Row>
    <Cell><Data ss:Type="DateTime">2014-11-24T10:16:58.000</Data></Cell>
    <Cell><Data ss:Type="Number">0.4</Data></Cell>
    <Cell><Data ss:Type="Number">-1.1000000000000001</Data></Cell>
    <Cell><Data ss:Type="Number">34.700000000000003</Data></Cell>
    <Cell><Data ss:Type="Number">36.340000000000003</Data></Cell>
    <Cell ss:Index="9"><Data ss:Type="Number">479</Data></Cell>
   </Row>
   <Row>
    <Cell><Data ss:Type="DateTime">2014-11-24T10:16:59.000</Data></Cell>
    <Cell><Data ss:Type="Number">0.3</Data></Cell>
    <Cell><Data ss:Type="Number">-1.1000000000000001</Data></Cell>
    <Cell><Data ss:Type="Number">34.6</Data></Cell>
    <Cell><Data ss:Type="Number">36.35</Data></Cell>
    <Cell ss:Index="9"><Data ss:Type="Number">480</Data></Cell>
   </Row>
   <Row>
    <Cell><Data ss:Type="DateTime">2014-11-24T10:17:00.000</Data></Cell>
    <Cell><Data ss:Type="Number">0.4</Data></Cell>
    <Cell><Data ss:Type="Number">-1.1000000000000001</Data></Cell>
    <Cell><Data ss:Type="Number">34.6</Data></Cell>
    <Cell><Data ss:Type="Number">36.35</Data></Cell>
    <Cell ss:Index="9"><Data ss:Type="Number">481</Data></Cell>
   </Row>
   <Row>
    <Cell><Data ss:Type="DateTime">2014-11-24T10:17:01.000</Data></Cell>
    <Cell><Data ss:Type="Number">0.4</Data></Cell>
    <Cell><Data ss:Type="Number">-1.1000000000000001</Data></Cell>
    <Cell><Data ss:Type="Number">34.6</Data></Cell>
    <Cell><Data ss:Type="Number">36.35</Data></Cell>
    <Cell ss:Index="9"><Data ss:Type="Number">482</Data></Cell>
   </Row>
   <Row>
    <Cell><Data ss:Type="DateTime">2014-11-24T10:17:02.000</Data></Cell>
    <Cell><Data ss:Type="Number">0.4</Data></Cell>
    <Cell><Data ss:Type="Number">-1.1000000000000001</Data></Cell>
    <Cell><Data ss:Type="Number">34.6</Data></Cell>
    <Cell><Data ss:Type="Number">36.35</Data></Cell>
    <Cell ss:Index="9"><Data ss:Type="Number">483</Data></Cell>
   </Row>
   <Row>
    <Cell><Data ss:Type="DateTime">2014-11-24T10:17:03.000</Data></Cell>
    <Cell><Data ss:Type="Number">0.4</Data></Cell>
    <Cell><Data ss:Type="Number">-1.1000000000000001</Data></Cell>
    <Cell><Data ss:Type="Number">34.6</Data></Cell>
    <Cell><Data ss:Type="Number">36.35</Data></Cell>
    <Cell ss:Index="9"><Data ss:Type="Number">484</Data></Cell>
   </Row>
   <Row>
    <Cell><Data ss:Type="DateTime">2014-11-24T10:17:04.000</Data></Cell>
    <Cell><Data ss:Type="Number">0.4</Data></Cell>
    <Cell><Data ss:Type="Number">-1.1000000000000001</Data></Cell>
    <Cell><Data ss:Type="Number">34.799999999999997</Data></Cell>
    <Cell><Data ss:Type="Number">36.35</Data></Cell>
    <Cell ss:Index="9"><Data ss:Type="Number">485</Data></Cell>
   </Row>
   <Row>
    <Cell><Data ss:Type="DateTime">2014-11-24T10:17:05.000</Data></Cell>
    <Cell><Data ss:Type="Number">0.4</Data></Cell>
    <Cell><Data ss:Type="Number">-1.1000000000000001</Data></Cell>
    <Cell><Data ss:Type="Number">35.1</Data></Cell>
    <Cell><Data ss:Type="Number">36.35</Data></Cell>
    <Cell ss:Index="9"><Data ss:Type="Number">486</Data></Cell>
   </Row>
   <Row>
    <Cell><Data ss:Type="DateTime">2014-11-24T10:17:06.000</Data></Cell>
    <Cell><Data ss:Type="Number">0.4</Data></Cell>
    <Cell><Data ss:Type="Number">-1.1000000000000001</Data></Cell>
    <Cell><Data ss:Type="Number">35.1</Data></Cell>
    <Cell><Data ss:Type="Number">36.35</Data></Cell>
    <Cell ss:Index="9"><Data ss:Type="Number">487</Data></Cell>
   </Row>
   <Row>
    <Cell><Data ss:Type="DateTime">2014-11-24T10:17:07.000</Data></Cell>
    <Cell><Data ss:Type="Number">0.3</Data></Cell>
    <Cell><Data ss:Type="Number">-1.1000000000000001</Data></Cell>
    <Cell><Data ss:Type="Number">35.1</Data></Cell>
    <Cell><Data ss:Type="Number">36.35</Data></Cell>
    <Cell ss:Index="9"><Data ss:Type="Number">488</Data></Cell>
   </Row>
   <Row>
    <Cell><Data ss:Type="DateTime">2014-11-24T10:17:08.000</Data></Cell>
    <Cell><Data ss:Type="Number">0.3</Data></Cell>
    <Cell><Data ss:Type="Number">-1.1000000000000001</Data></Cell>
    <Cell><Data ss:Type="Number">35.5</Data></Cell>
    <Cell><Data ss:Type="Number">36.35</Data></Cell>
    <Cell ss:Index="9"><Data ss:Type="Number">489</Data></Cell>
   </Row>
   <Row>
    <Cell><Data ss:Type="DateTime">2014-11-24T10:17:09.000</Data></Cell>
    <Cell><Data ss:Type="Number">0.3</Data></Cell>
    <Cell><Data ss:Type="Number">-1.1000000000000001</Data></Cell>
    <Cell><Data ss:Type="Number">35.5</Data></Cell>
    <Cell><Data ss:Type="Number">36.35</Data></Cell>
    <Cell ss:Index="9"><Data ss:Type="Number">490</Data></Cell>
   </Row>
   <Row>
    <Cell><Data ss:Type="DateTime">2014-11-24T10:17:10.000</Data></Cell>
    <Cell><Data ss:Type="Number">0.4</Data></Cell>
    <Cell><Data ss:Type="Number">-1.1000000000000001</Data></Cell>
    <Cell><Data ss:Type="Number">35.1</Data></Cell>
    <Cell><Data ss:Type="Number">36.35</Data></Cell>
    <Cell ss:Index="9"><Data ss:Type="Number">491</Data></Cell>
   </Row>
   <Row>
    <Cell><Data ss:Type="DateTime">2014-11-24T10:17:11.000</Data></Cell>
    <Cell><Data ss:Type="Number">0.4</Data></Cell>
    <Cell><Data ss:Type="Number">-1</Data></Cell>
    <Cell><Data ss:Type="Number">35.1</Data></Cell>
    <Cell><Data ss:Type="Number">36.340000000000003</Data></Cell>
    <Cell ss:Index="9"><Data ss:Type="Number">492</Data></Cell>
   </Row>
   <Row>
    <Cell><Data ss:Type="DateTime">2014-11-24T10:17:12.000</Data></Cell>
    <Cell><Data ss:Type="Number">0.4</Data></Cell>
    <Cell><Data ss:Type="Number">-1</Data></Cell>
    <Cell><Data ss:Type="Number">35.1</Data></Cell>
    <Cell><Data ss:Type="Number">36.340000000000003</Data></Cell>
    <Cell ss:Index="9"><Data ss:Type="Number">493</Data></Cell>
   </Row>
   <Row>
    <Cell><Data ss:Type="DateTime">2014-11-24T10:17:13.000</Data></Cell>
    <Cell><Data ss:Type="Number">0.4</Data></Cell>
    <Cell><Data ss:Type="Number">-1</Data></Cell>
    <Cell><Data ss:Type="Number">34.799999999999997</Data></Cell>
    <Cell><Data ss:Type="Number">36.35</Data></Cell>
    <Cell ss:Index="9"><Data ss:Type="Number">494</Data></Cell>
   </Row>
   <Row>
    <Cell><Data ss:Type="DateTime">2014-11-24T10:17:14.000</Data></Cell>
    <Cell><Data ss:Type="Number">0.4</Data></Cell>
    <Cell><Data ss:Type="Number">-1</Data></Cell>
    <Cell><Data ss:Type="Number">34.799999999999997</Data></Cell>
    <Cell><Data ss:Type="Number">36.35</Data></Cell>
    <Cell ss:Index="9"><Data ss:Type="Number">495</Data></Cell>
   </Row>
   <Row>
    <Cell><Data ss:Type="DateTime">2014-11-24T10:17:15.000</Data></Cell>
    <Cell><Data ss:Type="Number">0.5</Data></Cell>
    <Cell><Data ss:Type="Number">-1.1000000000000001</Data></Cell>
    <Cell><Data ss:Type="Number">34.799999999999997</Data></Cell>
    <Cell><Data ss:Type="Number">36.35</Data></Cell>
    <Cell ss:Index="9"><Data ss:Type="Number">496</Data></Cell>
   </Row>
   <Row>
    <Cell><Data ss:Type="DateTime">2014-11-24T10:17:16.000</Data></Cell>
    <Cell><Data ss:Type="Number">0.5</Data></Cell>
    <Cell><Data ss:Type="Number">-1.1000000000000001</Data></Cell>
    <Cell><Data ss:Type="Number">34.799999999999997</Data></Cell>
    <Cell><Data ss:Type="Number">36.35</Data></Cell>
    <Cell ss:Index="9"><Data ss:Type="Number">497</Data></Cell>
   </Row>
   <Row>
    <Cell><Data ss:Type="DateTime">2014-11-24T10:17:17.000</Data></Cell>
    <Cell><Data ss:Type="Number">0.5</Data></Cell>
    <Cell><Data ss:Type="Number">-1.1000000000000001</Data></Cell>
    <Cell><Data ss:Type="Number">34.799999999999997</Data></Cell>
    <Cell><Data ss:Type="Number">36.35</Data></Cell>
    <Cell ss:Index="9"><Data ss:Type="Number">498</Data></Cell>
   </Row>
   <Row>
    <Cell><Data ss:Type="DateTime">2014-11-24T10:17:18.000</Data></Cell>
    <Cell><Data ss:Type="Number">0.5</Data></Cell>
    <Cell><Data ss:Type="Number">-1.1000000000000001</Data></Cell>
    <Cell><Data ss:Type="Number">34.799999999999997</Data></Cell>
    <Cell><Data ss:Type="Number">36.35</Data></Cell>
    <Cell ss:Index="9"><Data ss:Type="Number">499</Data></Cell>
   </Row>
   <Row>
    <Cell><Data ss:Type="DateTime">2014-11-24T10:17:19.000</Data></Cell>
    <Cell><Data ss:Type="Number">0.5</Data></Cell>
    <Cell><Data ss:Type="Number">-1</Data></Cell>
    <Cell><Data ss:Type="Number">34.799999999999997</Data></Cell>
    <Cell><Data ss:Type="Number">36.35</Data></Cell>
    <Cell ss:Index="9"><Data ss:Type="Number">500</Data></Cell>
   </Row>
   <Row>
    <Cell><Data ss:Type="DateTime">2014-11-24T10:17:20.000</Data></Cell>
    <Cell><Data ss:Type="Number">0.5</Data></Cell>
    <Cell><Data ss:Type="Number">-1</Data></Cell>
    <Cell><Data ss:Type="Number">34.799999999999997</Data></Cell>
    <Cell><Data ss:Type="Number">36.35</Data></Cell>
    <Cell ss:Index="9"><Data ss:Type="Number">501</Data></Cell>
   </Row>
   <Row>
    <Cell><Data ss:Type="DateTime">2014-11-24T10:17:21.000</Data></Cell>
    <Cell><Data ss:Type="Number">0.5</Data></Cell>
    <Cell><Data ss:Type="Number">-1</Data></Cell>
    <Cell><Data ss:Type="Number">35.200000000000003</Data></Cell>
    <Cell><Data ss:Type="Number">36.35</Data></Cell>
    <Cell ss:Index="9"><Data ss:Type="Number">502</Data></Cell>
   </Row>
   <Row>
    <Cell><Data ss:Type="DateTime">2014-11-24T10:17:22.000</Data></Cell>
    <Cell><Data ss:Type="Number">0.5</Data></Cell>
    <Cell><Data ss:Type="Number">-1</Data></Cell>
    <Cell><Data ss:Type="Number">35.200000000000003</Data></Cell>
    <Cell><Data ss:Type="Number">36.35</Data></Cell>
    <Cell ss:Index="9"><Data ss:Type="Number">503</Data></Cell>
   </Row>
   <Row>
    <Cell><Data ss:Type="DateTime">2014-11-24T10:17:23.000</Data></Cell>
    <Cell><Data ss:Type="Number">0.5</Data></Cell>
    <Cell><Data ss:Type="Number">-1</Data></Cell>
    <Cell><Data ss:Type="Number">35.299999999999997</Data></Cell>
    <Cell><Data ss:Type="Number">36.340000000000003</Data></Cell>
    <Cell ss:Index="9"><Data ss:Type="Number">504</Data></Cell>
   </Row>
   <Row>
    <Cell><Data ss:Type="DateTime">2014-11-24T10:17:24.000</Data></Cell>
    <Cell><Data ss:Type="Number">0.5</Data></Cell>
    <Cell><Data ss:Type="Number">-1</Data></Cell>
    <Cell><Data ss:Type="Number">35.299999999999997</Data></Cell>
    <Cell><Data ss:Type="Number">36.340000000000003</Data></Cell>
    <Cell ss:Index="9"><Data ss:Type="Number">505</Data></Cell>
   </Row>
   <Row>
    <Cell><Data ss:Type="DateTime">2014-11-24T10:17:25.000</Data></Cell>
    <Cell><Data ss:Type="Number">0.5</Data></Cell>
    <Cell><Data ss:Type="Number">-1</Data></Cell>
    <Cell><Data ss:Type="Number">35.299999999999997</Data></Cell>
    <Cell><Data ss:Type="Number">36.340000000000003</Data></Cell>
    <Cell ss:Index="9"><Data ss:Type="Number">506</Data></Cell>
   </Row>
   <Row>
    <Cell><Data ss:Type="DateTime">2014-11-24T10:17:26.000</Data></Cell>
    <Cell><Data ss:Type="Number">0.5</Data></Cell>
    <Cell><Data ss:Type="Number">-1</Data></Cell>
    <Cell><Data ss:Type="Number">34.9</Data></Cell>
    <Cell><Data ss:Type="Number">36.340000000000003</Data></Cell>
    <Cell ss:Index="9"><Data ss:Type="Number">507</Data></Cell>
   </Row>
   <Row>
    <Cell><Data ss:Type="DateTime">2014-11-24T10:17:27.000</Data></Cell>
    <Cell><Data ss:Type="Number">0.5</Data></Cell>
    <Cell><Data ss:Type="Number">-1</Data></Cell>
    <Cell><Data ss:Type="Number">34.9</Data></Cell>
    <Cell><Data ss:Type="Number">36.340000000000003</Data></Cell>
    <Cell ss:Index="9"><Data ss:Type="Number">508</Data></Cell>
   </Row>
   <Row>
    <Cell><Data ss:Type="DateTime">2014-11-24T10:17:28.000</Data></Cell>
    <Cell><Data ss:Type="Number">0.5</Data></Cell>
    <Cell><Data ss:Type="Number">-1</Data></Cell>
    <Cell><Data ss:Type="Number">34.9</Data></Cell>
    <Cell><Data ss:Type="Number">36.340000000000003</Data></Cell>
    <Cell ss:Index="9"><Data ss:Type="Number">509</Data></Cell>
   </Row>
   <Row>
    <Cell><Data ss:Type="DateTime">2014-11-24T10:17:29.000</Data></Cell>
    <Cell><Data ss:Type="Number">0.6</Data></Cell>
    <Cell><Data ss:Type="Number">-1</Data></Cell>
    <Cell><Data ss:Type="Number">34.9</Data></Cell>
    <Cell><Data ss:Type="Number">36.340000000000003</Data></Cell>
    <Cell ss:Index="9"><Data ss:Type="Number">510</Data></Cell>
   </Row>
   <Row>
    <Cell><Data ss:Type="DateTime">2014-11-24T10:17:30.000</Data></Cell>
    <Cell><Data ss:Type="Number">0.6</Data></Cell>
    <Cell><Data ss:Type="Number">-1</Data></Cell>
    <Cell><Data ss:Type="Number">34.9</Data></Cell>
    <Cell><Data ss:Type="Number">36.35</Data></Cell>
    <Cell ss:Index="9"><Data ss:Type="Number">511</Data></Cell>
   </Row>
   <Row>
    <Cell><Data ss:Type="DateTime">2014-11-24T10:17:31.000</Data></Cell>
    <Cell><Data ss:Type="Number">0.6</Data></Cell>
    <Cell><Data ss:Type="Number">-1</Data></Cell>
    <Cell><Data ss:Type="Number">35.799999999999997</Data></Cell>
    <Cell><Data ss:Type="Number">36.35</Data></Cell>
    <Cell ss:Index="9"><Data ss:Type="Number">512</Data></Cell>
   </Row>
   <Row>
    <Cell><Data ss:Type="DateTime">2014-11-24T10:17:32.000</Data></Cell>
    <Cell><Data ss:Type="Number">0.6</Data></Cell>
    <Cell><Data ss:Type="Number">-1</Data></Cell>
    <Cell><Data ss:Type="Number">35.700000000000003</Data></Cell>
    <Cell><Data ss:Type="Number">36.35</Data></Cell>
    <Cell ss:Index="9"><Data ss:Type="Number">513</Data></Cell>
   </Row>
   <Row>
    <Cell><Data ss:Type="DateTime">2014-11-24T10:17:33.000</Data></Cell>
    <Cell><Data ss:Type="Number">0.6</Data></Cell>
    <Cell><Data ss:Type="Number">-1</Data></Cell>
    <Cell><Data ss:Type="Number">35.9</Data></Cell>
    <Cell><Data ss:Type="Number">36.35</Data></Cell>
    <Cell ss:Index="9"><Data ss:Type="Number">514</Data></Cell>
   </Row>
   <Row>
    <Cell><Data ss:Type="DateTime">2014-11-24T10:17:34.000</Data></Cell>
    <Cell><Data ss:Type="Number">0.6</Data></Cell>
    <Cell><Data ss:Type="Number">-1</Data></Cell>
    <Cell><Data ss:Type="Number">35.9</Data></Cell>
    <Cell><Data ss:Type="Number">36.35</Data></Cell>
    <Cell ss:Index="9"><Data ss:Type="Number">515</Data></Cell>
   </Row>
   <Row>
    <Cell><Data ss:Type="DateTime">2014-11-24T10:17:35.000</Data></Cell>
    <Cell><Data ss:Type="Number">0.6</Data></Cell>
    <Cell><Data ss:Type="Number">-1</Data></Cell>
    <Cell><Data ss:Type="Number">35.9</Data></Cell>
    <Cell><Data ss:Type="Number">36.36</Data></Cell>
    <Cell ss:Index="9"><Data ss:Type="Number">516</Data></Cell>
   </Row>
   <Row>
    <Cell><Data ss:Type="DateTime">2014-11-24T10:17:36.000</Data></Cell>
    <Cell><Data ss:Type="Number">0.6</Data></Cell>
    <Cell><Data ss:Type="Number">-1</Data></Cell>
    <Cell><Data ss:Type="Number">35.299999999999997</Data></Cell>
    <Cell><Data ss:Type="Number">36.36</Data></Cell>
    <Cell ss:Index="9"><Data ss:Type="Number">517</Data></Cell>
   </Row>
   <Row>
    <Cell><Data ss:Type="DateTime">2014-11-24T10:17:37.000</Data></Cell>
    <Cell><Data ss:Type="Number">0.6</Data></Cell>
    <Cell><Data ss:Type="Number">-1</Data></Cell>
    <Cell><Data ss:Type="Number">35.299999999999997</Data></Cell>
    <Cell><Data ss:Type="Number">36.36</Data></Cell>
    <Cell ss:Index="9"><Data ss:Type="Number">518</Data></Cell>
   </Row>
   <Row>
    <Cell><Data ss:Type="DateTime">2014-11-24T10:17:38.000</Data></Cell>
    <Cell><Data ss:Type="Number">0.6</Data></Cell>
    <Cell><Data ss:Type="Number">-1</Data></Cell>
    <Cell><Data ss:Type="Number">35.299999999999997</Data></Cell>
    <Cell><Data ss:Type="Number">36.369999999999997</Data></Cell>
    <Cell ss:Index="9"><Data ss:Type="Number">519</Data></Cell>
   </Row>
   <Row>
    <Cell><Data ss:Type="DateTime">2014-11-24T10:17:39.000</Data></Cell>
    <Cell><Data ss:Type="Number">0.6</Data></Cell>
    <Cell><Data ss:Type="Number">-1</Data></Cell>
    <Cell><Data ss:Type="Number">35.299999999999997</Data></Cell>
    <Cell><Data ss:Type="Number">36.369999999999997</Data></Cell>
    <Cell ss:Index="9"><Data ss:Type="Number">520</Data></Cell>
   </Row>
   <Row>
    <Cell><Data ss:Type="DateTime">2014-11-24T10:17:40.000</Data></Cell>
    <Cell><Data ss:Type="Number">0.6</Data></Cell>
    <Cell><Data ss:Type="Number">-1</Data></Cell>
    <Cell><Data ss:Type="Number">35.299999999999997</Data></Cell>
    <Cell><Data ss:Type="Number">36.380000000000003</Data></Cell>
    <Cell ss:Index="9"><Data ss:Type="Number">521</Data></Cell>
   </Row>
   <Row>
    <Cell><Data ss:Type="DateTime">2014-11-24T10:17:41.000</Data></Cell>
    <Cell><Data ss:Type="Number">0.6</Data></Cell>
    <Cell><Data ss:Type="Number">-0.9</Data></Cell>
    <Cell><Data ss:Type="Number">35.5</Data></Cell>
    <Cell><Data ss:Type="Number">36.380000000000003</Data></Cell>
    <Cell ss:Index="9"><Data ss:Type="Number">522</Data></Cell>
   </Row>
   <Row>
    <Cell><Data ss:Type="DateTime">2014-11-24T10:17:42.000</Data></Cell>
    <Cell><Data ss:Type="Number">0.6</Data></Cell>
    <Cell><Data ss:Type="Number">-0.9</Data></Cell>
    <Cell><Data ss:Type="Number">35.5</Data></Cell>
    <Cell><Data ss:Type="Number">36.380000000000003</Data></Cell>
    <Cell ss:Index="9"><Data ss:Type="Number">523</Data></Cell>
   </Row>
   <Row>
    <Cell><Data ss:Type="DateTime">2014-11-24T10:17:43.000</Data></Cell>
    <Cell><Data ss:Type="Number">0.6</Data></Cell>
    <Cell><Data ss:Type="Number">-0.9</Data></Cell>
    <Cell><Data ss:Type="Number">35.6</Data></Cell>
    <Cell><Data ss:Type="Number">36.380000000000003</Data></Cell>
    <Cell ss:Index="9"><Data ss:Type="Number">524</Data></Cell>
   </Row>
   <Row>
    <Cell><Data ss:Type="DateTime">2014-11-24T10:17:44.000</Data></Cell>
    <Cell><Data ss:Type="Number">0.6</Data></Cell>
    <Cell><Data ss:Type="Number">-0.9</Data></Cell>
    <Cell><Data ss:Type="Number">35.6</Data></Cell>
    <Cell><Data ss:Type="Number">36.380000000000003</Data></Cell>
    <Cell ss:Index="9"><Data ss:Type="Number">525</Data></Cell>
   </Row>
   <Row>
    <Cell><Data ss:Type="DateTime">2014-11-24T10:17:45.000</Data></Cell>
    <Cell><Data ss:Type="Number">0.6</Data></Cell>
    <Cell><Data ss:Type="Number">-0.9</Data></Cell>
    <Cell><Data ss:Type="Number">35.6</Data></Cell>
    <Cell><Data ss:Type="Number">36.380000000000003</Data></Cell>
    <Cell ss:Index="9"><Data ss:Type="Number">526</Data></Cell>
   </Row>
   <Row>
    <Cell><Data ss:Type="DateTime">2014-11-24T10:17:46.000</Data></Cell>
    <Cell><Data ss:Type="Number">0.6</Data></Cell>
    <Cell><Data ss:Type="Number">-0.9</Data></Cell>
    <Cell><Data ss:Type="Number">35.6</Data></Cell>
    <Cell><Data ss:Type="Number">36.380000000000003</Data></Cell>
    <Cell ss:Index="9"><Data ss:Type="Number">527</Data></Cell>
   </Row>
   <Row>
    <Cell><Data ss:Type="DateTime">2014-11-24T10:17:47.000</Data></Cell>
    <Cell><Data ss:Type="Number">0.6</Data></Cell>
    <Cell><Data ss:Type="Number">-0.9</Data></Cell>
    <Cell><Data ss:Type="Number">35.6</Data></Cell>
    <Cell><Data ss:Type="Number">36.380000000000003</Data></Cell>
    <Cell ss:Index="9"><Data ss:Type="Number">528</Data></Cell>
   </Row>
   <Row>
    <Cell><Data ss:Type="DateTime">2014-11-24T10:17:48.000</Data></Cell>
    <Cell><Data ss:Type="Number">0.6</Data></Cell>
    <Cell><Data ss:Type="Number">-0.9</Data></Cell>
    <Cell><Data ss:Type="Number">36.299999999999997</Data></Cell>
    <Cell><Data ss:Type="Number">36.380000000000003</Data></Cell>
    <Cell ss:Index="9"><Data ss:Type="Number">529</Data></Cell>
   </Row>
   <Row>
    <Cell><Data ss:Type="DateTime">2014-11-24T10:17:49.000</Data></Cell>
    <Cell><Data ss:Type="Number">0.6</Data></Cell>
    <Cell><Data ss:Type="Number">-0.9</Data></Cell>
    <Cell><Data ss:Type="Number">35.799999999999997</Data></Cell>
    <Cell><Data ss:Type="Number">36.380000000000003</Data></Cell>
    <Cell ss:Index="9"><Data ss:Type="Number">530</Data></Cell>
   </Row>
   <Row>
    <Cell><Data ss:Type="DateTime">2014-11-24T10:17:50.000</Data></Cell>
    <Cell><Data ss:Type="Number">0.6</Data></Cell>
    <Cell><Data ss:Type="Number">-0.9</Data></Cell>
    <Cell><Data ss:Type="Number">35.799999999999997</Data></Cell>
    <Cell><Data ss:Type="Number">36.380000000000003</Data></Cell>
    <Cell ss:Index="9"><Data ss:Type="Number">531</Data></Cell>
   </Row>
   <Row>
    <Cell><Data ss:Type="DateTime">2014-11-24T10:17:51.000</Data></Cell>
    <Cell><Data ss:Type="Number">0.6</Data></Cell>
    <Cell><Data ss:Type="Number">-0.9</Data></Cell>
    <Cell><Data ss:Type="Number">35.799999999999997</Data></Cell>
    <Cell><Data ss:Type="Number">36.380000000000003</Data></Cell>
    <Cell ss:Index="9"><Data ss:Type="Number">532</Data></Cell>
   </Row>
   <Row>
    <Cell><Data ss:Type="DateTime">2014-11-24T10:17:52.000</Data></Cell>
    <Cell><Data ss:Type="Number">0.6</Data></Cell>
    <Cell><Data ss:Type="Number">-0.9</Data></Cell>
    <Cell><Data ss:Type="Number">35.5</Data></Cell>
    <Cell><Data ss:Type="Number">36.380000000000003</Data></Cell>
    <Cell ss:Index="9"><Data ss:Type="Number">533</Data></Cell>
   </Row>
   <Row>
    <Cell><Data ss:Type="DateTime">2014-11-24T10:17:53.000</Data></Cell>
    <Cell><Data ss:Type="Number">0.6</Data></Cell>
    <Cell><Data ss:Type="Number">-0.9</Data></Cell>
    <Cell><Data ss:Type="Number">35.6</Data></Cell>
    <Cell><Data ss:Type="Number">36.380000000000003</Data></Cell>
    <Cell ss:Index="9"><Data ss:Type="Number">534</Data></Cell>
   </Row>
   <Row>
    <Cell><Data ss:Type="DateTime">2014-11-24T10:17:54.000</Data></Cell>
    <Cell><Data ss:Type="Number">0.6</Data></Cell>
    <Cell><Data ss:Type="Number">-0.9</Data></Cell>
    <Cell><Data ss:Type="Number">35.6</Data></Cell>
    <Cell><Data ss:Type="Number">36.380000000000003</Data></Cell>
    <Cell ss:Index="9"><Data ss:Type="Number">535</Data></Cell>
   </Row>
   <Row>
    <Cell><Data ss:Type="DateTime">2014-11-24T10:17:55.000</Data></Cell>
    <Cell><Data ss:Type="Number">0.6</Data></Cell>
    <Cell><Data ss:Type="Number">-0.9</Data></Cell>
    <Cell><Data ss:Type="Number">35.6</Data></Cell>
    <Cell><Data ss:Type="Number">36.39</Data></Cell>
    <Cell ss:Index="9"><Data ss:Type="Number">536</Data></Cell>
   </Row>
   <Row>
    <Cell><Data ss:Type="DateTime">2014-11-24T10:17:56.000</Data></Cell>
    <Cell><Data ss:Type="Number">0.6</Data></Cell>
    <Cell><Data ss:Type="Number">-0.9</Data></Cell>
    <Cell><Data ss:Type="Number">35.6</Data></Cell>
    <Cell><Data ss:Type="Number">36.39</Data></Cell>
    <Cell ss:Index="9"><Data ss:Type="Number">537</Data></Cell>
   </Row>
   <Row>
    <Cell><Data ss:Type="DateTime">2014-11-24T10:17:57.000</Data></Cell>
    <Cell><Data ss:Type="Number">0.7</Data></Cell>
    <Cell><Data ss:Type="Number">-0.9</Data></Cell>
    <Cell><Data ss:Type="Number">36</Data></Cell>
    <Cell><Data ss:Type="Number">36.39</Data></Cell>
    <Cell ss:Index="9"><Data ss:Type="Number">538</Data></Cell>
   </Row>
   <Row>
    <Cell><Data ss:Type="DateTime">2014-11-24T10:17:58.000</Data></Cell>
    <Cell><Data ss:Type="Number">0.6</Data></Cell>
    <Cell><Data ss:Type="Number">-0.9</Data></Cell>
    <Cell><Data ss:Type="Number">36</Data></Cell>
    <Cell><Data ss:Type="Number">36.39</Data></Cell>
    <Cell ss:Index="9"><Data ss:Type="Number">539</Data></Cell>
   </Row>
   <Row>
    <Cell><Data ss:Type="DateTime">2014-11-24T10:17:59.000</Data></Cell>
    <Cell><Data ss:Type="Number">0.6</Data></Cell>
    <Cell><Data ss:Type="Number">-0.8</Data></Cell>
    <Cell><Data ss:Type="Number">35.700000000000003</Data></Cell>
    <Cell><Data ss:Type="Number">36.39</Data></Cell>
    <Cell ss:Index="9"><Data ss:Type="Number">540</Data></Cell>
   </Row>
   <Row>
    <Cell><Data ss:Type="DateTime">2014-11-24T10:18:00.000</Data></Cell>
    <Cell><Data ss:Type="Number">0.6</Data></Cell>
    <Cell><Data ss:Type="Number">-0.8</Data></Cell>
    <Cell><Data ss:Type="Number">35.700000000000003</Data></Cell>
    <Cell><Data ss:Type="Number">36.39</Data></Cell>
    <Cell ss:Index="9"><Data ss:Type="Number">541</Data></Cell>
   </Row>
   <Row>
    <Cell><Data ss:Type="DateTime">2014-11-24T10:18:01.000</Data></Cell>
    <Cell><Data ss:Type="Number">0.6</Data></Cell>
    <Cell><Data ss:Type="Number">-0.8</Data></Cell>
    <Cell><Data ss:Type="Number">35.4</Data></Cell>
    <Cell><Data ss:Type="Number">36.39</Data></Cell>
    <Cell ss:Index="9"><Data ss:Type="Number">542</Data></Cell>
   </Row>
   <Row>
    <Cell><Data ss:Type="DateTime">2014-11-24T10:18:02.000</Data></Cell>
    <Cell><Data ss:Type="Number">0.6</Data></Cell>
    <Cell><Data ss:Type="Number">-0.8</Data></Cell>
    <Cell><Data ss:Type="Number">35.1</Data></Cell>
    <Cell><Data ss:Type="Number">36.39</Data></Cell>
    <Cell ss:Index="9"><Data ss:Type="Number">543</Data></Cell>
   </Row>
   <Row>
    <Cell><Data ss:Type="DateTime">2014-11-24T10:18:03.000</Data></Cell>
    <Cell><Data ss:Type="Number">0.6</Data></Cell>
    <Cell><Data ss:Type="Number">-0.8</Data></Cell>
    <Cell><Data ss:Type="Number">35.1</Data></Cell>
    <Cell><Data ss:Type="Number">36.39</Data></Cell>
    <Cell ss:Index="9"><Data ss:Type="Number">544</Data></Cell>
   </Row>
   <Row>
    <Cell><Data ss:Type="DateTime">2014-11-24T10:18:04.000</Data></Cell>
    <Cell><Data ss:Type="Number">0.7</Data></Cell>
    <Cell><Data ss:Type="Number">-0.8</Data></Cell>
    <Cell><Data ss:Type="Number">35.1</Data></Cell>
    <Cell><Data ss:Type="Number">36.39</Data></Cell>
    <Cell ss:Index="9"><Data ss:Type="Number">545</Data></Cell>
   </Row>
   <Row>
    <Cell><Data ss:Type="DateTime">2014-11-24T10:18:05.000</Data></Cell>
    <Cell><Data ss:Type="Number">0.6</Data></Cell>
    <Cell><Data ss:Type="Number">-0.8</Data></Cell>
    <Cell><Data ss:Type="Number">35.200000000000003</Data></Cell>
    <Cell><Data ss:Type="Number">36.380000000000003</Data></Cell>
    <Cell ss:Index="9"><Data ss:Type="Number">546</Data></Cell>
   </Row>
   <Row>
    <Cell><Data ss:Type="DateTime">2014-11-24T10:18:06.000</Data></Cell>
    <Cell><Data ss:Type="Number">0.6</Data></Cell>
    <Cell><Data ss:Type="Number">-0.8</Data></Cell>
    <Cell><Data ss:Type="Number">35.1</Data></Cell>
    <Cell><Data ss:Type="Number">36.380000000000003</Data></Cell>
    <Cell ss:Index="9"><Data ss:Type="Number">547</Data></Cell>
   </Row>
   <Row>
    <Cell><Data ss:Type="DateTime">2014-11-24T10:18:07.000</Data></Cell>
    <Cell><Data ss:Type="Number">0.6</Data></Cell>
    <Cell><Data ss:Type="Number">-0.8</Data></Cell>
    <Cell><Data ss:Type="Number">35.1</Data></Cell>
    <Cell><Data ss:Type="Number">36.369999999999997</Data></Cell>
    <Cell ss:Index="9"><Data ss:Type="Number">548</Data></Cell>
   </Row>
   <Row>
    <Cell><Data ss:Type="DateTime">2014-11-24T10:18:08.000</Data></Cell>
    <Cell><Data ss:Type="Number">0.6</Data></Cell>
    <Cell><Data ss:Type="Number">-0.8</Data></Cell>
    <Cell><Data ss:Type="Number">35.1</Data></Cell>
    <Cell><Data ss:Type="Number">36.369999999999997</Data></Cell>
    <Cell ss:Index="9"><Data ss:Type="Number">549</Data></Cell>
   </Row>
   <Row>
    <Cell><Data ss:Type="DateTime">2014-11-24T10:18:09.000</Data></Cell>
    <Cell><Data ss:Type="Number">0.6</Data></Cell>
    <Cell><Data ss:Type="Number">-0.8</Data></Cell>
    <Cell><Data ss:Type="Number">35.1</Data></Cell>
    <Cell><Data ss:Type="Number">36.369999999999997</Data></Cell>
    <Cell ss:Index="9"><Data ss:Type="Number">550</Data></Cell>
   </Row>
   <Row>
    <Cell><Data ss:Type="DateTime">2014-11-24T10:18:10.000</Data></Cell>
    <Cell><Data ss:Type="Number">0.6</Data></Cell>
    <Cell><Data ss:Type="Number">-0.8</Data></Cell>
    <Cell><Data ss:Type="Number">35.1</Data></Cell>
    <Cell><Data ss:Type="Number">36.369999999999997</Data></Cell>
    <Cell ss:Index="9"><Data ss:Type="Number">551</Data></Cell>
   </Row>
   <Row>
    <Cell><Data ss:Type="DateTime">2014-11-24T10:18:11.000</Data></Cell>
    <Cell><Data ss:Type="Number">0.7</Data></Cell>
    <Cell><Data ss:Type="Number">-0.8</Data></Cell>
    <Cell><Data ss:Type="Number">35</Data></Cell>
    <Cell><Data ss:Type="Number">36.369999999999997</Data></Cell>
    <Cell ss:Index="9"><Data ss:Type="Number">552</Data></Cell>
   </Row>
   <Row>
    <Cell><Data ss:Type="DateTime">2014-11-24T10:18:12.000</Data></Cell>
    <Cell><Data ss:Type="Number">0.7</Data></Cell>
    <Cell><Data ss:Type="Number">-0.8</Data></Cell>
    <Cell><Data ss:Type="Number">34.9</Data></Cell>
    <Cell><Data ss:Type="Number">36.369999999999997</Data></Cell>
    <Cell ss:Index="9"><Data ss:Type="Number">553</Data></Cell>
   </Row>
   <Row>
    <Cell><Data ss:Type="DateTime">2014-11-24T10:18:13.000</Data></Cell>
    <Cell><Data ss:Type="Number">0.7</Data></Cell>
    <Cell><Data ss:Type="Number">-0.8</Data></Cell>
    <Cell><Data ss:Type="Number">34.9</Data></Cell>
    <Cell><Data ss:Type="Number">36.369999999999997</Data></Cell>
    <Cell ss:Index="9"><Data ss:Type="Number">554</Data></Cell>
   </Row>
   <Row>
    <Cell><Data ss:Type="DateTime">2014-11-24T10:18:14.000</Data></Cell>
    <Cell><Data ss:Type="Number">0.7</Data></Cell>
    <Cell><Data ss:Type="Number">-0.8</Data></Cell>
    <Cell><Data ss:Type="Number">34.9</Data></Cell>
    <Cell><Data ss:Type="Number">36.369999999999997</Data></Cell>
    <Cell ss:Index="9"><Data ss:Type="Number">555</Data></Cell>
   </Row>
   <Row>
    <Cell><Data ss:Type="DateTime">2014-11-24T10:18:15.000</Data></Cell>
    <Cell><Data ss:Type="Number">0.7</Data></Cell>
    <Cell><Data ss:Type="Number">-0.8</Data></Cell>
    <Cell><Data ss:Type="Number">34.9</Data></Cell>
    <Cell><Data ss:Type="Number">36.369999999999997</Data></Cell>
    <Cell ss:Index="9"><Data ss:Type="Number">556</Data></Cell>
   </Row>
   <Row>
    <Cell><Data ss:Type="DateTime">2014-11-24T10:18:16.000</Data></Cell>
    <Cell><Data ss:Type="Number">0.6</Data></Cell>
    <Cell><Data ss:Type="Number">-0.8</Data></Cell>
    <Cell><Data ss:Type="Number">34.9</Data></Cell>
    <Cell><Data ss:Type="Number">36.369999999999997</Data></Cell>
    <Cell ss:Index="9"><Data ss:Type="Number">557</Data></Cell>
   </Row>
   <Row>
    <Cell><Data ss:Type="DateTime">2014-11-24T10:18:17.000</Data></Cell>
    <Cell><Data ss:Type="Number">0.7</Data></Cell>
    <Cell><Data ss:Type="Number">-0.8</Data></Cell>
    <Cell><Data ss:Type="Number">35.6</Data></Cell>
    <Cell><Data ss:Type="Number">36.369999999999997</Data></Cell>
    <Cell ss:Index="9"><Data ss:Type="Number">558</Data></Cell>
   </Row>
   <Row>
    <Cell><Data ss:Type="DateTime">2014-11-24T10:18:18.000</Data></Cell>
    <Cell><Data ss:Type="Number">0.7</Data></Cell>
    <Cell><Data ss:Type="Number">-0.7</Data></Cell>
    <Cell><Data ss:Type="Number">35.6</Data></Cell>
    <Cell><Data ss:Type="Number">36.369999999999997</Data></Cell>
    <Cell ss:Index="9"><Data ss:Type="Number">559</Data></Cell>
   </Row>
   <Row>
    <Cell><Data ss:Type="DateTime">2014-11-24T10:18:19.000</Data></Cell>
    <Cell><Data ss:Type="Number">0.7</Data></Cell>
    <Cell><Data ss:Type="Number">-0.7</Data></Cell>
    <Cell><Data ss:Type="Number">35.700000000000003</Data></Cell>
    <Cell><Data ss:Type="Number">36.369999999999997</Data></Cell>
    <Cell ss:Index="9"><Data ss:Type="Number">560</Data></Cell>
   </Row>
   <Row>
    <Cell><Data ss:Type="DateTime">2014-11-24T10:18:20.000</Data></Cell>
    <Cell><Data ss:Type="Number">0.7</Data></Cell>
    <Cell><Data ss:Type="Number">-0.7</Data></Cell>
    <Cell><Data ss:Type="Number">35.700000000000003</Data></Cell>
    <Cell><Data ss:Type="Number">36.369999999999997</Data></Cell>
    <Cell ss:Index="9"><Data ss:Type="Number">561</Data></Cell>
   </Row>
   <Row>
    <Cell><Data ss:Type="DateTime">2014-11-24T10:18:21.000</Data></Cell>
    <Cell><Data ss:Type="Number">0.7</Data></Cell>
    <Cell><Data ss:Type="Number">-0.7</Data></Cell>
    <Cell><Data ss:Type="Number">35.700000000000003</Data></Cell>
    <Cell><Data ss:Type="Number">36.369999999999997</Data></Cell>
    <Cell ss:Index="9"><Data ss:Type="Number">562</Data></Cell>
   </Row>
   <Row>
    <Cell><Data ss:Type="DateTime">2014-11-24T10:18:22.000</Data></Cell>
    <Cell><Data ss:Type="Number">0.7</Data></Cell>
    <Cell><Data ss:Type="Number">-0.7</Data></Cell>
    <Cell><Data ss:Type="Number">35.4</Data></Cell>
    <Cell><Data ss:Type="Number">36.369999999999997</Data></Cell>
    <Cell ss:Index="9"><Data ss:Type="Number">563</Data></Cell>
   </Row>
   <Row>
    <Cell><Data ss:Type="DateTime">2014-11-24T10:18:23.000</Data></Cell>
    <Cell><Data ss:Type="Number">0.7</Data></Cell>
    <Cell><Data ss:Type="Number">-0.8</Data></Cell>
    <Cell><Data ss:Type="Number">35.4</Data></Cell>
    <Cell><Data ss:Type="Number">36.369999999999997</Data></Cell>
    <Cell ss:Index="9"><Data ss:Type="Number">564</Data></Cell>
   </Row>
   <Row>
    <Cell><Data ss:Type="DateTime">2014-11-24T10:18:24.000</Data></Cell>
    <Cell><Data ss:Type="Number">0.7</Data></Cell>
    <Cell><Data ss:Type="Number">-0.8</Data></Cell>
    <Cell><Data ss:Type="Number">35.4</Data></Cell>
    <Cell><Data ss:Type="Number">36.380000000000003</Data></Cell>
    <Cell ss:Index="9"><Data ss:Type="Number">565</Data></Cell>
   </Row>
   <Row>
    <Cell><Data ss:Type="DateTime">2014-11-24T10:18:25.000</Data></Cell>
    <Cell><Data ss:Type="Number">0.7</Data></Cell>
    <Cell><Data ss:Type="Number">-0.8</Data></Cell>
    <Cell><Data ss:Type="Number">34.9</Data></Cell>
    <Cell><Data ss:Type="Number">36.380000000000003</Data></Cell>
    <Cell ss:Index="9"><Data ss:Type="Number">566</Data></Cell>
   </Row>
   <Row>
    <Cell><Data ss:Type="DateTime">2014-11-24T10:18:26.000</Data></Cell>
    <Cell><Data ss:Type="Number">0.7</Data></Cell>
    <Cell><Data ss:Type="Number">-0.8</Data></Cell>
    <Cell><Data ss:Type="Number">34.9</Data></Cell>
    <Cell><Data ss:Type="Number">36.39</Data></Cell>
    <Cell ss:Index="9"><Data ss:Type="Number">567</Data></Cell>
   </Row>
   <Row>
    <Cell><Data ss:Type="DateTime">2014-11-24T10:18:27.000</Data></Cell>
    <Cell><Data ss:Type="Number">0.7</Data></Cell>
    <Cell><Data ss:Type="Number">-0.8</Data></Cell>
    <Cell><Data ss:Type="Number">34.9</Data></Cell>
    <Cell><Data ss:Type="Number">36.39</Data></Cell>
    <Cell ss:Index="9"><Data ss:Type="Number">568</Data></Cell>
   </Row>
   <Row>
    <Cell><Data ss:Type="DateTime">2014-11-24T10:18:28.000</Data></Cell>
    <Cell><Data ss:Type="Number">0.7</Data></Cell>
    <Cell><Data ss:Type="Number">-0.8</Data></Cell>
    <Cell><Data ss:Type="Number">34.9</Data></Cell>
    <Cell><Data ss:Type="Number">36.39</Data></Cell>
    <Cell ss:Index="9"><Data ss:Type="Number">569</Data></Cell>
   </Row>
   <Row>
    <Cell><Data ss:Type="DateTime">2014-11-24T10:18:29.000</Data></Cell>
    <Cell><Data ss:Type="Number">0.7</Data></Cell>
    <Cell><Data ss:Type="Number">-0.8</Data></Cell>
    <Cell><Data ss:Type="Number">34.6</Data></Cell>
    <Cell><Data ss:Type="Number">36.39</Data></Cell>
    <Cell ss:Index="9"><Data ss:Type="Number">570</Data></Cell>
   </Row>
   <Row>
    <Cell><Data ss:Type="DateTime">2014-11-24T10:18:30.000</Data></Cell>
    <Cell><Data ss:Type="Number">0.7</Data></Cell>
    <Cell><Data ss:Type="Number">-0.8</Data></Cell>
    <Cell><Data ss:Type="Number">34.6</Data></Cell>
    <Cell><Data ss:Type="Number">36.4</Data></Cell>
    <Cell ss:Index="9"><Data ss:Type="Number">571</Data></Cell>
   </Row>
   <Row>
    <Cell><Data ss:Type="DateTime">2014-11-24T10:18:31.000</Data></Cell>
    <Cell><Data ss:Type="Number">0.6</Data></Cell>
    <Cell><Data ss:Type="Number">-0.7</Data></Cell>
    <Cell><Data ss:Type="Number">34.6</Data></Cell>
    <Cell><Data ss:Type="Number">36.4</Data></Cell>
    <Cell ss:Index="9"><Data ss:Type="Number">572</Data></Cell>
   </Row>
   <Row>
    <Cell><Data ss:Type="DateTime">2014-11-24T10:18:32.000</Data></Cell>
    <Cell><Data ss:Type="Number">0.7</Data></Cell>
    <Cell><Data ss:Type="Number">-0.7</Data></Cell>
    <Cell><Data ss:Type="Number">34.799999999999997</Data></Cell>
    <Cell><Data ss:Type="Number">36.4</Data></Cell>
    <Cell ss:Index="9"><Data ss:Type="Number">573</Data></Cell>
   </Row>
   <Row>
    <Cell><Data ss:Type="DateTime">2014-11-24T10:18:33.000</Data></Cell>
    <Cell><Data ss:Type="Number">0.7</Data></Cell>
    <Cell><Data ss:Type="Number">-0.7</Data></Cell>
    <Cell><Data ss:Type="Number">34.799999999999997</Data></Cell>
    <Cell><Data ss:Type="Number">36.4</Data></Cell>
    <Cell ss:Index="9"><Data ss:Type="Number">574</Data></Cell>
   </Row>
   <Row>
    <Cell><Data ss:Type="DateTime">2014-11-24T10:18:34.000</Data></Cell>
    <Cell><Data ss:Type="Number">0.7</Data></Cell>
    <Cell><Data ss:Type="Number">-0.7</Data></Cell>
    <Cell><Data ss:Type="Number">35</Data></Cell>
    <Cell><Data ss:Type="Number">36.4</Data></Cell>
    <Cell ss:Index="9"><Data ss:Type="Number">575</Data></Cell>
   </Row>
   <Row>
    <Cell><Data ss:Type="DateTime">2014-11-24T10:18:35.000</Data></Cell>
    <Cell><Data ss:Type="Number">0.7</Data></Cell>
    <Cell><Data ss:Type="Number">-0.7</Data></Cell>
    <Cell><Data ss:Type="Number">35</Data></Cell>
    <Cell><Data ss:Type="Number">36.4</Data></Cell>
    <Cell ss:Index="9"><Data ss:Type="Number">576</Data></Cell>
   </Row>
   <Row>
    <Cell><Data ss:Type="DateTime">2014-11-24T10:18:36.000</Data></Cell>
    <Cell><Data ss:Type="Number">0.7</Data></Cell>
    <Cell><Data ss:Type="Number">-0.7</Data></Cell>
    <Cell><Data ss:Type="Number">35</Data></Cell>
    <Cell><Data ss:Type="Number">36.4</Data></Cell>
    <Cell ss:Index="9"><Data ss:Type="Number">577</Data></Cell>
   </Row>
   <Row>
    <Cell><Data ss:Type="DateTime">2014-11-24T10:18:37.000</Data></Cell>
    <Cell><Data ss:Type="Number">0.7</Data></Cell>
    <Cell><Data ss:Type="Number">-0.7</Data></Cell>
    <Cell><Data ss:Type="Number">35.799999999999997</Data></Cell>
    <Cell><Data ss:Type="Number">36.39</Data></Cell>
    <Cell ss:Index="9"><Data ss:Type="Number">578</Data></Cell>
   </Row>
   <Row>
    <Cell><Data ss:Type="DateTime">2014-11-24T10:18:38.000</Data></Cell>
    <Cell><Data ss:Type="Number">0.7</Data></Cell>
    <Cell><Data ss:Type="Number">-0.7</Data></Cell>
    <Cell><Data ss:Type="Number">35.799999999999997</Data></Cell>
    <Cell><Data ss:Type="Number">36.39</Data></Cell>
    <Cell ss:Index="9"><Data ss:Type="Number">579</Data></Cell>
   </Row>
   <Row>
    <Cell><Data ss:Type="DateTime">2014-11-24T10:18:39.000</Data></Cell>
    <Cell><Data ss:Type="Number">0.7</Data></Cell>
    <Cell><Data ss:Type="Number">-0.7</Data></Cell>
    <Cell><Data ss:Type="Number">35.299999999999997</Data></Cell>
    <Cell><Data ss:Type="Number">36.39</Data></Cell>
    <Cell ss:Index="9"><Data ss:Type="Number">580</Data></Cell>
   </Row>
   <Row>
    <Cell><Data ss:Type="DateTime">2014-11-24T10:18:40.000</Data></Cell>
    <Cell><Data ss:Type="Number">0.7</Data></Cell>
    <Cell><Data ss:Type="Number">-0.7</Data></Cell>
    <Cell><Data ss:Type="Number">35.299999999999997</Data></Cell>
    <Cell><Data ss:Type="Number">36.39</Data></Cell>
    <Cell ss:Index="9"><Data ss:Type="Number">581</Data></Cell>
   </Row>
   <Row>
    <Cell><Data ss:Type="DateTime">2014-11-24T10:18:41.000</Data></Cell>
    <Cell><Data ss:Type="Number">0.7</Data></Cell>
    <Cell><Data ss:Type="Number">-0.7</Data></Cell>
    <Cell><Data ss:Type="Number">35.200000000000003</Data></Cell>
    <Cell><Data ss:Type="Number">36.39</Data></Cell>
    <Cell ss:Index="9"><Data ss:Type="Number">582</Data></Cell>
   </Row>
   <Row>
    <Cell><Data ss:Type="DateTime">2014-11-24T10:18:42.000</Data></Cell>
    <Cell><Data ss:Type="Number">0.7</Data></Cell>
    <Cell><Data ss:Type="Number">-0.7</Data></Cell>
    <Cell><Data ss:Type="Number">35.299999999999997</Data></Cell>
    <Cell><Data ss:Type="Number">36.39</Data></Cell>
    <Cell ss:Index="9"><Data ss:Type="Number">583</Data></Cell>
   </Row>
   <Row>
    <Cell><Data ss:Type="DateTime">2014-11-24T10:18:43.000</Data></Cell>
    <Cell><Data ss:Type="Number">0.7</Data></Cell>
    <Cell><Data ss:Type="Number">-0.7</Data></Cell>
    <Cell><Data ss:Type="Number">35.4</Data></Cell>
    <Cell><Data ss:Type="Number">36.380000000000003</Data></Cell>
    <Cell ss:Index="9"><Data ss:Type="Number">584</Data></Cell>
   </Row>
   <Row>
    <Cell><Data ss:Type="DateTime">2014-11-24T10:18:44.000</Data></Cell>
    <Cell><Data ss:Type="Number">0.7</Data></Cell>
    <Cell><Data ss:Type="Number">-0.7</Data></Cell>
    <Cell><Data ss:Type="Number">35.700000000000003</Data></Cell>
    <Cell><Data ss:Type="Number">36.380000000000003</Data></Cell>
    <Cell ss:Index="9"><Data ss:Type="Number">585</Data></Cell>
   </Row>
   <Row>
    <Cell><Data ss:Type="DateTime">2014-11-24T10:18:45.000</Data></Cell>
    <Cell><Data ss:Type="Number">0.7</Data></Cell>
    <Cell><Data ss:Type="Number">-0.7</Data></Cell>
    <Cell><Data ss:Type="Number">35.9</Data></Cell>
    <Cell><Data ss:Type="Number">36.380000000000003</Data></Cell>
    <Cell ss:Index="9"><Data ss:Type="Number">586</Data></Cell>
   </Row>
   <Row>
    <Cell><Data ss:Type="DateTime">2014-11-24T10:18:46.000</Data></Cell>
    <Cell><Data ss:Type="Number">0.7</Data></Cell>
    <Cell><Data ss:Type="Number">-0.7</Data></Cell>
    <Cell><Data ss:Type="Number">35.9</Data></Cell>
    <Cell><Data ss:Type="Number">36.380000000000003</Data></Cell>
    <Cell ss:Index="9"><Data ss:Type="Number">587</Data></Cell>
   </Row>
   <Row>
    <Cell><Data ss:Type="DateTime">2014-11-24T10:18:47.000</Data></Cell>
    <Cell><Data ss:Type="Number">0.7</Data></Cell>
    <Cell><Data ss:Type="Number">-0.7</Data></Cell>
    <Cell><Data ss:Type="Number">35.799999999999997</Data></Cell>
    <Cell><Data ss:Type="Number">36.380000000000003</Data></Cell>
    <Cell ss:Index="9"><Data ss:Type="Number">588</Data></Cell>
   </Row>
   <Row>
    <Cell><Data ss:Type="DateTime">2014-11-24T10:18:48.000</Data></Cell>
    <Cell><Data ss:Type="Number">0.7</Data></Cell>
    <Cell><Data ss:Type="Number">-0.7</Data></Cell>
    <Cell><Data ss:Type="Number">35</Data></Cell>
    <Cell><Data ss:Type="Number">36.380000000000003</Data></Cell>
    <Cell ss:Index="9"><Data ss:Type="Number">589</Data></Cell>
   </Row>
   <Row>
    <Cell><Data ss:Type="DateTime">2014-11-24T10:18:49.000</Data></Cell>
    <Cell><Data ss:Type="Number">0.7</Data></Cell>
    <Cell><Data ss:Type="Number">-0.7</Data></Cell>
    <Cell><Data ss:Type="Number">34.9</Data></Cell>
    <Cell><Data ss:Type="Number">36.369999999999997</Data></Cell>
    <Cell ss:Index="9"><Data ss:Type="Number">590</Data></Cell>
   </Row>
   <Row>
    <Cell><Data ss:Type="DateTime">2014-11-24T10:18:50.000</Data></Cell>
    <Cell><Data ss:Type="Number">0.7</Data></Cell>
    <Cell><Data ss:Type="Number">-0.7</Data></Cell>
    <Cell><Data ss:Type="Number">34.799999999999997</Data></Cell>
    <Cell><Data ss:Type="Number">36.369999999999997</Data></Cell>
    <Cell ss:Index="9"><Data ss:Type="Number">591</Data></Cell>
   </Row>
   <Row>
    <Cell><Data ss:Type="DateTime">2014-11-24T10:18:51.000</Data></Cell>
    <Cell><Data ss:Type="Number">0.7</Data></Cell>
    <Cell><Data ss:Type="Number">-0.7</Data></Cell>
    <Cell><Data ss:Type="Number">34.700000000000003</Data></Cell>
    <Cell><Data ss:Type="Number">36.369999999999997</Data></Cell>
    <Cell ss:Index="9"><Data ss:Type="Number">592</Data></Cell>
   </Row>
   <Row>
    <Cell><Data ss:Type="DateTime">2014-11-24T10:18:52.000</Data></Cell>
    <Cell><Data ss:Type="Number">0.7</Data></Cell>
    <Cell><Data ss:Type="Number">-0.7</Data></Cell>
    <Cell><Data ss:Type="Number">34.4</Data></Cell>
    <Cell><Data ss:Type="Number">36.369999999999997</Data></Cell>
    <Cell ss:Index="9"><Data ss:Type="Number">593</Data></Cell>
   </Row>
   <Row>
    <Cell><Data ss:Type="DateTime">2014-11-24T10:18:53.000</Data></Cell>
    <Cell><Data ss:Type="Number">0.7</Data></Cell>
    <Cell><Data ss:Type="Number">-0.7</Data></Cell>
    <Cell><Data ss:Type="Number">34.4</Data></Cell>
    <Cell><Data ss:Type="Number">36.369999999999997</Data></Cell>
    <Cell ss:Index="9"><Data ss:Type="Number">594</Data></Cell>
   </Row>
   <Row>
    <Cell><Data ss:Type="DateTime">2014-11-24T10:18:54.000</Data></Cell>
    <Cell><Data ss:Type="Number">0.7</Data></Cell>
    <Cell><Data ss:Type="Number">-0.6</Data></Cell>
    <Cell><Data ss:Type="Number">34.4</Data></Cell>
    <Cell><Data ss:Type="Number">36.380000000000003</Data></Cell>
    <Cell ss:Index="9"><Data ss:Type="Number">595</Data></Cell>
   </Row>
   <Row>
    <Cell><Data ss:Type="DateTime">2014-11-24T10:18:55.000</Data></Cell>
    <Cell><Data ss:Type="Number">0.7</Data></Cell>
    <Cell><Data ss:Type="Number">-0.6</Data></Cell>
    <Cell><Data ss:Type="Number">34.4</Data></Cell>
    <Cell><Data ss:Type="Number">36.380000000000003</Data></Cell>
    <Cell ss:Index="9"><Data ss:Type="Number">596</Data></Cell>
   </Row>
   <Row>
    <Cell><Data ss:Type="DateTime">2014-11-24T10:18:56.000</Data></Cell>
    <Cell><Data ss:Type="Number">0.7</Data></Cell>
    <Cell><Data ss:Type="Number">-0.6</Data></Cell>
    <Cell><Data ss:Type="Number">34.4</Data></Cell>
    <Cell><Data ss:Type="Number">36.380000000000003</Data></Cell>
    <Cell ss:Index="9"><Data ss:Type="Number">597</Data></Cell>
   </Row>
   <Row>
    <Cell><Data ss:Type="DateTime">2014-11-24T10:18:57.000</Data></Cell>
    <Cell><Data ss:Type="Number">0.7</Data></Cell>
    <Cell><Data ss:Type="Number">-0.6</Data></Cell>
    <Cell><Data ss:Type="Number">34.4</Data></Cell>
    <Cell><Data ss:Type="Number">36.380000000000003</Data></Cell>
    <Cell ss:Index="9"><Data ss:Type="Number">598</Data></Cell>
   </Row>
   <Row>
    <Cell><Data ss:Type="DateTime">2014-11-24T10:18:58.000</Data></Cell>
    <Cell><Data ss:Type="Number">0.7</Data></Cell>
    <Cell><Data ss:Type="Number">-0.6</Data></Cell>
    <Cell><Data ss:Type="Number">34.200000000000003</Data></Cell>
    <Cell><Data ss:Type="Number">36.380000000000003</Data></Cell>
    <Cell ss:Index="9"><Data ss:Type="Number">599</Data></Cell>
   </Row>
   <Row>
    <Cell><Data ss:Type="DateTime">2014-11-24T10:18:59.000</Data></Cell>
    <Cell><Data ss:Type="Number">0.7</Data></Cell>
    <Cell><Data ss:Type="Number">-0.6</Data></Cell>
    <Cell><Data ss:Type="Number">34.200000000000003</Data></Cell>
    <Cell><Data ss:Type="Number">36.380000000000003</Data></Cell>
    <Cell ss:Index="9"><Data ss:Type="Number">600</Data></Cell>
   </Row>
   <Row>
    <Cell><Data ss:Type="DateTime">2014-11-24T10:19:00.000</Data></Cell>
    <Cell><Data ss:Type="Number">0.7</Data></Cell>
    <Cell><Data ss:Type="Number">-0.6</Data></Cell>
    <Cell><Data ss:Type="Number">34.200000000000003</Data></Cell>
    <Cell><Data ss:Type="Number">36.380000000000003</Data></Cell>
    <Cell ss:Index="9"><Data ss:Type="Number">601</Data></Cell>
   </Row>
   <Row>
    <Cell><Data ss:Type="DateTime">2014-11-24T10:19:01.000</Data></Cell>
    <Cell><Data ss:Type="Number">0.7</Data></Cell>
    <Cell><Data ss:Type="Number">-0.6</Data></Cell>
    <Cell><Data ss:Type="Number">34.200000000000003</Data></Cell>
    <Cell><Data ss:Type="Number">36.369999999999997</Data></Cell>
    <Cell ss:Index="9"><Data ss:Type="Number">602</Data></Cell>
   </Row>
   <Row>
    <Cell><Data ss:Type="DateTime">2014-11-24T10:19:02.000</Data></Cell>
    <Cell><Data ss:Type="Number">0.7</Data></Cell>
    <Cell><Data ss:Type="Number">-0.6</Data></Cell>
    <Cell><Data ss:Type="Number">34.299999999999997</Data></Cell>
    <Cell><Data ss:Type="Number">36.369999999999997</Data></Cell>
    <Cell ss:Index="9"><Data ss:Type="Number">603</Data></Cell>
   </Row>
   <Row>
    <Cell><Data ss:Type="DateTime">2014-11-24T10:19:03.000</Data></Cell>
    <Cell><Data ss:Type="Number">0.7</Data></Cell>
    <Cell><Data ss:Type="Number">-0.6</Data></Cell>
    <Cell><Data ss:Type="Number">34.299999999999997</Data></Cell>
    <Cell><Data ss:Type="Number">36.369999999999997</Data></Cell>
    <Cell ss:Index="9"><Data ss:Type="Number">604</Data></Cell>
   </Row>
   <Row>
    <Cell><Data ss:Type="DateTime">2014-11-24T10:19:04.000</Data></Cell>
    <Cell><Data ss:Type="Number">0.7</Data></Cell>
    <Cell><Data ss:Type="Number">-0.6</Data></Cell>
    <Cell><Data ss:Type="Number">34.299999999999997</Data></Cell>
    <Cell><Data ss:Type="Number">36.369999999999997</Data></Cell>
    <Cell ss:Index="9"><Data ss:Type="Number">605</Data></Cell>
   </Row>
   <Row>
    <Cell><Data ss:Type="DateTime">2014-11-24T10:19:05.000</Data></Cell>
    <Cell><Data ss:Type="Number">0.7</Data></Cell>
    <Cell><Data ss:Type="Number">-0.6</Data></Cell>
    <Cell><Data ss:Type="Number">34.299999999999997</Data></Cell>
    <Cell><Data ss:Type="Number">36.369999999999997</Data></Cell>
    <Cell ss:Index="9"><Data ss:Type="Number">606</Data></Cell>
   </Row>
   <Row>
    <Cell><Data ss:Type="DateTime">2014-11-24T10:19:06.000</Data></Cell>
    <Cell><Data ss:Type="Number">0.7</Data></Cell>
    <Cell><Data ss:Type="Number">-0.6</Data></Cell>
    <Cell><Data ss:Type="Number">34.299999999999997</Data></Cell>
    <Cell><Data ss:Type="Number">36.369999999999997</Data></Cell>
    <Cell ss:Index="9"><Data ss:Type="Number">607</Data></Cell>
   </Row>
   <Row>
    <Cell><Data ss:Type="DateTime">2014-11-24T10:19:07.000</Data></Cell>
    <Cell><Data ss:Type="Number">0.7</Data></Cell>
    <Cell><Data ss:Type="Number">-0.6</Data></Cell>
    <Cell><Data ss:Type="Number">34.5</Data></Cell>
    <Cell><Data ss:Type="Number">36.369999999999997</Data></Cell>
    <Cell ss:Index="9"><Data ss:Type="Number">608</Data></Cell>
   </Row>
   <Row>
    <Cell><Data ss:Type="DateTime">2014-11-24T10:19:08.000</Data></Cell>
    <Cell><Data ss:Type="Number">0.7</Data></Cell>
    <Cell><Data ss:Type="Number">-0.6</Data></Cell>
    <Cell><Data ss:Type="Number">34.6</Data></Cell>
    <Cell><Data ss:Type="Number">36.369999999999997</Data></Cell>
    <Cell ss:Index="9"><Data ss:Type="Number">609</Data></Cell>
   </Row>
   <Row>
    <Cell><Data ss:Type="DateTime">2014-11-24T10:19:09.000</Data></Cell>
    <Cell><Data ss:Type="Number">0.7</Data></Cell>
    <Cell><Data ss:Type="Number">-0.6</Data></Cell>
    <Cell><Data ss:Type="Number">34.6</Data></Cell>
    <Cell><Data ss:Type="Number">36.380000000000003</Data></Cell>
    <Cell ss:Index="9"><Data ss:Type="Number">610</Data></Cell>
   </Row>
   <Row>
    <Cell><Data ss:Type="DateTime">2014-11-24T10:19:10.000</Data></Cell>
    <Cell><Data ss:Type="Number">0.7</Data></Cell>
    <Cell><Data ss:Type="Number">-0.6</Data></Cell>
    <Cell><Data ss:Type="Number">34.6</Data></Cell>
    <Cell><Data ss:Type="Number">36.380000000000003</Data></Cell>
    <Cell ss:Index="9"><Data ss:Type="Number">611</Data></Cell>
   </Row>
   <Row>
    <Cell><Data ss:Type="DateTime">2014-11-24T10:19:11.000</Data></Cell>
    <Cell><Data ss:Type="Number">0.7</Data></Cell>
    <Cell><Data ss:Type="Number">-0.6</Data></Cell>
    <Cell><Data ss:Type="Number">34.6</Data></Cell>
    <Cell><Data ss:Type="Number">36.39</Data></Cell>
    <Cell ss:Index="9"><Data ss:Type="Number">612</Data></Cell>
   </Row>
   <Row>
    <Cell><Data ss:Type="DateTime">2014-11-24T10:19:12.000</Data></Cell>
    <Cell><Data ss:Type="Number">0.7</Data></Cell>
    <Cell><Data ss:Type="Number">-0.6</Data></Cell>
    <Cell><Data ss:Type="Number">34.799999999999997</Data></Cell>
    <Cell><Data ss:Type="Number">36.39</Data></Cell>
    <Cell ss:Index="9"><Data ss:Type="Number">613</Data></Cell>
   </Row>
   <Row>
    <Cell><Data ss:Type="DateTime">2014-11-24T10:19:13.000</Data></Cell>
    <Cell><Data ss:Type="Number">0.7</Data></Cell>
    <Cell><Data ss:Type="Number">-0.5</Data></Cell>
    <Cell><Data ss:Type="Number">35.799999999999997</Data></Cell>
    <Cell><Data ss:Type="Number">36.4</Data></Cell>
    <Cell ss:Index="9"><Data ss:Type="Number">614</Data></Cell>
   </Row>
   <Row>
    <Cell><Data ss:Type="DateTime">2014-11-24T10:19:14.000</Data></Cell>
    <Cell><Data ss:Type="Number">0.7</Data></Cell>
    <Cell><Data ss:Type="Number">-0.5</Data></Cell>
    <Cell><Data ss:Type="Number">35.799999999999997</Data></Cell>
    <Cell><Data ss:Type="Number">36.4</Data></Cell>
    <Cell ss:Index="9"><Data ss:Type="Number">615</Data></Cell>
   </Row>
   <Row>
    <Cell><Data ss:Type="DateTime">2014-11-24T10:19:15.000</Data></Cell>
    <Cell><Data ss:Type="Number">0.7</Data></Cell>
    <Cell><Data ss:Type="Number">-0.6</Data></Cell>
    <Cell><Data ss:Type="Number">35.799999999999997</Data></Cell>
    <Cell><Data ss:Type="Number">36.4</Data></Cell>
    <Cell ss:Index="9"><Data ss:Type="Number">616</Data></Cell>
   </Row>
   <Row>
    <Cell><Data ss:Type="DateTime">2014-11-24T10:19:16.000</Data></Cell>
    <Cell><Data ss:Type="Number">0.7</Data></Cell>
    <Cell><Data ss:Type="Number">-0.6</Data></Cell>
    <Cell><Data ss:Type="Number">36</Data></Cell>
    <Cell><Data ss:Type="Number">36.409999999999997</Data></Cell>
    <Cell ss:Index="9"><Data ss:Type="Number">617</Data></Cell>
   </Row>
   <Row>
    <Cell><Data ss:Type="DateTime">2014-11-24T10:19:17.000</Data></Cell>
    <Cell><Data ss:Type="Number">0.7</Data></Cell>
    <Cell><Data ss:Type="Number">-0.6</Data></Cell>
    <Cell><Data ss:Type="Number">36</Data></Cell>
    <Cell><Data ss:Type="Number">36.409999999999997</Data></Cell>
    <Cell ss:Index="9"><Data ss:Type="Number">618</Data></Cell>
   </Row>
   <Row>
    <Cell><Data ss:Type="DateTime">2014-11-24T10:19:18.000</Data></Cell>
    <Cell><Data ss:Type="Number">0.7</Data></Cell>
    <Cell><Data ss:Type="Number">-0.6</Data></Cell>
    <Cell><Data ss:Type="Number">36</Data></Cell>
    <Cell><Data ss:Type="Number">36.42</Data></Cell>
    <Cell ss:Index="9"><Data ss:Type="Number">619</Data></Cell>
   </Row>
   <Row>
    <Cell><Data ss:Type="DateTime">2014-11-24T10:19:19.000</Data></Cell>
    <Cell><Data ss:Type="Number">0.7</Data></Cell>
    <Cell><Data ss:Type="Number">-0.6</Data></Cell>
    <Cell><Data ss:Type="Number">36.1</Data></Cell>
    <Cell><Data ss:Type="Number">36.42</Data></Cell>
    <Cell ss:Index="9"><Data ss:Type="Number">620</Data></Cell>
   </Row>
   <Row>
    <Cell><Data ss:Type="DateTime">2014-11-24T10:19:20.000</Data></Cell>
    <Cell><Data ss:Type="Number">0.7</Data></Cell>
    <Cell><Data ss:Type="Number">-0.6</Data></Cell>
    <Cell><Data ss:Type="Number">36</Data></Cell>
    <Cell><Data ss:Type="Number">36.43</Data></Cell>
    <Cell ss:Index="9"><Data ss:Type="Number">621</Data></Cell>
   </Row>
   <Row>
    <Cell><Data ss:Type="DateTime">2014-11-24T10:19:21.000</Data></Cell>
    <Cell><Data ss:Type="Number">0.7</Data></Cell>
    <Cell><Data ss:Type="Number">-0.6</Data></Cell>
    <Cell><Data ss:Type="Number">36</Data></Cell>
    <Cell><Data ss:Type="Number">36.43</Data></Cell>
    <Cell ss:Index="9"><Data ss:Type="Number">622</Data></Cell>
   </Row>
   <Row>
    <Cell><Data ss:Type="DateTime">2014-11-24T10:19:22.000</Data></Cell>
    <Cell><Data ss:Type="Number">0.7</Data></Cell>
    <Cell><Data ss:Type="Number">-0.6</Data></Cell>
    <Cell><Data ss:Type="Number">36</Data></Cell>
    <Cell><Data ss:Type="Number">36.43</Data></Cell>
    <Cell ss:Index="9"><Data ss:Type="Number">623</Data></Cell>
   </Row>
   <Row>
    <Cell><Data ss:Type="DateTime">2014-11-24T10:19:23.000</Data></Cell>
    <Cell><Data ss:Type="Number">0.7</Data></Cell>
    <Cell><Data ss:Type="Number">-0.6</Data></Cell>
    <Cell><Data ss:Type="Number">36</Data></Cell>
    <Cell><Data ss:Type="Number">36.44</Data></Cell>
    <Cell ss:Index="9"><Data ss:Type="Number">624</Data></Cell>
   </Row>
   <Row>
    <Cell><Data ss:Type="DateTime">2014-11-24T10:19:24.000</Data></Cell>
    <Cell><Data ss:Type="Number">0.8</Data></Cell>
    <Cell><Data ss:Type="Number">-0.6</Data></Cell>
    <Cell><Data ss:Type="Number">36</Data></Cell>
    <Cell><Data ss:Type="Number">36.44</Data></Cell>
    <Cell ss:Index="9"><Data ss:Type="Number">625</Data></Cell>
   </Row>
   <Row>
    <Cell><Data ss:Type="DateTime">2014-11-24T10:19:25.000</Data></Cell>
    <Cell><Data ss:Type="Number">0.8</Data></Cell>
    <Cell><Data ss:Type="Number">-0.6</Data></Cell>
    <Cell><Data ss:Type="Number">36.4</Data></Cell>
    <Cell><Data ss:Type="Number">36.44</Data></Cell>
    <Cell ss:Index="9"><Data ss:Type="Number">626</Data></Cell>
   </Row>
   <Row>
    <Cell><Data ss:Type="DateTime">2014-11-24T10:19:26.000</Data></Cell>
    <Cell><Data ss:Type="Number">0.8</Data></Cell>
    <Cell><Data ss:Type="Number">-0.6</Data></Cell>
    <Cell><Data ss:Type="Number">36.6</Data></Cell>
    <Cell><Data ss:Type="Number">36.44</Data></Cell>
    <Cell ss:Index="9"><Data ss:Type="Number">627</Data></Cell>
   </Row>
   <Row>
    <Cell><Data ss:Type="DateTime">2014-11-24T10:19:27.000</Data></Cell>
    <Cell><Data ss:Type="Number">0.8</Data></Cell>
    <Cell><Data ss:Type="Number">-0.5</Data></Cell>
    <Cell><Data ss:Type="Number">36.6</Data></Cell>
    <Cell><Data ss:Type="Number">36.450000000000003</Data></Cell>
    <Cell ss:Index="9"><Data ss:Type="Number">628</Data></Cell>
   </Row>
   <Row>
    <Cell><Data ss:Type="DateTime">2014-11-24T10:19:28.000</Data></Cell>
    <Cell><Data ss:Type="Number">0.8</Data></Cell>
    <Cell><Data ss:Type="Number">-0.5</Data></Cell>
    <Cell><Data ss:Type="Number">36.6</Data></Cell>
    <Cell><Data ss:Type="Number">36.450000000000003</Data></Cell>
    <Cell ss:Index="9"><Data ss:Type="Number">629</Data></Cell>
   </Row>
   <Row>
    <Cell><Data ss:Type="DateTime">2014-11-24T10:19:29.000</Data></Cell>
    <Cell><Data ss:Type="Number">0.8</Data></Cell>
    <Cell><Data ss:Type="Number">-0.5</Data></Cell>
    <Cell><Data ss:Type="Number">36.700000000000003</Data></Cell>
    <Cell><Data ss:Type="Number">36.450000000000003</Data></Cell>
    <Cell ss:Index="9"><Data ss:Type="Number">630</Data></Cell>
   </Row>
   <Row>
    <Cell><Data ss:Type="DateTime">2014-11-24T10:19:30.000</Data></Cell>
    <Cell><Data ss:Type="Number">0.8</Data></Cell>
    <Cell><Data ss:Type="Number">-0.5</Data></Cell>
    <Cell><Data ss:Type="Number">36.5</Data></Cell>
    <Cell><Data ss:Type="Number">36.450000000000003</Data></Cell>
    <Cell ss:Index="9"><Data ss:Type="Number">631</Data></Cell>
   </Row>
   <Row>
    <Cell><Data ss:Type="DateTime">2014-11-24T10:19:31.000</Data></Cell>
    <Cell><Data ss:Type="Number">0.8</Data></Cell>
    <Cell><Data ss:Type="Number">-0.5</Data></Cell>
    <Cell><Data ss:Type="Number">36.5</Data></Cell>
    <Cell><Data ss:Type="Number">36.450000000000003</Data></Cell>
    <Cell ss:Index="9"><Data ss:Type="Number">632</Data></Cell>
   </Row>
   <Row>
    <Cell><Data ss:Type="DateTime">2014-11-24T10:19:32.000</Data></Cell>
    <Cell><Data ss:Type="Number">0.8</Data></Cell>
    <Cell><Data ss:Type="Number">-0.5</Data></Cell>
    <Cell><Data ss:Type="Number">36.5</Data></Cell>
    <Cell><Data ss:Type="Number">36.450000000000003</Data></Cell>
    <Cell ss:Index="9"><Data ss:Type="Number">633</Data></Cell>
   </Row>
   <Row>
    <Cell><Data ss:Type="DateTime">2014-11-24T10:19:33.000</Data></Cell>
    <Cell><Data ss:Type="Number">0.8</Data></Cell>
    <Cell><Data ss:Type="Number">-0.5</Data></Cell>
    <Cell><Data ss:Type="Number">36.5</Data></Cell>
    <Cell><Data ss:Type="Number">36.450000000000003</Data></Cell>
    <Cell ss:Index="9"><Data ss:Type="Number">634</Data></Cell>
   </Row>
   <Row>
    <Cell><Data ss:Type="DateTime">2014-11-24T10:19:34.000</Data></Cell>
    <Cell><Data ss:Type="Number">0.8</Data></Cell>
    <Cell><Data ss:Type="Number">-0.5</Data></Cell>
    <Cell><Data ss:Type="Number">36.5</Data></Cell>
    <Cell><Data ss:Type="Number">36.46</Data></Cell>
    <Cell ss:Index="9"><Data ss:Type="Number">635</Data></Cell>
   </Row>
   <Row>
    <Cell><Data ss:Type="DateTime">2014-11-24T10:19:35.000</Data></Cell>
    <Cell><Data ss:Type="Number">0.8</Data></Cell>
    <Cell><Data ss:Type="Number">-0.5</Data></Cell>
    <Cell><Data ss:Type="Number">36.799999999999997</Data></Cell>
    <Cell><Data ss:Type="Number">36.46</Data></Cell>
    <Cell ss:Index="9"><Data ss:Type="Number">636</Data></Cell>
   </Row>
   <Row>
    <Cell><Data ss:Type="DateTime">2014-11-24T10:19:36.000</Data></Cell>
    <Cell><Data ss:Type="Number">0.8</Data></Cell>
    <Cell><Data ss:Type="Number">-0.5</Data></Cell>
    <Cell><Data ss:Type="Number">36.6</Data></Cell>
    <Cell><Data ss:Type="Number">36.47</Data></Cell>
    <Cell ss:Index="9"><Data ss:Type="Number">637</Data></Cell>
   </Row>
   <Row>
    <Cell><Data ss:Type="DateTime">2014-11-24T10:19:37.000</Data></Cell>
    <Cell><Data ss:Type="Number">0.8</Data></Cell>
    <Cell><Data ss:Type="Number">-0.5</Data></Cell>
    <Cell><Data ss:Type="Number">36.5</Data></Cell>
    <Cell><Data ss:Type="Number">36.47</Data></Cell>
    <Cell ss:Index="9"><Data ss:Type="Number">638</Data></Cell>
   </Row>
   <Row>
    <Cell><Data ss:Type="DateTime">2014-11-24T10:19:38.000</Data></Cell>
    <Cell><Data ss:Type="Number">0.8</Data></Cell>
    <Cell><Data ss:Type="Number">-0.5</Data></Cell>
    <Cell><Data ss:Type="Number">36.200000000000003</Data></Cell>
    <Cell><Data ss:Type="Number">36.47</Data></Cell>
    <Cell ss:Index="9"><Data ss:Type="Number">639</Data></Cell>
   </Row>
   <Row>
    <Cell><Data ss:Type="DateTime">2014-11-24T10:19:39.000</Data></Cell>
    <Cell><Data ss:Type="Number">0.8</Data></Cell>
    <Cell><Data ss:Type="Number">-0.5</Data></Cell>
    <Cell><Data ss:Type="Number">36.200000000000003</Data></Cell>
    <Cell><Data ss:Type="Number">36.47</Data></Cell>
    <Cell ss:Index="9"><Data ss:Type="Number">640</Data></Cell>
   </Row>
   <Row>
    <Cell><Data ss:Type="DateTime">2014-11-24T10:19:40.000</Data></Cell>
    <Cell><Data ss:Type="Number">0.8</Data></Cell>
    <Cell><Data ss:Type="Number">-0.5</Data></Cell>
    <Cell><Data ss:Type="Number">36.1</Data></Cell>
    <Cell><Data ss:Type="Number">36.47</Data></Cell>
    <Cell ss:Index="9"><Data ss:Type="Number">641</Data></Cell>
   </Row>
   <Row>
    <Cell><Data ss:Type="DateTime">2014-11-24T10:19:41.000</Data></Cell>
    <Cell><Data ss:Type="Number">0.8</Data></Cell>
    <Cell><Data ss:Type="Number">-0.4</Data></Cell>
    <Cell><Data ss:Type="Number">36.200000000000003</Data></Cell>
    <Cell><Data ss:Type="Number">36.47</Data></Cell>
    <Cell ss:Index="9"><Data ss:Type="Number">642</Data></Cell>
   </Row>
   <Row>
    <Cell><Data ss:Type="DateTime">2014-11-24T10:19:42.000</Data></Cell>
    <Cell><Data ss:Type="Number">0.8</Data></Cell>
    <Cell><Data ss:Type="Number">-0.4</Data></Cell>
    <Cell><Data ss:Type="Number">36.200000000000003</Data></Cell>
    <Cell><Data ss:Type="Number">36.47</Data></Cell>
    <Cell ss:Index="9"><Data ss:Type="Number">643</Data></Cell>
   </Row>
   <Row>
    <Cell><Data ss:Type="DateTime">2014-11-24T10:19:43.000</Data></Cell>
    <Cell><Data ss:Type="Number">0.8</Data></Cell>
    <Cell><Data ss:Type="Number">-0.4</Data></Cell>
    <Cell><Data ss:Type="Number">36.200000000000003</Data></Cell>
    <Cell><Data ss:Type="Number">36.47</Data></Cell>
    <Cell ss:Index="9"><Data ss:Type="Number">644</Data></Cell>
   </Row>
   <Row>
    <Cell><Data ss:Type="DateTime">2014-11-24T10:19:44.000</Data></Cell>
    <Cell><Data ss:Type="Number">0.8</Data></Cell>
    <Cell><Data ss:Type="Number">-0.4</Data></Cell>
    <Cell><Data ss:Type="Number">36.4</Data></Cell>
    <Cell><Data ss:Type="Number">36.47</Data></Cell>
    <Cell ss:Index="9"><Data ss:Type="Number">645</Data></Cell>
   </Row>
   <Row>
    <Cell><Data ss:Type="DateTime">2014-11-24T10:19:45.000</Data></Cell>
    <Cell><Data ss:Type="Number">0.8</Data></Cell>
    <Cell><Data ss:Type="Number">-0.4</Data></Cell>
    <Cell><Data ss:Type="Number">36.5</Data></Cell>
    <Cell><Data ss:Type="Number">36.47</Data></Cell>
    <Cell ss:Index="9"><Data ss:Type="Number">646</Data></Cell>
   </Row>
   <Row>
    <Cell><Data ss:Type="DateTime">2014-11-24T10:19:46.000</Data></Cell>
    <Cell><Data ss:Type="Number">0.8</Data></Cell>
    <Cell><Data ss:Type="Number">-0.4</Data></Cell>
    <Cell><Data ss:Type="Number">36.5</Data></Cell>
    <Cell><Data ss:Type="Number">36.47</Data></Cell>
    <Cell ss:Index="9"><Data ss:Type="Number">647</Data></Cell>
   </Row>
   <Row>
    <Cell><Data ss:Type="DateTime">2014-11-24T10:19:47.000</Data></Cell>
    <Cell><Data ss:Type="Number">0.8</Data></Cell>
    <Cell><Data ss:Type="Number">-0.4</Data></Cell>
    <Cell><Data ss:Type="Number">36.5</Data></Cell>
    <Cell><Data ss:Type="Number">36.47</Data></Cell>
    <Cell ss:Index="9"><Data ss:Type="Number">648</Data></Cell>
   </Row>
   <Row>
    <Cell><Data ss:Type="DateTime">2014-11-24T10:19:48.000</Data></Cell>
    <Cell><Data ss:Type="Number">0.8</Data></Cell>
    <Cell><Data ss:Type="Number">-0.4</Data></Cell>
    <Cell><Data ss:Type="Number">36.299999999999997</Data></Cell>
    <Cell><Data ss:Type="Number">36.47</Data></Cell>
    <Cell ss:Index="9"><Data ss:Type="Number">649</Data></Cell>
   </Row>
   <Row>
    <Cell><Data ss:Type="DateTime">2014-11-24T10:19:49.000</Data></Cell>
    <Cell><Data ss:Type="Number">0.8</Data></Cell>
    <Cell><Data ss:Type="Number">-0.4</Data></Cell>
    <Cell><Data ss:Type="Number">36.299999999999997</Data></Cell>
    <Cell><Data ss:Type="Number">36.47</Data></Cell>
    <Cell ss:Index="9"><Data ss:Type="Number">650</Data></Cell>
   </Row>
   <Row>
    <Cell><Data ss:Type="DateTime">2014-11-24T10:19:50.000</Data></Cell>
    <Cell><Data ss:Type="Number">0.8</Data></Cell>
    <Cell><Data ss:Type="Number">-0.4</Data></Cell>
    <Cell><Data ss:Type="Number">36.200000000000003</Data></Cell>
    <Cell><Data ss:Type="Number">36.46</Data></Cell>
    <Cell ss:Index="9"><Data ss:Type="Number">651</Data></Cell>
   </Row>
   <Row>
    <Cell><Data ss:Type="DateTime">2014-11-24T10:19:51.000</Data></Cell>
    <Cell><Data ss:Type="Number">0.8</Data></Cell>
    <Cell><Data ss:Type="Number">-0.4</Data></Cell>
    <Cell><Data ss:Type="Number">35.9</Data></Cell>
    <Cell><Data ss:Type="Number">36.46</Data></Cell>
    <Cell ss:Index="9"><Data ss:Type="Number">652</Data></Cell>
   </Row>
   <Row>
    <Cell><Data ss:Type="DateTime">2014-11-24T10:19:52.000</Data></Cell>
    <Cell><Data ss:Type="Number">0.8</Data></Cell>
    <Cell><Data ss:Type="Number">-0.4</Data></Cell>
    <Cell><Data ss:Type="Number">35.9</Data></Cell>
    <Cell><Data ss:Type="Number">36.46</Data></Cell>
    <Cell ss:Index="9"><Data ss:Type="Number">653</Data></Cell>
   </Row>
   <Row>
    <Cell><Data ss:Type="DateTime">2014-11-24T10:19:53.000</Data></Cell>
    <Cell><Data ss:Type="Number">0.8</Data></Cell>
    <Cell><Data ss:Type="Number">-0.4</Data></Cell>
    <Cell><Data ss:Type="Number">35.9</Data></Cell>
    <Cell><Data ss:Type="Number">36.46</Data></Cell>
    <Cell ss:Index="9"><Data ss:Type="Number">654</Data></Cell>
   </Row>
   <Row>
    <Cell><Data ss:Type="DateTime">2014-11-24T10:19:54.000</Data></Cell>
    <Cell><Data ss:Type="Number">0.8</Data></Cell>
    <Cell><Data ss:Type="Number">-0.4</Data></Cell>
    <Cell><Data ss:Type="Number">35.9</Data></Cell>
    <Cell><Data ss:Type="Number">36.450000000000003</Data></Cell>
    <Cell ss:Index="9"><Data ss:Type="Number">655</Data></Cell>
   </Row>
   <Row>
    <Cell><Data ss:Type="DateTime">2014-11-24T10:19:55.000</Data></Cell>
    <Cell><Data ss:Type="Number">0.8</Data></Cell>
    <Cell><Data ss:Type="Number">-0.4</Data></Cell>
    <Cell><Data ss:Type="Number">36.1</Data></Cell>
    <Cell><Data ss:Type="Number">36.450000000000003</Data></Cell>
    <Cell ss:Index="9"><Data ss:Type="Number">656</Data></Cell>
   </Row>
   <Row>
    <Cell><Data ss:Type="DateTime">2014-11-24T10:19:56.000</Data></Cell>
    <Cell><Data ss:Type="Number">0.8</Data></Cell>
    <Cell><Data ss:Type="Number">-0.4</Data></Cell>
    <Cell><Data ss:Type="Number">36.5</Data></Cell>
    <Cell><Data ss:Type="Number">36.450000000000003</Data></Cell>
    <Cell ss:Index="9"><Data ss:Type="Number">657</Data></Cell>
   </Row>
   <Row>
    <Cell><Data ss:Type="DateTime">2014-11-24T10:19:57.000</Data></Cell>
    <Cell><Data ss:Type="Number">0.8</Data></Cell>
    <Cell><Data ss:Type="Number">-0.4</Data></Cell>
    <Cell><Data ss:Type="Number">36.5</Data></Cell>
    <Cell><Data ss:Type="Number">36.450000000000003</Data></Cell>
    <Cell ss:Index="9"><Data ss:Type="Number">658</Data></Cell>
   </Row>
   <Row>
    <Cell><Data ss:Type="DateTime">2014-11-24T10:19:58.000</Data></Cell>
    <Cell><Data ss:Type="Number">0.8</Data></Cell>
    <Cell><Data ss:Type="Number">-0.4</Data></Cell>
    <Cell><Data ss:Type="Number">36.5</Data></Cell>
    <Cell><Data ss:Type="Number">36.450000000000003</Data></Cell>
    <Cell ss:Index="9"><Data ss:Type="Number">659</Data></Cell>
   </Row>
   <Row>
    <Cell><Data ss:Type="DateTime">2014-11-24T10:19:59.000</Data></Cell>
    <Cell><Data ss:Type="Number">0.8</Data></Cell>
    <Cell><Data ss:Type="Number">-0.4</Data></Cell>
    <Cell><Data ss:Type="Number">36.5</Data></Cell>
    <Cell><Data ss:Type="Number">36.450000000000003</Data></Cell>
    <Cell ss:Index="9"><Data ss:Type="Number">660</Data></Cell>
   </Row>
   <Row>
    <Cell><Data ss:Type="DateTime">2014-11-24T10:20:00.000</Data></Cell>
    <Cell><Data ss:Type="Number">0.8</Data></Cell>
    <Cell><Data ss:Type="Number">-0.4</Data></Cell>
    <Cell><Data ss:Type="Number">36.299999999999997</Data></Cell>
    <Cell><Data ss:Type="Number">36.46</Data></Cell>
    <Cell ss:Index="9"><Data ss:Type="Number">661</Data></Cell>
   </Row>
   <Row>
    <Cell><Data ss:Type="DateTime">2014-11-24T10:20:01.000</Data></Cell>
    <Cell><Data ss:Type="Number">0.8</Data></Cell>
    <Cell><Data ss:Type="Number">-0.4</Data></Cell>
    <Cell><Data ss:Type="Number">35.6</Data></Cell>
    <Cell><Data ss:Type="Number">36.46</Data></Cell>
    <Cell ss:Index="9"><Data ss:Type="Number">662</Data></Cell>
   </Row>
   <Row>
    <Cell><Data ss:Type="DateTime">2014-11-24T10:20:02.000</Data></Cell>
    <Cell><Data ss:Type="Number">0.9</Data></Cell>
    <Cell><Data ss:Type="Number">-0.4</Data></Cell>
    <Cell><Data ss:Type="Number">35.1</Data></Cell>
    <Cell><Data ss:Type="Number">36.46</Data></Cell>
    <Cell ss:Index="9"><Data ss:Type="Number">663</Data></Cell>
   </Row>
   <Row>
    <Cell><Data ss:Type="DateTime">2014-11-24T10:20:03.000</Data></Cell>
    <Cell><Data ss:Type="Number">0.9</Data></Cell>
    <Cell><Data ss:Type="Number">-0.4</Data></Cell>
    <Cell><Data ss:Type="Number">34.799999999999997</Data></Cell>
    <Cell><Data ss:Type="Number">36.46</Data></Cell>
    <Cell ss:Index="9"><Data ss:Type="Number">664</Data></Cell>
   </Row>
   <Row>
    <Cell><Data ss:Type="DateTime">2014-11-24T10:20:04.000</Data></Cell>
    <Cell><Data ss:Type="Number">0.9</Data></Cell>
    <Cell><Data ss:Type="Number">-0.3</Data></Cell>
    <Cell><Data ss:Type="Number">33.9</Data></Cell>
    <Cell><Data ss:Type="Number">36.46</Data></Cell>
    <Cell ss:Index="9"><Data ss:Type="Number">665</Data></Cell>
   </Row>
   <Row>
    <Cell><Data ss:Type="DateTime">2014-11-24T10:20:05.000</Data></Cell>
    <Cell><Data ss:Type="Number">0.9</Data></Cell>
    <Cell><Data ss:Type="Number">-0.3</Data></Cell>
    <Cell><Data ss:Type="Number">33.799999999999997</Data></Cell>
    <Cell><Data ss:Type="Number">36.46</Data></Cell>
    <Cell ss:Index="9"><Data ss:Type="Number">666</Data></Cell>
   </Row>
   <Row>
    <Cell><Data ss:Type="DateTime">2014-11-24T10:20:06.000</Data></Cell>
    <Cell><Data ss:Type="Number">1</Data></Cell>
    <Cell><Data ss:Type="Number">-0.2</Data></Cell>
    <Cell><Data ss:Type="Number">33.6</Data></Cell>
    <Cell><Data ss:Type="Number">36.46</Data></Cell>
    <Cell ss:Index="9"><Data ss:Type="Number">667</Data></Cell>
   </Row>
   <Row>
    <Cell><Data ss:Type="DateTime">2014-11-24T10:20:07.000</Data></Cell>
    <Cell><Data ss:Type="Number">1.3</Data></Cell>
    <Cell><Data ss:Type="Number">-0.2</Data></Cell>
    <Cell><Data ss:Type="Number">32.799999999999997</Data></Cell>
    <Cell><Data ss:Type="Number">36.46</Data></Cell>
    <Cell ss:Index="9"><Data ss:Type="Number">668</Data></Cell>
   </Row>
   <Row>
    <Cell><Data ss:Type="DateTime">2014-11-24T10:20:08.000</Data></Cell>
    <Cell><Data ss:Type="Number">1.8</Data></Cell>
    <Cell><Data ss:Type="Number">0</Data></Cell>
    <Cell><Data ss:Type="Number">32.9</Data></Cell>
    <Cell><Data ss:Type="Number">36.46</Data></Cell>
    <Cell ss:Index="9"><Data ss:Type="Number">669</Data></Cell>
   </Row>
   <Row>
    <Cell><Data ss:Type="DateTime">2014-11-24T10:20:09.000</Data></Cell>
    <Cell><Data ss:Type="Number">2.5</Data></Cell>
    <Cell><Data ss:Type="Number">0.3</Data></Cell>
    <Cell><Data ss:Type="Number">32.9</Data></Cell>
    <Cell><Data ss:Type="Number">36.46</Data></Cell>
    <Cell ss:Index="9"><Data ss:Type="Number">670</Data></Cell>
   </Row>
   <Row>
    <Cell><Data ss:Type="DateTime">2014-11-24T10:20:10.000</Data></Cell>
    <Cell><Data ss:Type="Number">3.3</Data></Cell>
    <Cell><Data ss:Type="Number">0.4</Data></Cell>
    <Cell><Data ss:Type="Number">32.9</Data></Cell>
    <Cell><Data ss:Type="Number">36.46</Data></Cell>
    <Cell ss:Index="9"><Data ss:Type="Number">671</Data></Cell>
   </Row>
   <Row>
    <Cell><Data ss:Type="DateTime">2014-11-24T10:20:11.000</Data></Cell>
    <Cell><Data ss:Type="Number">4</Data></Cell>
    <Cell><Data ss:Type="Number">0.6</Data></Cell>
    <Cell><Data ss:Type="Number">32.200000000000003</Data></Cell>
    <Cell><Data ss:Type="Number">36.47</Data></Cell>
    <Cell ss:Index="9"><Data ss:Type="Number">672</Data></Cell>
   </Row>
   <Row>
    <Cell><Data ss:Type="DateTime">2014-11-24T10:20:12.000</Data></Cell>
    <Cell><Data ss:Type="Number">5</Data></Cell>
    <Cell><Data ss:Type="Number">0.7</Data></Cell>
    <Cell><Data ss:Type="Number">32</Data></Cell>
    <Cell><Data ss:Type="Number">36.47</Data></Cell>
    <Cell ss:Index="9"><Data ss:Type="Number">673</Data></Cell>
   </Row>
   <Row>
    <Cell><Data ss:Type="DateTime">2014-11-24T10:20:13.000</Data></Cell>
    <Cell><Data ss:Type="Number">6.3</Data></Cell>
    <Cell><Data ss:Type="Number">0.9</Data></Cell>
    <Cell><Data ss:Type="Number">31.6</Data></Cell>
    <Cell><Data ss:Type="Number">36.46</Data></Cell>
    <Cell ss:Index="9"><Data ss:Type="Number">674</Data></Cell>
   </Row>
   <Row>
    <Cell><Data ss:Type="DateTime">2014-11-24T10:20:14.000</Data></Cell>
    <Cell><Data ss:Type="Number">8</Data></Cell>
    <Cell><Data ss:Type="Number">1.4</Data></Cell>
    <Cell><Data ss:Type="Number">31.4</Data></Cell>
    <Cell><Data ss:Type="Number">36.46</Data></Cell>
    <Cell ss:Index="9"><Data ss:Type="Number">675</Data></Cell>
   </Row>
   <Row>
    <Cell><Data ss:Type="DateTime">2014-11-24T10:20:15.000</Data></Cell>
    <Cell><Data ss:Type="Number">9.5</Data></Cell>
    <Cell><Data ss:Type="Number">1.4</Data></Cell>
    <Cell><Data ss:Type="Number">31.3</Data></Cell>
    <Cell><Data ss:Type="Number">36.46</Data></Cell>
    <Cell ss:Index="9"><Data ss:Type="Number">676</Data></Cell>
   </Row>
   <Row>
    <Cell><Data ss:Type="DateTime">2014-11-24T10:20:16.000</Data></Cell>
    <Cell><Data ss:Type="Number">10.9</Data></Cell>
    <Cell><Data ss:Type="Number">1.4</Data></Cell>
    <Cell><Data ss:Type="Number">30.5</Data></Cell>
    <Cell><Data ss:Type="Number">36.450000000000003</Data></Cell>
    <Cell ss:Index="9"><Data ss:Type="Number">677</Data></Cell>
   </Row>
   <Row>
    <Cell><Data ss:Type="DateTime">2014-11-24T10:20:17.000</Data></Cell>
    <Cell><Data ss:Type="Number">11.9</Data></Cell>
    <Cell><Data ss:Type="Number">1.4</Data></Cell>
    <Cell><Data ss:Type="Number">30.3</Data></Cell>
    <Cell><Data ss:Type="Number">36.450000000000003</Data></Cell>
    <Cell ss:Index="9"><Data ss:Type="Number">678</Data></Cell>
   </Row>
   <Row>
    <Cell><Data ss:Type="DateTime">2014-11-24T10:20:18.000</Data></Cell>
    <Cell><Data ss:Type="Number">12.9</Data></Cell>
    <Cell><Data ss:Type="Number">1.6</Data></Cell>
    <Cell><Data ss:Type="Number">30.3</Data></Cell>
    <Cell><Data ss:Type="Number">36.44</Data></Cell>
    <Cell ss:Index="9"><Data ss:Type="Number">679</Data></Cell>
   </Row>
   <Row>
    <Cell><Data ss:Type="DateTime">2014-11-24T10:20:19.000</Data></Cell>
    <Cell><Data ss:Type="Number">13.4</Data></Cell>
    <Cell><Data ss:Type="Number">1.6</Data></Cell>
    <Cell><Data ss:Type="Number">30.3</Data></Cell>
    <Cell><Data ss:Type="Number">36.43</Data></Cell>
    <Cell ss:Index="9"><Data ss:Type="Number">680</Data></Cell>
   </Row>
   <Row>
    <Cell><Data ss:Type="DateTime">2014-11-24T10:20:20.000</Data></Cell>
    <Cell><Data ss:Type="Number">14</Data></Cell>
    <Cell><Data ss:Type="Number">1.8</Data></Cell>
    <Cell><Data ss:Type="Number">30.3</Data></Cell>
    <Cell><Data ss:Type="Number">36.42</Data></Cell>
    <Cell ss:Index="9"><Data ss:Type="Number">681</Data></Cell>
   </Row>
   <Row>
    <Cell><Data ss:Type="DateTime">2014-11-24T10:20:21.000</Data></Cell>
    <Cell><Data ss:Type="Number">14.6</Data></Cell>
    <Cell><Data ss:Type="Number">1.9</Data></Cell>
    <Cell><Data ss:Type="Number">30.3</Data></Cell>
    <Cell><Data ss:Type="Number">36.409999999999997</Data></Cell>
    <Cell ss:Index="9"><Data ss:Type="Number">682</Data></Cell>
   </Row>
   <Row>
    <Cell><Data ss:Type="DateTime">2014-11-24T10:20:22.000</Data></Cell>
    <Cell><Data ss:Type="Number">15.4</Data></Cell>
    <Cell><Data ss:Type="Number">2.2999999999999998</Data></Cell>
    <Cell><Data ss:Type="Number">30.4</Data></Cell>
    <Cell><Data ss:Type="Number">36.4</Data></Cell>
    <Cell ss:Index="9"><Data ss:Type="Number">683</Data></Cell>
   </Row>
   <Row>
    <Cell><Data ss:Type="DateTime">2014-11-24T10:20:23.000</Data></Cell>
    <Cell><Data ss:Type="Number">16.100000000000001</Data></Cell>
    <Cell><Data ss:Type="Number">2.6</Data></Cell>
    <Cell><Data ss:Type="Number">30.3</Data></Cell>
    <Cell><Data ss:Type="Number">36.380000000000003</Data></Cell>
    <Cell ss:Index="9"><Data ss:Type="Number">684</Data></Cell>
   </Row>
   <Row>
    <Cell><Data ss:Type="DateTime">2014-11-24T10:20:24.000</Data></Cell>
    <Cell><Data ss:Type="Number">16.3</Data></Cell>
    <Cell><Data ss:Type="Number">2.5</Data></Cell>
    <Cell><Data ss:Type="Number">30.6</Data></Cell>
    <Cell><Data ss:Type="Number">36.380000000000003</Data></Cell>
    <Cell ss:Index="9"><Data ss:Type="Number">685</Data></Cell>
   </Row>
   <Row>
    <Cell><Data ss:Type="DateTime">2014-11-24T10:20:25.000</Data></Cell>
    <Cell><Data ss:Type="Number">15.2</Data></Cell>
    <Cell><Data ss:Type="Number">2.2000000000000002</Data></Cell>
    <Cell><Data ss:Type="Number">30.6</Data></Cell>
    <Cell><Data ss:Type="Number">36.380000000000003</Data></Cell>
    <Cell ss:Index="9"><Data ss:Type="Number">686</Data></Cell>
   </Row>
   <Row>
    <Cell><Data ss:Type="DateTime">2014-11-24T10:20:26.000</Data></Cell>
    <Cell><Data ss:Type="Number">14.4</Data></Cell>
    <Cell><Data ss:Type="Number">2</Data></Cell>
    <Cell><Data ss:Type="Number">30.6</Data></Cell>
    <Cell><Data ss:Type="Number">36.380000000000003</Data></Cell>
    <Cell ss:Index="9"><Data ss:Type="Number">687</Data></Cell>
   </Row>
   <Row>
    <Cell><Data ss:Type="DateTime">2014-11-24T10:20:27.000</Data></Cell>
    <Cell><Data ss:Type="Number">14.1</Data></Cell>
    <Cell><Data ss:Type="Number">1.9</Data></Cell>
    <Cell><Data ss:Type="Number">30.7</Data></Cell>
    <Cell><Data ss:Type="Number">36.380000000000003</Data></Cell>
    <Cell ss:Index="9"><Data ss:Type="Number">688</Data></Cell>
   </Row>
   <Row>
    <Cell><Data ss:Type="DateTime">2014-11-24T10:20:28.000</Data></Cell>
    <Cell><Data ss:Type="Number">13.6</Data></Cell>
    <Cell><Data ss:Type="Number">1.8</Data></Cell>
    <Cell><Data ss:Type="Number">30.7</Data></Cell>
    <Cell><Data ss:Type="Number">36.39</Data></Cell>
    <Cell ss:Index="9"><Data ss:Type="Number">689</Data></Cell>
   </Row>
   <Row>
    <Cell><Data ss:Type="DateTime">2014-11-24T10:20:29.000</Data></Cell>
    <Cell><Data ss:Type="Number">13.1</Data></Cell>
    <Cell><Data ss:Type="Number">1.6</Data></Cell>
    <Cell><Data ss:Type="Number">30.3</Data></Cell>
    <Cell><Data ss:Type="Number">36.4</Data></Cell>
    <Cell ss:Index="9"><Data ss:Type="Number">690</Data></Cell>
   </Row>
   <Row>
    <Cell><Data ss:Type="DateTime">2014-11-24T10:20:30.000</Data></Cell>
    <Cell><Data ss:Type="Number">12.5</Data></Cell>
    <Cell><Data ss:Type="Number">1.5</Data></Cell>
    <Cell><Data ss:Type="Number">30.3</Data></Cell>
    <Cell><Data ss:Type="Number">36.4</Data></Cell>
    <Cell ss:Index="9"><Data ss:Type="Number">691</Data></Cell>
   </Row>
   <Row>
    <Cell><Data ss:Type="DateTime">2014-11-24T10:20:31.000</Data></Cell>
    <Cell><Data ss:Type="Number">11.9</Data></Cell>
    <Cell><Data ss:Type="Number">1.4</Data></Cell>
    <Cell><Data ss:Type="Number">30.3</Data></Cell>
    <Cell><Data ss:Type="Number">36.409999999999997</Data></Cell>
    <Cell ss:Index="9"><Data ss:Type="Number">692</Data></Cell>
   </Row>
   <Row>
    <Cell><Data ss:Type="DateTime">2014-11-24T10:20:32.000</Data></Cell>
    <Cell><Data ss:Type="Number">11.2</Data></Cell>
    <Cell><Data ss:Type="Number">1.4</Data></Cell>
    <Cell><Data ss:Type="Number">30.3</Data></Cell>
    <Cell><Data ss:Type="Number">36.409999999999997</Data></Cell>
    <Cell ss:Index="9"><Data ss:Type="Number">693</Data></Cell>
   </Row>
   <Row>
    <Cell><Data ss:Type="DateTime">2014-11-24T10:20:33.000</Data></Cell>
    <Cell><Data ss:Type="Number">10.4</Data></Cell>
    <Cell><Data ss:Type="Number">1.4</Data></Cell>
    <Cell><Data ss:Type="Number">30.1</Data></Cell>
    <Cell><Data ss:Type="Number">36.4</Data></Cell>
    <Cell ss:Index="9"><Data ss:Type="Number">694</Data></Cell>
   </Row>
   <Row>
    <Cell><Data ss:Type="DateTime">2014-11-24T10:20:34.000</Data></Cell>
    <Cell><Data ss:Type="Number">9.8000000000000007</Data></Cell>
    <Cell><Data ss:Type="Number">1.4</Data></Cell>
    <Cell><Data ss:Type="Number">29.9</Data></Cell>
    <Cell><Data ss:Type="Number">36.4</Data></Cell>
    <Cell ss:Index="9"><Data ss:Type="Number">695</Data></Cell>
   </Row>
   <Row>
    <Cell><Data ss:Type="DateTime">2014-11-24T10:20:35.000</Data></Cell>
    <Cell><Data ss:Type="Number">9.3000000000000007</Data></Cell>
    <Cell><Data ss:Type="Number">1.2</Data></Cell>
    <Cell><Data ss:Type="Number">29.7</Data></Cell>
    <Cell><Data ss:Type="Number">36.4</Data></Cell>
    <Cell ss:Index="9"><Data ss:Type="Number">696</Data></Cell>
   </Row>
   <Row>
    <Cell><Data ss:Type="DateTime">2014-11-24T10:20:36.000</Data></Cell>
    <Cell><Data ss:Type="Number">8.6999999999999993</Data></Cell>
    <Cell><Data ss:Type="Number">1.1000000000000001</Data></Cell>
    <Cell><Data ss:Type="Number">29.7</Data></Cell>
    <Cell><Data ss:Type="Number">36.4</Data></Cell>
    <Cell ss:Index="9"><Data ss:Type="Number">697</Data></Cell>
   </Row>
   <Row>
    <Cell><Data ss:Type="DateTime">2014-11-24T10:20:37.000</Data></Cell>
    <Cell><Data ss:Type="Number">8.1</Data></Cell>
    <Cell><Data ss:Type="Number">1</Data></Cell>
    <Cell><Data ss:Type="Number">29.1</Data></Cell>
    <Cell><Data ss:Type="Number">36.4</Data></Cell>
    <Cell ss:Index="9"><Data ss:Type="Number">698</Data></Cell>
   </Row>
   <Row>
    <Cell><Data ss:Type="DateTime">2014-11-24T10:20:38.000</Data></Cell>
    <Cell><Data ss:Type="Number">7.6</Data></Cell>
    <Cell><Data ss:Type="Number">0.9</Data></Cell>
    <Cell><Data ss:Type="Number">29.1</Data></Cell>
    <Cell><Data ss:Type="Number">36.4</Data></Cell>
    <Cell ss:Index="9"><Data ss:Type="Number">699</Data></Cell>
   </Row>
   <Row>
    <Cell><Data ss:Type="DateTime">2014-11-24T10:20:39.000</Data></Cell>
    <Cell><Data ss:Type="Number">7.4</Data></Cell>
    <Cell><Data ss:Type="Number">0.8</Data></Cell>
    <Cell><Data ss:Type="Number">28.7</Data></Cell>
    <Cell><Data ss:Type="Number">36.4</Data></Cell>
    <Cell ss:Index="9"><Data ss:Type="Number">700</Data></Cell>
   </Row>
   <Row>
    <Cell><Data ss:Type="DateTime">2014-11-24T10:20:40.000</Data></Cell>
    <Cell><Data ss:Type="Number">7.2</Data></Cell>
    <Cell><Data ss:Type="Number">0.8</Data></Cell>
    <Cell><Data ss:Type="Number">28.7</Data></Cell>
    <Cell><Data ss:Type="Number">36.4</Data></Cell>
    <Cell ss:Index="9"><Data ss:Type="Number">701</Data></Cell>
   </Row>
   <Row>
    <Cell><Data ss:Type="DateTime">2014-11-24T10:20:41.000</Data></Cell>
    <Cell><Data ss:Type="Number">6.9</Data></Cell>
    <Cell><Data ss:Type="Number">0.7</Data></Cell>
    <Cell><Data ss:Type="Number">28.7</Data></Cell>
    <Cell><Data ss:Type="Number">36.4</Data></Cell>
    <Cell ss:Index="9"><Data ss:Type="Number">702</Data></Cell>
   </Row>
   <Row>
    <Cell><Data ss:Type="DateTime">2014-11-24T10:20:42.000</Data></Cell>
    <Cell><Data ss:Type="Number">6.3</Data></Cell>
    <Cell><Data ss:Type="Number">0.7</Data></Cell>
    <Cell><Data ss:Type="Number">28.9</Data></Cell>
    <Cell><Data ss:Type="Number">36.4</Data></Cell>
    <Cell ss:Index="9"><Data ss:Type="Number">703</Data></Cell>
   </Row>
   <Row>
    <Cell><Data ss:Type="DateTime">2014-11-24T10:20:43.000</Data></Cell>
    <Cell><Data ss:Type="Number">6</Data></Cell>
    <Cell><Data ss:Type="Number">0.6</Data></Cell>
    <Cell><Data ss:Type="Number">28.9</Data></Cell>
    <Cell><Data ss:Type="Number">36.4</Data></Cell>
    <Cell ss:Index="9"><Data ss:Type="Number">704</Data></Cell>
   </Row>
   <Row>
    <Cell><Data ss:Type="DateTime">2014-11-24T10:20:44.000</Data></Cell>
    <Cell><Data ss:Type="Number">5.7</Data></Cell>
    <Cell><Data ss:Type="Number">0.5</Data></Cell>
    <Cell><Data ss:Type="Number">29.1</Data></Cell>
    <Cell><Data ss:Type="Number">36.4</Data></Cell>
    <Cell ss:Index="9"><Data ss:Type="Number">705</Data></Cell>
   </Row>
   <Row>
    <Cell><Data ss:Type="DateTime">2014-11-24T10:20:45.000</Data></Cell>
    <Cell><Data ss:Type="Number">5.5</Data></Cell>
    <Cell><Data ss:Type="Number">0.4</Data></Cell>
    <Cell><Data ss:Type="Number">29.1</Data></Cell>
    <Cell><Data ss:Type="Number">36.4</Data></Cell>
    <Cell ss:Index="9"><Data ss:Type="Number">706</Data></Cell>
   </Row>
   <Row>
    <Cell><Data ss:Type="DateTime">2014-11-24T10:20:46.000</Data></Cell>
    <Cell><Data ss:Type="Number">5.0999999999999996</Data></Cell>
    <Cell><Data ss:Type="Number">0.3</Data></Cell>
    <Cell><Data ss:Type="Number">29.1</Data></Cell>
    <Cell><Data ss:Type="Number">36.4</Data></Cell>
    <Cell ss:Index="9"><Data ss:Type="Number">707</Data></Cell>
   </Row>
   <Row>
    <Cell><Data ss:Type="DateTime">2014-11-24T10:20:47.000</Data></Cell>
    <Cell><Data ss:Type="Number">4.7</Data></Cell>
    <Cell><Data ss:Type="Number">0.2</Data></Cell>
    <Cell><Data ss:Type="Number">29.1</Data></Cell>
    <Cell><Data ss:Type="Number">36.4</Data></Cell>
    <Cell ss:Index="9"><Data ss:Type="Number">708</Data></Cell>
   </Row>
   <Row>
    <Cell><Data ss:Type="DateTime">2014-11-24T10:20:48.000</Data></Cell>
    <Cell><Data ss:Type="Number">4.3</Data></Cell>
    <Cell><Data ss:Type="Number">0.2</Data></Cell>
    <Cell><Data ss:Type="Number">29.1</Data></Cell>
    <Cell><Data ss:Type="Number">36.4</Data></Cell>
    <Cell ss:Index="9"><Data ss:Type="Number">709</Data></Cell>
   </Row>
   <Row>
    <Cell><Data ss:Type="DateTime">2014-11-24T10:20:49.000</Data></Cell>
    <Cell><Data ss:Type="Number">4</Data></Cell>
    <Cell><Data ss:Type="Number">0.1</Data></Cell>
    <Cell><Data ss:Type="Number">29.3</Data></Cell>
    <Cell><Data ss:Type="Number">36.4</Data></Cell>
    <Cell ss:Index="9"><Data ss:Type="Number">710</Data></Cell>
   </Row>
   <Row>
    <Cell><Data ss:Type="DateTime">2014-11-24T10:20:50.000</Data></Cell>
    <Cell><Data ss:Type="Number">3.8</Data></Cell>
    <Cell><Data ss:Type="Number">0</Data></Cell>
    <Cell><Data ss:Type="Number">29.3</Data></Cell>
    <Cell><Data ss:Type="Number">36.4</Data></Cell>
    <Cell ss:Index="9"><Data ss:Type="Number">711</Data></Cell>
   </Row>
   <Row>
    <Cell><Data ss:Type="DateTime">2014-11-24T10:20:51.000</Data></Cell>
    <Cell><Data ss:Type="Number">3.5</Data></Cell>
    <Cell><Data ss:Type="Number">0</Data></Cell>
    <Cell><Data ss:Type="Number">29.3</Data></Cell>
    <Cell><Data ss:Type="Number">36.4</Data></Cell>
    <Cell ss:Index="9"><Data ss:Type="Number">712</Data></Cell>
   </Row>
   <Row>
    <Cell><Data ss:Type="DateTime">2014-11-24T10:20:52.000</Data></Cell>
    <Cell><Data ss:Type="Number">3.2</Data></Cell>
    <Cell><Data ss:Type="Number">0</Data></Cell>
    <Cell><Data ss:Type="Number">29.3</Data></Cell>
    <Cell><Data ss:Type="Number">36.4</Data></Cell>
    <Cell ss:Index="9"><Data ss:Type="Number">713</Data></Cell>
   </Row>
   <Row>
    <Cell><Data ss:Type="DateTime">2014-11-24T10:20:53.000</Data></Cell>
    <Cell><Data ss:Type="Number">3.1</Data></Cell>
    <Cell><Data ss:Type="Number">-0.1</Data></Cell>
    <Cell><Data ss:Type="Number">29</Data></Cell>
    <Cell><Data ss:Type="Number">36.4</Data></Cell>
    <Cell ss:Index="9"><Data ss:Type="Number">714</Data></Cell>
   </Row>
   <Row>
    <Cell><Data ss:Type="DateTime">2014-11-24T10:20:54.000</Data></Cell>
    <Cell><Data ss:Type="Number">2.9</Data></Cell>
    <Cell><Data ss:Type="Number">-0.1</Data></Cell>
    <Cell><Data ss:Type="Number">28.9</Data></Cell>
    <Cell><Data ss:Type="Number">36.4</Data></Cell>
    <Cell ss:Index="9"><Data ss:Type="Number">715</Data></Cell>
   </Row>
   <Row>
    <Cell><Data ss:Type="DateTime">2014-11-24T10:20:55.000</Data></Cell>
    <Cell><Data ss:Type="Number">2.7</Data></Cell>
    <Cell><Data ss:Type="Number">-0.2</Data></Cell>
    <Cell><Data ss:Type="Number">28.9</Data></Cell>
    <Cell><Data ss:Type="Number">36.409999999999997</Data></Cell>
    <Cell ss:Index="9"><Data ss:Type="Number">716</Data></Cell>
   </Row>
   <Row>
    <Cell><Data ss:Type="DateTime">2014-11-24T10:20:56.000</Data></Cell>
    <Cell><Data ss:Type="Number">2.5</Data></Cell>
    <Cell><Data ss:Type="Number">-0.2</Data></Cell>
    <Cell><Data ss:Type="Number">28.9</Data></Cell>
    <Cell><Data ss:Type="Number">36.409999999999997</Data></Cell>
    <Cell ss:Index="9"><Data ss:Type="Number">717</Data></Cell>
   </Row>
   <Row>
    <Cell><Data ss:Type="DateTime">2014-11-24T10:20:57.000</Data></Cell>
    <Cell><Data ss:Type="Number">2.2999999999999998</Data></Cell>
    <Cell><Data ss:Type="Number">-0.2</Data></Cell>
    <Cell><Data ss:Type="Number">28.9</Data></Cell>
    <Cell><Data ss:Type="Number">36.409999999999997</Data></Cell>
    <Cell ss:Index="9"><Data ss:Type="Number">718</Data></Cell>
   </Row>
   <Row>
    <Cell><Data ss:Type="DateTime">2014-11-24T10:20:58.000</Data></Cell>
    <Cell><Data ss:Type="Number">2.2000000000000002</Data></Cell>
    <Cell><Data ss:Type="Number">-0.2</Data></Cell>
    <Cell><Data ss:Type="Number">28.7</Data></Cell>
    <Cell><Data ss:Type="Number">36.42</Data></Cell>
    <Cell ss:Index="9"><Data ss:Type="Number">719</Data></Cell>
   </Row>
   <Row>
    <Cell><Data ss:Type="DateTime">2014-11-24T10:20:59.000</Data></Cell>
    <Cell><Data ss:Type="Number">2</Data></Cell>
    <Cell><Data ss:Type="Number">-0.2</Data></Cell>
    <Cell><Data ss:Type="Number">28.6</Data></Cell>
    <Cell><Data ss:Type="Number">36.42</Data></Cell>
    <Cell ss:Index="9"><Data ss:Type="Number">720</Data></Cell>
   </Row>
   <Row>
    <Cell><Data ss:Type="DateTime">2014-11-24T10:21:00.000</Data></Cell>
    <Cell><Data ss:Type="Number">1.9</Data></Cell>
    <Cell><Data ss:Type="Number">-0.2</Data></Cell>
    <Cell><Data ss:Type="Number">28.2</Data></Cell>
    <Cell><Data ss:Type="Number">36.42</Data></Cell>
    <Cell ss:Index="9"><Data ss:Type="Number">721</Data></Cell>
   </Row>
   <Row>
    <Cell><Data ss:Type="DateTime">2014-11-24T10:21:01.000</Data></Cell>
    <Cell><Data ss:Type="Number">1.8</Data></Cell>
    <Cell><Data ss:Type="Number">-0.2</Data></Cell>
    <Cell><Data ss:Type="Number">28.2</Data></Cell>
    <Cell><Data ss:Type="Number">36.43</Data></Cell>
    <Cell ss:Index="9"><Data ss:Type="Number">722</Data></Cell>
   </Row>
   <Row>
    <Cell><Data ss:Type="DateTime">2014-11-24T10:21:02.000</Data></Cell>
    <Cell><Data ss:Type="Number">1.7</Data></Cell>
    <Cell><Data ss:Type="Number">-0.2</Data></Cell>
    <Cell><Data ss:Type="Number">28.1</Data></Cell>
    <Cell><Data ss:Type="Number">36.43</Data></Cell>
    <Cell ss:Index="9"><Data ss:Type="Number">723</Data></Cell>
   </Row>
   <Row>
    <Cell><Data ss:Type="DateTime">2014-11-24T10:21:03.000</Data></Cell>
    <Cell><Data ss:Type="Number">1.7</Data></Cell>
    <Cell><Data ss:Type="Number">-0.2</Data></Cell>
    <Cell><Data ss:Type="Number">28</Data></Cell>
    <Cell><Data ss:Type="Number">36.43</Data></Cell>
    <Cell ss:Index="9"><Data ss:Type="Number">724</Data></Cell>
   </Row>
   <Row>
    <Cell><Data ss:Type="DateTime">2014-11-24T10:21:04.000</Data></Cell>
    <Cell><Data ss:Type="Number">1.6</Data></Cell>
    <Cell><Data ss:Type="Number">-0.2</Data></Cell>
    <Cell><Data ss:Type="Number">28</Data></Cell>
    <Cell><Data ss:Type="Number">36.44</Data></Cell>
    <Cell ss:Index="9"><Data ss:Type="Number">725</Data></Cell>
   </Row>
   <Row>
    <Cell><Data ss:Type="DateTime">2014-11-24T10:21:05.000</Data></Cell>
    <Cell><Data ss:Type="Number">1.5</Data></Cell>
    <Cell><Data ss:Type="Number">-0.2</Data></Cell>
    <Cell><Data ss:Type="Number">28</Data></Cell>
    <Cell><Data ss:Type="Number">36.43</Data></Cell>
    <Cell ss:Index="9"><Data ss:Type="Number">726</Data></Cell>
   </Row>
   <Row>
    <Cell><Data ss:Type="DateTime">2014-11-24T10:21:06.000</Data></Cell>
    <Cell><Data ss:Type="Number">1.5</Data></Cell>
    <Cell><Data ss:Type="Number">-0.2</Data></Cell>
    <Cell><Data ss:Type="Number">28</Data></Cell>
    <Cell><Data ss:Type="Number">36.43</Data></Cell>
    <Cell ss:Index="9"><Data ss:Type="Number">727</Data></Cell>
   </Row>
   <Row>
    <Cell><Data ss:Type="DateTime">2014-11-24T10:21:07.000</Data></Cell>
    <Cell><Data ss:Type="Number">1.4</Data></Cell>
    <Cell><Data ss:Type="Number">-0.2</Data></Cell>
    <Cell><Data ss:Type="Number">28</Data></Cell>
    <Cell><Data ss:Type="Number">36.43</Data></Cell>
    <Cell ss:Index="9"><Data ss:Type="Number">728</Data></Cell>
   </Row>
   <Row>
    <Cell><Data ss:Type="DateTime">2014-11-24T10:21:08.000</Data></Cell>
    <Cell><Data ss:Type="Number">1.4</Data></Cell>
    <Cell><Data ss:Type="Number">-0.2</Data></Cell>
    <Cell><Data ss:Type="Number">28.1</Data></Cell>
    <Cell><Data ss:Type="Number">36.43</Data></Cell>
    <Cell ss:Index="9"><Data ss:Type="Number">729</Data></Cell>
   </Row>
   <Row>
    <Cell><Data ss:Type="DateTime">2014-11-24T10:21:09.000</Data></Cell>
    <Cell><Data ss:Type="Number">1.3</Data></Cell>
    <Cell><Data ss:Type="Number">-0.2</Data></Cell>
    <Cell><Data ss:Type="Number">28.1</Data></Cell>
    <Cell><Data ss:Type="Number">36.43</Data></Cell>
    <Cell ss:Index="9"><Data ss:Type="Number">730</Data></Cell>
   </Row>
   <Row>
    <Cell><Data ss:Type="DateTime">2014-11-24T10:21:10.000</Data></Cell>
    <Cell><Data ss:Type="Number">1.3</Data></Cell>
    <Cell><Data ss:Type="Number">-0.3</Data></Cell>
    <Cell><Data ss:Type="Number">28.1</Data></Cell>
    <Cell><Data ss:Type="Number">36.43</Data></Cell>
    <Cell ss:Index="9"><Data ss:Type="Number">731</Data></Cell>
   </Row>
   <Row>
    <Cell><Data ss:Type="DateTime">2014-11-24T10:21:11.000</Data></Cell>
    <Cell><Data ss:Type="Number">1.3</Data></Cell>
    <Cell><Data ss:Type="Number">-0.3</Data></Cell>
    <Cell><Data ss:Type="Number">28.1</Data></Cell>
    <Cell><Data ss:Type="Number">36.42</Data></Cell>
    <Cell ss:Index="9"><Data ss:Type="Number">732</Data></Cell>
   </Row>
   <Row>
    <Cell><Data ss:Type="DateTime">2014-11-24T10:21:12.000</Data></Cell>
    <Cell><Data ss:Type="Number">1.3</Data></Cell>
    <Cell><Data ss:Type="Number">-0.3</Data></Cell>
    <Cell><Data ss:Type="Number">28.1</Data></Cell>
    <Cell><Data ss:Type="Number">36.42</Data></Cell>
    <Cell ss:Index="9"><Data ss:Type="Number">733</Data></Cell>
   </Row>
   <Row>
    <Cell><Data ss:Type="DateTime">2014-11-24T10:21:13.000</Data></Cell>
    <Cell><Data ss:Type="Number">1.3</Data></Cell>
    <Cell><Data ss:Type="Number">-0.3</Data></Cell>
    <Cell><Data ss:Type="Number">28.2</Data></Cell>
    <Cell><Data ss:Type="Number">36.42</Data></Cell>
    <Cell ss:Index="9"><Data ss:Type="Number">734</Data></Cell>
   </Row>
   <Row>
    <Cell><Data ss:Type="DateTime">2014-11-24T10:21:14.000</Data></Cell>
    <Cell><Data ss:Type="Number">1.3</Data></Cell>
    <Cell><Data ss:Type="Number">-0.3</Data></Cell>
    <Cell><Data ss:Type="Number">28.2</Data></Cell>
    <Cell><Data ss:Type="Number">36.43</Data></Cell>
    <Cell ss:Index="9"><Data ss:Type="Number">735</Data></Cell>
   </Row>
   <Row>
    <Cell><Data ss:Type="DateTime">2014-11-24T10:21:15.000</Data></Cell>
    <Cell><Data ss:Type="Number">1.2</Data></Cell>
    <Cell><Data ss:Type="Number">-0.3</Data></Cell>
    <Cell><Data ss:Type="Number">28.3</Data></Cell>
    <Cell><Data ss:Type="Number">36.43</Data></Cell>
    <Cell ss:Index="9"><Data ss:Type="Number">736</Data></Cell>
   </Row>
   <Row>
    <Cell><Data ss:Type="DateTime">2014-11-24T10:21:16.000</Data></Cell>
    <Cell><Data ss:Type="Number">1.2</Data></Cell>
    <Cell><Data ss:Type="Number">-0.3</Data></Cell>
    <Cell><Data ss:Type="Number">28.3</Data></Cell>
    <Cell><Data ss:Type="Number">36.43</Data></Cell>
    <Cell ss:Index="9"><Data ss:Type="Number">737</Data></Cell>
   </Row>
   <Row>
    <Cell><Data ss:Type="DateTime">2014-11-24T10:21:17.000</Data></Cell>
    <Cell><Data ss:Type="Number">1.2</Data></Cell>
    <Cell><Data ss:Type="Number">-0.2</Data></Cell>
    <Cell><Data ss:Type="Number">28.3</Data></Cell>
    <Cell><Data ss:Type="Number">36.43</Data></Cell>
    <Cell ss:Index="9"><Data ss:Type="Number">738</Data></Cell>
   </Row>
   <Row>
    <Cell><Data ss:Type="DateTime">2014-11-24T10:21:18.000</Data></Cell>
    <Cell><Data ss:Type="Number">1.2</Data></Cell>
    <Cell><Data ss:Type="Number">-0.2</Data></Cell>
    <Cell><Data ss:Type="Number">28.5</Data></Cell>
    <Cell><Data ss:Type="Number">36.43</Data></Cell>
    <Cell ss:Index="9"><Data ss:Type="Number">739</Data></Cell>
   </Row>
   <Row>
    <Cell><Data ss:Type="DateTime">2014-11-24T10:21:19.000</Data></Cell>
    <Cell><Data ss:Type="Number">1.2</Data></Cell>
    <Cell><Data ss:Type="Number">-0.2</Data></Cell>
    <Cell><Data ss:Type="Number">28.2</Data></Cell>
    <Cell><Data ss:Type="Number">36.43</Data></Cell>
    <Cell ss:Index="9"><Data ss:Type="Number">740</Data></Cell>
   </Row>
   <Row>
    <Cell><Data ss:Type="DateTime">2014-11-24T10:21:20.000</Data></Cell>
    <Cell><Data ss:Type="Number">1.1000000000000001</Data></Cell>
    <Cell><Data ss:Type="Number">-0.2</Data></Cell>
    <Cell><Data ss:Type="Number">28.2</Data></Cell>
    <Cell><Data ss:Type="Number">36.43</Data></Cell>
    <Cell ss:Index="9"><Data ss:Type="Number">741</Data></Cell>
   </Row>
   <Row>
    <Cell><Data ss:Type="DateTime">2014-11-24T10:21:21.000</Data></Cell>
    <Cell><Data ss:Type="Number">1.1000000000000001</Data></Cell>
    <Cell><Data ss:Type="Number">-0.2</Data></Cell>
    <Cell><Data ss:Type="Number">28.2</Data></Cell>
    <Cell><Data ss:Type="Number">36.43</Data></Cell>
    <Cell ss:Index="9"><Data ss:Type="Number">742</Data></Cell>
   </Row>
   <Row>
    <Cell><Data ss:Type="DateTime">2014-11-24T10:21:22.000</Data></Cell>
    <Cell><Data ss:Type="Number">1.1000000000000001</Data></Cell>
    <Cell><Data ss:Type="Number">-0.2</Data></Cell>
    <Cell><Data ss:Type="Number">28.2</Data></Cell>
    <Cell><Data ss:Type="Number">36.44</Data></Cell>
    <Cell ss:Index="9"><Data ss:Type="Number">743</Data></Cell>
   </Row>
   <Row>
    <Cell><Data ss:Type="DateTime">2014-11-24T10:21:23.000</Data></Cell>
    <Cell><Data ss:Type="Number">1.1000000000000001</Data></Cell>
    <Cell><Data ss:Type="Number">-0.2</Data></Cell>
    <Cell><Data ss:Type="Number">28.2</Data></Cell>
    <Cell><Data ss:Type="Number">36.44</Data></Cell>
    <Cell ss:Index="9"><Data ss:Type="Number">744</Data></Cell>
   </Row>
   <Row>
    <Cell><Data ss:Type="DateTime">2014-11-24T10:21:24.000</Data></Cell>
    <Cell><Data ss:Type="Number">1.1000000000000001</Data></Cell>
    <Cell><Data ss:Type="Number">-0.2</Data></Cell>
    <Cell><Data ss:Type="Number">28.5</Data></Cell>
    <Cell><Data ss:Type="Number">36.44</Data></Cell>
    <Cell ss:Index="9"><Data ss:Type="Number">745</Data></Cell>
   </Row>
   <Row>
    <Cell><Data ss:Type="DateTime">2014-11-24T10:21:25.000</Data></Cell>
    <Cell><Data ss:Type="Number">1.1000000000000001</Data></Cell>
    <Cell><Data ss:Type="Number">-0.2</Data></Cell>
    <Cell><Data ss:Type="Number">28.6</Data></Cell>
    <Cell><Data ss:Type="Number">36.44</Data></Cell>
    <Cell ss:Index="9"><Data ss:Type="Number">746</Data></Cell>
   </Row>
   <Row>
    <Cell><Data ss:Type="DateTime">2014-11-24T10:21:26.000</Data></Cell>
    <Cell><Data ss:Type="Number">1.1000000000000001</Data></Cell>
    <Cell><Data ss:Type="Number">-0.2</Data></Cell>
    <Cell><Data ss:Type="Number">28.3</Data></Cell>
    <Cell><Data ss:Type="Number">36.44</Data></Cell>
    <Cell ss:Index="9"><Data ss:Type="Number">747</Data></Cell>
   </Row>
   <Row>
    <Cell><Data ss:Type="DateTime">2014-11-24T10:21:27.000</Data></Cell>
    <Cell><Data ss:Type="Number">1.1000000000000001</Data></Cell>
    <Cell><Data ss:Type="Number">-0.2</Data></Cell>
    <Cell><Data ss:Type="Number">28.4</Data></Cell>
    <Cell><Data ss:Type="Number">36.44</Data></Cell>
    <Cell ss:Index="9"><Data ss:Type="Number">748</Data></Cell>
   </Row>
   <Row>
    <Cell><Data ss:Type="DateTime">2014-11-24T10:21:28.000</Data></Cell>
    <Cell><Data ss:Type="Number">1.1000000000000001</Data></Cell>
    <Cell><Data ss:Type="Number">-0.2</Data></Cell>
    <Cell><Data ss:Type="Number">28.4</Data></Cell>
    <Cell><Data ss:Type="Number">36.44</Data></Cell>
    <Cell ss:Index="9"><Data ss:Type="Number">749</Data></Cell>
   </Row>
   <Row>
    <Cell><Data ss:Type="DateTime">2014-11-24T10:21:29.000</Data></Cell>
    <Cell><Data ss:Type="Number">1.1000000000000001</Data></Cell>
    <Cell><Data ss:Type="Number">-0.2</Data></Cell>
    <Cell><Data ss:Type="Number">28.4</Data></Cell>
    <Cell><Data ss:Type="Number">36.450000000000003</Data></Cell>
    <Cell ss:Index="9"><Data ss:Type="Number">750</Data></Cell>
   </Row>
   <Row>
    <Cell><Data ss:Type="DateTime">2014-11-24T10:21:30.000</Data></Cell>
    <Cell><Data ss:Type="Number">1.1000000000000001</Data></Cell>
    <Cell><Data ss:Type="Number">-0.2</Data></Cell>
    <Cell><Data ss:Type="Number">28.4</Data></Cell>
    <Cell><Data ss:Type="Number">36.450000000000003</Data></Cell>
    <Cell ss:Index="9"><Data ss:Type="Number">751</Data></Cell>
   </Row>
   <Row>
    <Cell><Data ss:Type="DateTime">2014-11-24T10:21:31.000</Data></Cell>
    <Cell><Data ss:Type="Number">1.1000000000000001</Data></Cell>
    <Cell><Data ss:Type="Number">-0.2</Data></Cell>
    <Cell><Data ss:Type="Number">28.4</Data></Cell>
    <Cell><Data ss:Type="Number">36.450000000000003</Data></Cell>
    <Cell ss:Index="9"><Data ss:Type="Number">752</Data></Cell>
   </Row>
   <Row>
    <Cell><Data ss:Type="DateTime">2014-11-24T10:21:32.000</Data></Cell>
    <Cell><Data ss:Type="Number">1</Data></Cell>
    <Cell><Data ss:Type="Number">-0.2</Data></Cell>
    <Cell><Data ss:Type="Number">28.3</Data></Cell>
    <Cell><Data ss:Type="Number">36.46</Data></Cell>
    <Cell ss:Index="9"><Data ss:Type="Number">753</Data></Cell>
   </Row>
   <Row>
    <Cell><Data ss:Type="DateTime">2014-11-24T10:21:33.000</Data></Cell>
    <Cell><Data ss:Type="Number">1</Data></Cell>
    <Cell><Data ss:Type="Number">-0.2</Data></Cell>
    <Cell><Data ss:Type="Number">28.3</Data></Cell>
    <Cell><Data ss:Type="Number">36.450000000000003</Data></Cell>
    <Cell ss:Index="9"><Data ss:Type="Number">754</Data></Cell>
   </Row>
   <Row>
    <Cell><Data ss:Type="DateTime">2014-11-24T10:21:34.000</Data></Cell>
    <Cell><Data ss:Type="Number">1</Data></Cell>
    <Cell><Data ss:Type="Number">-0.2</Data></Cell>
    <Cell><Data ss:Type="Number">28.5</Data></Cell>
    <Cell><Data ss:Type="Number">36.46</Data></Cell>
    <Cell ss:Index="9"><Data ss:Type="Number">755</Data></Cell>
   </Row>
   <Row>
    <Cell><Data ss:Type="DateTime">2014-11-24T10:21:35.000</Data></Cell>
    <Cell><Data ss:Type="Number">1</Data></Cell>
    <Cell><Data ss:Type="Number">-0.2</Data></Cell>
    <Cell><Data ss:Type="Number">28.4</Data></Cell>
    <Cell><Data ss:Type="Number">36.450000000000003</Data></Cell>
    <Cell ss:Index="9"><Data ss:Type="Number">756</Data></Cell>
   </Row>
   <Row>
    <Cell><Data ss:Type="DateTime">2014-11-24T10:21:36.000</Data></Cell>
    <Cell><Data ss:Type="Number">1</Data></Cell>
    <Cell><Data ss:Type="Number">-0.2</Data></Cell>
    <Cell><Data ss:Type="Number">28.3</Data></Cell>
    <Cell><Data ss:Type="Number">36.450000000000003</Data></Cell>
    <Cell ss:Index="9"><Data ss:Type="Number">757</Data></Cell>
   </Row>
   <Row>
    <Cell><Data ss:Type="DateTime">2014-11-24T10:21:37.000</Data></Cell>
    <Cell><Data ss:Type="Number">1</Data></Cell>
    <Cell><Data ss:Type="Number">-0.1</Data></Cell>
    <Cell><Data ss:Type="Number">28.3</Data></Cell>
    <Cell><Data ss:Type="Number">36.46</Data></Cell>
    <Cell ss:Index="9"><Data ss:Type="Number">758</Data></Cell>
   </Row>
   <Row>
    <Cell><Data ss:Type="DateTime">2014-11-24T10:21:38.000</Data></Cell>
    <Cell><Data ss:Type="Number">1</Data></Cell>
    <Cell><Data ss:Type="Number">-0.1</Data></Cell>
    <Cell><Data ss:Type="Number">28.3</Data></Cell>
    <Cell><Data ss:Type="Number">36.46</Data></Cell>
    <Cell ss:Index="9"><Data ss:Type="Number">759</Data></Cell>
   </Row>
   <Row>
    <Cell><Data ss:Type="DateTime">2014-11-24T10:21:39.000</Data></Cell>
    <Cell><Data ss:Type="Number">1</Data></Cell>
    <Cell><Data ss:Type="Number">-0.1</Data></Cell>
    <Cell><Data ss:Type="Number">27.7</Data></Cell>
    <Cell><Data ss:Type="Number">36.46</Data></Cell>
    <Cell ss:Index="9"><Data ss:Type="Number">760</Data></Cell>
   </Row>
   <Row>
    <Cell><Data ss:Type="DateTime">2014-11-24T10:21:40.000</Data></Cell>
    <Cell><Data ss:Type="Number">1</Data></Cell>
    <Cell><Data ss:Type="Number">-0.1</Data></Cell>
    <Cell><Data ss:Type="Number">27.9</Data></Cell>
    <Cell><Data ss:Type="Number">36.46</Data></Cell>
    <Cell ss:Index="9"><Data ss:Type="Number">761</Data></Cell>
   </Row>
   <Row>
    <Cell><Data ss:Type="DateTime">2014-11-24T10:21:41.000</Data></Cell>
    <Cell><Data ss:Type="Number">1</Data></Cell>
    <Cell><Data ss:Type="Number">-0.1</Data></Cell>
    <Cell><Data ss:Type="Number">27.9</Data></Cell>
    <Cell><Data ss:Type="Number">36.450000000000003</Data></Cell>
    <Cell ss:Index="9"><Data ss:Type="Number">762</Data></Cell>
   </Row>
   <Row>
    <Cell><Data ss:Type="DateTime">2014-11-24T10:21:42.000</Data></Cell>
    <Cell><Data ss:Type="Number">1</Data></Cell>
    <Cell><Data ss:Type="Number">-0.1</Data></Cell>
    <Cell><Data ss:Type="Number">27.9</Data></Cell>
    <Cell><Data ss:Type="Number">36.450000000000003</Data></Cell>
    <Cell ss:Index="9"><Data ss:Type="Number">763</Data></Cell>
   </Row>
   <Row>
    <Cell><Data ss:Type="DateTime">2014-11-24T10:21:43.000</Data></Cell>
    <Cell><Data ss:Type="Number">1</Data></Cell>
    <Cell><Data ss:Type="Number">-0.2</Data></Cell>
    <Cell><Data ss:Type="Number">27.9</Data></Cell>
    <Cell><Data ss:Type="Number">36.450000000000003</Data></Cell>
    <Cell ss:Index="9"><Data ss:Type="Number">764</Data></Cell>
   </Row>
   <Row>
    <Cell><Data ss:Type="DateTime">2014-11-24T10:21:44.000</Data></Cell>
    <Cell><Data ss:Type="Number">1</Data></Cell>
    <Cell><Data ss:Type="Number">-0.2</Data></Cell>
    <Cell><Data ss:Type="Number">28.5</Data></Cell>
    <Cell><Data ss:Type="Number">36.450000000000003</Data></Cell>
    <Cell ss:Index="9"><Data ss:Type="Number">765</Data></Cell>
   </Row>
   <Row>
    <Cell><Data ss:Type="DateTime">2014-11-24T10:21:45.000</Data></Cell>
    <Cell><Data ss:Type="Number">1</Data></Cell>
    <Cell><Data ss:Type="Number">-0.2</Data></Cell>
    <Cell><Data ss:Type="Number">28.5</Data></Cell>
    <Cell><Data ss:Type="Number">36.450000000000003</Data></Cell>
    <Cell ss:Index="9"><Data ss:Type="Number">766</Data></Cell>
   </Row>
   <Row>
    <Cell><Data ss:Type="DateTime">2014-11-24T10:21:46.000</Data></Cell>
    <Cell><Data ss:Type="Number">1</Data></Cell>
    <Cell><Data ss:Type="Number">-0.2</Data></Cell>
    <Cell><Data ss:Type="Number">28.3</Data></Cell>
    <Cell><Data ss:Type="Number">36.450000000000003</Data></Cell>
    <Cell ss:Index="9"><Data ss:Type="Number">767</Data></Cell>
   </Row>
   <Row>
    <Cell><Data ss:Type="DateTime">2014-11-24T10:21:47.000</Data></Cell>
    <Cell><Data ss:Type="Number">1</Data></Cell>
    <Cell><Data ss:Type="Number">-0.1</Data></Cell>
    <Cell><Data ss:Type="Number">28.3</Data></Cell>
    <Cell><Data ss:Type="Number">36.44</Data></Cell>
    <Cell ss:Index="9"><Data ss:Type="Number">768</Data></Cell>
   </Row>
   <Row>
    <Cell><Data ss:Type="DateTime">2014-11-24T10:21:48.000</Data></Cell>
    <Cell><Data ss:Type="Number">1.1000000000000001</Data></Cell>
    <Cell><Data ss:Type="Number">-0.1</Data></Cell>
    <Cell><Data ss:Type="Number">28.3</Data></Cell>
    <Cell><Data ss:Type="Number">36.44</Data></Cell>
    <Cell ss:Index="9"><Data ss:Type="Number">769</Data></Cell>
   </Row>
   <Row>
    <Cell><Data ss:Type="DateTime">2014-11-24T10:21:49.000</Data></Cell>
    <Cell><Data ss:Type="Number">1.1000000000000001</Data></Cell>
    <Cell><Data ss:Type="Number">-0.1</Data></Cell>
    <Cell><Data ss:Type="Number">28.3</Data></Cell>
    <Cell><Data ss:Type="Number">36.44</Data></Cell>
    <Cell ss:Index="9"><Data ss:Type="Number">770</Data></Cell>
   </Row>
   <Row>
    <Cell><Data ss:Type="DateTime">2014-11-24T10:21:50.000</Data></Cell>
    <Cell><Data ss:Type="Number">1.2</Data></Cell>
    <Cell><Data ss:Type="Number">0</Data></Cell>
    <Cell><Data ss:Type="Number">28.3</Data></Cell>
    <Cell><Data ss:Type="Number">36.44</Data></Cell>
    <Cell ss:Index="9"><Data ss:Type="Number">771</Data></Cell>
   </Row>
   <Row>
    <Cell><Data ss:Type="DateTime">2014-11-24T10:21:51.000</Data></Cell>
    <Cell><Data ss:Type="Number">1.4</Data></Cell>
    <Cell><Data ss:Type="Number">0</Data></Cell>
    <Cell><Data ss:Type="Number">28.8</Data></Cell>
    <Cell><Data ss:Type="Number">36.44</Data></Cell>
    <Cell ss:Index="9"><Data ss:Type="Number">772</Data></Cell>
   </Row>
   <Row>
    <Cell><Data ss:Type="DateTime">2014-11-24T10:21:52.000</Data></Cell>
    <Cell><Data ss:Type="Number">1.6</Data></Cell>
    <Cell><Data ss:Type="Number">0.1</Data></Cell>
    <Cell><Data ss:Type="Number">28.8</Data></Cell>
    <Cell><Data ss:Type="Number">36.44</Data></Cell>
    <Cell ss:Index="9"><Data ss:Type="Number">773</Data></Cell>
   </Row>
   <Row>
    <Cell><Data ss:Type="DateTime">2014-11-24T10:21:53.000</Data></Cell>
    <Cell><Data ss:Type="Number">1.8</Data></Cell>
    <Cell><Data ss:Type="Number">0.3</Data></Cell>
    <Cell><Data ss:Type="Number">28.8</Data></Cell>
    <Cell><Data ss:Type="Number">36.44</Data></Cell>
    <Cell ss:Index="9"><Data ss:Type="Number">774</Data></Cell>
   </Row>
   <Row>
    <Cell><Data ss:Type="DateTime">2014-11-24T10:21:54.000</Data></Cell>
    <Cell><Data ss:Type="Number">2.1</Data></Cell>
    <Cell><Data ss:Type="Number">0.3</Data></Cell>
    <Cell><Data ss:Type="Number">28.8</Data></Cell>
    <Cell><Data ss:Type="Number">36.44</Data></Cell>
    <Cell ss:Index="9"><Data ss:Type="Number">775</Data></Cell>
   </Row>
   <Row>
    <Cell><Data ss:Type="DateTime">2014-11-24T10:21:55.000</Data></Cell>
    <Cell><Data ss:Type="Number">2.7</Data></Cell>
    <Cell><Data ss:Type="Number">0.5</Data></Cell>
    <Cell><Data ss:Type="Number">28.7</Data></Cell>
    <Cell><Data ss:Type="Number">36.44</Data></Cell>
    <Cell ss:Index="9"><Data ss:Type="Number">776</Data></Cell>
   </Row>
   <Row>
    <Cell><Data ss:Type="DateTime">2014-11-24T10:21:56.000</Data></Cell>
    <Cell><Data ss:Type="Number">3.4</Data></Cell>
    <Cell><Data ss:Type="Number">0.7</Data></Cell>
    <Cell><Data ss:Type="Number">28.2</Data></Cell>
    <Cell><Data ss:Type="Number">36.44</Data></Cell>
    <Cell ss:Index="9"><Data ss:Type="Number">777</Data></Cell>
   </Row>
   <Row>
    <Cell><Data ss:Type="DateTime">2014-11-24T10:21:57.000</Data></Cell>
    <Cell><Data ss:Type="Number">4</Data></Cell>
    <Cell><Data ss:Type="Number">0.9</Data></Cell>
    <Cell><Data ss:Type="Number">28.2</Data></Cell>
    <Cell><Data ss:Type="Number">36.44</Data></Cell>
    <Cell ss:Index="9"><Data ss:Type="Number">778</Data></Cell>
   </Row>
   <Row>
    <Cell><Data ss:Type="DateTime">2014-11-24T10:21:58.000</Data></Cell>
    <Cell><Data ss:Type="Number">4.4000000000000004</Data></Cell>
    <Cell><Data ss:Type="Number">1.2</Data></Cell>
    <Cell><Data ss:Type="Number">28</Data></Cell>
    <Cell><Data ss:Type="Number">36.44</Data></Cell>
    <Cell ss:Index="9"><Data ss:Type="Number">779</Data></Cell>
   </Row>
   <Row>
    <Cell><Data ss:Type="DateTime">2014-11-24T10:21:59.000</Data></Cell>
    <Cell><Data ss:Type="Number">4.8</Data></Cell>
    <Cell><Data ss:Type="Number">1.3</Data></Cell>
    <Cell><Data ss:Type="Number">27.6</Data></Cell>
    <Cell><Data ss:Type="Number">36.44</Data></Cell>
    <Cell ss:Index="9"><Data ss:Type="Number">780</Data></Cell>
   </Row>
   <Row>
    <Cell><Data ss:Type="DateTime">2014-11-24T10:22:00.000</Data></Cell>
    <Cell><Data ss:Type="Number">5.4</Data></Cell>
    <Cell><Data ss:Type="Number">1.4</Data></Cell>
    <Cell><Data ss:Type="Number">27.6</Data></Cell>
    <Cell><Data ss:Type="Number">36.44</Data></Cell>
    <Cell ss:Index="9"><Data ss:Type="Number">781</Data></Cell>
   </Row>
   <Row>
    <Cell><Data ss:Type="DateTime">2014-11-24T10:22:01.000</Data></Cell>
    <Cell><Data ss:Type="Number">5.6</Data></Cell>
    <Cell><Data ss:Type="Number">1.4</Data></Cell>
    <Cell><Data ss:Type="Number">27.6</Data></Cell>
    <Cell><Data ss:Type="Number">36.43</Data></Cell>
    <Cell ss:Index="9"><Data ss:Type="Number">782</Data></Cell>
   </Row>
   <Row>
    <Cell><Data ss:Type="DateTime">2014-11-24T10:22:02.000</Data></Cell>
    <Cell><Data ss:Type="Number">5.4</Data></Cell>
    <Cell><Data ss:Type="Number">1.3</Data></Cell>
    <Cell><Data ss:Type="Number">27.6</Data></Cell>
    <Cell><Data ss:Type="Number">36.43</Data></Cell>
    <Cell ss:Index="9"><Data ss:Type="Number">783</Data></Cell>
   </Row>
   <Row>
    <Cell><Data ss:Type="DateTime">2014-11-24T10:22:03.000</Data></Cell>
    <Cell><Data ss:Type="Number">5.2</Data></Cell>
    <Cell><Data ss:Type="Number">1.2</Data></Cell>
    <Cell><Data ss:Type="Number">27.7</Data></Cell>
    <Cell><Data ss:Type="Number">36.43</Data></Cell>
    <Cell ss:Index="9"><Data ss:Type="Number">784</Data></Cell>
   </Row>
   <Row>
    <Cell><Data ss:Type="DateTime">2014-11-24T10:22:04.000</Data></Cell>
    <Cell><Data ss:Type="Number">5.0999999999999996</Data></Cell>
    <Cell><Data ss:Type="Number">1.1000000000000001</Data></Cell>
    <Cell><Data ss:Type="Number">27.9</Data></Cell>
    <Cell><Data ss:Type="Number">36.44</Data></Cell>
    <Cell ss:Index="9"><Data ss:Type="Number">785</Data></Cell>
   </Row>
   <Row>
    <Cell><Data ss:Type="DateTime">2014-11-24T10:22:05.000</Data></Cell>
    <Cell><Data ss:Type="Number">4.9000000000000004</Data></Cell>
    <Cell><Data ss:Type="Number">1.1000000000000001</Data></Cell>
    <Cell><Data ss:Type="Number">27.9</Data></Cell>
    <Cell><Data ss:Type="Number">36.44</Data></Cell>
    <Cell ss:Index="9"><Data ss:Type="Number">786</Data></Cell>
   </Row>
   <Row>
    <Cell><Data ss:Type="DateTime">2014-11-24T10:22:06.000</Data></Cell>
    <Cell><Data ss:Type="Number">4.8</Data></Cell>
    <Cell><Data ss:Type="Number">1.2</Data></Cell>
    <Cell><Data ss:Type="Number">27.9</Data></Cell>
    <Cell><Data ss:Type="Number">36.450000000000003</Data></Cell>
    <Cell ss:Index="9"><Data ss:Type="Number">787</Data></Cell>
   </Row>
   <Row>
    <Cell><Data ss:Type="DateTime">2014-11-24T10:22:07.000</Data></Cell>
    <Cell><Data ss:Type="Number">4.8</Data></Cell>
    <Cell><Data ss:Type="Number">1.2</Data></Cell>
    <Cell><Data ss:Type="Number">28.1</Data></Cell>
    <Cell><Data ss:Type="Number">36.450000000000003</Data></Cell>
    <Cell ss:Index="9"><Data ss:Type="Number">788</Data></Cell>
   </Row>
   <Row>
    <Cell><Data ss:Type="DateTime">2014-11-24T10:22:08.000</Data></Cell>
    <Cell><Data ss:Type="Number">4.9000000000000004</Data></Cell>
    <Cell><Data ss:Type="Number">1.3</Data></Cell>
    <Cell><Data ss:Type="Number">28.1</Data></Cell>
    <Cell><Data ss:Type="Number">36.46</Data></Cell>
    <Cell ss:Index="9"><Data ss:Type="Number">789</Data></Cell>
   </Row>
   <Row>
    <Cell><Data ss:Type="DateTime">2014-11-24T10:22:09.000</Data></Cell>
    <Cell><Data ss:Type="Number">4.8</Data></Cell>
    <Cell><Data ss:Type="Number">1.4</Data></Cell>
    <Cell><Data ss:Type="Number">28.1</Data></Cell>
    <Cell><Data ss:Type="Number">36.46</Data></Cell>
    <Cell ss:Index="9"><Data ss:Type="Number">790</Data></Cell>
   </Row>
   <Row>
    <Cell><Data ss:Type="DateTime">2014-11-24T10:22:10.000</Data></Cell>
    <Cell><Data ss:Type="Number">4.4000000000000004</Data></Cell>
    <Cell><Data ss:Type="Number">1.2</Data></Cell>
    <Cell><Data ss:Type="Number">28.1</Data></Cell>
    <Cell><Data ss:Type="Number">36.47</Data></Cell>
    <Cell ss:Index="9"><Data ss:Type="Number">791</Data></Cell>
   </Row>
   <Row>
    <Cell><Data ss:Type="DateTime">2014-11-24T10:22:11.000</Data></Cell>
    <Cell><Data ss:Type="Number">4.0999999999999996</Data></Cell>
    <Cell><Data ss:Type="Number">1.1000000000000001</Data></Cell>
    <Cell><Data ss:Type="Number">28.1</Data></Cell>
    <Cell><Data ss:Type="Number">36.47</Data></Cell>
    <Cell ss:Index="9"><Data ss:Type="Number">792</Data></Cell>
   </Row>
   <Row>
    <Cell><Data ss:Type="DateTime">2014-11-24T10:22:12.000</Data></Cell>
    <Cell><Data ss:Type="Number">3.9</Data></Cell>
    <Cell><Data ss:Type="Number">1.1000000000000001</Data></Cell>
    <Cell><Data ss:Type="Number">28.1</Data></Cell>
    <Cell><Data ss:Type="Number">36.47</Data></Cell>
    <Cell ss:Index="9"><Data ss:Type="Number">793</Data></Cell>
   </Row>
   <Row>
    <Cell><Data ss:Type="DateTime">2014-11-24T10:22:13.000</Data></Cell>
    <Cell><Data ss:Type="Number">3.5</Data></Cell>
    <Cell><Data ss:Type="Number">1</Data></Cell>
    <Cell><Data ss:Type="Number">28.1</Data></Cell>
    <Cell><Data ss:Type="Number">36.479999999999997</Data></Cell>
    <Cell ss:Index="9"><Data ss:Type="Number">794</Data></Cell>
   </Row>
   <Row>
    <Cell><Data ss:Type="DateTime">2014-11-24T10:22:14.000</Data></Cell>
    <Cell><Data ss:Type="Number">3.2</Data></Cell>
    <Cell><Data ss:Type="Number">0.8</Data></Cell>
    <Cell><Data ss:Type="Number">27.8</Data></Cell>
    <Cell><Data ss:Type="Number">36.479999999999997</Data></Cell>
    <Cell ss:Index="9"><Data ss:Type="Number">795</Data></Cell>
   </Row>
   <Row>
    <Cell><Data ss:Type="DateTime">2014-11-24T10:22:15.000</Data></Cell>
    <Cell><Data ss:Type="Number">2.8</Data></Cell>
    <Cell><Data ss:Type="Number">0.7</Data></Cell>
    <Cell><Data ss:Type="Number">27.8</Data></Cell>
    <Cell><Data ss:Type="Number">36.479999999999997</Data></Cell>
    <Cell ss:Index="9"><Data ss:Type="Number">796</Data></Cell>
   </Row>
   <Row>
    <Cell><Data ss:Type="DateTime">2014-11-24T10:22:16.000</Data></Cell>
    <Cell><Data ss:Type="Number">2.6</Data></Cell>
    <Cell><Data ss:Type="Number">0.6</Data></Cell>
    <Cell><Data ss:Type="Number">27.5</Data></Cell>
    <Cell><Data ss:Type="Number">36.479999999999997</Data></Cell>
    <Cell ss:Index="9"><Data ss:Type="Number">797</Data></Cell>
   </Row>
   <Row>
    <Cell><Data ss:Type="DateTime">2014-11-24T10:22:17.000</Data></Cell>
    <Cell><Data ss:Type="Number">2.4</Data></Cell>
    <Cell><Data ss:Type="Number">0.6</Data></Cell>
    <Cell><Data ss:Type="Number">27.5</Data></Cell>
    <Cell><Data ss:Type="Number">36.479999999999997</Data></Cell>
    <Cell ss:Index="9"><Data ss:Type="Number">798</Data></Cell>
   </Row>
   <Row>
    <Cell><Data ss:Type="DateTime">2014-11-24T10:22:18.000</Data></Cell>
    <Cell><Data ss:Type="Number">2.2999999999999998</Data></Cell>
    <Cell><Data ss:Type="Number">0.6</Data></Cell>
    <Cell><Data ss:Type="Number">27.5</Data></Cell>
    <Cell><Data ss:Type="Number">36.479999999999997</Data></Cell>
    <Cell ss:Index="9"><Data ss:Type="Number">799</Data></Cell>
   </Row>
   <Row>
    <Cell><Data ss:Type="DateTime">2014-11-24T10:22:19.000</Data></Cell>
    <Cell><Data ss:Type="Number">2.2000000000000002</Data></Cell>
    <Cell><Data ss:Type="Number">0.6</Data></Cell>
    <Cell><Data ss:Type="Number">27.7</Data></Cell>
    <Cell><Data ss:Type="Number">36.479999999999997</Data></Cell>
    <Cell ss:Index="9"><Data ss:Type="Number">800</Data></Cell>
   </Row>
   <Row>
    <Cell><Data ss:Type="DateTime">2014-11-24T10:22:20.000</Data></Cell>
    <Cell><Data ss:Type="Number">2</Data></Cell>
    <Cell><Data ss:Type="Number">0.6</Data></Cell>
    <Cell><Data ss:Type="Number">27.7</Data></Cell>
    <Cell><Data ss:Type="Number">36.479999999999997</Data></Cell>
    <Cell ss:Index="9"><Data ss:Type="Number">801</Data></Cell>
   </Row>
   <Row>
    <Cell><Data ss:Type="DateTime">2014-11-24T10:22:21.000</Data></Cell>
    <Cell><Data ss:Type="Number">2</Data></Cell>
    <Cell><Data ss:Type="Number">0.7</Data></Cell>
    <Cell><Data ss:Type="Number">28.3</Data></Cell>
    <Cell><Data ss:Type="Number">36.479999999999997</Data></Cell>
    <Cell ss:Index="9"><Data ss:Type="Number">802</Data></Cell>
   </Row>
   <Row>
    <Cell><Data ss:Type="DateTime">2014-11-24T10:22:22.000</Data></Cell>
    <Cell><Data ss:Type="Number">1.7</Data></Cell>
    <Cell><Data ss:Type="Number">0.7</Data></Cell>
    <Cell><Data ss:Type="Number">28.1</Data></Cell>
    <Cell><Data ss:Type="Number">36.479999999999997</Data></Cell>
    <Cell ss:Index="9"><Data ss:Type="Number">803</Data></Cell>
   </Row>
   <Row>
    <Cell><Data ss:Type="DateTime">2014-11-24T10:22:23.000</Data></Cell>
    <Cell><Data ss:Type="Number">1.7</Data></Cell>
    <Cell><Data ss:Type="Number">0.8</Data></Cell>
    <Cell><Data ss:Type="Number">28.1</Data></Cell>
    <Cell><Data ss:Type="Number">36.479999999999997</Data></Cell>
    <Cell ss:Index="9"><Data ss:Type="Number">804</Data></Cell>
   </Row>
   <Row>
    <Cell><Data ss:Type="DateTime">2014-11-24T10:22:24.000</Data></Cell>
    <Cell><Data ss:Type="Number">1.6</Data></Cell>
    <Cell><Data ss:Type="Number">0.9</Data></Cell>
    <Cell><Data ss:Type="Number">27.8</Data></Cell>
    <Cell><Data ss:Type="Number">36.479999999999997</Data></Cell>
    <Cell ss:Index="9"><Data ss:Type="Number">805</Data></Cell>
   </Row>
   <Row>
    <Cell><Data ss:Type="DateTime">2014-11-24T10:22:25.000</Data></Cell>
    <Cell><Data ss:Type="Number">1.6</Data></Cell>
    <Cell><Data ss:Type="Number">1</Data></Cell>
    <Cell><Data ss:Type="Number">27.6</Data></Cell>
    <Cell><Data ss:Type="Number">36.479999999999997</Data></Cell>
    <Cell ss:Index="9"><Data ss:Type="Number">806</Data></Cell>
   </Row>
   <Row>
    <Cell><Data ss:Type="DateTime">2014-11-24T10:22:26.000</Data></Cell>
    <Cell><Data ss:Type="Number">1.6</Data></Cell>
    <Cell><Data ss:Type="Number">1.1000000000000001</Data></Cell>
    <Cell><Data ss:Type="Number">27.6</Data></Cell>
    <Cell><Data ss:Type="Number">36.49</Data></Cell>
    <Cell ss:Index="9"><Data ss:Type="Number">807</Data></Cell>
   </Row>
   <Row>
    <Cell><Data ss:Type="DateTime">2014-11-24T10:22:27.000</Data></Cell>
    <Cell><Data ss:Type="Number">1.5</Data></Cell>
    <Cell><Data ss:Type="Number">0.9</Data></Cell>
    <Cell><Data ss:Type="Number">27.5</Data></Cell>
    <Cell><Data ss:Type="Number">36.49</Data></Cell>
    <Cell ss:Index="9"><Data ss:Type="Number">808</Data></Cell>
   </Row>
   <Row>
    <Cell><Data ss:Type="DateTime">2014-11-24T10:22:28.000</Data></Cell>
    <Cell><Data ss:Type="Number">1.5</Data></Cell>
    <Cell><Data ss:Type="Number">0.8</Data></Cell>
    <Cell><Data ss:Type="Number">27.4</Data></Cell>
    <Cell><Data ss:Type="Number">36.49</Data></Cell>
    <Cell ss:Index="9"><Data ss:Type="Number">809</Data></Cell>
   </Row>
   <Row>
    <Cell><Data ss:Type="DateTime">2014-11-24T10:22:29.000</Data></Cell>
    <Cell><Data ss:Type="Number">1.5</Data></Cell>
    <Cell><Data ss:Type="Number">0.8</Data></Cell>
    <Cell><Data ss:Type="Number">27.4</Data></Cell>
    <Cell><Data ss:Type="Number">36.49</Data></Cell>
    <Cell ss:Index="9"><Data ss:Type="Number">810</Data></Cell>
   </Row>
   <Row>
    <Cell><Data ss:Type="DateTime">2014-11-24T10:22:30.000</Data></Cell>
    <Cell><Data ss:Type="Number">1.3</Data></Cell>
    <Cell><Data ss:Type="Number">0.7</Data></Cell>
    <Cell><Data ss:Type="Number">27.4</Data></Cell>
    <Cell><Data ss:Type="Number">36.49</Data></Cell>
    <Cell ss:Index="9"><Data ss:Type="Number">811</Data></Cell>
   </Row>
   <Row>
    <Cell><Data ss:Type="DateTime">2014-11-24T10:22:31.000</Data></Cell>
    <Cell><Data ss:Type="Number">1.3</Data></Cell>
    <Cell><Data ss:Type="Number">0.6</Data></Cell>
    <Cell><Data ss:Type="Number">27.4</Data></Cell>
    <Cell><Data ss:Type="Number">36.49</Data></Cell>
    <Cell ss:Index="9"><Data ss:Type="Number">812</Data></Cell>
   </Row>
   <Row>
    <Cell><Data ss:Type="DateTime">2014-11-24T10:22:32.000</Data></Cell>
    <Cell><Data ss:Type="Number">1.2</Data></Cell>
    <Cell><Data ss:Type="Number">0.6</Data></Cell>
    <Cell><Data ss:Type="Number">27.2</Data></Cell>
    <Cell><Data ss:Type="Number">36.49</Data></Cell>
    <Cell ss:Index="9"><Data ss:Type="Number">813</Data></Cell>
   </Row>
   <Row>
    <Cell><Data ss:Type="DateTime">2014-11-24T10:22:33.000</Data></Cell>
    <Cell><Data ss:Type="Number">1.1000000000000001</Data></Cell>
    <Cell><Data ss:Type="Number">0.6</Data></Cell>
    <Cell><Data ss:Type="Number">27.2</Data></Cell>
    <Cell><Data ss:Type="Number">36.49</Data></Cell>
    <Cell ss:Index="9"><Data ss:Type="Number">814</Data></Cell>
   </Row>
   <Row>
    <Cell><Data ss:Type="DateTime">2014-11-24T10:22:34.000</Data></Cell>
    <Cell><Data ss:Type="Number">1</Data></Cell>
    <Cell><Data ss:Type="Number">0.5</Data></Cell>
    <Cell><Data ss:Type="Number">27.2</Data></Cell>
    <Cell><Data ss:Type="Number">36.49</Data></Cell>
    <Cell ss:Index="9"><Data ss:Type="Number">815</Data></Cell>
   </Row>
   <Row>
    <Cell><Data ss:Type="DateTime">2014-11-24T10:22:35.000</Data></Cell>
    <Cell><Data ss:Type="Number">1</Data></Cell>
    <Cell><Data ss:Type="Number">0.5</Data></Cell>
    <Cell><Data ss:Type="Number">27.2</Data></Cell>
    <Cell><Data ss:Type="Number">36.49</Data></Cell>
    <Cell ss:Index="9"><Data ss:Type="Number">816</Data></Cell>
   </Row>
   <Row>
    <Cell><Data ss:Type="DateTime">2014-11-24T10:22:36.000</Data></Cell>
    <Cell><Data ss:Type="Number">1</Data></Cell>
    <Cell><Data ss:Type="Number">0.5</Data></Cell>
    <Cell><Data ss:Type="Number">27.3</Data></Cell>
    <Cell><Data ss:Type="Number">36.5</Data></Cell>
    <Cell ss:Index="9"><Data ss:Type="Number">817</Data></Cell>
   </Row>
   <Row>
    <Cell><Data ss:Type="DateTime">2014-11-24T10:22:37.000</Data></Cell>
    <Cell><Data ss:Type="Number">1</Data></Cell>
    <Cell><Data ss:Type="Number">0.4</Data></Cell>
    <Cell><Data ss:Type="Number">27.4</Data></Cell>
    <Cell><Data ss:Type="Number">36.5</Data></Cell>
    <Cell ss:Index="9"><Data ss:Type="Number">818</Data></Cell>
   </Row>
   <Row>
    <Cell><Data ss:Type="DateTime">2014-11-24T10:22:38.000</Data></Cell>
    <Cell><Data ss:Type="Number">1</Data></Cell>
    <Cell><Data ss:Type="Number">0.4</Data></Cell>
    <Cell><Data ss:Type="Number">27.4</Data></Cell>
    <Cell><Data ss:Type="Number">36.5</Data></Cell>
    <Cell ss:Index="9"><Data ss:Type="Number">819</Data></Cell>
   </Row>
   <Row>
    <Cell><Data ss:Type="DateTime">2014-11-24T10:22:39.000</Data></Cell>
    <Cell><Data ss:Type="Number">1</Data></Cell>
    <Cell><Data ss:Type="Number">0.4</Data></Cell>
    <Cell><Data ss:Type="Number">27.5</Data></Cell>
    <Cell><Data ss:Type="Number">36.5</Data></Cell>
    <Cell ss:Index="9"><Data ss:Type="Number">820</Data></Cell>
   </Row>
   <Row>
    <Cell><Data ss:Type="DateTime">2014-11-24T10:22:40.000</Data></Cell>
    <Cell><Data ss:Type="Number">1.1000000000000001</Data></Cell>
    <Cell><Data ss:Type="Number">0.4</Data></Cell>
    <Cell><Data ss:Type="Number">27.5</Data></Cell>
    <Cell><Data ss:Type="Number">36.49</Data></Cell>
    <Cell ss:Index="9"><Data ss:Type="Number">821</Data></Cell>
   </Row>
   <Row>
    <Cell><Data ss:Type="DateTime">2014-11-24T10:22:41.000</Data></Cell>
    <Cell><Data ss:Type="Number">1.1000000000000001</Data></Cell>
    <Cell><Data ss:Type="Number">0.3</Data></Cell>
    <Cell><Data ss:Type="Number">27.3</Data></Cell>
    <Cell><Data ss:Type="Number">36.49</Data></Cell>
    <Cell ss:Index="9"><Data ss:Type="Number">822</Data></Cell>
   </Row>
   <Row>
    <Cell><Data ss:Type="DateTime">2014-11-24T10:22:42.000</Data></Cell>
    <Cell><Data ss:Type="Number">1.2</Data></Cell>
    <Cell><Data ss:Type="Number">0.3</Data></Cell>
    <Cell><Data ss:Type="Number">27.3</Data></Cell>
    <Cell><Data ss:Type="Number">36.49</Data></Cell>
    <Cell ss:Index="9"><Data ss:Type="Number">823</Data></Cell>
   </Row>
   <Row>
    <Cell><Data ss:Type="DateTime">2014-11-24T10:22:43.000</Data></Cell>
    <Cell><Data ss:Type="Number">1.2</Data></Cell>
    <Cell><Data ss:Type="Number">0.3</Data></Cell>
    <Cell><Data ss:Type="Number">27.2</Data></Cell>
    <Cell><Data ss:Type="Number">36.49</Data></Cell>
    <Cell ss:Index="9"><Data ss:Type="Number">824</Data></Cell>
   </Row>
   <Row>
    <Cell><Data ss:Type="DateTime">2014-11-24T10:22:44.000</Data></Cell>
    <Cell><Data ss:Type="Number">1.2</Data></Cell>
    <Cell><Data ss:Type="Number">0.3</Data></Cell>
    <Cell><Data ss:Type="Number">27.1</Data></Cell>
    <Cell><Data ss:Type="Number">36.49</Data></Cell>
    <Cell ss:Index="9"><Data ss:Type="Number">825</Data></Cell>
   </Row>
   <Row>
    <Cell><Data ss:Type="DateTime">2014-11-24T10:22:45.000</Data></Cell>
    <Cell><Data ss:Type="Number">1.5</Data></Cell>
    <Cell><Data ss:Type="Number">0.3</Data></Cell>
    <Cell><Data ss:Type="Number">27</Data></Cell>
    <Cell><Data ss:Type="Number">36.49</Data></Cell>
    <Cell ss:Index="9"><Data ss:Type="Number">826</Data></Cell>
   </Row>
   <Row>
    <Cell><Data ss:Type="DateTime">2014-11-24T10:22:46.000</Data></Cell>
    <Cell><Data ss:Type="Number">1.5</Data></Cell>
    <Cell><Data ss:Type="Number">0.3</Data></Cell>
    <Cell><Data ss:Type="Number">27</Data></Cell>
    <Cell><Data ss:Type="Number">36.5</Data></Cell>
    <Cell ss:Index="9"><Data ss:Type="Number">827</Data></Cell>
   </Row>
   <Row>
    <Cell><Data ss:Type="DateTime">2014-11-24T10:22:47.000</Data></Cell>
    <Cell><Data ss:Type="Number">1.5</Data></Cell>
    <Cell><Data ss:Type="Number">0.3</Data></Cell>
    <Cell><Data ss:Type="Number">26.9</Data></Cell>
    <Cell><Data ss:Type="Number">36.5</Data></Cell>
    <Cell ss:Index="9"><Data ss:Type="Number">828</Data></Cell>
   </Row>
   <Row>
    <Cell><Data ss:Type="DateTime">2014-11-24T10:22:48.000</Data></Cell>
    <Cell><Data ss:Type="Number">1.4</Data></Cell>
    <Cell><Data ss:Type="Number">0.3</Data></Cell>
    <Cell><Data ss:Type="Number">26.8</Data></Cell>
    <Cell><Data ss:Type="Number">36.5</Data></Cell>
    <Cell ss:Index="9"><Data ss:Type="Number">829</Data></Cell>
   </Row>
   <Row>
    <Cell><Data ss:Type="DateTime">2014-11-24T10:22:49.000</Data></Cell>
    <Cell><Data ss:Type="Number">1.3</Data></Cell>
    <Cell><Data ss:Type="Number">0.3</Data></Cell>
    <Cell><Data ss:Type="Number">26.8</Data></Cell>
    <Cell><Data ss:Type="Number">36.5</Data></Cell>
    <Cell ss:Index="9"><Data ss:Type="Number">830</Data></Cell>
   </Row>
   <Row>
    <Cell><Data ss:Type="DateTime">2014-11-24T10:22:50.000</Data></Cell>
    <Cell><Data ss:Type="Number">1.3</Data></Cell>
    <Cell><Data ss:Type="Number">0.3</Data></Cell>
    <Cell><Data ss:Type="Number">26.8</Data></Cell>
    <Cell><Data ss:Type="Number">36.5</Data></Cell>
    <Cell ss:Index="9"><Data ss:Type="Number">831</Data></Cell>
   </Row>
   <Row>
    <Cell><Data ss:Type="DateTime">2014-11-24T10:22:51.000</Data></Cell>
    <Cell><Data ss:Type="Number">1.3</Data></Cell>
    <Cell><Data ss:Type="Number">0.3</Data></Cell>
    <Cell><Data ss:Type="Number">26.8</Data></Cell>
    <Cell><Data ss:Type="Number">36.520000000000003</Data></Cell>
    <Cell ss:Index="9"><Data ss:Type="Number">832</Data></Cell>
   </Row>
   <Row>
    <Cell><Data ss:Type="DateTime">2014-11-24T10:22:52.000</Data></Cell>
    <Cell><Data ss:Type="Number">1.2</Data></Cell>
    <Cell><Data ss:Type="Number">0.3</Data></Cell>
    <Cell><Data ss:Type="Number">26.8</Data></Cell>
    <Cell><Data ss:Type="Number">36.520000000000003</Data></Cell>
    <Cell ss:Index="9"><Data ss:Type="Number">833</Data></Cell>
   </Row>
   <Row>
    <Cell><Data ss:Type="DateTime">2014-11-24T10:22:53.000</Data></Cell>
    <Cell><Data ss:Type="Number">1.1000000000000001</Data></Cell>
    <Cell><Data ss:Type="Number">0.3</Data></Cell>
    <Cell><Data ss:Type="Number">26.8</Data></Cell>
    <Cell><Data ss:Type="Number">36.520000000000003</Data></Cell>
    <Cell ss:Index="9"><Data ss:Type="Number">834</Data></Cell>
   </Row>
   <Row>
    <Cell><Data ss:Type="DateTime">2014-11-24T10:22:54.000</Data></Cell>
    <Cell><Data ss:Type="Number">1.1000000000000001</Data></Cell>
    <Cell><Data ss:Type="Number">0.3</Data></Cell>
    <Cell><Data ss:Type="Number">26.7</Data></Cell>
    <Cell><Data ss:Type="Number">36.520000000000003</Data></Cell>
    <Cell ss:Index="9"><Data ss:Type="Number">835</Data></Cell>
   </Row>
   <Row>
    <Cell><Data ss:Type="DateTime">2014-11-24T10:22:55.000</Data></Cell>
    <Cell><Data ss:Type="Number">1</Data></Cell>
    <Cell><Data ss:Type="Number">0.3</Data></Cell>
    <Cell><Data ss:Type="Number">26.8</Data></Cell>
    <Cell><Data ss:Type="Number">36.520000000000003</Data></Cell>
    <Cell ss:Index="9"><Data ss:Type="Number">836</Data></Cell>
   </Row>
   <Row>
    <Cell><Data ss:Type="DateTime">2014-11-24T10:22:56.000</Data></Cell>
    <Cell><Data ss:Type="Number">1.1000000000000001</Data></Cell>
    <Cell><Data ss:Type="Number">0.3</Data></Cell>
    <Cell><Data ss:Type="Number">26.8</Data></Cell>
    <Cell><Data ss:Type="Number">36.53</Data></Cell>
    <Cell ss:Index="9"><Data ss:Type="Number">837</Data></Cell>
   </Row>
   <Row>
    <Cell><Data ss:Type="DateTime">2014-11-24T10:22:57.000</Data></Cell>
    <Cell><Data ss:Type="Number">1.1000000000000001</Data></Cell>
    <Cell><Data ss:Type="Number">0.3</Data></Cell>
    <Cell><Data ss:Type="Number">26.8</Data></Cell>
    <Cell><Data ss:Type="Number">36.53</Data></Cell>
    <Cell ss:Index="9"><Data ss:Type="Number">838</Data></Cell>
   </Row>
   <Row>
    <Cell><Data ss:Type="DateTime">2014-11-24T10:22:58.000</Data></Cell>
    <Cell><Data ss:Type="Number">1.2</Data></Cell>
    <Cell><Data ss:Type="Number">0.3</Data></Cell>
    <Cell><Data ss:Type="Number">26.6</Data></Cell>
    <Cell><Data ss:Type="Number">36.53</Data></Cell>
    <Cell ss:Index="9"><Data ss:Type="Number">839</Data></Cell>
   </Row>
   <Row>
    <Cell><Data ss:Type="DateTime">2014-11-24T10:22:59.000</Data></Cell>
    <Cell><Data ss:Type="Number">1.2</Data></Cell>
    <Cell><Data ss:Type="Number">0.3</Data></Cell>
    <Cell><Data ss:Type="Number">26.6</Data></Cell>
    <Cell><Data ss:Type="Number">36.54</Data></Cell>
    <Cell ss:Index="9"><Data ss:Type="Number">840</Data></Cell>
   </Row>
   <Row>
    <Cell><Data ss:Type="DateTime">2014-11-24T10:23:00.000</Data></Cell>
    <Cell><Data ss:Type="Number">1.4</Data></Cell>
    <Cell><Data ss:Type="Number">0.3</Data></Cell>
    <Cell><Data ss:Type="Number">26.6</Data></Cell>
    <Cell><Data ss:Type="Number">36.54</Data></Cell>
    <Cell ss:Index="9"><Data ss:Type="Number">841</Data></Cell>
   </Row>
   <Row>
    <Cell><Data ss:Type="DateTime">2014-11-24T10:23:01.000</Data></Cell>
    <Cell><Data ss:Type="Number">1.6</Data></Cell>
    <Cell><Data ss:Type="Number">0.3</Data></Cell>
    <Cell><Data ss:Type="Number">26.3</Data></Cell>
    <Cell><Data ss:Type="Number">36.54</Data></Cell>
    <Cell ss:Index="9"><Data ss:Type="Number">842</Data></Cell>
   </Row>
   <Row>
    <Cell><Data ss:Type="DateTime">2014-11-24T10:23:02.000</Data></Cell>
    <Cell><Data ss:Type="Number">1.6</Data></Cell>
    <Cell><Data ss:Type="Number">0.3</Data></Cell>
    <Cell><Data ss:Type="Number">26.3</Data></Cell>
    <Cell><Data ss:Type="Number">36.549999999999997</Data></Cell>
    <Cell ss:Index="9"><Data ss:Type="Number">843</Data></Cell>
   </Row>
   <Row>
    <Cell><Data ss:Type="DateTime">2014-11-24T10:23:03.000</Data></Cell>
    <Cell><Data ss:Type="Number">1.8</Data></Cell>
    <Cell><Data ss:Type="Number">0.4</Data></Cell>
    <Cell><Data ss:Type="Number">26.1</Data></Cell>
    <Cell><Data ss:Type="Number">36.549999999999997</Data></Cell>
    <Cell ss:Index="9"><Data ss:Type="Number">844</Data></Cell>
   </Row>
   <Row>
    <Cell><Data ss:Type="DateTime">2014-11-24T10:23:04.000</Data></Cell>
    <Cell><Data ss:Type="Number">1.8</Data></Cell>
    <Cell><Data ss:Type="Number">0.4</Data></Cell>
    <Cell><Data ss:Type="Number">26</Data></Cell>
    <Cell><Data ss:Type="Number">36.549999999999997</Data></Cell>
    <Cell ss:Index="9"><Data ss:Type="Number">845</Data></Cell>
   </Row>
   <Row>
    <Cell><Data ss:Type="DateTime">2014-11-24T10:23:05.000</Data></Cell>
    <Cell><Data ss:Type="Number">1.8</Data></Cell>
    <Cell><Data ss:Type="Number">0.4</Data></Cell>
    <Cell><Data ss:Type="Number">26.1</Data></Cell>
    <Cell><Data ss:Type="Number">36.549999999999997</Data></Cell>
    <Cell ss:Index="9"><Data ss:Type="Number">846</Data></Cell>
   </Row>
   <Row>
    <Cell><Data ss:Type="DateTime">2014-11-24T10:23:06.000</Data></Cell>
    <Cell><Data ss:Type="Number">1.7</Data></Cell>
    <Cell><Data ss:Type="Number">0.4</Data></Cell>
    <Cell><Data ss:Type="Number">26.1</Data></Cell>
    <Cell><Data ss:Type="Number">36.549999999999997</Data></Cell>
    <Cell ss:Index="9"><Data ss:Type="Number">847</Data></Cell>
   </Row>
   <Row>
    <Cell><Data ss:Type="DateTime">2014-11-24T10:23:07.000</Data></Cell>
    <Cell><Data ss:Type="Number">1.6</Data></Cell>
    <Cell><Data ss:Type="Number">0.4</Data></Cell>
    <Cell><Data ss:Type="Number">26.1</Data></Cell>
    <Cell><Data ss:Type="Number">36.549999999999997</Data></Cell>
    <Cell ss:Index="9"><Data ss:Type="Number">848</Data></Cell>
   </Row>
   <Row>
    <Cell><Data ss:Type="DateTime">2014-11-24T10:23:08.000</Data></Cell>
    <Cell><Data ss:Type="Number">1.4</Data></Cell>
    <Cell><Data ss:Type="Number">0.4</Data></Cell>
    <Cell><Data ss:Type="Number">26.6</Data></Cell>
    <Cell><Data ss:Type="Number">36.549999999999997</Data></Cell>
    <Cell ss:Index="9"><Data ss:Type="Number">849</Data></Cell>
   </Row>
   <Row>
    <Cell><Data ss:Type="DateTime">2014-11-24T10:23:09.000</Data></Cell>
    <Cell><Data ss:Type="Number">1.4</Data></Cell>
    <Cell><Data ss:Type="Number">0.4</Data></Cell>
    <Cell><Data ss:Type="Number">26.6</Data></Cell>
    <Cell><Data ss:Type="Number">36.549999999999997</Data></Cell>
    <Cell ss:Index="9"><Data ss:Type="Number">850</Data></Cell>
   </Row>
   <Row>
    <Cell><Data ss:Type="DateTime">2014-11-24T10:23:10.000</Data></Cell>
    <Cell><Data ss:Type="Number">1.3</Data></Cell>
    <Cell><Data ss:Type="Number">0.3</Data></Cell>
    <Cell><Data ss:Type="Number">26.8</Data></Cell>
    <Cell><Data ss:Type="Number">36.56</Data></Cell>
    <Cell ss:Index="9"><Data ss:Type="Number">851</Data></Cell>
   </Row>
   <Row>
    <Cell><Data ss:Type="DateTime">2014-11-24T10:23:11.000</Data></Cell>
    <Cell><Data ss:Type="Number">1.3</Data></Cell>
    <Cell><Data ss:Type="Number">0.3</Data></Cell>
    <Cell><Data ss:Type="Number">26.3</Data></Cell>
    <Cell><Data ss:Type="Number">36.56</Data></Cell>
    <Cell ss:Index="9"><Data ss:Type="Number">852</Data></Cell>
   </Row>
   <Row>
    <Cell><Data ss:Type="DateTime">2014-11-24T10:23:12.000</Data></Cell>
    <Cell><Data ss:Type="Number">1.3</Data></Cell>
    <Cell><Data ss:Type="Number">0.3</Data></Cell>
    <Cell><Data ss:Type="Number">26.3</Data></Cell>
    <Cell><Data ss:Type="Number">36.56</Data></Cell>
    <Cell ss:Index="9"><Data ss:Type="Number">853</Data></Cell>
   </Row>
   <Row>
    <Cell><Data ss:Type="DateTime">2014-11-24T10:23:13.000</Data></Cell>
    <Cell><Data ss:Type="Number">1.3</Data></Cell>
    <Cell><Data ss:Type="Number">0.3</Data></Cell>
    <Cell><Data ss:Type="Number">26.3</Data></Cell>
    <Cell><Data ss:Type="Number">36.56</Data></Cell>
    <Cell ss:Index="9"><Data ss:Type="Number">854</Data></Cell>
   </Row>
   <Row>
    <Cell><Data ss:Type="DateTime">2014-11-24T10:23:14.000</Data></Cell>
    <Cell><Data ss:Type="Number">1.3</Data></Cell>
    <Cell><Data ss:Type="Number">0.3</Data></Cell>
    <Cell><Data ss:Type="Number">26.3</Data></Cell>
    <Cell><Data ss:Type="Number">36.56</Data></Cell>
    <Cell ss:Index="9"><Data ss:Type="Number">855</Data></Cell>
   </Row>
   <Row>
    <Cell><Data ss:Type="DateTime">2014-11-24T10:23:15.000</Data></Cell>
    <Cell><Data ss:Type="Number">1.4</Data></Cell>
    <Cell><Data ss:Type="Number">0.3</Data></Cell>
    <Cell><Data ss:Type="Number">26.3</Data></Cell>
    <Cell><Data ss:Type="Number">36.56</Data></Cell>
    <Cell ss:Index="9"><Data ss:Type="Number">856</Data></Cell>
   </Row>
   <Row>
    <Cell><Data ss:Type="DateTime">2014-11-24T10:23:16.000</Data></Cell>
    <Cell><Data ss:Type="Number">1.5</Data></Cell>
    <Cell><Data ss:Type="Number">0.3</Data></Cell>
    <Cell><Data ss:Type="Number">26.3</Data></Cell>
    <Cell><Data ss:Type="Number">36.56</Data></Cell>
    <Cell ss:Index="9"><Data ss:Type="Number">857</Data></Cell>
   </Row>
   <Row>
    <Cell><Data ss:Type="DateTime">2014-11-24T10:23:17.000</Data></Cell>
    <Cell><Data ss:Type="Number">1.5</Data></Cell>
    <Cell><Data ss:Type="Number">0.4</Data></Cell>
    <Cell><Data ss:Type="Number">26.3</Data></Cell>
    <Cell><Data ss:Type="Number">36.56</Data></Cell>
    <Cell ss:Index="9"><Data ss:Type="Number">858</Data></Cell>
   </Row>
   <Row>
    <Cell><Data ss:Type="DateTime">2014-11-24T10:23:18.000</Data></Cell>
    <Cell><Data ss:Type="Number">1.5</Data></Cell>
    <Cell><Data ss:Type="Number">0.4</Data></Cell>
    <Cell><Data ss:Type="Number">26.5</Data></Cell>
    <Cell><Data ss:Type="Number">36.56</Data></Cell>
    <Cell ss:Index="9"><Data ss:Type="Number">859</Data></Cell>
   </Row>
   <Row>
    <Cell><Data ss:Type="DateTime">2014-11-24T10:23:19.000</Data></Cell>
    <Cell><Data ss:Type="Number">1.7</Data></Cell>
    <Cell><Data ss:Type="Number">0.4</Data></Cell>
    <Cell><Data ss:Type="Number">26.5</Data></Cell>
    <Cell><Data ss:Type="Number">36.56</Data></Cell>
    <Cell ss:Index="9"><Data ss:Type="Number">860</Data></Cell>
   </Row>
   <Row>
    <Cell><Data ss:Type="DateTime">2014-11-24T10:23:20.000</Data></Cell>
    <Cell><Data ss:Type="Number">1.7</Data></Cell>
    <Cell><Data ss:Type="Number">0.4</Data></Cell>
    <Cell><Data ss:Type="Number">26.4</Data></Cell>
    <Cell><Data ss:Type="Number">36.56</Data></Cell>
    <Cell ss:Index="9"><Data ss:Type="Number">861</Data></Cell>
   </Row>
   <Row>
    <Cell><Data ss:Type="DateTime">2014-11-24T10:23:21.000</Data></Cell>
    <Cell><Data ss:Type="Number">1.7</Data></Cell>
    <Cell><Data ss:Type="Number">0.4</Data></Cell>
    <Cell><Data ss:Type="Number">26.1</Data></Cell>
    <Cell><Data ss:Type="Number">36.57</Data></Cell>
    <Cell ss:Index="9"><Data ss:Type="Number">862</Data></Cell>
   </Row>
   <Row>
    <Cell><Data ss:Type="DateTime">2014-11-24T10:23:22.000</Data></Cell>
    <Cell><Data ss:Type="Number">1.7</Data></Cell>
    <Cell><Data ss:Type="Number">0.5</Data></Cell>
    <Cell><Data ss:Type="Number">26.1</Data></Cell>
    <Cell><Data ss:Type="Number">36.57</Data></Cell>
    <Cell ss:Index="9"><Data ss:Type="Number">863</Data></Cell>
   </Row>
   <Row>
    <Cell><Data ss:Type="DateTime">2014-11-24T10:23:23.000</Data></Cell>
    <Cell><Data ss:Type="Number">1.5</Data></Cell>
    <Cell><Data ss:Type="Number">0.5</Data></Cell>
    <Cell><Data ss:Type="Number">26.1</Data></Cell>
    <Cell><Data ss:Type="Number">36.57</Data></Cell>
    <Cell ss:Index="9"><Data ss:Type="Number">864</Data></Cell>
   </Row>
   <Row>
    <Cell><Data ss:Type="DateTime">2014-11-24T10:23:24.000</Data></Cell>
    <Cell><Data ss:Type="Number">1.3</Data></Cell>
    <Cell><Data ss:Type="Number">0.5</Data></Cell>
    <Cell><Data ss:Type="Number">26.1</Data></Cell>
    <Cell><Data ss:Type="Number">36.57</Data></Cell>
    <Cell ss:Index="9"><Data ss:Type="Number">865</Data></Cell>
   </Row>
   <Row>
    <Cell><Data ss:Type="DateTime">2014-11-24T10:23:25.000</Data></Cell>
    <Cell><Data ss:Type="Number">1.2</Data></Cell>
    <Cell><Data ss:Type="Number">0.4</Data></Cell>
    <Cell><Data ss:Type="Number">26.1</Data></Cell>
    <Cell><Data ss:Type="Number">36.57</Data></Cell>
    <Cell ss:Index="9"><Data ss:Type="Number">866</Data></Cell>
   </Row>
   <Row>
    <Cell><Data ss:Type="DateTime">2014-11-24T10:23:26.000</Data></Cell>
    <Cell><Data ss:Type="Number">1.2</Data></Cell>
    <Cell><Data ss:Type="Number">0.4</Data></Cell>
    <Cell><Data ss:Type="Number">26.2</Data></Cell>
    <Cell><Data ss:Type="Number">36.57</Data></Cell>
    <Cell ss:Index="9"><Data ss:Type="Number">867</Data></Cell>
   </Row>
   <Row>
    <Cell><Data ss:Type="DateTime">2014-11-24T10:23:27.000</Data></Cell>
    <Cell><Data ss:Type="Number">1.2</Data></Cell>
    <Cell><Data ss:Type="Number">0.4</Data></Cell>
    <Cell><Data ss:Type="Number">26.2</Data></Cell>
    <Cell><Data ss:Type="Number">36.57</Data></Cell>
    <Cell ss:Index="9"><Data ss:Type="Number">868</Data></Cell>
   </Row>
   <Row>
    <Cell><Data ss:Type="DateTime">2014-11-24T10:23:28.000</Data></Cell>
    <Cell><Data ss:Type="Number">1.2</Data></Cell>
    <Cell><Data ss:Type="Number">0.4</Data></Cell>
    <Cell><Data ss:Type="Number">26.4</Data></Cell>
    <Cell><Data ss:Type="Number">36.57</Data></Cell>
    <Cell ss:Index="9"><Data ss:Type="Number">869</Data></Cell>
   </Row>
   <Row>
    <Cell><Data ss:Type="DateTime">2014-11-24T10:23:29.000</Data></Cell>
    <Cell><Data ss:Type="Number">1.1000000000000001</Data></Cell>
    <Cell><Data ss:Type="Number">0.4</Data></Cell>
    <Cell><Data ss:Type="Number">26.4</Data></Cell>
    <Cell><Data ss:Type="Number">36.57</Data></Cell>
    <Cell ss:Index="9"><Data ss:Type="Number">870</Data></Cell>
   </Row>
   <Row>
    <Cell><Data ss:Type="DateTime">2014-11-24T10:23:30.000</Data></Cell>
    <Cell><Data ss:Type="Number">1.1000000000000001</Data></Cell>
    <Cell><Data ss:Type="Number">0.4</Data></Cell>
    <Cell><Data ss:Type="Number">26.4</Data></Cell>
    <Cell><Data ss:Type="Number">36.57</Data></Cell>
    <Cell ss:Index="9"><Data ss:Type="Number">871</Data></Cell>
   </Row>
   <Row>
    <Cell><Data ss:Type="DateTime">2014-11-24T10:23:31.000</Data></Cell>
    <Cell><Data ss:Type="Number">1.1000000000000001</Data></Cell>
    <Cell><Data ss:Type="Number">0.4</Data></Cell>
    <Cell><Data ss:Type="Number">26</Data></Cell>
    <Cell><Data ss:Type="Number">36.57</Data></Cell>
    <Cell ss:Index="9"><Data ss:Type="Number">872</Data></Cell>
   </Row>
   <Row>
    <Cell><Data ss:Type="DateTime">2014-11-24T10:23:32.000</Data></Cell>
    <Cell><Data ss:Type="Number">1.1000000000000001</Data></Cell>
    <Cell><Data ss:Type="Number">0.3</Data></Cell>
    <Cell><Data ss:Type="Number">26</Data></Cell>
    <Cell><Data ss:Type="Number">36.57</Data></Cell>
    <Cell ss:Index="9"><Data ss:Type="Number">873</Data></Cell>
   </Row>
   <Row>
    <Cell><Data ss:Type="DateTime">2014-11-24T10:23:33.000</Data></Cell>
    <Cell><Data ss:Type="Number">1</Data></Cell>
    <Cell><Data ss:Type="Number">0.3</Data></Cell>
    <Cell><Data ss:Type="Number">26</Data></Cell>
    <Cell><Data ss:Type="Number">36.57</Data></Cell>
    <Cell ss:Index="9"><Data ss:Type="Number">874</Data></Cell>
   </Row>
   <Row>
    <Cell><Data ss:Type="DateTime">2014-11-24T10:23:34.000</Data></Cell>
    <Cell><Data ss:Type="Number">1</Data></Cell>
    <Cell><Data ss:Type="Number">0.3</Data></Cell>
    <Cell><Data ss:Type="Number">26</Data></Cell>
    <Cell><Data ss:Type="Number">36.57</Data></Cell>
    <Cell ss:Index="9"><Data ss:Type="Number">875</Data></Cell>
   </Row>
   <Row>
    <Cell><Data ss:Type="DateTime">2014-11-24T10:23:35.000</Data></Cell>
    <Cell><Data ss:Type="Number">1</Data></Cell>
    <Cell><Data ss:Type="Number">0.3</Data></Cell>
    <Cell><Data ss:Type="Number">26.1</Data></Cell>
    <Cell><Data ss:Type="Number">36.57</Data></Cell>
    <Cell ss:Index="9"><Data ss:Type="Number">876</Data></Cell>
   </Row>
   <Row>
    <Cell><Data ss:Type="DateTime">2014-11-24T10:23:36.000</Data></Cell>
    <Cell><Data ss:Type="Number">1</Data></Cell>
    <Cell><Data ss:Type="Number">0.3</Data></Cell>
    <Cell><Data ss:Type="Number">26.5</Data></Cell>
    <Cell><Data ss:Type="Number">36.57</Data></Cell>
    <Cell ss:Index="9"><Data ss:Type="Number">877</Data></Cell>
   </Row>
   <Row>
    <Cell><Data ss:Type="DateTime">2014-11-24T10:23:37.000</Data></Cell>
    <Cell><Data ss:Type="Number">1</Data></Cell>
    <Cell><Data ss:Type="Number">0.3</Data></Cell>
    <Cell><Data ss:Type="Number">26.5</Data></Cell>
    <Cell><Data ss:Type="Number">36.57</Data></Cell>
    <Cell ss:Index="9"><Data ss:Type="Number">878</Data></Cell>
   </Row>
   <Row>
    <Cell><Data ss:Type="DateTime">2014-11-24T10:23:38.000</Data></Cell>
    <Cell><Data ss:Type="Number">1</Data></Cell>
    <Cell><Data ss:Type="Number">0.2</Data></Cell>
    <Cell><Data ss:Type="Number">26.7</Data></Cell>
    <Cell><Data ss:Type="Number">36.57</Data></Cell>
    <Cell ss:Index="9"><Data ss:Type="Number">879</Data></Cell>
   </Row>
   <Row>
    <Cell><Data ss:Type="DateTime">2014-11-24T10:23:39.000</Data></Cell>
    <Cell><Data ss:Type="Number">1</Data></Cell>
    <Cell><Data ss:Type="Number">0.2</Data></Cell>
    <Cell><Data ss:Type="Number">26.7</Data></Cell>
    <Cell><Data ss:Type="Number">36.57</Data></Cell>
    <Cell ss:Index="9"><Data ss:Type="Number">880</Data></Cell>
   </Row>
   <Row>
    <Cell><Data ss:Type="DateTime">2014-11-24T10:23:40.000</Data></Cell>
    <Cell><Data ss:Type="Number">1</Data></Cell>
    <Cell><Data ss:Type="Number">0.2</Data></Cell>
    <Cell><Data ss:Type="Number">26.6</Data></Cell>
    <Cell><Data ss:Type="Number">36.57</Data></Cell>
    <Cell ss:Index="9"><Data ss:Type="Number">881</Data></Cell>
   </Row>
   <Row>
    <Cell><Data ss:Type="DateTime">2014-11-24T10:23:41.000</Data></Cell>
    <Cell><Data ss:Type="Number">1</Data></Cell>
    <Cell><Data ss:Type="Number">0.2</Data></Cell>
    <Cell><Data ss:Type="Number">26.5</Data></Cell>
    <Cell><Data ss:Type="Number">36.57</Data></Cell>
    <Cell ss:Index="9"><Data ss:Type="Number">882</Data></Cell>
   </Row>
   <Row>
    <Cell><Data ss:Type="DateTime">2014-11-24T10:23:42.000</Data></Cell>
    <Cell><Data ss:Type="Number">1.1000000000000001</Data></Cell>
    <Cell><Data ss:Type="Number">0.2</Data></Cell>
    <Cell><Data ss:Type="Number">26.5</Data></Cell>
    <Cell><Data ss:Type="Number">36.57</Data></Cell>
    <Cell ss:Index="9"><Data ss:Type="Number">883</Data></Cell>
   </Row>
   <Row>
    <Cell><Data ss:Type="DateTime">2014-11-24T10:23:43.000</Data></Cell>
    <Cell><Data ss:Type="Number">1.1000000000000001</Data></Cell>
    <Cell><Data ss:Type="Number">0.2</Data></Cell>
    <Cell><Data ss:Type="Number">26.4</Data></Cell>
    <Cell><Data ss:Type="Number">36.57</Data></Cell>
    <Cell ss:Index="9"><Data ss:Type="Number">884</Data></Cell>
   </Row>
   <Row>
    <Cell><Data ss:Type="DateTime">2014-11-24T10:23:44.000</Data></Cell>
    <Cell><Data ss:Type="Number">1.1000000000000001</Data></Cell>
    <Cell><Data ss:Type="Number">0.2</Data></Cell>
    <Cell><Data ss:Type="Number">26.4</Data></Cell>
    <Cell><Data ss:Type="Number">36.57</Data></Cell>
    <Cell ss:Index="9"><Data ss:Type="Number">885</Data></Cell>
   </Row>
   <Row>
    <Cell><Data ss:Type="DateTime">2014-11-24T10:23:45.000</Data></Cell>
    <Cell><Data ss:Type="Number">1.1000000000000001</Data></Cell>
    <Cell><Data ss:Type="Number">0.2</Data></Cell>
    <Cell><Data ss:Type="Number">26.5</Data></Cell>
    <Cell><Data ss:Type="Number">36.57</Data></Cell>
    <Cell ss:Index="9"><Data ss:Type="Number">886</Data></Cell>
   </Row>
   <Row>
    <Cell><Data ss:Type="DateTime">2014-11-24T10:23:46.000</Data></Cell>
    <Cell><Data ss:Type="Number">1.1000000000000001</Data></Cell>
    <Cell><Data ss:Type="Number">0.2</Data></Cell>
    <Cell><Data ss:Type="Number">26.5</Data></Cell>
    <Cell><Data ss:Type="Number">36.57</Data></Cell>
    <Cell ss:Index="9"><Data ss:Type="Number">887</Data></Cell>
   </Row>
   <Row>
    <Cell><Data ss:Type="DateTime">2014-11-24T10:23:47.000</Data></Cell>
    <Cell><Data ss:Type="Number">1.1000000000000001</Data></Cell>
    <Cell><Data ss:Type="Number">0.3</Data></Cell>
    <Cell><Data ss:Type="Number">26.5</Data></Cell>
    <Cell><Data ss:Type="Number">36.57</Data></Cell>
    <Cell ss:Index="9"><Data ss:Type="Number">888</Data></Cell>
   </Row>
   <Row>
    <Cell><Data ss:Type="DateTime">2014-11-24T10:23:48.000</Data></Cell>
    <Cell><Data ss:Type="Number">1.1000000000000001</Data></Cell>
    <Cell><Data ss:Type="Number">0.3</Data></Cell>
    <Cell><Data ss:Type="Number">26.7</Data></Cell>
    <Cell><Data ss:Type="Number">36.57</Data></Cell>
    <Cell ss:Index="9"><Data ss:Type="Number">889</Data></Cell>
   </Row>
   <Row>
    <Cell><Data ss:Type="DateTime">2014-11-24T10:23:49.000</Data></Cell>
    <Cell><Data ss:Type="Number">1.1000000000000001</Data></Cell>
    <Cell><Data ss:Type="Number">0.3</Data></Cell>
    <Cell><Data ss:Type="Number">26.7</Data></Cell>
    <Cell><Data ss:Type="Number">36.57</Data></Cell>
    <Cell ss:Index="9"><Data ss:Type="Number">890</Data></Cell>
   </Row>
   <Row>
    <Cell><Data ss:Type="DateTime">2014-11-24T10:23:50.000</Data></Cell>
    <Cell><Data ss:Type="Number">1.1000000000000001</Data></Cell>
    <Cell><Data ss:Type="Number">0.3</Data></Cell>
    <Cell><Data ss:Type="Number">26.2</Data></Cell>
    <Cell><Data ss:Type="Number">36.57</Data></Cell>
    <Cell ss:Index="9"><Data ss:Type="Number">891</Data></Cell>
   </Row>
   <Row>
    <Cell><Data ss:Type="DateTime">2014-11-24T10:23:51.000</Data></Cell>
    <Cell><Data ss:Type="Number">1.1000000000000001</Data></Cell>
    <Cell><Data ss:Type="Number">0.2</Data></Cell>
    <Cell><Data ss:Type="Number">26.3</Data></Cell>
    <Cell><Data ss:Type="Number">36.57</Data></Cell>
    <Cell ss:Index="9"><Data ss:Type="Number">892</Data></Cell>
   </Row>
   <Row>
    <Cell><Data ss:Type="DateTime">2014-11-24T10:23:52.000</Data></Cell>
    <Cell><Data ss:Type="Number">1.1000000000000001</Data></Cell>
    <Cell><Data ss:Type="Number">0.2</Data></Cell>
    <Cell><Data ss:Type="Number">26.3</Data></Cell>
    <Cell><Data ss:Type="Number">36.57</Data></Cell>
    <Cell ss:Index="9"><Data ss:Type="Number">893</Data></Cell>
   </Row>
   <Row>
    <Cell><Data ss:Type="DateTime">2014-11-24T10:23:53.000</Data></Cell>
    <Cell><Data ss:Type="Number">1.1000000000000001</Data></Cell>
    <Cell><Data ss:Type="Number">0.3</Data></Cell>
    <Cell><Data ss:Type="Number">26.3</Data></Cell>
    <Cell><Data ss:Type="Number">36.57</Data></Cell>
    <Cell ss:Index="9"><Data ss:Type="Number">894</Data></Cell>
   </Row>
   <Row>
    <Cell><Data ss:Type="DateTime">2014-11-24T10:23:54.000</Data></Cell>
    <Cell><Data ss:Type="Number">1.1000000000000001</Data></Cell>
    <Cell><Data ss:Type="Number">0.3</Data></Cell>
    <Cell><Data ss:Type="Number">26.5</Data></Cell>
    <Cell><Data ss:Type="Number">36.57</Data></Cell>
    <Cell ss:Index="9"><Data ss:Type="Number">895</Data></Cell>
   </Row>
   <Row>
    <Cell><Data ss:Type="DateTime">2014-11-24T10:23:55.000</Data></Cell>
    <Cell><Data ss:Type="Number">1.1000000000000001</Data></Cell>
    <Cell><Data ss:Type="Number">0.3</Data></Cell>
    <Cell><Data ss:Type="Number">26.5</Data></Cell>
    <Cell><Data ss:Type="Number">36.57</Data></Cell>
    <Cell ss:Index="9"><Data ss:Type="Number">896</Data></Cell>
   </Row>
   <Row>
    <Cell><Data ss:Type="DateTime">2014-11-24T10:23:56.000</Data></Cell>
    <Cell><Data ss:Type="Number">1.1000000000000001</Data></Cell>
    <Cell><Data ss:Type="Number">0.2</Data></Cell>
    <Cell><Data ss:Type="Number">26.5</Data></Cell>
    <Cell><Data ss:Type="Number">36.57</Data></Cell>
    <Cell ss:Index="9"><Data ss:Type="Number">897</Data></Cell>
   </Row>
   <Row>
    <Cell><Data ss:Type="DateTime">2014-11-24T10:23:57.000</Data></Cell>
    <Cell><Data ss:Type="Number">1.1000000000000001</Data></Cell>
    <Cell><Data ss:Type="Number">0.2</Data></Cell>
    <Cell><Data ss:Type="Number">26.5</Data></Cell>
    <Cell><Data ss:Type="Number">36.57</Data></Cell>
    <Cell ss:Index="9"><Data ss:Type="Number">898</Data></Cell>
   </Row>
   <Row>
    <Cell><Data ss:Type="DateTime">2014-11-24T10:23:58.000</Data></Cell>
    <Cell><Data ss:Type="Number">1.1000000000000001</Data></Cell>
    <Cell><Data ss:Type="Number">0.2</Data></Cell>
    <Cell><Data ss:Type="Number">26.5</Data></Cell>
    <Cell><Data ss:Type="Number">36.57</Data></Cell>
    <Cell ss:Index="9"><Data ss:Type="Number">899</Data></Cell>
   </Row>
   <Row>
    <Cell><Data ss:Type="DateTime">2014-11-24T10:23:59.000</Data></Cell>
    <Cell><Data ss:Type="Number">1.1000000000000001</Data></Cell>
    <Cell><Data ss:Type="Number">0.1</Data></Cell>
    <Cell><Data ss:Type="Number">26.6</Data></Cell>
    <Cell><Data ss:Type="Number">36.58</Data></Cell>
    <Cell ss:Index="9"><Data ss:Type="Number">900</Data></Cell>
   </Row>
   <Row>
    <Cell><Data ss:Type="DateTime">2014-11-24T10:24:00.000</Data></Cell>
    <Cell><Data ss:Type="Number">1.1000000000000001</Data></Cell>
    <Cell><Data ss:Type="Number">0.1</Data></Cell>
    <Cell><Data ss:Type="Number">26.6</Data></Cell>
    <Cell><Data ss:Type="Number">36.58</Data></Cell>
    <Cell ss:Index="9"><Data ss:Type="Number">901</Data></Cell>
   </Row>
   <Row>
    <Cell><Data ss:Type="DateTime">2014-11-24T10:24:01.000</Data></Cell>
    <Cell><Data ss:Type="Number">1.1000000000000001</Data></Cell>
    <Cell><Data ss:Type="Number">0.2</Data></Cell>
    <Cell><Data ss:Type="Number">26.5</Data></Cell>
    <Cell><Data ss:Type="Number">36.58</Data></Cell>
    <Cell ss:Index="9"><Data ss:Type="Number">902</Data></Cell>
   </Row>
   <Row>
    <Cell><Data ss:Type="DateTime">2014-11-24T10:24:02.000</Data></Cell>
    <Cell><Data ss:Type="Number">1.1000000000000001</Data></Cell>
    <Cell><Data ss:Type="Number">0.2</Data></Cell>
    <Cell><Data ss:Type="Number">26.5</Data></Cell>
    <Cell><Data ss:Type="Number">36.590000000000003</Data></Cell>
    <Cell ss:Index="9"><Data ss:Type="Number">903</Data></Cell>
   </Row>
   <Row>
    <Cell><Data ss:Type="DateTime">2014-11-24T10:24:03.000</Data></Cell>
    <Cell><Data ss:Type="Number">1.1000000000000001</Data></Cell>
    <Cell><Data ss:Type="Number">0.2</Data></Cell>
    <Cell><Data ss:Type="Number">26.5</Data></Cell>
    <Cell><Data ss:Type="Number">36.590000000000003</Data></Cell>
    <Cell ss:Index="9"><Data ss:Type="Number">904</Data></Cell>
   </Row>
   <Row>
    <Cell><Data ss:Type="DateTime">2014-11-24T10:24:04.000</Data></Cell>
    <Cell><Data ss:Type="Number">1.1000000000000001</Data></Cell>
    <Cell><Data ss:Type="Number">0.2</Data></Cell>
    <Cell><Data ss:Type="Number">26.5</Data></Cell>
    <Cell><Data ss:Type="Number">36.6</Data></Cell>
    <Cell ss:Index="9"><Data ss:Type="Number">905</Data></Cell>
   </Row>
   <Row>
    <Cell><Data ss:Type="DateTime">2014-11-24T10:24:05.000</Data></Cell>
    <Cell><Data ss:Type="Number">1.1000000000000001</Data></Cell>
    <Cell><Data ss:Type="Number">0.2</Data></Cell>
    <Cell><Data ss:Type="Number">26.5</Data></Cell>
    <Cell><Data ss:Type="Number">36.6</Data></Cell>
    <Cell ss:Index="9"><Data ss:Type="Number">906</Data></Cell>
   </Row>
   <Row>
    <Cell><Data ss:Type="DateTime">2014-11-24T10:24:06.000</Data></Cell>
    <Cell><Data ss:Type="Number">1.1000000000000001</Data></Cell>
    <Cell><Data ss:Type="Number">0.3</Data></Cell>
    <Cell><Data ss:Type="Number">26.6</Data></Cell>
    <Cell><Data ss:Type="Number">36.6</Data></Cell>
    <Cell ss:Index="9"><Data ss:Type="Number">907</Data></Cell>
   </Row>
   <Row>
    <Cell><Data ss:Type="DateTime">2014-11-24T10:24:07.000</Data></Cell>
    <Cell><Data ss:Type="Number">1.1000000000000001</Data></Cell>
    <Cell><Data ss:Type="Number">0.3</Data></Cell>
    <Cell><Data ss:Type="Number">26.6</Data></Cell>
    <Cell><Data ss:Type="Number">36.6</Data></Cell>
    <Cell ss:Index="9"><Data ss:Type="Number">908</Data></Cell>
   </Row>
   <Row>
    <Cell><Data ss:Type="DateTime">2014-11-24T10:24:08.000</Data></Cell>
    <Cell><Data ss:Type="Number">1.1000000000000001</Data></Cell>
    <Cell><Data ss:Type="Number">0.3</Data></Cell>
    <Cell><Data ss:Type="Number">26.6</Data></Cell>
    <Cell><Data ss:Type="Number">36.6</Data></Cell>
    <Cell ss:Index="9"><Data ss:Type="Number">909</Data></Cell>
   </Row>
   <Row>
    <Cell><Data ss:Type="DateTime">2014-11-24T10:24:09.000</Data></Cell>
    <Cell><Data ss:Type="Number">1.1000000000000001</Data></Cell>
    <Cell><Data ss:Type="Number">0.3</Data></Cell>
    <Cell><Data ss:Type="Number">26.5</Data></Cell>
    <Cell><Data ss:Type="Number">36.6</Data></Cell>
    <Cell ss:Index="9"><Data ss:Type="Number">910</Data></Cell>
   </Row>
   <Row>
    <Cell><Data ss:Type="DateTime">2014-11-24T10:24:10.000</Data></Cell>
    <Cell><Data ss:Type="Number">1.1000000000000001</Data></Cell>
    <Cell><Data ss:Type="Number">0.3</Data></Cell>
    <Cell><Data ss:Type="Number">26.6</Data></Cell>
    <Cell><Data ss:Type="Number">36.6</Data></Cell>
    <Cell ss:Index="9"><Data ss:Type="Number">911</Data></Cell>
   </Row>
   <Row>
    <Cell><Data ss:Type="DateTime">2014-11-24T10:24:11.000</Data></Cell>
    <Cell><Data ss:Type="Number">1.1000000000000001</Data></Cell>
    <Cell><Data ss:Type="Number">0.3</Data></Cell>
    <Cell><Data ss:Type="Number">27.2</Data></Cell>
    <Cell><Data ss:Type="Number">36.590000000000003</Data></Cell>
    <Cell ss:Index="9"><Data ss:Type="Number">912</Data></Cell>
   </Row>
   <Row>
    <Cell><Data ss:Type="DateTime">2014-11-24T10:24:12.000</Data></Cell>
    <Cell><Data ss:Type="Number">1.1000000000000001</Data></Cell>
    <Cell><Data ss:Type="Number">0.3</Data></Cell>
    <Cell><Data ss:Type="Number">27.4</Data></Cell>
    <Cell><Data ss:Type="Number">36.590000000000003</Data></Cell>
    <Cell ss:Index="9"><Data ss:Type="Number">913</Data></Cell>
   </Row>
   <Row>
    <Cell><Data ss:Type="DateTime">2014-11-24T10:24:13.000</Data></Cell>
    <Cell><Data ss:Type="Number">1.1000000000000001</Data></Cell>
    <Cell><Data ss:Type="Number">0.3</Data></Cell>
    <Cell><Data ss:Type="Number">27.8</Data></Cell>
    <Cell><Data ss:Type="Number">36.590000000000003</Data></Cell>
    <Cell ss:Index="9"><Data ss:Type="Number">914</Data></Cell>
   </Row>
   <Row>
    <Cell><Data ss:Type="DateTime">2014-11-24T10:24:14.000</Data></Cell>
    <Cell><Data ss:Type="Number">1.1000000000000001</Data></Cell>
    <Cell><Data ss:Type="Number">0.3</Data></Cell>
    <Cell><Data ss:Type="Number">27.8</Data></Cell>
    <Cell><Data ss:Type="Number">36.590000000000003</Data></Cell>
    <Cell ss:Index="9"><Data ss:Type="Number">915</Data></Cell>
   </Row>
   <Row>
    <Cell><Data ss:Type="DateTime">2014-11-24T10:24:15.000</Data></Cell>
    <Cell><Data ss:Type="Number">1.1000000000000001</Data></Cell>
    <Cell><Data ss:Type="Number">0.3</Data></Cell>
    <Cell><Data ss:Type="Number">27.8</Data></Cell>
    <Cell><Data ss:Type="Number">36.590000000000003</Data></Cell>
    <Cell ss:Index="9"><Data ss:Type="Number">916</Data></Cell>
   </Row>
   <Row>
    <Cell><Data ss:Type="DateTime">2014-11-24T10:24:16.000</Data></Cell>
    <Cell><Data ss:Type="Number">1.1000000000000001</Data></Cell>
    <Cell><Data ss:Type="Number">0.3</Data></Cell>
    <Cell><Data ss:Type="Number">28.1</Data></Cell>
    <Cell><Data ss:Type="Number">36.590000000000003</Data></Cell>
    <Cell ss:Index="9"><Data ss:Type="Number">917</Data></Cell>
   </Row>
   <Row>
    <Cell><Data ss:Type="DateTime">2014-11-24T10:24:17.000</Data></Cell>
    <Cell><Data ss:Type="Number">1.1000000000000001</Data></Cell>
    <Cell><Data ss:Type="Number">0.3</Data></Cell>
    <Cell><Data ss:Type="Number">28.5</Data></Cell>
    <Cell><Data ss:Type="Number">36.590000000000003</Data></Cell>
    <Cell ss:Index="9"><Data ss:Type="Number">918</Data></Cell>
   </Row>
   <Row>
    <Cell><Data ss:Type="DateTime">2014-11-24T10:24:18.000</Data></Cell>
    <Cell><Data ss:Type="Number">1.1000000000000001</Data></Cell>
    <Cell><Data ss:Type="Number">0.3</Data></Cell>
    <Cell><Data ss:Type="Number">28.7</Data></Cell>
    <Cell><Data ss:Type="Number">36.590000000000003</Data></Cell>
    <Cell ss:Index="9"><Data ss:Type="Number">919</Data></Cell>
   </Row>
   <Row>
    <Cell><Data ss:Type="DateTime">2014-11-24T10:24:19.000</Data></Cell>
    <Cell><Data ss:Type="Number">1.1000000000000001</Data></Cell>
    <Cell><Data ss:Type="Number">0.3</Data></Cell>
    <Cell><Data ss:Type="Number">28.9</Data></Cell>
    <Cell><Data ss:Type="Number">36.590000000000003</Data></Cell>
    <Cell ss:Index="9"><Data ss:Type="Number">920</Data></Cell>
   </Row>
   <Row>
    <Cell><Data ss:Type="DateTime">2014-11-24T10:24:20.000</Data></Cell>
    <Cell><Data ss:Type="Number">1.1000000000000001</Data></Cell>
    <Cell><Data ss:Type="Number">0.3</Data></Cell>
    <Cell><Data ss:Type="Number">28.9</Data></Cell>
    <Cell><Data ss:Type="Number">36.590000000000003</Data></Cell>
    <Cell ss:Index="9"><Data ss:Type="Number">921</Data></Cell>
   </Row>
   <Row>
    <Cell><Data ss:Type="DateTime">2014-11-24T10:24:21.000</Data></Cell>
    <Cell><Data ss:Type="Number">1.1000000000000001</Data></Cell>
    <Cell><Data ss:Type="Number">0.3</Data></Cell>
    <Cell><Data ss:Type="Number">28.9</Data></Cell>
    <Cell><Data ss:Type="Number">36.590000000000003</Data></Cell>
    <Cell ss:Index="9"><Data ss:Type="Number">922</Data></Cell>
   </Row>
   <Row>
    <Cell><Data ss:Type="DateTime">2014-11-24T10:24:22.000</Data></Cell>
    <Cell><Data ss:Type="Number">1.1000000000000001</Data></Cell>
    <Cell><Data ss:Type="Number">0.3</Data></Cell>
    <Cell><Data ss:Type="Number">28.6</Data></Cell>
    <Cell><Data ss:Type="Number">36.590000000000003</Data></Cell>
    <Cell ss:Index="9"><Data ss:Type="Number">923</Data></Cell>
   </Row>
   <Row>
    <Cell><Data ss:Type="DateTime">2014-11-24T10:24:23.000</Data></Cell>
    <Cell><Data ss:Type="Number">1.1000000000000001</Data></Cell>
    <Cell><Data ss:Type="Number">0.3</Data></Cell>
    <Cell><Data ss:Type="Number">28.2</Data></Cell>
    <Cell><Data ss:Type="Number">36.590000000000003</Data></Cell>
    <Cell ss:Index="9"><Data ss:Type="Number">924</Data></Cell>
   </Row>
   <Row>
    <Cell><Data ss:Type="DateTime">2014-11-24T10:24:24.000</Data></Cell>
    <Cell><Data ss:Type="Number">1.1000000000000001</Data></Cell>
    <Cell><Data ss:Type="Number">0.3</Data></Cell>
    <Cell><Data ss:Type="Number">28.2</Data></Cell>
    <Cell><Data ss:Type="Number">36.590000000000003</Data></Cell>
    <Cell ss:Index="9"><Data ss:Type="Number">925</Data></Cell>
   </Row>
   <Row>
    <Cell><Data ss:Type="DateTime">2014-11-24T10:24:25.000</Data></Cell>
    <Cell><Data ss:Type="Number">1.1000000000000001</Data></Cell>
    <Cell><Data ss:Type="Number">0.4</Data></Cell>
    <Cell><Data ss:Type="Number">28</Data></Cell>
    <Cell><Data ss:Type="Number">36.6</Data></Cell>
    <Cell ss:Index="9"><Data ss:Type="Number">926</Data></Cell>
   </Row>
   <Row>
    <Cell><Data ss:Type="DateTime">2014-11-24T10:24:26.000</Data></Cell>
    <Cell><Data ss:Type="Number">1.1000000000000001</Data></Cell>
    <Cell><Data ss:Type="Number">0.4</Data></Cell>
    <Cell><Data ss:Type="Number">27.9</Data></Cell>
    <Cell><Data ss:Type="Number">36.6</Data></Cell>
    <Cell ss:Index="9"><Data ss:Type="Number">927</Data></Cell>
   </Row>
   <Row>
    <Cell><Data ss:Type="DateTime">2014-11-24T10:24:27.000</Data></Cell>
    <Cell><Data ss:Type="Number">1.1000000000000001</Data></Cell>
    <Cell><Data ss:Type="Number">0.3</Data></Cell>
    <Cell><Data ss:Type="Number">27.7</Data></Cell>
    <Cell><Data ss:Type="Number">36.6</Data></Cell>
    <Cell ss:Index="9"><Data ss:Type="Number">928</Data></Cell>
   </Row>
   <Row>
    <Cell><Data ss:Type="DateTime">2014-11-24T10:24:28.000</Data></Cell>
    <Cell><Data ss:Type="Number">1.1000000000000001</Data></Cell>
    <Cell><Data ss:Type="Number">0.3</Data></Cell>
    <Cell><Data ss:Type="Number">27.7</Data></Cell>
    <Cell><Data ss:Type="Number">36.6</Data></Cell>
    <Cell ss:Index="9"><Data ss:Type="Number">929</Data></Cell>
   </Row>
   <Row>
    <Cell><Data ss:Type="DateTime">2014-11-24T10:24:29.000</Data></Cell>
    <Cell><Data ss:Type="Number">1.1000000000000001</Data></Cell>
    <Cell><Data ss:Type="Number">0.3</Data></Cell>
    <Cell><Data ss:Type="Number">27.7</Data></Cell>
    <Cell><Data ss:Type="Number">36.61</Data></Cell>
    <Cell ss:Index="9"><Data ss:Type="Number">930</Data></Cell>
   </Row>
   <Row>
    <Cell><Data ss:Type="DateTime">2014-11-24T10:24:30.000</Data></Cell>
    <Cell><Data ss:Type="Number">1.1000000000000001</Data></Cell>
    <Cell><Data ss:Type="Number">0.4</Data></Cell>
    <Cell><Data ss:Type="Number">27.7</Data></Cell>
    <Cell><Data ss:Type="Number">36.61</Data></Cell>
    <Cell ss:Index="9"><Data ss:Type="Number">931</Data></Cell>
   </Row>
   <Row>
    <Cell><Data ss:Type="DateTime">2014-11-24T10:24:31.000</Data></Cell>
    <Cell><Data ss:Type="Number">1.1000000000000001</Data></Cell>
    <Cell><Data ss:Type="Number">0.4</Data></Cell>
    <Cell><Data ss:Type="Number">27.7</Data></Cell>
    <Cell><Data ss:Type="Number">36.61</Data></Cell>
    <Cell ss:Index="9"><Data ss:Type="Number">932</Data></Cell>
   </Row>
   <Row>
    <Cell><Data ss:Type="DateTime">2014-11-24T10:24:32.000</Data></Cell>
    <Cell><Data ss:Type="Number">1.1000000000000001</Data></Cell>
    <Cell><Data ss:Type="Number">0.4</Data></Cell>
    <Cell><Data ss:Type="Number">28.1</Data></Cell>
    <Cell><Data ss:Type="Number">36.61</Data></Cell>
    <Cell ss:Index="9"><Data ss:Type="Number">933</Data></Cell>
   </Row>
   <Row>
    <Cell><Data ss:Type="DateTime">2014-11-24T10:24:33.000</Data></Cell>
    <Cell><Data ss:Type="Number">1.1000000000000001</Data></Cell>
    <Cell><Data ss:Type="Number">0.4</Data></Cell>
    <Cell><Data ss:Type="Number">28.1</Data></Cell>
    <Cell><Data ss:Type="Number">36.61</Data></Cell>
    <Cell ss:Index="9"><Data ss:Type="Number">934</Data></Cell>
   </Row>
   <Row>
    <Cell><Data ss:Type="DateTime">2014-11-24T10:24:34.000</Data></Cell>
    <Cell><Data ss:Type="Number">1.1000000000000001</Data></Cell>
    <Cell><Data ss:Type="Number">0.5</Data></Cell>
    <Cell><Data ss:Type="Number">28</Data></Cell>
    <Cell><Data ss:Type="Number">36.61</Data></Cell>
    <Cell ss:Index="9"><Data ss:Type="Number">935</Data></Cell>
   </Row>
   <Row>
    <Cell><Data ss:Type="DateTime">2014-11-24T10:24:35.000</Data></Cell>
    <Cell><Data ss:Type="Number">1.1000000000000001</Data></Cell>
    <Cell><Data ss:Type="Number">0.5</Data></Cell>
    <Cell><Data ss:Type="Number">27.9</Data></Cell>
    <Cell><Data ss:Type="Number">36.61</Data></Cell>
    <Cell ss:Index="9"><Data ss:Type="Number">936</Data></Cell>
   </Row>
   <Row>
    <Cell><Data ss:Type="DateTime">2014-11-24T10:24:36.000</Data></Cell>
    <Cell><Data ss:Type="Number">1.1000000000000001</Data></Cell>
    <Cell><Data ss:Type="Number">0.5</Data></Cell>
    <Cell><Data ss:Type="Number">27.4</Data></Cell>
    <Cell><Data ss:Type="Number">36.61</Data></Cell>
    <Cell ss:Index="9"><Data ss:Type="Number">937</Data></Cell>
   </Row>
   <Row>
    <Cell><Data ss:Type="DateTime">2014-11-24T10:24:37.000</Data></Cell>
    <Cell><Data ss:Type="Number">1.1000000000000001</Data></Cell>
    <Cell><Data ss:Type="Number">0.4</Data></Cell>
    <Cell><Data ss:Type="Number">27.4</Data></Cell>
    <Cell><Data ss:Type="Number">36.61</Data></Cell>
    <Cell ss:Index="9"><Data ss:Type="Number">938</Data></Cell>
   </Row>
   <Row>
    <Cell><Data ss:Type="DateTime">2014-11-24T10:24:38.000</Data></Cell>
    <Cell><Data ss:Type="Number">1.1000000000000001</Data></Cell>
    <Cell><Data ss:Type="Number">0.4</Data></Cell>
    <Cell><Data ss:Type="Number">27.4</Data></Cell>
    <Cell><Data ss:Type="Number">36.61</Data></Cell>
    <Cell ss:Index="9"><Data ss:Type="Number">939</Data></Cell>
   </Row>
   <Row>
    <Cell><Data ss:Type="DateTime">2014-11-24T10:24:39.000</Data></Cell>
    <Cell><Data ss:Type="Number">1.1000000000000001</Data></Cell>
    <Cell><Data ss:Type="Number">0.4</Data></Cell>
    <Cell><Data ss:Type="Number">27.1</Data></Cell>
    <Cell><Data ss:Type="Number">36.61</Data></Cell>
    <Cell ss:Index="9"><Data ss:Type="Number">940</Data></Cell>
   </Row>
   <Row>
    <Cell><Data ss:Type="DateTime">2014-11-24T10:24:40.000</Data></Cell>
    <Cell><Data ss:Type="Number">1.1000000000000001</Data></Cell>
    <Cell><Data ss:Type="Number">0.4</Data></Cell>
    <Cell><Data ss:Type="Number">27.1</Data></Cell>
    <Cell><Data ss:Type="Number">36.619999999999997</Data></Cell>
    <Cell ss:Index="9"><Data ss:Type="Number">941</Data></Cell>
   </Row>
   <Row>
    <Cell><Data ss:Type="DateTime">2014-11-24T10:24:41.000</Data></Cell>
    <Cell><Data ss:Type="Number">1.1000000000000001</Data></Cell>
    <Cell><Data ss:Type="Number">0.4</Data></Cell>
    <Cell><Data ss:Type="Number">27.1</Data></Cell>
    <Cell><Data ss:Type="Number">36.619999999999997</Data></Cell>
    <Cell ss:Index="9"><Data ss:Type="Number">942</Data></Cell>
   </Row>
   <Row>
    <Cell><Data ss:Type="DateTime">2014-11-24T10:24:42.000</Data></Cell>
    <Cell><Data ss:Type="Number">1.1000000000000001</Data></Cell>
    <Cell><Data ss:Type="Number">0.5</Data></Cell>
    <Cell><Data ss:Type="Number">27.2</Data></Cell>
    <Cell><Data ss:Type="Number">36.619999999999997</Data></Cell>
    <Cell ss:Index="9"><Data ss:Type="Number">943</Data></Cell>
   </Row>
   <Row>
    <Cell><Data ss:Type="DateTime">2014-11-24T10:24:43.000</Data></Cell>
    <Cell><Data ss:Type="Number">1.1000000000000001</Data></Cell>
    <Cell><Data ss:Type="Number">0.5</Data></Cell>
    <Cell><Data ss:Type="Number">26.8</Data></Cell>
    <Cell><Data ss:Type="Number">36.619999999999997</Data></Cell>
    <Cell ss:Index="9"><Data ss:Type="Number">944</Data></Cell>
   </Row>
   <Row>
    <Cell><Data ss:Type="DateTime">2014-11-24T10:24:44.000</Data></Cell>
    <Cell><Data ss:Type="Number">1.1000000000000001</Data></Cell>
    <Cell><Data ss:Type="Number">0.5</Data></Cell>
    <Cell><Data ss:Type="Number">26.9</Data></Cell>
    <Cell><Data ss:Type="Number">36.619999999999997</Data></Cell>
    <Cell ss:Index="9"><Data ss:Type="Number">945</Data></Cell>
   </Row>
   <Row>
    <Cell><Data ss:Type="DateTime">2014-11-24T10:24:45.000</Data></Cell>
    <Cell><Data ss:Type="Number">1.1000000000000001</Data></Cell>
    <Cell><Data ss:Type="Number">0.5</Data></Cell>
    <Cell><Data ss:Type="Number">26.9</Data></Cell>
    <Cell><Data ss:Type="Number">36.619999999999997</Data></Cell>
    <Cell ss:Index="9"><Data ss:Type="Number">946</Data></Cell>
   </Row>
   <Row>
    <Cell><Data ss:Type="DateTime">2014-11-24T10:24:46.000</Data></Cell>
    <Cell><Data ss:Type="Number">1.1000000000000001</Data></Cell>
    <Cell><Data ss:Type="Number">0.5</Data></Cell>
    <Cell><Data ss:Type="Number">26.9</Data></Cell>
    <Cell><Data ss:Type="Number">36.630000000000003</Data></Cell>
    <Cell ss:Index="9"><Data ss:Type="Number">947</Data></Cell>
   </Row>
   <Row>
    <Cell><Data ss:Type="DateTime">2014-11-24T10:24:47.000</Data></Cell>
    <Cell><Data ss:Type="Number">1.2</Data></Cell>
    <Cell><Data ss:Type="Number">0.5</Data></Cell>
    <Cell><Data ss:Type="Number">26.9</Data></Cell>
    <Cell><Data ss:Type="Number">36.630000000000003</Data></Cell>
    <Cell ss:Index="9"><Data ss:Type="Number">948</Data></Cell>
   </Row>
   <Row>
    <Cell><Data ss:Type="DateTime">2014-11-24T10:24:48.000</Data></Cell>
    <Cell><Data ss:Type="Number">1.2</Data></Cell>
    <Cell><Data ss:Type="Number">0.5</Data></Cell>
    <Cell><Data ss:Type="Number">27</Data></Cell>
    <Cell><Data ss:Type="Number">36.630000000000003</Data></Cell>
    <Cell ss:Index="9"><Data ss:Type="Number">949</Data></Cell>
   </Row>
   <Row>
    <Cell><Data ss:Type="DateTime">2014-11-24T10:24:49.000</Data></Cell>
    <Cell><Data ss:Type="Number">1.2</Data></Cell>
    <Cell><Data ss:Type="Number">0.5</Data></Cell>
    <Cell><Data ss:Type="Number">26.9</Data></Cell>
    <Cell><Data ss:Type="Number">36.630000000000003</Data></Cell>
    <Cell ss:Index="9"><Data ss:Type="Number">950</Data></Cell>
   </Row>
   <Row>
    <Cell><Data ss:Type="DateTime">2014-11-24T10:24:50.000</Data></Cell>
    <Cell><Data ss:Type="Number">1.1000000000000001</Data></Cell>
    <Cell><Data ss:Type="Number">0.5</Data></Cell>
    <Cell><Data ss:Type="Number">26.9</Data></Cell>
    <Cell><Data ss:Type="Number">36.619999999999997</Data></Cell>
    <Cell ss:Index="9"><Data ss:Type="Number">951</Data></Cell>
   </Row>
   <Row>
    <Cell><Data ss:Type="DateTime">2014-11-24T10:24:51.000</Data></Cell>
    <Cell><Data ss:Type="Number">1.1000000000000001</Data></Cell>
    <Cell><Data ss:Type="Number">0.5</Data></Cell>
    <Cell><Data ss:Type="Number">26.9</Data></Cell>
    <Cell><Data ss:Type="Number">36.619999999999997</Data></Cell>
    <Cell ss:Index="9"><Data ss:Type="Number">952</Data></Cell>
   </Row>
   <Row>
    <Cell><Data ss:Type="DateTime">2014-11-24T10:24:52.000</Data></Cell>
    <Cell><Data ss:Type="Number">1.1000000000000001</Data></Cell>
    <Cell><Data ss:Type="Number">0.5</Data></Cell>
    <Cell><Data ss:Type="Number">26.9</Data></Cell>
    <Cell><Data ss:Type="Number">36.61</Data></Cell>
    <Cell ss:Index="9"><Data ss:Type="Number">953</Data></Cell>
   </Row>
   <Row>
    <Cell><Data ss:Type="DateTime">2014-11-24T10:24:53.000</Data></Cell>
    <Cell><Data ss:Type="Number">1.1000000000000001</Data></Cell>
    <Cell><Data ss:Type="Number">0.5</Data></Cell>
    <Cell><Data ss:Type="Number">26.9</Data></Cell>
    <Cell><Data ss:Type="Number">36.61</Data></Cell>
    <Cell ss:Index="9"><Data ss:Type="Number">954</Data></Cell>
   </Row>
   <Row>
    <Cell><Data ss:Type="DateTime">2014-11-24T10:24:54.000</Data></Cell>
    <Cell><Data ss:Type="Number">1.1000000000000001</Data></Cell>
    <Cell><Data ss:Type="Number">0.5</Data></Cell>
    <Cell><Data ss:Type="Number">26.9</Data></Cell>
    <Cell><Data ss:Type="Number">36.61</Data></Cell>
    <Cell ss:Index="9"><Data ss:Type="Number">955</Data></Cell>
   </Row>
   <Row>
    <Cell><Data ss:Type="DateTime">2014-11-24T10:24:55.000</Data></Cell>
    <Cell><Data ss:Type="Number">1.2</Data></Cell>
    <Cell><Data ss:Type="Number">0.5</Data></Cell>
    <Cell><Data ss:Type="Number">27.2</Data></Cell>
    <Cell><Data ss:Type="Number">36.6</Data></Cell>
    <Cell ss:Index="9"><Data ss:Type="Number">956</Data></Cell>
   </Row>
   <Row>
    <Cell><Data ss:Type="DateTime">2014-11-24T10:24:56.000</Data></Cell>
    <Cell><Data ss:Type="Number">1.2</Data></Cell>
    <Cell><Data ss:Type="Number">0.5</Data></Cell>
    <Cell><Data ss:Type="Number">27</Data></Cell>
    <Cell><Data ss:Type="Number">36.6</Data></Cell>
    <Cell ss:Index="9"><Data ss:Type="Number">957</Data></Cell>
   </Row>
   <Row>
    <Cell><Data ss:Type="DateTime">2014-11-24T10:24:57.000</Data></Cell>
    <Cell><Data ss:Type="Number">1.2</Data></Cell>
    <Cell><Data ss:Type="Number">0.5</Data></Cell>
    <Cell><Data ss:Type="Number">26.9</Data></Cell>
    <Cell><Data ss:Type="Number">36.6</Data></Cell>
    <Cell ss:Index="9"><Data ss:Type="Number">958</Data></Cell>
   </Row>
   <Row>
    <Cell><Data ss:Type="DateTime">2014-11-24T10:24:58.000</Data></Cell>
    <Cell><Data ss:Type="Number">1.1000000000000001</Data></Cell>
    <Cell><Data ss:Type="Number">0.5</Data></Cell>
    <Cell><Data ss:Type="Number">26.9</Data></Cell>
    <Cell><Data ss:Type="Number">36.6</Data></Cell>
    <Cell ss:Index="9"><Data ss:Type="Number">959</Data></Cell>
   </Row>
   <Row>
    <Cell><Data ss:Type="DateTime">2014-11-24T10:24:59.000</Data></Cell>
    <Cell><Data ss:Type="Number">1.1000000000000001</Data></Cell>
    <Cell><Data ss:Type="Number">0.5</Data></Cell>
    <Cell><Data ss:Type="Number">26.9</Data></Cell>
    <Cell><Data ss:Type="Number">36.6</Data></Cell>
    <Cell ss:Index="9"><Data ss:Type="Number">960</Data></Cell>
   </Row>
   <Row>
    <Cell><Data ss:Type="DateTime">2014-11-24T10:25:00.000</Data></Cell>
    <Cell><Data ss:Type="Number">1.1000000000000001</Data></Cell>
    <Cell><Data ss:Type="Number">0.5</Data></Cell>
    <Cell><Data ss:Type="Number">26.9</Data></Cell>
    <Cell><Data ss:Type="Number">36.6</Data></Cell>
    <Cell ss:Index="9"><Data ss:Type="Number">961</Data></Cell>
   </Row>
   <Row>
    <Cell><Data ss:Type="DateTime">2014-11-24T10:25:01.000</Data></Cell>
    <Cell><Data ss:Type="Number">1.1000000000000001</Data></Cell>
    <Cell><Data ss:Type="Number">0.5</Data></Cell>
    <Cell><Data ss:Type="Number">26.9</Data></Cell>
    <Cell><Data ss:Type="Number">36.6</Data></Cell>
    <Cell ss:Index="9"><Data ss:Type="Number">962</Data></Cell>
   </Row>
   <Row>
    <Cell><Data ss:Type="DateTime">2014-11-24T10:25:02.000</Data></Cell>
    <Cell><Data ss:Type="Number">1.1000000000000001</Data></Cell>
    <Cell><Data ss:Type="Number">0.5</Data></Cell>
    <Cell><Data ss:Type="Number">26.9</Data></Cell>
    <Cell><Data ss:Type="Number">36.6</Data></Cell>
    <Cell ss:Index="9"><Data ss:Type="Number">963</Data></Cell>
   </Row>
   <Row>
    <Cell><Data ss:Type="DateTime">2014-11-24T10:25:03.000</Data></Cell>
    <Cell><Data ss:Type="Number">1.1000000000000001</Data></Cell>
    <Cell><Data ss:Type="Number">0.5</Data></Cell>
    <Cell><Data ss:Type="Number">26.9</Data></Cell>
    <Cell><Data ss:Type="Number">36.6</Data></Cell>
    <Cell ss:Index="9"><Data ss:Type="Number">964</Data></Cell>
   </Row>
   <Row>
    <Cell><Data ss:Type="DateTime">2014-11-24T10:25:04.000</Data></Cell>
    <Cell><Data ss:Type="Number">1.1000000000000001</Data></Cell>
    <Cell><Data ss:Type="Number">0.5</Data></Cell>
    <Cell><Data ss:Type="Number">26.9</Data></Cell>
    <Cell><Data ss:Type="Number">36.61</Data></Cell>
    <Cell ss:Index="9"><Data ss:Type="Number">965</Data></Cell>
   </Row>
   <Row>
    <Cell><Data ss:Type="DateTime">2014-11-24T10:25:05.000</Data></Cell>
    <Cell><Data ss:Type="Number">1.1000000000000001</Data></Cell>
    <Cell><Data ss:Type="Number">0.5</Data></Cell>
    <Cell><Data ss:Type="Number">27.1</Data></Cell>
    <Cell><Data ss:Type="Number">36.61</Data></Cell>
    <Cell ss:Index="9"><Data ss:Type="Number">966</Data></Cell>
   </Row>
   <Row>
    <Cell><Data ss:Type="DateTime">2014-11-24T10:25:06.000</Data></Cell>
    <Cell><Data ss:Type="Number">1.1000000000000001</Data></Cell>
    <Cell><Data ss:Type="Number">0.5</Data></Cell>
    <Cell><Data ss:Type="Number">26.9</Data></Cell>
    <Cell><Data ss:Type="Number">36.61</Data></Cell>
    <Cell ss:Index="9"><Data ss:Type="Number">967</Data></Cell>
   </Row>
   <Row>
    <Cell><Data ss:Type="DateTime">2014-11-24T10:25:07.000</Data></Cell>
    <Cell><Data ss:Type="Number">1.1000000000000001</Data></Cell>
    <Cell><Data ss:Type="Number">0.6</Data></Cell>
    <Cell><Data ss:Type="Number">26.9</Data></Cell>
    <Cell><Data ss:Type="Number">36.61</Data></Cell>
    <Cell ss:Index="9"><Data ss:Type="Number">968</Data></Cell>
   </Row>
   <Row>
    <Cell><Data ss:Type="DateTime">2014-11-24T10:25:08.000</Data></Cell>
    <Cell><Data ss:Type="Number">1.1000000000000001</Data></Cell>
    <Cell><Data ss:Type="Number">0.6</Data></Cell>
    <Cell><Data ss:Type="Number">26.9</Data></Cell>
    <Cell><Data ss:Type="Number">36.61</Data></Cell>
    <Cell ss:Index="9"><Data ss:Type="Number">969</Data></Cell>
   </Row>
   <Row>
    <Cell><Data ss:Type="DateTime">2014-11-24T10:25:09.000</Data></Cell>
    <Cell><Data ss:Type="Number">1.1000000000000001</Data></Cell>
    <Cell><Data ss:Type="Number">0.6</Data></Cell>
    <Cell><Data ss:Type="Number">26.9</Data></Cell>
    <Cell><Data ss:Type="Number">36.619999999999997</Data></Cell>
    <Cell ss:Index="9"><Data ss:Type="Number">970</Data></Cell>
   </Row>
   <Row>
    <Cell><Data ss:Type="DateTime">2014-11-24T10:25:10.000</Data></Cell>
    <Cell><Data ss:Type="Number">1.2</Data></Cell>
    <Cell><Data ss:Type="Number">0.5</Data></Cell>
    <Cell><Data ss:Type="Number">26.9</Data></Cell>
    <Cell><Data ss:Type="Number">36.619999999999997</Data></Cell>
    <Cell ss:Index="9"><Data ss:Type="Number">971</Data></Cell>
   </Row>
   <Row>
    <Cell><Data ss:Type="DateTime">2014-11-24T10:25:11.000</Data></Cell>
    <Cell><Data ss:Type="Number">1.2</Data></Cell>
    <Cell><Data ss:Type="Number">0.5</Data></Cell>
    <Cell><Data ss:Type="Number">27</Data></Cell>
    <Cell><Data ss:Type="Number">36.619999999999997</Data></Cell>
    <Cell ss:Index="9"><Data ss:Type="Number">972</Data></Cell>
   </Row>
   <Row>
    <Cell><Data ss:Type="DateTime">2014-11-24T10:25:12.000</Data></Cell>
    <Cell><Data ss:Type="Number">1.2</Data></Cell>
    <Cell><Data ss:Type="Number">0.5</Data></Cell>
    <Cell><Data ss:Type="Number">26.9</Data></Cell>
    <Cell><Data ss:Type="Number">36.619999999999997</Data></Cell>
    <Cell ss:Index="9"><Data ss:Type="Number">973</Data></Cell>
   </Row>
   <Row>
    <Cell><Data ss:Type="DateTime">2014-11-24T10:25:13.000</Data></Cell>
    <Cell><Data ss:Type="Number">1.2</Data></Cell>
    <Cell><Data ss:Type="Number">0.5</Data></Cell>
    <Cell><Data ss:Type="Number">26.6</Data></Cell>
    <Cell><Data ss:Type="Number">36.619999999999997</Data></Cell>
    <Cell ss:Index="9"><Data ss:Type="Number">974</Data></Cell>
   </Row>
   <Row>
    <Cell><Data ss:Type="DateTime">2014-11-24T10:25:14.000</Data></Cell>
    <Cell><Data ss:Type="Number">1.2</Data></Cell>
    <Cell><Data ss:Type="Number">0.6</Data></Cell>
    <Cell><Data ss:Type="Number">26.6</Data></Cell>
    <Cell><Data ss:Type="Number">36.61</Data></Cell>
    <Cell ss:Index="9"><Data ss:Type="Number">975</Data></Cell>
   </Row>
   <Row>
    <Cell><Data ss:Type="DateTime">2014-11-24T10:25:15.000</Data></Cell>
    <Cell><Data ss:Type="Number">1.2</Data></Cell>
    <Cell><Data ss:Type="Number">0.6</Data></Cell>
    <Cell><Data ss:Type="Number">26.6</Data></Cell>
    <Cell><Data ss:Type="Number">36.61</Data></Cell>
    <Cell ss:Index="9"><Data ss:Type="Number">976</Data></Cell>
   </Row>
   <Row>
    <Cell><Data ss:Type="DateTime">2014-11-24T10:25:16.000</Data></Cell>
    <Cell><Data ss:Type="Number">1.2</Data></Cell>
    <Cell><Data ss:Type="Number">0.6</Data></Cell>
    <Cell><Data ss:Type="Number">26.6</Data></Cell>
    <Cell><Data ss:Type="Number">36.61</Data></Cell>
    <Cell ss:Index="9"><Data ss:Type="Number">977</Data></Cell>
   </Row>
   <Row>
    <Cell><Data ss:Type="DateTime">2014-11-24T10:25:17.000</Data></Cell>
    <Cell><Data ss:Type="Number">1.2</Data></Cell>
    <Cell><Data ss:Type="Number">0.6</Data></Cell>
    <Cell><Data ss:Type="Number">26.7</Data></Cell>
    <Cell><Data ss:Type="Number">36.61</Data></Cell>
    <Cell ss:Index="9"><Data ss:Type="Number">978</Data></Cell>
   </Row>
   <Row>
    <Cell><Data ss:Type="DateTime">2014-11-24T10:25:18.000</Data></Cell>
    <Cell><Data ss:Type="Number">1.2</Data></Cell>
    <Cell><Data ss:Type="Number">0.6</Data></Cell>
    <Cell><Data ss:Type="Number">26.9</Data></Cell>
    <Cell><Data ss:Type="Number">36.6</Data></Cell>
    <Cell ss:Index="9"><Data ss:Type="Number">979</Data></Cell>
   </Row>
   <Row>
    <Cell><Data ss:Type="DateTime">2014-11-24T10:25:19.000</Data></Cell>
    <Cell><Data ss:Type="Number">1.2</Data></Cell>
    <Cell><Data ss:Type="Number">0.6</Data></Cell>
    <Cell><Data ss:Type="Number">26.9</Data></Cell>
    <Cell><Data ss:Type="Number">36.6</Data></Cell>
    <Cell ss:Index="9"><Data ss:Type="Number">980</Data></Cell>
   </Row>
   <Row>
    <Cell><Data ss:Type="DateTime">2014-11-24T10:25:20.000</Data></Cell>
    <Cell><Data ss:Type="Number">1.2</Data></Cell>
    <Cell><Data ss:Type="Number">0.6</Data></Cell>
    <Cell><Data ss:Type="Number">26.8</Data></Cell>
    <Cell><Data ss:Type="Number">36.6</Data></Cell>
    <Cell ss:Index="9"><Data ss:Type="Number">981</Data></Cell>
   </Row>
   <Row>
    <Cell><Data ss:Type="DateTime">2014-11-24T10:25:21.000</Data></Cell>
    <Cell><Data ss:Type="Number">1.2</Data></Cell>
    <Cell><Data ss:Type="Number">0.6</Data></Cell>
    <Cell><Data ss:Type="Number">26.8</Data></Cell>
    <Cell><Data ss:Type="Number">36.6</Data></Cell>
    <Cell ss:Index="9"><Data ss:Type="Number">982</Data></Cell>
   </Row>
   <Row>
    <Cell><Data ss:Type="DateTime">2014-11-24T10:25:22.000</Data></Cell>
    <Cell><Data ss:Type="Number">1.2</Data></Cell>
    <Cell><Data ss:Type="Number">0.6</Data></Cell>
    <Cell><Data ss:Type="Number">26.8</Data></Cell>
    <Cell><Data ss:Type="Number">36.6</Data></Cell>
    <Cell ss:Index="9"><Data ss:Type="Number">983</Data></Cell>
   </Row>
   <Row>
    <Cell><Data ss:Type="DateTime">2014-11-24T10:25:23.000</Data></Cell>
    <Cell><Data ss:Type="Number">1.2</Data></Cell>
    <Cell><Data ss:Type="Number">0.6</Data></Cell>
    <Cell><Data ss:Type="Number">26.8</Data></Cell>
    <Cell><Data ss:Type="Number">36.6</Data></Cell>
    <Cell ss:Index="9"><Data ss:Type="Number">984</Data></Cell>
   </Row>
   <Row>
    <Cell><Data ss:Type="DateTime">2014-11-24T10:25:24.000</Data></Cell>
    <Cell><Data ss:Type="Number">1.2</Data></Cell>
    <Cell><Data ss:Type="Number">0.6</Data></Cell>
    <Cell><Data ss:Type="Number">26.8</Data></Cell>
    <Cell><Data ss:Type="Number">36.6</Data></Cell>
    <Cell ss:Index="9"><Data ss:Type="Number">985</Data></Cell>
   </Row>
   <Row>
    <Cell><Data ss:Type="DateTime">2014-11-24T10:25:25.000</Data></Cell>
    <Cell><Data ss:Type="Number">1.2</Data></Cell>
    <Cell><Data ss:Type="Number">0.6</Data></Cell>
    <Cell><Data ss:Type="Number">27</Data></Cell>
    <Cell><Data ss:Type="Number">36.6</Data></Cell>
    <Cell ss:Index="9"><Data ss:Type="Number">986</Data></Cell>
   </Row>
   <Row>
    <Cell><Data ss:Type="DateTime">2014-11-24T10:25:26.000</Data></Cell>
    <Cell><Data ss:Type="Number">1.2</Data></Cell>
    <Cell><Data ss:Type="Number">0.6</Data></Cell>
    <Cell><Data ss:Type="Number">27</Data></Cell>
    <Cell><Data ss:Type="Number">36.61</Data></Cell>
    <Cell ss:Index="9"><Data ss:Type="Number">987</Data></Cell>
   </Row>
   <Row>
    <Cell><Data ss:Type="DateTime">2014-11-24T10:25:27.000</Data></Cell>
    <Cell><Data ss:Type="Number">1.2</Data></Cell>
    <Cell><Data ss:Type="Number">0.6</Data></Cell>
    <Cell><Data ss:Type="Number">27</Data></Cell>
    <Cell><Data ss:Type="Number">36.61</Data></Cell>
    <Cell ss:Index="9"><Data ss:Type="Number">988</Data></Cell>
   </Row>
   <Row>
    <Cell><Data ss:Type="DateTime">2014-11-24T10:25:28.000</Data></Cell>
    <Cell><Data ss:Type="Number">1.2</Data></Cell>
    <Cell><Data ss:Type="Number">0.7</Data></Cell>
    <Cell><Data ss:Type="Number">27</Data></Cell>
    <Cell><Data ss:Type="Number">36.61</Data></Cell>
    <Cell ss:Index="9"><Data ss:Type="Number">989</Data></Cell>
   </Row>
   <Row>
    <Cell><Data ss:Type="DateTime">2014-11-24T10:25:29.000</Data></Cell>
    <Cell><Data ss:Type="Number">1.2</Data></Cell>
    <Cell><Data ss:Type="Number">0.7</Data></Cell>
    <Cell><Data ss:Type="Number">27</Data></Cell>
    <Cell><Data ss:Type="Number">36.61</Data></Cell>
    <Cell ss:Index="9"><Data ss:Type="Number">990</Data></Cell>
   </Row>
   <Row>
    <Cell><Data ss:Type="DateTime">2014-11-24T10:25:30.000</Data></Cell>
    <Cell><Data ss:Type="Number">1.2</Data></Cell>
    <Cell><Data ss:Type="Number">0.7</Data></Cell>
    <Cell><Data ss:Type="Number">27</Data></Cell>
    <Cell><Data ss:Type="Number">36.61</Data></Cell>
    <Cell ss:Index="9"><Data ss:Type="Number">991</Data></Cell>
   </Row>
   <Row>
    <Cell><Data ss:Type="DateTime">2014-11-24T10:25:31.000</Data></Cell>
    <Cell><Data ss:Type="Number">1.1000000000000001</Data></Cell>
    <Cell><Data ss:Type="Number">0.7</Data></Cell>
    <Cell><Data ss:Type="Number">27</Data></Cell>
    <Cell><Data ss:Type="Number">36.61</Data></Cell>
    <Cell ss:Index="9"><Data ss:Type="Number">992</Data></Cell>
   </Row>
   <Row>
    <Cell><Data ss:Type="DateTime">2014-11-24T10:25:32.000</Data></Cell>
    <Cell><Data ss:Type="Number">1.1000000000000001</Data></Cell>
    <Cell><Data ss:Type="Number">0.7</Data></Cell>
    <Cell><Data ss:Type="Number">26.9</Data></Cell>
    <Cell><Data ss:Type="Number">36.61</Data></Cell>
    <Cell ss:Index="9"><Data ss:Type="Number">993</Data></Cell>
   </Row>
   <Row>
    <Cell><Data ss:Type="DateTime">2014-11-24T10:25:33.000</Data></Cell>
    <Cell><Data ss:Type="Number">1.1000000000000001</Data></Cell>
    <Cell><Data ss:Type="Number">0.7</Data></Cell>
    <Cell><Data ss:Type="Number">26.9</Data></Cell>
    <Cell><Data ss:Type="Number">36.61</Data></Cell>
    <Cell ss:Index="9"><Data ss:Type="Number">994</Data></Cell>
   </Row>
   <Row>
    <Cell><Data ss:Type="DateTime">2014-11-24T10:25:34.000</Data></Cell>
    <Cell><Data ss:Type="Number">1.1000000000000001</Data></Cell>
    <Cell><Data ss:Type="Number">0.7</Data></Cell>
    <Cell><Data ss:Type="Number">26.9</Data></Cell>
    <Cell><Data ss:Type="Number">36.61</Data></Cell>
    <Cell ss:Index="9"><Data ss:Type="Number">995</Data></Cell>
   </Row>
   <Row>
    <Cell><Data ss:Type="DateTime">2014-11-24T10:25:35.000</Data></Cell>
    <Cell><Data ss:Type="Number">1.1000000000000001</Data></Cell>
    <Cell><Data ss:Type="Number">0.7</Data></Cell>
    <Cell><Data ss:Type="Number">26.9</Data></Cell>
    <Cell><Data ss:Type="Number">36.61</Data></Cell>
    <Cell ss:Index="9"><Data ss:Type="Number">996</Data></Cell>
   </Row>
   <Row>
    <Cell><Data ss:Type="DateTime">2014-11-24T10:25:36.000</Data></Cell>
    <Cell><Data ss:Type="Number">1.1000000000000001</Data></Cell>
    <Cell><Data ss:Type="Number">0.6</Data></Cell>
    <Cell><Data ss:Type="Number">26.9</Data></Cell>
    <Cell><Data ss:Type="Number">36.619999999999997</Data></Cell>
    <Cell ss:Index="9"><Data ss:Type="Number">997</Data></Cell>
   </Row>
   <Row>
    <Cell><Data ss:Type="DateTime">2014-11-24T10:25:37.000</Data></Cell>
    <Cell><Data ss:Type="Number">1.1000000000000001</Data></Cell>
    <Cell><Data ss:Type="Number">0.7</Data></Cell>
    <Cell><Data ss:Type="Number">26.9</Data></Cell>
    <Cell><Data ss:Type="Number">36.619999999999997</Data></Cell>
    <Cell ss:Index="9"><Data ss:Type="Number">998</Data></Cell>
   </Row>
   <Row>
    <Cell><Data ss:Type="DateTime">2014-11-24T10:25:38.000</Data></Cell>
    <Cell><Data ss:Type="Number">1.1000000000000001</Data></Cell>
    <Cell><Data ss:Type="Number">0.7</Data></Cell>
    <Cell><Data ss:Type="Number">27</Data></Cell>
    <Cell><Data ss:Type="Number">36.619999999999997</Data></Cell>
    <Cell ss:Index="9"><Data ss:Type="Number">999</Data></Cell>
   </Row>
   <Row>
    <Cell><Data ss:Type="DateTime">2014-11-24T10:25:39.000</Data></Cell>
    <Cell><Data ss:Type="Number">1.1000000000000001</Data></Cell>
    <Cell><Data ss:Type="Number">0.7</Data></Cell>
    <Cell><Data ss:Type="Number">26.8</Data></Cell>
    <Cell><Data ss:Type="Number">36.630000000000003</Data></Cell>
    <Cell ss:Index="9"><Data ss:Type="Number">1000</Data></Cell>
   </Row>
   <Row>
    <Cell><Data ss:Type="DateTime">2014-11-24T10:25:40.000</Data></Cell>
    <Cell><Data ss:Type="Number">1.1000000000000001</Data></Cell>
    <Cell><Data ss:Type="Number">0.7</Data></Cell>
    <Cell><Data ss:Type="Number">26.8</Data></Cell>
    <Cell><Data ss:Type="Number">36.630000000000003</Data></Cell>
    <Cell ss:Index="9"><Data ss:Type="Number">1001</Data></Cell>
   </Row>
   <Row>
    <Cell><Data ss:Type="DateTime">2014-11-24T10:25:41.000</Data></Cell>
    <Cell><Data ss:Type="Number">1.2</Data></Cell>
    <Cell><Data ss:Type="Number">0.7</Data></Cell>
    <Cell><Data ss:Type="Number">26.8</Data></Cell>
    <Cell><Data ss:Type="Number">36.630000000000003</Data></Cell>
    <Cell ss:Index="9"><Data ss:Type="Number">1002</Data></Cell>
   </Row>
   <Row>
    <Cell><Data ss:Type="DateTime">2014-11-24T10:25:42.000</Data></Cell>
    <Cell><Data ss:Type="Number">1.2</Data></Cell>
    <Cell><Data ss:Type="Number">0.7</Data></Cell>
    <Cell><Data ss:Type="Number">26.8</Data></Cell>
    <Cell><Data ss:Type="Number">36.630000000000003</Data></Cell>
    <Cell ss:Index="9"><Data ss:Type="Number">1003</Data></Cell>
   </Row>
   <Row>
    <Cell><Data ss:Type="DateTime">2014-11-24T10:25:43.000</Data></Cell>
    <Cell><Data ss:Type="Number">1.2</Data></Cell>
    <Cell><Data ss:Type="Number">0.7</Data></Cell>
    <Cell><Data ss:Type="Number">26.8</Data></Cell>
    <Cell><Data ss:Type="Number">36.630000000000003</Data></Cell>
    <Cell ss:Index="9"><Data ss:Type="Number">1004</Data></Cell>
   </Row>
   <Row>
    <Cell><Data ss:Type="DateTime">2014-11-24T10:25:44.000</Data></Cell>
    <Cell><Data ss:Type="Number">1.2</Data></Cell>
    <Cell><Data ss:Type="Number">0.7</Data></Cell>
    <Cell><Data ss:Type="Number">27</Data></Cell>
    <Cell><Data ss:Type="Number">36.630000000000003</Data></Cell>
    <Cell ss:Index="9"><Data ss:Type="Number">1005</Data></Cell>
   </Row>
   <Row>
    <Cell><Data ss:Type="DateTime">2014-11-24T10:25:45.000</Data></Cell>
    <Cell><Data ss:Type="Number">1.2</Data></Cell>
    <Cell><Data ss:Type="Number">0.7</Data></Cell>
    <Cell><Data ss:Type="Number">26.9</Data></Cell>
    <Cell><Data ss:Type="Number">36.630000000000003</Data></Cell>
    <Cell ss:Index="9"><Data ss:Type="Number">1006</Data></Cell>
   </Row>
   <Row>
    <Cell><Data ss:Type="DateTime">2014-11-24T10:25:46.000</Data></Cell>
    <Cell><Data ss:Type="Number">1.2</Data></Cell>
    <Cell><Data ss:Type="Number">0.7</Data></Cell>
    <Cell><Data ss:Type="Number">27</Data></Cell>
    <Cell><Data ss:Type="Number">36.630000000000003</Data></Cell>
    <Cell ss:Index="9"><Data ss:Type="Number">1007</Data></Cell>
   </Row>
   <Row>
    <Cell><Data ss:Type="DateTime">2014-11-24T10:25:47.000</Data></Cell>
    <Cell><Data ss:Type="Number">1.1000000000000001</Data></Cell>
    <Cell><Data ss:Type="Number">0.7</Data></Cell>
    <Cell><Data ss:Type="Number">27</Data></Cell>
    <Cell><Data ss:Type="Number">36.630000000000003</Data></Cell>
    <Cell ss:Index="9"><Data ss:Type="Number">1008</Data></Cell>
   </Row>
   <Row>
    <Cell><Data ss:Type="DateTime">2014-11-24T10:25:48.000</Data></Cell>
    <Cell><Data ss:Type="Number">1.2</Data></Cell>
    <Cell><Data ss:Type="Number">0.7</Data></Cell>
    <Cell><Data ss:Type="Number">27</Data></Cell>
    <Cell><Data ss:Type="Number">36.630000000000003</Data></Cell>
    <Cell ss:Index="9"><Data ss:Type="Number">1009</Data></Cell>
   </Row>
   <Row>
    <Cell><Data ss:Type="DateTime">2014-11-24T10:25:49.000</Data></Cell>
    <Cell><Data ss:Type="Number">1.2</Data></Cell>
    <Cell><Data ss:Type="Number">0.7</Data></Cell>
    <Cell><Data ss:Type="Number">27</Data></Cell>
    <Cell><Data ss:Type="Number">36.630000000000003</Data></Cell>
    <Cell ss:Index="9"><Data ss:Type="Number">1010</Data></Cell>
   </Row>
   <Row>
    <Cell><Data ss:Type="DateTime">2014-11-24T10:25:50.000</Data></Cell>
    <Cell><Data ss:Type="Number">1.2</Data></Cell>
    <Cell><Data ss:Type="Number">0.7</Data></Cell>
    <Cell><Data ss:Type="Number">27</Data></Cell>
    <Cell><Data ss:Type="Number">36.64</Data></Cell>
    <Cell ss:Index="9"><Data ss:Type="Number">1011</Data></Cell>
   </Row>
   <Row>
    <Cell><Data ss:Type="DateTime">2014-11-24T10:25:51.000</Data></Cell>
    <Cell><Data ss:Type="Number">1.2</Data></Cell>
    <Cell><Data ss:Type="Number">0.7</Data></Cell>
    <Cell><Data ss:Type="Number">26.9</Data></Cell>
    <Cell><Data ss:Type="Number">36.64</Data></Cell>
    <Cell ss:Index="9"><Data ss:Type="Number">1012</Data></Cell>
   </Row>
   <Row>
    <Cell><Data ss:Type="DateTime">2014-11-24T10:25:52.000</Data></Cell>
    <Cell><Data ss:Type="Number">1.2</Data></Cell>
    <Cell><Data ss:Type="Number">0.7</Data></Cell>
    <Cell><Data ss:Type="Number">27</Data></Cell>
    <Cell><Data ss:Type="Number">36.64</Data></Cell>
    <Cell ss:Index="9"><Data ss:Type="Number">1013</Data></Cell>
   </Row>
   <Row>
    <Cell><Data ss:Type="DateTime">2014-11-24T10:25:53.000</Data></Cell>
    <Cell><Data ss:Type="Number">1.2</Data></Cell>
    <Cell><Data ss:Type="Number">0.7</Data></Cell>
    <Cell><Data ss:Type="Number">27.1</Data></Cell>
    <Cell><Data ss:Type="Number">36.65</Data></Cell>
    <Cell ss:Index="9"><Data ss:Type="Number">1014</Data></Cell>
   </Row>
   <Row>
    <Cell><Data ss:Type="DateTime">2014-11-24T10:25:54.000</Data></Cell>
    <Cell><Data ss:Type="Number">1.2</Data></Cell>
    <Cell><Data ss:Type="Number">0.8</Data></Cell>
    <Cell><Data ss:Type="Number">27.1</Data></Cell>
    <Cell><Data ss:Type="Number">36.65</Data></Cell>
    <Cell ss:Index="9"><Data ss:Type="Number">1015</Data></Cell>
   </Row>
   <Row>
    <Cell><Data ss:Type="DateTime">2014-11-24T10:25:55.000</Data></Cell>
    <Cell><Data ss:Type="Number">1.2</Data></Cell>
    <Cell><Data ss:Type="Number">0.8</Data></Cell>
    <Cell><Data ss:Type="Number">27.1</Data></Cell>
    <Cell><Data ss:Type="Number">36.65</Data></Cell>
    <Cell ss:Index="9"><Data ss:Type="Number">1016</Data></Cell>
   </Row>
   <Row>
    <Cell><Data ss:Type="DateTime">2014-11-24T10:25:56.000</Data></Cell>
    <Cell><Data ss:Type="Number">1.2</Data></Cell>
    <Cell><Data ss:Type="Number">0.8</Data></Cell>
    <Cell><Data ss:Type="Number">27.1</Data></Cell>
    <Cell><Data ss:Type="Number">36.65</Data></Cell>
    <Cell ss:Index="9"><Data ss:Type="Number">1017</Data></Cell>
   </Row>
   <Row>
    <Cell><Data ss:Type="DateTime">2014-11-24T10:25:57.000</Data></Cell>
    <Cell><Data ss:Type="Number">1.2</Data></Cell>
    <Cell><Data ss:Type="Number">0.8</Data></Cell>
    <Cell><Data ss:Type="Number">26.9</Data></Cell>
    <Cell><Data ss:Type="Number">36.65</Data></Cell>
    <Cell ss:Index="9"><Data ss:Type="Number">1018</Data></Cell>
   </Row>
   <Row>
    <Cell><Data ss:Type="DateTime">2014-11-24T10:25:58.000</Data></Cell>
    <Cell><Data ss:Type="Number">1.2</Data></Cell>
    <Cell><Data ss:Type="Number">0.8</Data></Cell>
    <Cell><Data ss:Type="Number">26.9</Data></Cell>
    <Cell><Data ss:Type="Number">36.659999999999997</Data></Cell>
    <Cell ss:Index="9"><Data ss:Type="Number">1019</Data></Cell>
   </Row>
   <Row>
    <Cell><Data ss:Type="DateTime">2014-11-24T10:25:59.000</Data></Cell>
    <Cell><Data ss:Type="Number">1.2</Data></Cell>
    <Cell><Data ss:Type="Number">0.8</Data></Cell>
    <Cell><Data ss:Type="Number">26.9</Data></Cell>
    <Cell><Data ss:Type="Number">36.659999999999997</Data></Cell>
    <Cell ss:Index="9"><Data ss:Type="Number">1020</Data></Cell>
   </Row>
   <Row>
    <Cell><Data ss:Type="DateTime">2014-11-24T10:26:00.000</Data></Cell>
    <Cell><Data ss:Type="Number">1.2</Data></Cell>
    <Cell><Data ss:Type="Number">0.8</Data></Cell>
    <Cell><Data ss:Type="Number">26.9</Data></Cell>
    <Cell><Data ss:Type="Number">36.659999999999997</Data></Cell>
    <Cell ss:Index="9"><Data ss:Type="Number">1021</Data></Cell>
   </Row>
   <Row>
[truncated: 2,735,355 more chars]
