# Supplementary material for: Uterine contractility changes in a perfused swine uterus model induced by local anesthetics procaine, lidocaine, and ropivacaine
Source: PLoS One. 2018 Dec 6;13(12):e0206053. doi: 10.1371/journal.pone.0206053 (PMC6283528; doi:10.1371/journal.pone.0206053)
Supplement: S1 Dataset — (ZIP) [file pone.0206053.s001.zip › Uterine contractility original dataset/V_P_20.1.xml]

<?xml version="1.0"?>
<?mso-application progid="Excel.Sheet"?>
<Workbook xmlns="urn:schemas-microsoft-com:office:spreadsheet"
 xmlns:o="urn:schemas-microsoft-com:office:office"
 xmlns:x="urn:schemas-microsoft-com:office:excel"
 xmlns:ss="urn:schemas-microsoft-com:office:spreadsheet"
 xmlns:html="http://www.w3.org/TR/REC-html40">
 <DocumentProperties xmlns="urn:schemas-microsoft-com:office:office">
  <Author>Weinschenk, Fabian</Author>
  <LastAuthor>Weinschenk, Fabian</LastAuthor>
  <Created>2015-01-16T09:44:35Z</Created>
  <LastSaved>2015-01-16T09:32:03Z</LastSaved>
  <Version>14.00</Version>
 </DocumentProperties>
 <OfficeDocumentSettings xmlns="urn:schemas-microsoft-com:office:office">
  <AllowPNG/>
 </OfficeDocumentSettings>
 <ExcelWorkbook xmlns="urn:schemas-microsoft-com:office:excel">
  <WindowHeight>10545</WindowHeight>
  <WindowWidth>17715</WindowWidth>
  <WindowTopX>480</WindowTopX>
  <WindowTopY>60</WindowTopY>
  <ProtectStructure>False</ProtectStructure>
  <ProtectWindows>False</ProtectWindows>
 </ExcelWorkbook>
 <Styles>
  <Style ss:ID="Default" ss:Name="Normal">
   <Alignment ss:Vertical="Bottom"/>
   <Borders/>
   <Font ss:FontName="Calibri" x:Family="Swiss" ss:Size="11" ss:Color="#000000"/>
   <Interior/>
   <NumberFormat/>
   <Protection/>
  </Style>
  <Style ss:ID="s63">
   <NumberFormat ss:Format="hh:mm:ss"/>
  </Style>
 </Styles>
 <Worksheet ss:Name="~dl628">
  <Table ss:ExpandedColumnCount="9" ss:ExpandedRowCount="10537" x:FullColumns="1"
   x:FullRows="1" ss:DefaultColumnWidth="60" ss:DefaultRowHeight="15">
   <Column ss:StyleID="s63"/>
   <Row>
    <Cell><Data ss:Type="String">Datum/Zeit</Data></Cell>
    <Cell><Data ss:Type="String">ICP1</Data></Cell>
    <Cell><Data ss:Type="String">ICP2</Data></Cell>
    <Cell><Data ss:Type="String">ZVD</Data></Cell>
    <Cell><Data ss:Type="String">T1</Data></Cell>
    <Cell><Data ss:Type="String">T2</Data></Cell>
    <Cell><Data ss:Type="String">HR</Data></Cell>
    <Cell><Data ss:Type="String">CPP                                          </Data></Cell>
   </Row>
   <Row>
    <Cell><Data ss:Type="DateTime">2015-01-12T15:21:53.000</Data></Cell>
    <Cell ss:Index="5"><Data ss:Type="Number">34.1</Data></Cell>
   </Row>
   <Row>
    <Cell><Data ss:Type="DateTime">2015-01-12T15:21:54.000</Data></Cell>
    <Cell><Data ss:Type="Number">13.9</Data></Cell>
    <Cell><Data ss:Type="Number">10.199999999999999</Data></Cell>
    <Cell><Data ss:Type="Number">86</Data></Cell>
    <Cell><Data ss:Type="Number">34.130000000000003</Data></Cell>
   </Row>
   <Row>
    <Cell><Data ss:Type="DateTime">2015-01-12T15:21:55.000</Data></Cell>
    <Cell><Data ss:Type="Number">13.9</Data></Cell>
    <Cell><Data ss:Type="Number">10.199999999999999</Data></Cell>
    <Cell><Data ss:Type="Number">87</Data></Cell>
    <Cell><Data ss:Type="Number">34.130000000000003</Data></Cell>
   </Row>
   <Row>
    <Cell><Data ss:Type="DateTime">2015-01-12T15:21:56.000</Data></Cell>
    <Cell><Data ss:Type="Number">13.9</Data></Cell>
    <Cell><Data ss:Type="Number">10.199999999999999</Data></Cell>
    <Cell><Data ss:Type="Number">78.8</Data></Cell>
    <Cell><Data ss:Type="Number">34.130000000000003</Data></Cell>
   </Row>
   <Row>
    <Cell><Data ss:Type="DateTime">2015-01-12T15:21:57.000</Data></Cell>
    <Cell><Data ss:Type="Number">13.8</Data></Cell>
    <Cell><Data ss:Type="Number">10.199999999999999</Data></Cell>
    <Cell><Data ss:Type="Number">78.8</Data></Cell>
    <Cell><Data ss:Type="Number">34.130000000000003</Data></Cell>
   </Row>
   <Row>
    <Cell><Data ss:Type="DateTime">2015-01-12T15:21:58.000</Data></Cell>
    <Cell><Data ss:Type="Number">13.8</Data></Cell>
    <Cell><Data ss:Type="Number">10.1</Data></Cell>
    <Cell><Data ss:Type="Number">78.8</Data></Cell>
    <Cell><Data ss:Type="Number">34.14</Data></Cell>
   </Row>
   <Row>
    <Cell><Data ss:Type="DateTime">2015-01-12T15:21:59.000</Data></Cell>
    <Cell><Data ss:Type="Number">13.8</Data></Cell>
    <Cell><Data ss:Type="Number">10.1</Data></Cell>
    <Cell><Data ss:Type="Number">78.8</Data></Cell>
    <Cell><Data ss:Type="Number">34.14</Data></Cell>
   </Row>
   <Row>
    <Cell><Data ss:Type="DateTime">2015-01-12T15:22:00.000</Data></Cell>
    <Cell><Data ss:Type="Number">13.7</Data></Cell>
    <Cell><Data ss:Type="Number">10</Data></Cell>
    <Cell><Data ss:Type="Number">78.599999999999994</Data></Cell>
    <Cell><Data ss:Type="Number">34.14</Data></Cell>
   </Row>
   <Row>
    <Cell><Data ss:Type="DateTime">2015-01-12T15:22:01.000</Data></Cell>
    <Cell><Data ss:Type="Number">13.7</Data></Cell>
    <Cell><Data ss:Type="Number">9.9</Data></Cell>
    <Cell><Data ss:Type="Number">78.7</Data></Cell>
    <Cell><Data ss:Type="Number">34.15</Data></Cell>
   </Row>
   <Row>
    <Cell><Data ss:Type="DateTime">2015-01-12T15:22:02.000</Data></Cell>
    <Cell><Data ss:Type="Number">13.7</Data></Cell>
    <Cell><Data ss:Type="Number">9.8000000000000007</Data></Cell>
    <Cell><Data ss:Type="Number">78.8</Data></Cell>
    <Cell><Data ss:Type="Number">34.15</Data></Cell>
   </Row>
   <Row>
    <Cell><Data ss:Type="DateTime">2015-01-12T15:22:03.000</Data></Cell>
    <Cell><Data ss:Type="Number">13.7</Data></Cell>
    <Cell><Data ss:Type="Number">9.8000000000000007</Data></Cell>
    <Cell><Data ss:Type="Number">78.8</Data></Cell>
    <Cell><Data ss:Type="Number">34.15</Data></Cell>
   </Row>
   <Row>
    <Cell><Data ss:Type="DateTime">2015-01-12T15:22:04.000</Data></Cell>
    <Cell><Data ss:Type="Number">13.7</Data></Cell>
    <Cell><Data ss:Type="Number">9.6</Data></Cell>
    <Cell><Data ss:Type="Number">78.8</Data></Cell>
    <Cell><Data ss:Type="Number">34.159999999999997</Data></Cell>
   </Row>
   <Row>
    <Cell><Data ss:Type="DateTime">2015-01-12T15:22:05.000</Data></Cell>
    <Cell><Data ss:Type="Number">13.8</Data></Cell>
    <Cell><Data ss:Type="Number">9.5</Data></Cell>
    <Cell><Data ss:Type="Number">80.7</Data></Cell>
    <Cell><Data ss:Type="Number">34.159999999999997</Data></Cell>
   </Row>
   <Row>
    <Cell><Data ss:Type="DateTime">2015-01-12T15:22:06.000</Data></Cell>
    <Cell><Data ss:Type="Number">13.8</Data></Cell>
    <Cell><Data ss:Type="Number">9.4</Data></Cell>
    <Cell><Data ss:Type="Number">80.099999999999994</Data></Cell>
    <Cell><Data ss:Type="Number">34.159999999999997</Data></Cell>
   </Row>
   <Row>
    <Cell><Data ss:Type="DateTime">2015-01-12T15:22:07.000</Data></Cell>
    <Cell><Data ss:Type="Number">13.8</Data></Cell>
    <Cell><Data ss:Type="Number">9.4</Data></Cell>
    <Cell><Data ss:Type="Number">80.099999999999994</Data></Cell>
    <Cell><Data ss:Type="Number">34.17</Data></Cell>
   </Row>
   <Row>
    <Cell><Data ss:Type="DateTime">2015-01-12T15:22:08.000</Data></Cell>
    <Cell><Data ss:Type="Number">13.8</Data></Cell>
    <Cell><Data ss:Type="Number">9.3000000000000007</Data></Cell>
    <Cell><Data ss:Type="Number">80.7</Data></Cell>
    <Cell><Data ss:Type="Number">34.17</Data></Cell>
   </Row>
   <Row>
    <Cell><Data ss:Type="DateTime">2015-01-12T15:22:09.000</Data></Cell>
    <Cell><Data ss:Type="Number">13.7</Data></Cell>
    <Cell><Data ss:Type="Number">9.3000000000000007</Data></Cell>
    <Cell><Data ss:Type="Number">80.7</Data></Cell>
    <Cell><Data ss:Type="Number">34.17</Data></Cell>
   </Row>
   <Row>
    <Cell><Data ss:Type="DateTime">2015-01-12T15:22:10.000</Data></Cell>
    <Cell><Data ss:Type="Number">13.7</Data></Cell>
    <Cell><Data ss:Type="Number">9.3000000000000007</Data></Cell>
    <Cell><Data ss:Type="Number">80.7</Data></Cell>
    <Cell><Data ss:Type="Number">34.17</Data></Cell>
   </Row>
   <Row>
    <Cell><Data ss:Type="DateTime">2015-01-12T15:22:11.000</Data></Cell>
    <Cell><Data ss:Type="Number">13.7</Data></Cell>
    <Cell><Data ss:Type="Number">9.1999999999999993</Data></Cell>
    <Cell><Data ss:Type="Number">81.599999999999994</Data></Cell>
    <Cell><Data ss:Type="Number">34.17</Data></Cell>
   </Row>
   <Row>
    <Cell><Data ss:Type="DateTime">2015-01-12T15:22:12.000</Data></Cell>
    <Cell><Data ss:Type="Number">13.6</Data></Cell>
    <Cell><Data ss:Type="Number">9.1999999999999993</Data></Cell>
    <Cell><Data ss:Type="Number">81.599999999999994</Data></Cell>
    <Cell><Data ss:Type="Number">34.17</Data></Cell>
   </Row>
   <Row>
    <Cell><Data ss:Type="DateTime">2015-01-12T15:22:13.000</Data></Cell>
    <Cell><Data ss:Type="Number">13.6</Data></Cell>
    <Cell><Data ss:Type="Number">9.1999999999999993</Data></Cell>
    <Cell><Data ss:Type="Number">80.8</Data></Cell>
    <Cell><Data ss:Type="Number">34.17</Data></Cell>
   </Row>
   <Row>
    <Cell><Data ss:Type="DateTime">2015-01-12T15:22:14.000</Data></Cell>
    <Cell><Data ss:Type="Number">13.6</Data></Cell>
    <Cell><Data ss:Type="Number">9.1999999999999993</Data></Cell>
    <Cell><Data ss:Type="Number">80.8</Data></Cell>
    <Cell><Data ss:Type="Number">34.17</Data></Cell>
   </Row>
   <Row>
    <Cell><Data ss:Type="DateTime">2015-01-12T15:22:15.000</Data></Cell>
    <Cell><Data ss:Type="Number">13.5</Data></Cell>
    <Cell><Data ss:Type="Number">9.1</Data></Cell>
    <Cell><Data ss:Type="Number">80.8</Data></Cell>
    <Cell><Data ss:Type="Number">34.17</Data></Cell>
   </Row>
   <Row>
    <Cell><Data ss:Type="DateTime">2015-01-12T15:22:16.000</Data></Cell>
    <Cell><Data ss:Type="Number">13.5</Data></Cell>
    <Cell><Data ss:Type="Number">9.1</Data></Cell>
    <Cell><Data ss:Type="Number">77.599999999999994</Data></Cell>
    <Cell><Data ss:Type="Number">34.18</Data></Cell>
   </Row>
   <Row>
    <Cell><Data ss:Type="DateTime">2015-01-12T15:22:17.000</Data></Cell>
    <Cell><Data ss:Type="Number">13.5</Data></Cell>
    <Cell><Data ss:Type="Number">9.1</Data></Cell>
    <Cell><Data ss:Type="Number">75.3</Data></Cell>
    <Cell><Data ss:Type="Number">34.18</Data></Cell>
   </Row>
   <Row>
    <Cell><Data ss:Type="DateTime">2015-01-12T15:22:18.000</Data></Cell>
    <Cell><Data ss:Type="Number">13.5</Data></Cell>
    <Cell><Data ss:Type="Number">9.1</Data></Cell>
    <Cell><Data ss:Type="Number">75.3</Data></Cell>
    <Cell><Data ss:Type="Number">34.18</Data></Cell>
   </Row>
   <Row>
    <Cell><Data ss:Type="DateTime">2015-01-12T15:22:19.000</Data></Cell>
    <Cell><Data ss:Type="Number">13.5</Data></Cell>
    <Cell><Data ss:Type="Number">9.1</Data></Cell>
    <Cell><Data ss:Type="Number">74.3</Data></Cell>
    <Cell><Data ss:Type="Number">34.18</Data></Cell>
   </Row>
   <Row>
    <Cell><Data ss:Type="DateTime">2015-01-12T15:22:20.000</Data></Cell>
    <Cell><Data ss:Type="Number">13.5</Data></Cell>
    <Cell><Data ss:Type="Number">9.1999999999999993</Data></Cell>
    <Cell><Data ss:Type="Number">56.8</Data></Cell>
    <Cell><Data ss:Type="Number">34.18</Data></Cell>
   </Row>
   <Row>
    <Cell><Data ss:Type="DateTime">2015-01-12T15:22:21.000</Data></Cell>
    <Cell><Data ss:Type="Number">13.5</Data></Cell>
    <Cell><Data ss:Type="Number">9.4</Data></Cell>
    <Cell><Data ss:Type="Number">37.9</Data></Cell>
    <Cell><Data ss:Type="Number">34.19</Data></Cell>
   </Row>
   <Row>
    <Cell><Data ss:Type="DateTime">2015-01-12T15:22:22.000</Data></Cell>
    <Cell><Data ss:Type="Number">13.6</Data></Cell>
    <Cell><Data ss:Type="Number">9.6</Data></Cell>
    <Cell><Data ss:Type="Number">35.700000000000003</Data></Cell>
    <Cell><Data ss:Type="Number">34.19</Data></Cell>
   </Row>
   <Row>
    <Cell><Data ss:Type="DateTime">2015-01-12T15:22:23.000</Data></Cell>
    <Cell><Data ss:Type="Number">13.6</Data></Cell>
    <Cell><Data ss:Type="Number">10</Data></Cell>
    <Cell><Data ss:Type="Number">33.4</Data></Cell>
    <Cell><Data ss:Type="Number">34.200000000000003</Data></Cell>
   </Row>
   <Row>
    <Cell><Data ss:Type="DateTime">2015-01-12T15:22:24.000</Data></Cell>
    <Cell><Data ss:Type="Number">0</Data></Cell>
    <Cell><Data ss:Type="Number">10.1</Data></Cell>
    <Cell><Data ss:Type="Number">32.9</Data></Cell>
    <Cell><Data ss:Type="Number">34.200000000000003</Data></Cell>
   </Row>
   <Row>
    <Cell><Data ss:Type="DateTime">2015-01-12T15:22:25.000</Data></Cell>
    <Cell><Data ss:Type="Number">0</Data></Cell>
    <Cell><Data ss:Type="Number">10.3</Data></Cell>
    <Cell><Data ss:Type="Number">16.3</Data></Cell>
    <Cell><Data ss:Type="Number">34.200000000000003</Data></Cell>
   </Row>
   <Row>
    <Cell><Data ss:Type="DateTime">2015-01-12T15:22:26.000</Data></Cell>
    <Cell><Data ss:Type="Number">0</Data></Cell>
    <Cell><Data ss:Type="Number">10.7</Data></Cell>
    <Cell><Data ss:Type="Number">6.5</Data></Cell>
    <Cell><Data ss:Type="Number">34.21</Data></Cell>
   </Row>
   <Row>
    <Cell><Data ss:Type="DateTime">2015-01-12T15:22:27.000</Data></Cell>
    <Cell><Data ss:Type="Number">0</Data></Cell>
    <Cell><Data ss:Type="Number">11.3</Data></Cell>
    <Cell><Data ss:Type="Number">5.2</Data></Cell>
    <Cell><Data ss:Type="Number">34.21</Data></Cell>
   </Row>
   <Row>
    <Cell><Data ss:Type="DateTime">2015-01-12T15:22:28.000</Data></Cell>
    <Cell><Data ss:Type="Number">0</Data></Cell>
    <Cell><Data ss:Type="Number">11.6</Data></Cell>
    <Cell><Data ss:Type="Number">4.5999999999999996</Data></Cell>
    <Cell><Data ss:Type="Number">34.22</Data></Cell>
   </Row>
   <Row>
    <Cell><Data ss:Type="DateTime">2015-01-12T15:22:29.000</Data></Cell>
    <Cell><Data ss:Type="Number">-0.1</Data></Cell>
    <Cell><Data ss:Type="Number">11.1</Data></Cell>
    <Cell><Data ss:Type="Number">4.2</Data></Cell>
    <Cell><Data ss:Type="Number">34.22</Data></Cell>
   </Row>
   <Row>
    <Cell><Data ss:Type="DateTime">2015-01-12T15:22:30.000</Data></Cell>
    <Cell><Data ss:Type="Number">-0.1</Data></Cell>
    <Cell><Data ss:Type="Number">10.7</Data></Cell>
    <Cell><Data ss:Type="Number">4.0999999999999996</Data></Cell>
    <Cell><Data ss:Type="Number">34.229999999999997</Data></Cell>
   </Row>
   <Row>
    <Cell><Data ss:Type="DateTime">2015-01-12T15:22:31.000</Data></Cell>
    <Cell><Data ss:Type="Number">-0.2</Data></Cell>
    <Cell><Data ss:Type="Number">10.5</Data></Cell>
    <Cell><Data ss:Type="Number">3.6</Data></Cell>
    <Cell><Data ss:Type="Number">34.229999999999997</Data></Cell>
   </Row>
   <Row>
    <Cell><Data ss:Type="DateTime">2015-01-12T15:22:32.000</Data></Cell>
    <Cell><Data ss:Type="Number">-0.2</Data></Cell>
    <Cell><Data ss:Type="Number">0</Data></Cell>
    <Cell><Data ss:Type="Number">3.5</Data></Cell>
    <Cell><Data ss:Type="Number">34.229999999999997</Data></Cell>
   </Row>
   <Row>
    <Cell><Data ss:Type="DateTime">2015-01-12T15:22:33.000</Data></Cell>
    <Cell><Data ss:Type="Number">-0.2</Data></Cell>
    <Cell><Data ss:Type="Number">0</Data></Cell>
    <Cell><Data ss:Type="Number">3.4</Data></Cell>
    <Cell><Data ss:Type="Number">34.24</Data></Cell>
   </Row>
   <Row>
    <Cell><Data ss:Type="DateTime">2015-01-12T15:22:34.000</Data></Cell>
    <Cell><Data ss:Type="Number">-0.4</Data></Cell>
    <Cell><Data ss:Type="Number">-0.5</Data></Cell>
    <Cell><Data ss:Type="Number">3.1</Data></Cell>
    <Cell><Data ss:Type="Number">34.24</Data></Cell>
   </Row>
   <Row>
    <Cell><Data ss:Type="DateTime">2015-01-12T15:22:35.000</Data></Cell>
    <Cell><Data ss:Type="Number">-0.5</Data></Cell>
    <Cell><Data ss:Type="Number">-0.6</Data></Cell>
    <Cell><Data ss:Type="Number">3</Data></Cell>
    <Cell><Data ss:Type="Number">34.25</Data></Cell>
   </Row>
   <Row>
    <Cell><Data ss:Type="DateTime">2015-01-12T15:22:36.000</Data></Cell>
    <Cell><Data ss:Type="Number">-0.5</Data></Cell>
    <Cell><Data ss:Type="Number">-0.6</Data></Cell>
    <Cell><Data ss:Type="Number">2.9</Data></Cell>
    <Cell><Data ss:Type="Number">34.25</Data></Cell>
   </Row>
   <Row>
    <Cell><Data ss:Type="DateTime">2015-01-12T15:22:37.000</Data></Cell>
    <Cell><Data ss:Type="Number">-0.6</Data></Cell>
    <Cell><Data ss:Type="Number">-0.8</Data></Cell>
    <Cell><Data ss:Type="Number">2.7</Data></Cell>
    <Cell><Data ss:Type="Number">34.26</Data></Cell>
   </Row>
   <Row>
    <Cell><Data ss:Type="DateTime">2015-01-12T15:22:38.000</Data></Cell>
    <Cell><Data ss:Type="Number">-0.6</Data></Cell>
    <Cell><Data ss:Type="Number">-0.9</Data></Cell>
    <Cell><Data ss:Type="Number">0</Data></Cell>
    <Cell><Data ss:Type="Number">34.26</Data></Cell>
   </Row>
   <Row>
    <Cell><Data ss:Type="DateTime">2015-01-12T15:22:39.000</Data></Cell>
    <Cell><Data ss:Type="Number">-0.6</Data></Cell>
    <Cell><Data ss:Type="Number">-1.1000000000000001</Data></Cell>
    <Cell><Data ss:Type="Number">0</Data></Cell>
    <Cell><Data ss:Type="Number">34.270000000000003</Data></Cell>
   </Row>
   <Row>
    <Cell><Data ss:Type="DateTime">2015-01-12T15:22:40.000</Data></Cell>
    <Cell><Data ss:Type="Number">-0.7</Data></Cell>
    <Cell><Data ss:Type="Number">-1.2</Data></Cell>
    <Cell><Data ss:Type="Number">0</Data></Cell>
    <Cell><Data ss:Type="Number">34.270000000000003</Data></Cell>
   </Row>
   <Row>
    <Cell><Data ss:Type="DateTime">2015-01-12T15:22:41.000</Data></Cell>
    <Cell><Data ss:Type="Number">-0.8</Data></Cell>
    <Cell><Data ss:Type="Number">-1.3</Data></Cell>
    <Cell><Data ss:Type="Number">-0.2</Data></Cell>
    <Cell><Data ss:Type="Number">34.28</Data></Cell>
   </Row>
   <Row>
    <Cell><Data ss:Type="DateTime">2015-01-12T15:22:42.000</Data></Cell>
    <Cell><Data ss:Type="Number">-0.8</Data></Cell>
    <Cell><Data ss:Type="Number">-1.4</Data></Cell>
    <Cell><Data ss:Type="Number">-0.2</Data></Cell>
    <Cell><Data ss:Type="Number">34.28</Data></Cell>
   </Row>
   <Row>
    <Cell><Data ss:Type="DateTime">2015-01-12T15:22:43.000</Data></Cell>
    <Cell><Data ss:Type="Number">-1</Data></Cell>
    <Cell><Data ss:Type="Number">-1.5</Data></Cell>
    <Cell><Data ss:Type="Number">-0.2</Data></Cell>
    <Cell><Data ss:Type="Number">34.29</Data></Cell>
   </Row>
   <Row>
    <Cell><Data ss:Type="DateTime">2015-01-12T15:22:44.000</Data></Cell>
    <Cell><Data ss:Type="Number">-1</Data></Cell>
    <Cell><Data ss:Type="Number">-1.5</Data></Cell>
    <Cell><Data ss:Type="Number">-0.3</Data></Cell>
    <Cell><Data ss:Type="Number">34.29</Data></Cell>
   </Row>
   <Row>
    <Cell><Data ss:Type="DateTime">2015-01-12T15:22:45.000</Data></Cell>
    <Cell><Data ss:Type="Number">-1</Data></Cell>
    <Cell><Data ss:Type="Number">-1.5</Data></Cell>
    <Cell><Data ss:Type="Number">-0.3</Data></Cell>
    <Cell><Data ss:Type="Number">34.299999999999997</Data></Cell>
   </Row>
   <Row>
    <Cell><Data ss:Type="DateTime">2015-01-12T15:22:46.000</Data></Cell>
    <Cell><Data ss:Type="Number">-1</Data></Cell>
    <Cell><Data ss:Type="Number">-1.5</Data></Cell>
    <Cell><Data ss:Type="Number">-0.4</Data></Cell>
    <Cell><Data ss:Type="Number">34.29</Data></Cell>
   </Row>
   <Row>
    <Cell><Data ss:Type="DateTime">2015-01-12T15:22:47.000</Data></Cell>
    <Cell><Data ss:Type="Number">-1.1000000000000001</Data></Cell>
    <Cell><Data ss:Type="Number">-1.6</Data></Cell>
    <Cell><Data ss:Type="Number">-0.5</Data></Cell>
    <Cell><Data ss:Type="Number">34.29</Data></Cell>
   </Row>
   <Row>
    <Cell><Data ss:Type="DateTime">2015-01-12T15:22:48.000</Data></Cell>
    <Cell><Data ss:Type="Number">-1.1000000000000001</Data></Cell>
    <Cell><Data ss:Type="Number">-1.5</Data></Cell>
    <Cell><Data ss:Type="Number">-0.5</Data></Cell>
    <Cell><Data ss:Type="Number">34.29</Data></Cell>
   </Row>
   <Row>
    <Cell><Data ss:Type="DateTime">2015-01-12T15:22:49.000</Data></Cell>
    <Cell><Data ss:Type="Number">-1.1000000000000001</Data></Cell>
    <Cell><Data ss:Type="Number">-1.5</Data></Cell>
    <Cell><Data ss:Type="Number">-0.6</Data></Cell>
    <Cell><Data ss:Type="Number">34.299999999999997</Data></Cell>
   </Row>
   <Row>
    <Cell><Data ss:Type="DateTime">2015-01-12T15:22:50.000</Data></Cell>
    <Cell><Data ss:Type="Number">-1.1000000000000001</Data></Cell>
    <Cell><Data ss:Type="Number">-1.5</Data></Cell>
    <Cell><Data ss:Type="Number">-0.6</Data></Cell>
    <Cell><Data ss:Type="Number">34.299999999999997</Data></Cell>
   </Row>
   <Row>
    <Cell><Data ss:Type="DateTime">2015-01-12T15:22:51.000</Data></Cell>
    <Cell><Data ss:Type="Number">-1.1000000000000001</Data></Cell>
    <Cell><Data ss:Type="Number">-1.5</Data></Cell>
    <Cell><Data ss:Type="Number">-0.6</Data></Cell>
    <Cell><Data ss:Type="Number">34.31</Data></Cell>
   </Row>
   <Row>
    <Cell><Data ss:Type="DateTime">2015-01-12T15:22:52.000</Data></Cell>
    <Cell><Data ss:Type="Number">-1.1000000000000001</Data></Cell>
    <Cell><Data ss:Type="Number">-1.4</Data></Cell>
    <Cell><Data ss:Type="Number">-0.7</Data></Cell>
    <Cell><Data ss:Type="Number">34.31</Data></Cell>
   </Row>
   <Row>
    <Cell><Data ss:Type="DateTime">2015-01-12T15:22:53.000</Data></Cell>
    <Cell><Data ss:Type="Number">-1.1000000000000001</Data></Cell>
    <Cell><Data ss:Type="Number">-1.4</Data></Cell>
    <Cell><Data ss:Type="Number">-0.7</Data></Cell>
    <Cell><Data ss:Type="Number">34.32</Data></Cell>
   </Row>
   <Row>
    <Cell><Data ss:Type="DateTime">2015-01-12T15:22:54.000</Data></Cell>
    <Cell><Data ss:Type="Number">-1.2</Data></Cell>
    <Cell><Data ss:Type="Number">-1.3</Data></Cell>
    <Cell><Data ss:Type="Number">-0.7</Data></Cell>
    <Cell><Data ss:Type="Number">34.32</Data></Cell>
   </Row>
   <Row>
    <Cell><Data ss:Type="DateTime">2015-01-12T15:22:55.000</Data></Cell>
    <Cell><Data ss:Type="Number">-1.2</Data></Cell>
    <Cell><Data ss:Type="Number">-1.3</Data></Cell>
    <Cell><Data ss:Type="Number">-0.7</Data></Cell>
    <Cell><Data ss:Type="Number">34.33</Data></Cell>
   </Row>
   <Row>
    <Cell><Data ss:Type="DateTime">2015-01-12T15:22:56.000</Data></Cell>
    <Cell><Data ss:Type="Number">-1.2</Data></Cell>
    <Cell><Data ss:Type="Number">-1.3</Data></Cell>
    <Cell><Data ss:Type="Number">-0.8</Data></Cell>
    <Cell><Data ss:Type="Number">34.33</Data></Cell>
   </Row>
   <Row>
    <Cell><Data ss:Type="DateTime">2015-01-12T15:22:57.000</Data></Cell>
    <Cell><Data ss:Type="Number">-1.2</Data></Cell>
    <Cell><Data ss:Type="Number">-1.3</Data></Cell>
    <Cell><Data ss:Type="Number">-0.8</Data></Cell>
    <Cell><Data ss:Type="Number">34.340000000000003</Data></Cell>
   </Row>
   <Row>
    <Cell><Data ss:Type="DateTime">2015-01-12T15:22:58.000</Data></Cell>
    <Cell><Data ss:Type="Number">-1.2</Data></Cell>
    <Cell><Data ss:Type="Number">-1.3</Data></Cell>
    <Cell><Data ss:Type="Number">-0.8</Data></Cell>
    <Cell><Data ss:Type="Number">34.340000000000003</Data></Cell>
   </Row>
   <Row>
    <Cell><Data ss:Type="DateTime">2015-01-12T15:22:59.000</Data></Cell>
    <Cell><Data ss:Type="Number">-1.2</Data></Cell>
    <Cell><Data ss:Type="Number">-1.3</Data></Cell>
    <Cell><Data ss:Type="Number">-0.8</Data></Cell>
    <Cell><Data ss:Type="Number">34.35</Data></Cell>
   </Row>
   <Row>
    <Cell><Data ss:Type="DateTime">2015-01-12T15:23:00.000</Data></Cell>
    <Cell><Data ss:Type="Number">-1.2</Data></Cell>
    <Cell><Data ss:Type="Number">-1.4</Data></Cell>
    <Cell><Data ss:Type="Number">-0.8</Data></Cell>
    <Cell><Data ss:Type="Number">34.35</Data></Cell>
    <Cell ss:Index="9"><Data ss:Type="Number">1</Data></Cell>
   </Row>
   <Row>
    <Cell><Data ss:Type="DateTime">2015-01-12T15:23:01.000</Data></Cell>
    <Cell><Data ss:Type="Number">-1.2</Data></Cell>
    <Cell><Data ss:Type="Number">-1.4</Data></Cell>
    <Cell><Data ss:Type="Number">-0.8</Data></Cell>
    <Cell><Data ss:Type="Number">34.36</Data></Cell>
    <Cell ss:Index="9"><Data ss:Type="Number">2</Data></Cell>
   </Row>
   <Row>
    <Cell><Data ss:Type="DateTime">2015-01-12T15:23:02.000</Data></Cell>
    <Cell><Data ss:Type="Number">-1.2</Data></Cell>
    <Cell><Data ss:Type="Number">-1.4</Data></Cell>
    <Cell><Data ss:Type="Number">-0.8</Data></Cell>
    <Cell><Data ss:Type="Number">34.36</Data></Cell>
    <Cell ss:Index="9"><Data ss:Type="Number">3</Data></Cell>
   </Row>
   <Row>
    <Cell><Data ss:Type="DateTime">2015-01-12T15:23:03.000</Data></Cell>
    <Cell><Data ss:Type="Number">-1.2</Data></Cell>
    <Cell><Data ss:Type="Number">-1.4</Data></Cell>
    <Cell><Data ss:Type="Number">-0.8</Data></Cell>
    <Cell><Data ss:Type="Number">34.369999999999997</Data></Cell>
    <Cell ss:Index="9"><Data ss:Type="Number">4</Data></Cell>
   </Row>
   <Row>
    <Cell><Data ss:Type="DateTime">2015-01-12T15:23:04.000</Data></Cell>
    <Cell><Data ss:Type="Number">-1.2</Data></Cell>
    <Cell><Data ss:Type="Number">-1.3</Data></Cell>
    <Cell><Data ss:Type="Number">-0.8</Data></Cell>
    <Cell><Data ss:Type="Number">34.369999999999997</Data></Cell>
    <Cell ss:Index="9"><Data ss:Type="Number">5</Data></Cell>
   </Row>
   <Row>
    <Cell><Data ss:Type="DateTime">2015-01-12T15:23:05.000</Data></Cell>
    <Cell><Data ss:Type="Number">-1.1000000000000001</Data></Cell>
    <Cell><Data ss:Type="Number">-1.3</Data></Cell>
    <Cell><Data ss:Type="Number">-0.8</Data></Cell>
    <Cell><Data ss:Type="Number">34.380000000000003</Data></Cell>
    <Cell ss:Index="9"><Data ss:Type="Number">6</Data></Cell>
   </Row>
   <Row>
    <Cell><Data ss:Type="DateTime">2015-01-12T15:23:06.000</Data></Cell>
    <Cell><Data ss:Type="Number">-1.1000000000000001</Data></Cell>
    <Cell><Data ss:Type="Number">-1.2</Data></Cell>
    <Cell><Data ss:Type="Number">-0.8</Data></Cell>
    <Cell><Data ss:Type="Number">34.380000000000003</Data></Cell>
    <Cell ss:Index="9"><Data ss:Type="Number">7</Data></Cell>
   </Row>
   <Row>
    <Cell><Data ss:Type="DateTime">2015-01-12T15:23:07.000</Data></Cell>
    <Cell><Data ss:Type="Number">-1.1000000000000001</Data></Cell>
    <Cell><Data ss:Type="Number">-1.2</Data></Cell>
    <Cell><Data ss:Type="Number">-0.8</Data></Cell>
    <Cell><Data ss:Type="Number">34.39</Data></Cell>
    <Cell ss:Index="9"><Data ss:Type="Number">8</Data></Cell>
   </Row>
   <Row>
    <Cell><Data ss:Type="DateTime">2015-01-12T15:23:08.000</Data></Cell>
    <Cell><Data ss:Type="Number">-1</Data></Cell>
    <Cell><Data ss:Type="Number">-1.2</Data></Cell>
    <Cell><Data ss:Type="Number">-0.9</Data></Cell>
    <Cell><Data ss:Type="Number">34.39</Data></Cell>
    <Cell ss:Index="9"><Data ss:Type="Number">9</Data></Cell>
   </Row>
   <Row>
    <Cell><Data ss:Type="DateTime">2015-01-12T15:23:09.000</Data></Cell>
    <Cell><Data ss:Type="Number">-1</Data></Cell>
    <Cell><Data ss:Type="Number">-1.2</Data></Cell>
    <Cell><Data ss:Type="Number">-0.9</Data></Cell>
    <Cell><Data ss:Type="Number">34.4</Data></Cell>
    <Cell ss:Index="9"><Data ss:Type="Number">10</Data></Cell>
   </Row>
   <Row>
    <Cell><Data ss:Type="DateTime">2015-01-12T15:23:10.000</Data></Cell>
    <Cell><Data ss:Type="Number">-0.9</Data></Cell>
    <Cell><Data ss:Type="Number">-1.2</Data></Cell>
    <Cell><Data ss:Type="Number">-0.9</Data></Cell>
    <Cell><Data ss:Type="Number">34.4</Data></Cell>
    <Cell ss:Index="9"><Data ss:Type="Number">11</Data></Cell>
   </Row>
   <Row>
    <Cell><Data ss:Type="DateTime">2015-01-12T15:23:11.000</Data></Cell>
    <Cell><Data ss:Type="Number">-0.9</Data></Cell>
    <Cell><Data ss:Type="Number">-1.2</Data></Cell>
    <Cell><Data ss:Type="Number">-0.9</Data></Cell>
    <Cell><Data ss:Type="Number">34.409999999999997</Data></Cell>
    <Cell ss:Index="9"><Data ss:Type="Number">12</Data></Cell>
   </Row>
   <Row>
    <Cell><Data ss:Type="DateTime">2015-01-12T15:23:12.000</Data></Cell>
    <Cell><Data ss:Type="Number">-0.8</Data></Cell>
    <Cell><Data ss:Type="Number">-1.2</Data></Cell>
    <Cell><Data ss:Type="Number">-0.9</Data></Cell>
    <Cell><Data ss:Type="Number">34.409999999999997</Data></Cell>
    <Cell ss:Index="9"><Data ss:Type="Number">13</Data></Cell>
   </Row>
   <Row>
    <Cell><Data ss:Type="DateTime">2015-01-12T15:23:13.000</Data></Cell>
    <Cell><Data ss:Type="Number">-0.7</Data></Cell>
    <Cell><Data ss:Type="Number">-1.1000000000000001</Data></Cell>
    <Cell><Data ss:Type="Number">-0.9</Data></Cell>
    <Cell><Data ss:Type="Number">34.42</Data></Cell>
    <Cell ss:Index="9"><Data ss:Type="Number">14</Data></Cell>
   </Row>
   <Row>
    <Cell><Data ss:Type="DateTime">2015-01-12T15:23:14.000</Data></Cell>
    <Cell><Data ss:Type="Number">-0.6</Data></Cell>
    <Cell><Data ss:Type="Number">-1.1000000000000001</Data></Cell>
    <Cell><Data ss:Type="Number">-1</Data></Cell>
    <Cell><Data ss:Type="Number">34.42</Data></Cell>
    <Cell ss:Index="9"><Data ss:Type="Number">15</Data></Cell>
   </Row>
   <Row>
    <Cell><Data ss:Type="DateTime">2015-01-12T15:23:15.000</Data></Cell>
    <Cell><Data ss:Type="Number">-0.5</Data></Cell>
    <Cell><Data ss:Type="Number">-1.1000000000000001</Data></Cell>
    <Cell><Data ss:Type="Number">-1</Data></Cell>
    <Cell><Data ss:Type="Number">34.43</Data></Cell>
    <Cell ss:Index="9"><Data ss:Type="Number">16</Data></Cell>
   </Row>
   <Row>
    <Cell><Data ss:Type="DateTime">2015-01-12T15:23:16.000</Data></Cell>
    <Cell><Data ss:Type="Number">-0.4</Data></Cell>
    <Cell><Data ss:Type="Number">-1.1000000000000001</Data></Cell>
    <Cell><Data ss:Type="Number">-1.1000000000000001</Data></Cell>
    <Cell><Data ss:Type="Number">34.43</Data></Cell>
    <Cell ss:Index="9"><Data ss:Type="Number">17</Data></Cell>
   </Row>
   <Row>
    <Cell><Data ss:Type="DateTime">2015-01-12T15:23:17.000</Data></Cell>
    <Cell><Data ss:Type="Number">-0.3</Data></Cell>
    <Cell><Data ss:Type="Number">-1.2</Data></Cell>
    <Cell><Data ss:Type="Number">-1.1000000000000001</Data></Cell>
    <Cell><Data ss:Type="Number">34.44</Data></Cell>
    <Cell ss:Index="9"><Data ss:Type="Number">18</Data></Cell>
   </Row>
   <Row>
    <Cell><Data ss:Type="DateTime">2015-01-12T15:23:18.000</Data></Cell>
    <Cell><Data ss:Type="Number">-0.2</Data></Cell>
    <Cell><Data ss:Type="Number">-1.2</Data></Cell>
    <Cell><Data ss:Type="Number">-1.1000000000000001</Data></Cell>
    <Cell><Data ss:Type="Number">34.44</Data></Cell>
    <Cell ss:Index="9"><Data ss:Type="Number">19</Data></Cell>
   </Row>
   <Row>
    <Cell><Data ss:Type="DateTime">2015-01-12T15:23:19.000</Data></Cell>
    <Cell><Data ss:Type="Number">-0.1</Data></Cell>
    <Cell><Data ss:Type="Number">-1.2</Data></Cell>
    <Cell><Data ss:Type="Number">-1.2</Data></Cell>
    <Cell><Data ss:Type="Number">34.450000000000003</Data></Cell>
    <Cell ss:Index="9"><Data ss:Type="Number">20</Data></Cell>
   </Row>
   <Row>
    <Cell><Data ss:Type="DateTime">2015-01-12T15:23:20.000</Data></Cell>
    <Cell><Data ss:Type="Number">0</Data></Cell>
    <Cell><Data ss:Type="Number">-1.2</Data></Cell>
    <Cell><Data ss:Type="Number">-1.2</Data></Cell>
    <Cell><Data ss:Type="Number">34.450000000000003</Data></Cell>
    <Cell ss:Index="9"><Data ss:Type="Number">21</Data></Cell>
   </Row>
   <Row>
    <Cell><Data ss:Type="DateTime">2015-01-12T15:23:21.000</Data></Cell>
    <Cell><Data ss:Type="Number">0.1</Data></Cell>
    <Cell><Data ss:Type="Number">-1.2</Data></Cell>
    <Cell><Data ss:Type="Number">-1.3</Data></Cell>
    <Cell><Data ss:Type="Number">34.46</Data></Cell>
    <Cell ss:Index="9"><Data ss:Type="Number">22</Data></Cell>
   </Row>
   <Row>
    <Cell><Data ss:Type="DateTime">2015-01-12T15:23:22.000</Data></Cell>
    <Cell><Data ss:Type="Number">0.2</Data></Cell>
    <Cell><Data ss:Type="Number">-1.2</Data></Cell>
    <Cell><Data ss:Type="Number">-1.3</Data></Cell>
    <Cell><Data ss:Type="Number">34.47</Data></Cell>
    <Cell ss:Index="9"><Data ss:Type="Number">23</Data></Cell>
   </Row>
   <Row>
    <Cell><Data ss:Type="DateTime">2015-01-12T15:23:23.000</Data></Cell>
    <Cell><Data ss:Type="Number">0.4</Data></Cell>
    <Cell><Data ss:Type="Number">-1.1000000000000001</Data></Cell>
    <Cell><Data ss:Type="Number">-1.3</Data></Cell>
    <Cell><Data ss:Type="Number">34.47</Data></Cell>
    <Cell ss:Index="9"><Data ss:Type="Number">24</Data></Cell>
   </Row>
   <Row>
    <Cell><Data ss:Type="DateTime">2015-01-12T15:23:24.000</Data></Cell>
    <Cell><Data ss:Type="Number">0.7</Data></Cell>
    <Cell><Data ss:Type="Number">-1.1000000000000001</Data></Cell>
    <Cell><Data ss:Type="Number">-1.3</Data></Cell>
    <Cell><Data ss:Type="Number">34.479999999999997</Data></Cell>
    <Cell ss:Index="9"><Data ss:Type="Number">25</Data></Cell>
   </Row>
   <Row>
    <Cell><Data ss:Type="DateTime">2015-01-12T15:23:25.000</Data></Cell>
    <Cell><Data ss:Type="Number">1</Data></Cell>
    <Cell><Data ss:Type="Number">-1</Data></Cell>
    <Cell><Data ss:Type="Number">-1.4</Data></Cell>
    <Cell><Data ss:Type="Number">34.479999999999997</Data></Cell>
    <Cell ss:Index="9"><Data ss:Type="Number">26</Data></Cell>
   </Row>
   <Row>
    <Cell><Data ss:Type="DateTime">2015-01-12T15:23:26.000</Data></Cell>
    <Cell><Data ss:Type="Number">1.5</Data></Cell>
    <Cell><Data ss:Type="Number">-0.9</Data></Cell>
    <Cell><Data ss:Type="Number">-1.5</Data></Cell>
    <Cell><Data ss:Type="Number">34.49</Data></Cell>
    <Cell ss:Index="9"><Data ss:Type="Number">27</Data></Cell>
   </Row>
   <Row>
    <Cell><Data ss:Type="DateTime">2015-01-12T15:23:27.000</Data></Cell>
    <Cell><Data ss:Type="Number">1.9</Data></Cell>
    <Cell><Data ss:Type="Number">-1.1000000000000001</Data></Cell>
    <Cell><Data ss:Type="Number">-1.5</Data></Cell>
    <Cell><Data ss:Type="Number">34.49</Data></Cell>
    <Cell ss:Index="9"><Data ss:Type="Number">28</Data></Cell>
   </Row>
   <Row>
    <Cell><Data ss:Type="DateTime">2015-01-12T15:23:28.000</Data></Cell>
    <Cell><Data ss:Type="Number">2.2999999999999998</Data></Cell>
    <Cell><Data ss:Type="Number">-1.2</Data></Cell>
    <Cell><Data ss:Type="Number">-1.5</Data></Cell>
    <Cell><Data ss:Type="Number">34.5</Data></Cell>
    <Cell ss:Index="9"><Data ss:Type="Number">29</Data></Cell>
   </Row>
   <Row>
    <Cell><Data ss:Type="DateTime">2015-01-12T15:23:29.000</Data></Cell>
    <Cell><Data ss:Type="Number">2.9</Data></Cell>
    <Cell><Data ss:Type="Number">-1.2</Data></Cell>
    <Cell><Data ss:Type="Number">-1.6</Data></Cell>
    <Cell><Data ss:Type="Number">34.5</Data></Cell>
    <Cell ss:Index="9"><Data ss:Type="Number">30</Data></Cell>
   </Row>
   <Row>
    <Cell><Data ss:Type="DateTime">2015-01-12T15:23:30.000</Data></Cell>
    <Cell><Data ss:Type="Number">3.5</Data></Cell>
    <Cell><Data ss:Type="Number">-1.3</Data></Cell>
    <Cell><Data ss:Type="Number">-1.6</Data></Cell>
    <Cell><Data ss:Type="Number">34.5</Data></Cell>
    <Cell ss:Index="9"><Data ss:Type="Number">31</Data></Cell>
   </Row>
   <Row>
    <Cell><Data ss:Type="DateTime">2015-01-12T15:23:31.000</Data></Cell>
    <Cell><Data ss:Type="Number">3.3</Data></Cell>
    <Cell><Data ss:Type="Number">-1.4</Data></Cell>
    <Cell><Data ss:Type="Number">-1.7</Data></Cell>
    <Cell><Data ss:Type="Number">34.51</Data></Cell>
    <Cell ss:Index="9"><Data ss:Type="Number">32</Data></Cell>
   </Row>
   <Row>
    <Cell><Data ss:Type="DateTime">2015-01-12T15:23:32.000</Data></Cell>
    <Cell><Data ss:Type="Number">2.8</Data></Cell>
    <Cell><Data ss:Type="Number">-1.4</Data></Cell>
    <Cell><Data ss:Type="Number">-2</Data></Cell>
    <Cell><Data ss:Type="Number">34.520000000000003</Data></Cell>
    <Cell ss:Index="9"><Data ss:Type="Number">33</Data></Cell>
   </Row>
   <Row>
    <Cell><Data ss:Type="DateTime">2015-01-12T15:23:33.000</Data></Cell>
    <Cell><Data ss:Type="Number">2.4</Data></Cell>
    <Cell><Data ss:Type="Number">-1.4</Data></Cell>
    <Cell><Data ss:Type="Number">-2.2999999999999998</Data></Cell>
    <Cell><Data ss:Type="Number">34.53</Data></Cell>
    <Cell ss:Index="9"><Data ss:Type="Number">34</Data></Cell>
   </Row>
   <Row>
    <Cell><Data ss:Type="DateTime">2015-01-12T15:23:34.000</Data></Cell>
    <Cell><Data ss:Type="Number">1.9</Data></Cell>
    <Cell><Data ss:Type="Number">-1.4</Data></Cell>
    <Cell><Data ss:Type="Number">-2.2999999999999998</Data></Cell>
    <Cell><Data ss:Type="Number">34.54</Data></Cell>
    <Cell ss:Index="9"><Data ss:Type="Number">35</Data></Cell>
   </Row>
   <Row>
    <Cell><Data ss:Type="DateTime">2015-01-12T15:23:35.000</Data></Cell>
    <Cell><Data ss:Type="Number">1.4</Data></Cell>
    <Cell><Data ss:Type="Number">-1.4</Data></Cell>
    <Cell><Data ss:Type="Number">-2.2999999999999998</Data></Cell>
    <Cell><Data ss:Type="Number">34.549999999999997</Data></Cell>
    <Cell ss:Index="9"><Data ss:Type="Number">36</Data></Cell>
   </Row>
   <Row>
    <Cell><Data ss:Type="DateTime">2015-01-12T15:23:36.000</Data></Cell>
    <Cell><Data ss:Type="Number">1</Data></Cell>
    <Cell><Data ss:Type="Number">-1.3</Data></Cell>
    <Cell><Data ss:Type="Number">-2.2999999999999998</Data></Cell>
    <Cell><Data ss:Type="Number">34.54</Data></Cell>
    <Cell ss:Index="9"><Data ss:Type="Number">37</Data></Cell>
   </Row>
   <Row>
    <Cell><Data ss:Type="DateTime">2015-01-12T15:23:37.000</Data></Cell>
    <Cell><Data ss:Type="Number">0.6</Data></Cell>
    <Cell><Data ss:Type="Number">-1.3</Data></Cell>
    <Cell><Data ss:Type="Number">-2.2999999999999998</Data></Cell>
    <Cell><Data ss:Type="Number">34.54</Data></Cell>
    <Cell ss:Index="9"><Data ss:Type="Number">38</Data></Cell>
   </Row>
   <Row>
    <Cell><Data ss:Type="DateTime">2015-01-12T15:23:38.000</Data></Cell>
    <Cell><Data ss:Type="Number">0.4</Data></Cell>
    <Cell><Data ss:Type="Number">-1.4</Data></Cell>
    <Cell><Data ss:Type="Number">-2.2999999999999998</Data></Cell>
    <Cell><Data ss:Type="Number">34.54</Data></Cell>
    <Cell ss:Index="9"><Data ss:Type="Number">39</Data></Cell>
   </Row>
   <Row>
    <Cell><Data ss:Type="DateTime">2015-01-12T15:23:39.000</Data></Cell>
    <Cell><Data ss:Type="Number">0.2</Data></Cell>
    <Cell><Data ss:Type="Number">-1.5</Data></Cell>
    <Cell><Data ss:Type="Number">-2.5</Data></Cell>
    <Cell><Data ss:Type="Number">34.53</Data></Cell>
    <Cell ss:Index="9"><Data ss:Type="Number">40</Data></Cell>
   </Row>
   <Row>
    <Cell><Data ss:Type="DateTime">2015-01-12T15:23:40.000</Data></Cell>
    <Cell><Data ss:Type="Number">0</Data></Cell>
    <Cell><Data ss:Type="Number">-1.5</Data></Cell>
    <Cell><Data ss:Type="Number">-2.5</Data></Cell>
    <Cell><Data ss:Type="Number">34.53</Data></Cell>
    <Cell ss:Index="9"><Data ss:Type="Number">41</Data></Cell>
   </Row>
   <Row>
    <Cell><Data ss:Type="DateTime">2015-01-12T15:23:41.000</Data></Cell>
    <Cell><Data ss:Type="Number">-0.1</Data></Cell>
    <Cell><Data ss:Type="Number">-1.5</Data></Cell>
    <Cell><Data ss:Type="Number">-2.6</Data></Cell>
    <Cell><Data ss:Type="Number">34.53</Data></Cell>
    <Cell ss:Index="9"><Data ss:Type="Number">42</Data></Cell>
   </Row>
   <Row>
    <Cell><Data ss:Type="DateTime">2015-01-12T15:23:42.000</Data></Cell>
    <Cell><Data ss:Type="Number">-0.3</Data></Cell>
    <Cell><Data ss:Type="Number">-1.5</Data></Cell>
    <Cell><Data ss:Type="Number">-2.6</Data></Cell>
    <Cell><Data ss:Type="Number">34.53</Data></Cell>
    <Cell ss:Index="9"><Data ss:Type="Number">43</Data></Cell>
   </Row>
   <Row>
    <Cell><Data ss:Type="DateTime">2015-01-12T15:23:43.000</Data></Cell>
    <Cell><Data ss:Type="Number">-0.3</Data></Cell>
    <Cell><Data ss:Type="Number">-1.6</Data></Cell>
    <Cell><Data ss:Type="Number">-2.6</Data></Cell>
    <Cell><Data ss:Type="Number">34.53</Data></Cell>
    <Cell ss:Index="9"><Data ss:Type="Number">44</Data></Cell>
   </Row>
   <Row>
    <Cell><Data ss:Type="DateTime">2015-01-12T15:23:44.000</Data></Cell>
    <Cell><Data ss:Type="Number">-0.4</Data></Cell>
    <Cell><Data ss:Type="Number">-1.6</Data></Cell>
    <Cell><Data ss:Type="Number">-2.2999999999999998</Data></Cell>
    <Cell><Data ss:Type="Number">34.54</Data></Cell>
    <Cell ss:Index="9"><Data ss:Type="Number">45</Data></Cell>
   </Row>
   <Row>
    <Cell><Data ss:Type="DateTime">2015-01-12T15:23:45.000</Data></Cell>
    <Cell><Data ss:Type="Number">-0.5</Data></Cell>
    <Cell><Data ss:Type="Number">-1.6</Data></Cell>
    <Cell><Data ss:Type="Number">-2.2999999999999998</Data></Cell>
    <Cell><Data ss:Type="Number">34.54</Data></Cell>
    <Cell ss:Index="9"><Data ss:Type="Number">46</Data></Cell>
   </Row>
   <Row>
    <Cell><Data ss:Type="DateTime">2015-01-12T15:23:46.000</Data></Cell>
    <Cell><Data ss:Type="Number">-0.5</Data></Cell>
    <Cell><Data ss:Type="Number">-1.5</Data></Cell>
    <Cell><Data ss:Type="Number">-2.2000000000000002</Data></Cell>
    <Cell><Data ss:Type="Number">34.549999999999997</Data></Cell>
    <Cell ss:Index="9"><Data ss:Type="Number">47</Data></Cell>
   </Row>
   <Row>
    <Cell><Data ss:Type="DateTime">2015-01-12T15:23:47.000</Data></Cell>
    <Cell><Data ss:Type="Number">-0.6</Data></Cell>
    <Cell><Data ss:Type="Number">-1.5</Data></Cell>
    <Cell><Data ss:Type="Number">-2.2000000000000002</Data></Cell>
    <Cell><Data ss:Type="Number">34.56</Data></Cell>
    <Cell ss:Index="9"><Data ss:Type="Number">48</Data></Cell>
   </Row>
   <Row>
    <Cell><Data ss:Type="DateTime">2015-01-12T15:23:48.000</Data></Cell>
    <Cell><Data ss:Type="Number">-0.6</Data></Cell>
    <Cell><Data ss:Type="Number">-1.4</Data></Cell>
    <Cell><Data ss:Type="Number">-2.2999999999999998</Data></Cell>
    <Cell><Data ss:Type="Number">34.57</Data></Cell>
    <Cell ss:Index="9"><Data ss:Type="Number">49</Data></Cell>
   </Row>
   <Row>
    <Cell><Data ss:Type="DateTime">2015-01-12T15:23:49.000</Data></Cell>
    <Cell><Data ss:Type="Number">-0.7</Data></Cell>
    <Cell><Data ss:Type="Number">-1.4</Data></Cell>
    <Cell><Data ss:Type="Number">-2.2999999999999998</Data></Cell>
    <Cell><Data ss:Type="Number">34.58</Data></Cell>
    <Cell ss:Index="9"><Data ss:Type="Number">50</Data></Cell>
   </Row>
   <Row>
    <Cell><Data ss:Type="DateTime">2015-01-12T15:23:50.000</Data></Cell>
    <Cell><Data ss:Type="Number">-0.8</Data></Cell>
    <Cell><Data ss:Type="Number">-1.4</Data></Cell>
    <Cell><Data ss:Type="Number">-2.2999999999999998</Data></Cell>
    <Cell><Data ss:Type="Number">34.590000000000003</Data></Cell>
    <Cell ss:Index="9"><Data ss:Type="Number">51</Data></Cell>
   </Row>
   <Row>
    <Cell><Data ss:Type="DateTime">2015-01-12T15:23:51.000</Data></Cell>
    <Cell><Data ss:Type="Number">-0.9</Data></Cell>
    <Cell><Data ss:Type="Number">-1.2</Data></Cell>
    <Cell><Data ss:Type="Number">-2.2999999999999998</Data></Cell>
    <Cell><Data ss:Type="Number">34.6</Data></Cell>
    <Cell ss:Index="9"><Data ss:Type="Number">52</Data></Cell>
   </Row>
   <Row>
    <Cell><Data ss:Type="DateTime">2015-01-12T15:23:52.000</Data></Cell>
    <Cell><Data ss:Type="Number">-0.9</Data></Cell>
    <Cell><Data ss:Type="Number">-1.2</Data></Cell>
    <Cell><Data ss:Type="Number">-2.2999999999999998</Data></Cell>
    <Cell><Data ss:Type="Number">34.61</Data></Cell>
    <Cell ss:Index="9"><Data ss:Type="Number">53</Data></Cell>
   </Row>
   <Row>
    <Cell><Data ss:Type="DateTime">2015-01-12T15:23:53.000</Data></Cell>
    <Cell><Data ss:Type="Number">-1</Data></Cell>
    <Cell><Data ss:Type="Number">-1.2</Data></Cell>
    <Cell><Data ss:Type="Number">-2.4</Data></Cell>
    <Cell><Data ss:Type="Number">34.61</Data></Cell>
    <Cell ss:Index="9"><Data ss:Type="Number">54</Data></Cell>
   </Row>
   <Row>
    <Cell><Data ss:Type="DateTime">2015-01-12T15:23:54.000</Data></Cell>
    <Cell><Data ss:Type="Number">-1</Data></Cell>
    <Cell><Data ss:Type="Number">-1.2</Data></Cell>
    <Cell><Data ss:Type="Number">-2.4</Data></Cell>
    <Cell><Data ss:Type="Number">34.619999999999997</Data></Cell>
    <Cell ss:Index="9"><Data ss:Type="Number">55</Data></Cell>
   </Row>
   <Row>
    <Cell><Data ss:Type="DateTime">2015-01-12T15:23:55.000</Data></Cell>
    <Cell><Data ss:Type="Number">-1.1000000000000001</Data></Cell>
    <Cell><Data ss:Type="Number">-1.2</Data></Cell>
    <Cell><Data ss:Type="Number">-2.4</Data></Cell>
    <Cell><Data ss:Type="Number">34.630000000000003</Data></Cell>
    <Cell ss:Index="9"><Data ss:Type="Number">56</Data></Cell>
   </Row>
   <Row>
    <Cell><Data ss:Type="DateTime">2015-01-12T15:23:56.000</Data></Cell>
    <Cell><Data ss:Type="Number">-1.1000000000000001</Data></Cell>
    <Cell><Data ss:Type="Number">-1.2</Data></Cell>
    <Cell><Data ss:Type="Number">-2.4</Data></Cell>
    <Cell><Data ss:Type="Number">34.630000000000003</Data></Cell>
    <Cell ss:Index="9"><Data ss:Type="Number">57</Data></Cell>
   </Row>
   <Row>
    <Cell><Data ss:Type="DateTime">2015-01-12T15:23:57.000</Data></Cell>
    <Cell><Data ss:Type="Number">-1.1000000000000001</Data></Cell>
    <Cell><Data ss:Type="Number">-1.3</Data></Cell>
    <Cell><Data ss:Type="Number">-2.4</Data></Cell>
    <Cell><Data ss:Type="Number">34.630000000000003</Data></Cell>
    <Cell ss:Index="9"><Data ss:Type="Number">58</Data></Cell>
   </Row>
   <Row>
    <Cell><Data ss:Type="DateTime">2015-01-12T15:23:58.000</Data></Cell>
    <Cell><Data ss:Type="Number">-1.2</Data></Cell>
    <Cell><Data ss:Type="Number">-1.3</Data></Cell>
    <Cell><Data ss:Type="Number">-2.4</Data></Cell>
    <Cell><Data ss:Type="Number">34.64</Data></Cell>
    <Cell ss:Index="9"><Data ss:Type="Number">59</Data></Cell>
   </Row>
   <Row>
    <Cell><Data ss:Type="DateTime">2015-01-12T15:23:59.000</Data></Cell>
    <Cell><Data ss:Type="Number">-1.2</Data></Cell>
    <Cell><Data ss:Type="Number">-1.3</Data></Cell>
    <Cell><Data ss:Type="Number">-2.5</Data></Cell>
    <Cell><Data ss:Type="Number">34.64</Data></Cell>
    <Cell ss:Index="9"><Data ss:Type="Number">60</Data></Cell>
   </Row>
   <Row>
    <Cell><Data ss:Type="DateTime">2015-01-12T15:24:00.000</Data></Cell>
    <Cell><Data ss:Type="Number">-1.2</Data></Cell>
    <Cell><Data ss:Type="Number">-1.3</Data></Cell>
    <Cell><Data ss:Type="Number">-2.5</Data></Cell>
    <Cell><Data ss:Type="Number">34.65</Data></Cell>
    <Cell ss:Index="9"><Data ss:Type="Number">61</Data></Cell>
   </Row>
   <Row>
    <Cell><Data ss:Type="DateTime">2015-01-12T15:24:01.000</Data></Cell>
    <Cell><Data ss:Type="Number">-1.2</Data></Cell>
    <Cell><Data ss:Type="Number">-1.3</Data></Cell>
    <Cell><Data ss:Type="Number">-2.6</Data></Cell>
    <Cell><Data ss:Type="Number">34.65</Data></Cell>
    <Cell ss:Index="9"><Data ss:Type="Number">62</Data></Cell>
   </Row>
   <Row>
    <Cell><Data ss:Type="DateTime">2015-01-12T15:24:02.000</Data></Cell>
    <Cell><Data ss:Type="Number">-1.2</Data></Cell>
    <Cell><Data ss:Type="Number">-1.3</Data></Cell>
    <Cell><Data ss:Type="Number">-2.6</Data></Cell>
    <Cell><Data ss:Type="Number">34.659999999999997</Data></Cell>
    <Cell ss:Index="9"><Data ss:Type="Number">63</Data></Cell>
   </Row>
   <Row>
    <Cell><Data ss:Type="DateTime">2015-01-12T15:24:03.000</Data></Cell>
    <Cell><Data ss:Type="Number">-1.3</Data></Cell>
    <Cell><Data ss:Type="Number">-1.3</Data></Cell>
    <Cell><Data ss:Type="Number">-2.6</Data></Cell>
    <Cell><Data ss:Type="Number">34.659999999999997</Data></Cell>
    <Cell ss:Index="9"><Data ss:Type="Number">64</Data></Cell>
   </Row>
   <Row>
    <Cell><Data ss:Type="DateTime">2015-01-12T15:24:04.000</Data></Cell>
    <Cell><Data ss:Type="Number">-1.3</Data></Cell>
    <Cell><Data ss:Type="Number">-1.4</Data></Cell>
    <Cell><Data ss:Type="Number">-2.6</Data></Cell>
    <Cell><Data ss:Type="Number">34.659999999999997</Data></Cell>
    <Cell ss:Index="9"><Data ss:Type="Number">65</Data></Cell>
   </Row>
   <Row>
    <Cell><Data ss:Type="DateTime">2015-01-12T15:24:05.000</Data></Cell>
    <Cell><Data ss:Type="Number">-1.3</Data></Cell>
    <Cell><Data ss:Type="Number">-1.5</Data></Cell>
    <Cell><Data ss:Type="Number">-2.6</Data></Cell>
    <Cell><Data ss:Type="Number">34.67</Data></Cell>
    <Cell ss:Index="9"><Data ss:Type="Number">66</Data></Cell>
   </Row>
   <Row>
    <Cell><Data ss:Type="DateTime">2015-01-12T15:24:06.000</Data></Cell>
    <Cell><Data ss:Type="Number">-1.3</Data></Cell>
    <Cell><Data ss:Type="Number">-1.6</Data></Cell>
    <Cell><Data ss:Type="Number">-2.6</Data></Cell>
    <Cell><Data ss:Type="Number">34.67</Data></Cell>
    <Cell ss:Index="9"><Data ss:Type="Number">67</Data></Cell>
   </Row>
   <Row>
    <Cell><Data ss:Type="DateTime">2015-01-12T15:24:07.000</Data></Cell>
    <Cell><Data ss:Type="Number">-1.3</Data></Cell>
    <Cell><Data ss:Type="Number">-1.6</Data></Cell>
    <Cell><Data ss:Type="Number">-2.6</Data></Cell>
    <Cell><Data ss:Type="Number">34.68</Data></Cell>
    <Cell ss:Index="9"><Data ss:Type="Number">68</Data></Cell>
   </Row>
   <Row>
    <Cell><Data ss:Type="DateTime">2015-01-12T15:24:08.000</Data></Cell>
    <Cell><Data ss:Type="Number">-1.3</Data></Cell>
    <Cell><Data ss:Type="Number">-1.7</Data></Cell>
    <Cell><Data ss:Type="Number">-2.7</Data></Cell>
    <Cell><Data ss:Type="Number">34.68</Data></Cell>
    <Cell ss:Index="9"><Data ss:Type="Number">69</Data></Cell>
   </Row>
   <Row>
    <Cell><Data ss:Type="DateTime">2015-01-12T15:24:09.000</Data></Cell>
    <Cell><Data ss:Type="Number">-1.3</Data></Cell>
    <Cell><Data ss:Type="Number">-1.7</Data></Cell>
    <Cell><Data ss:Type="Number">-2.7</Data></Cell>
    <Cell><Data ss:Type="Number">34.68</Data></Cell>
    <Cell ss:Index="9"><Data ss:Type="Number">70</Data></Cell>
   </Row>
   <Row>
    <Cell><Data ss:Type="DateTime">2015-01-12T15:24:10.000</Data></Cell>
    <Cell><Data ss:Type="Number">-1.3</Data></Cell>
    <Cell><Data ss:Type="Number">-1.7</Data></Cell>
    <Cell><Data ss:Type="Number">-2.7</Data></Cell>
    <Cell><Data ss:Type="Number">34.69</Data></Cell>
    <Cell ss:Index="9"><Data ss:Type="Number">71</Data></Cell>
   </Row>
   <Row>
    <Cell><Data ss:Type="DateTime">2015-01-12T15:24:11.000</Data></Cell>
    <Cell><Data ss:Type="Number">-1.4</Data></Cell>
    <Cell><Data ss:Type="Number">-1.7</Data></Cell>
    <Cell><Data ss:Type="Number">-2.7</Data></Cell>
    <Cell><Data ss:Type="Number">34.700000000000003</Data></Cell>
    <Cell ss:Index="9"><Data ss:Type="Number">72</Data></Cell>
   </Row>
   <Row>
    <Cell><Data ss:Type="DateTime">2015-01-12T15:24:12.000</Data></Cell>
    <Cell><Data ss:Type="Number">-1.4</Data></Cell>
    <Cell><Data ss:Type="Number">-1.7</Data></Cell>
    <Cell><Data ss:Type="Number">-2.7</Data></Cell>
    <Cell><Data ss:Type="Number">34.700000000000003</Data></Cell>
    <Cell ss:Index="9"><Data ss:Type="Number">73</Data></Cell>
   </Row>
   <Row>
    <Cell><Data ss:Type="DateTime">2015-01-12T15:24:13.000</Data></Cell>
    <Cell><Data ss:Type="Number">-1.4</Data></Cell>
    <Cell><Data ss:Type="Number">-1.7</Data></Cell>
    <Cell><Data ss:Type="Number">-2.7</Data></Cell>
    <Cell><Data ss:Type="Number">34.71</Data></Cell>
    <Cell ss:Index="9"><Data ss:Type="Number">74</Data></Cell>
   </Row>
   <Row>
    <Cell><Data ss:Type="DateTime">2015-01-12T15:24:14.000</Data></Cell>
    <Cell><Data ss:Type="Number">-1.4</Data></Cell>
    <Cell><Data ss:Type="Number">-1.7</Data></Cell>
    <Cell><Data ss:Type="Number">-2.7</Data></Cell>
    <Cell><Data ss:Type="Number">34.72</Data></Cell>
    <Cell ss:Index="9"><Data ss:Type="Number">75</Data></Cell>
   </Row>
   <Row>
    <Cell><Data ss:Type="DateTime">2015-01-12T15:24:15.000</Data></Cell>
    <Cell><Data ss:Type="Number">-1.4</Data></Cell>
    <Cell><Data ss:Type="Number">-1.7</Data></Cell>
    <Cell><Data ss:Type="Number">-2.7</Data></Cell>
    <Cell><Data ss:Type="Number">34.72</Data></Cell>
    <Cell ss:Index="9"><Data ss:Type="Number">76</Data></Cell>
   </Row>
   <Row>
    <Cell><Data ss:Type="DateTime">2015-01-12T15:24:16.000</Data></Cell>
    <Cell><Data ss:Type="Number">-1.5</Data></Cell>
    <Cell><Data ss:Type="Number">-1.7</Data></Cell>
    <Cell><Data ss:Type="Number">-2.7</Data></Cell>
    <Cell><Data ss:Type="Number">34.729999999999997</Data></Cell>
    <Cell ss:Index="9"><Data ss:Type="Number">77</Data></Cell>
   </Row>
   <Row>
    <Cell><Data ss:Type="DateTime">2015-01-12T15:24:17.000</Data></Cell>
    <Cell><Data ss:Type="Number">-1.5</Data></Cell>
    <Cell><Data ss:Type="Number">-1.8</Data></Cell>
    <Cell><Data ss:Type="Number">-2.7</Data></Cell>
    <Cell><Data ss:Type="Number">34.74</Data></Cell>
    <Cell ss:Index="9"><Data ss:Type="Number">78</Data></Cell>
   </Row>
   <Row>
    <Cell><Data ss:Type="DateTime">2015-01-12T15:24:18.000</Data></Cell>
    <Cell><Data ss:Type="Number">-1.5</Data></Cell>
    <Cell><Data ss:Type="Number">-1.8</Data></Cell>
    <Cell><Data ss:Type="Number">-2.7</Data></Cell>
    <Cell><Data ss:Type="Number">34.74</Data></Cell>
    <Cell ss:Index="9"><Data ss:Type="Number">79</Data></Cell>
   </Row>
   <Row>
    <Cell><Data ss:Type="DateTime">2015-01-12T15:24:19.000</Data></Cell>
    <Cell><Data ss:Type="Number">-1.5</Data></Cell>
    <Cell><Data ss:Type="Number">-1.8</Data></Cell>
    <Cell><Data ss:Type="Number">-2.7</Data></Cell>
    <Cell><Data ss:Type="Number">34.75</Data></Cell>
    <Cell ss:Index="9"><Data ss:Type="Number">80</Data></Cell>
   </Row>
   <Row>
    <Cell><Data ss:Type="DateTime">2015-01-12T15:24:20.000</Data></Cell>
    <Cell><Data ss:Type="Number">-1.5</Data></Cell>
    <Cell><Data ss:Type="Number">-1.8</Data></Cell>
    <Cell><Data ss:Type="Number">2.5</Data></Cell>
    <Cell><Data ss:Type="Number">34.76</Data></Cell>
    <Cell ss:Index="9"><Data ss:Type="Number">81</Data></Cell>
   </Row>
   <Row>
    <Cell><Data ss:Type="DateTime">2015-01-12T15:24:21.000</Data></Cell>
    <Cell><Data ss:Type="Number">-1.5</Data></Cell>
    <Cell><Data ss:Type="Number">-1.8</Data></Cell>
    <Cell><Data ss:Type="Number">15.2</Data></Cell>
    <Cell><Data ss:Type="Number">34.76</Data></Cell>
    <Cell ss:Index="9"><Data ss:Type="Number">82</Data></Cell>
   </Row>
   <Row>
    <Cell><Data ss:Type="DateTime">2015-01-12T15:24:22.000</Data></Cell>
    <Cell><Data ss:Type="Number">-1.6</Data></Cell>
    <Cell><Data ss:Type="Number">-1.8</Data></Cell>
    <Cell><Data ss:Type="Number">20.6</Data></Cell>
    <Cell><Data ss:Type="Number">34.770000000000003</Data></Cell>
    <Cell ss:Index="9"><Data ss:Type="Number">83</Data></Cell>
   </Row>
   <Row>
    <Cell><Data ss:Type="DateTime">2015-01-12T15:24:23.000</Data></Cell>
    <Cell><Data ss:Type="Number">-1.6</Data></Cell>
    <Cell><Data ss:Type="Number">-1.8</Data></Cell>
    <Cell><Data ss:Type="Number">20.6</Data></Cell>
    <Cell><Data ss:Type="Number">34.770000000000003</Data></Cell>
    <Cell ss:Index="9"><Data ss:Type="Number">84</Data></Cell>
   </Row>
   <Row>
    <Cell><Data ss:Type="DateTime">2015-01-12T15:24:24.000</Data></Cell>
    <Cell><Data ss:Type="Number">-1.6</Data></Cell>
    <Cell><Data ss:Type="Number">-1.6</Data></Cell>
    <Cell><Data ss:Type="Number">20.8</Data></Cell>
    <Cell><Data ss:Type="Number">34.78</Data></Cell>
    <Cell ss:Index="9"><Data ss:Type="Number">85</Data></Cell>
   </Row>
   <Row>
    <Cell><Data ss:Type="DateTime">2015-01-12T15:24:25.000</Data></Cell>
    <Cell><Data ss:Type="Number">-1.6</Data></Cell>
    <Cell><Data ss:Type="Number">-1.6</Data></Cell>
    <Cell><Data ss:Type="Number">31.6</Data></Cell>
    <Cell><Data ss:Type="Number">34.79</Data></Cell>
    <Cell ss:Index="9"><Data ss:Type="Number">86</Data></Cell>
   </Row>
   <Row>
    <Cell><Data ss:Type="DateTime">2015-01-12T15:24:26.000</Data></Cell>
    <Cell><Data ss:Type="Number">-1.5</Data></Cell>
    <Cell><Data ss:Type="Number">-1.5</Data></Cell>
    <Cell><Data ss:Type="Number">51</Data></Cell>
    <Cell><Data ss:Type="Number">34.79</Data></Cell>
    <Cell ss:Index="9"><Data ss:Type="Number">87</Data></Cell>
   </Row>
   <Row>
    <Cell><Data ss:Type="DateTime">2015-01-12T15:24:27.000</Data></Cell>
    <Cell><Data ss:Type="Number">-1.5</Data></Cell>
    <Cell><Data ss:Type="Number">-1.4</Data></Cell>
    <Cell><Data ss:Type="Number">50.5</Data></Cell>
    <Cell><Data ss:Type="Number">34.799999999999997</Data></Cell>
    <Cell ss:Index="9"><Data ss:Type="Number">88</Data></Cell>
   </Row>
   <Row>
    <Cell><Data ss:Type="DateTime">2015-01-12T15:24:28.000</Data></Cell>
    <Cell><Data ss:Type="Number">-1.4</Data></Cell>
    <Cell><Data ss:Type="Number">-1.4</Data></Cell>
    <Cell><Data ss:Type="Number">50.5</Data></Cell>
    <Cell><Data ss:Type="Number">34.81</Data></Cell>
    <Cell ss:Index="9"><Data ss:Type="Number">89</Data></Cell>
   </Row>
   <Row>
    <Cell><Data ss:Type="DateTime">2015-01-12T15:24:29.000</Data></Cell>
    <Cell><Data ss:Type="Number">-1.4</Data></Cell>
    <Cell><Data ss:Type="Number">-1.5</Data></Cell>
    <Cell><Data ss:Type="Number">48.6</Data></Cell>
    <Cell><Data ss:Type="Number">34.81</Data></Cell>
    <Cell ss:Index="9"><Data ss:Type="Number">90</Data></Cell>
   </Row>
   <Row>
    <Cell><Data ss:Type="DateTime">2015-01-12T15:24:30.000</Data></Cell>
    <Cell><Data ss:Type="Number">-1.4</Data></Cell>
    <Cell><Data ss:Type="Number">-1.6</Data></Cell>
    <Cell><Data ss:Type="Number">47.8</Data></Cell>
    <Cell><Data ss:Type="Number">34.82</Data></Cell>
    <Cell ss:Index="9"><Data ss:Type="Number">91</Data></Cell>
   </Row>
   <Row>
    <Cell><Data ss:Type="DateTime">2015-01-12T15:24:31.000</Data></Cell>
    <Cell><Data ss:Type="Number">-1.4</Data></Cell>
    <Cell><Data ss:Type="Number">-1.6</Data></Cell>
    <Cell><Data ss:Type="Number">47.8</Data></Cell>
    <Cell><Data ss:Type="Number">34.82</Data></Cell>
    <Cell ss:Index="9"><Data ss:Type="Number">92</Data></Cell>
   </Row>
   <Row>
    <Cell><Data ss:Type="DateTime">2015-01-12T15:24:32.000</Data></Cell>
    <Cell><Data ss:Type="Number">-1.3</Data></Cell>
    <Cell><Data ss:Type="Number">-1.6</Data></Cell>
    <Cell><Data ss:Type="Number">47.8</Data></Cell>
    <Cell><Data ss:Type="Number">34.83</Data></Cell>
    <Cell ss:Index="9"><Data ss:Type="Number">93</Data></Cell>
   </Row>
   <Row>
    <Cell><Data ss:Type="DateTime">2015-01-12T15:24:33.000</Data></Cell>
    <Cell><Data ss:Type="Number">-1.2</Data></Cell>
    <Cell><Data ss:Type="Number">-1.6</Data></Cell>
    <Cell><Data ss:Type="Number">47.8</Data></Cell>
    <Cell><Data ss:Type="Number">34.83</Data></Cell>
    <Cell ss:Index="9"><Data ss:Type="Number">94</Data></Cell>
   </Row>
   <Row>
    <Cell><Data ss:Type="DateTime">2015-01-12T15:24:34.000</Data></Cell>
    <Cell><Data ss:Type="Number">-1.2</Data></Cell>
    <Cell><Data ss:Type="Number">-1.7</Data></Cell>
    <Cell><Data ss:Type="Number">48.2</Data></Cell>
    <Cell><Data ss:Type="Number">34.840000000000003</Data></Cell>
    <Cell ss:Index="9"><Data ss:Type="Number">95</Data></Cell>
   </Row>
   <Row>
    <Cell><Data ss:Type="DateTime">2015-01-12T15:24:35.000</Data></Cell>
    <Cell><Data ss:Type="Number">-1.2</Data></Cell>
    <Cell><Data ss:Type="Number">-1.6</Data></Cell>
    <Cell><Data ss:Type="Number">48.2</Data></Cell>
    <Cell><Data ss:Type="Number">34.85</Data></Cell>
    <Cell ss:Index="9"><Data ss:Type="Number">96</Data></Cell>
   </Row>
   <Row>
    <Cell><Data ss:Type="DateTime">2015-01-12T15:24:36.000</Data></Cell>
    <Cell><Data ss:Type="Number">-1.2</Data></Cell>
    <Cell><Data ss:Type="Number">-1.6</Data></Cell>
    <Cell><Data ss:Type="Number">47.6</Data></Cell>
    <Cell><Data ss:Type="Number">34.85</Data></Cell>
    <Cell ss:Index="9"><Data ss:Type="Number">97</Data></Cell>
   </Row>
   <Row>
    <Cell><Data ss:Type="DateTime">2015-01-12T15:24:37.000</Data></Cell>
    <Cell><Data ss:Type="Number">-1.2</Data></Cell>
    <Cell><Data ss:Type="Number">-1.6</Data></Cell>
    <Cell><Data ss:Type="Number">47.6</Data></Cell>
    <Cell><Data ss:Type="Number">34.85</Data></Cell>
    <Cell ss:Index="9"><Data ss:Type="Number">98</Data></Cell>
   </Row>
   <Row>
    <Cell><Data ss:Type="DateTime">2015-01-12T15:24:38.000</Data></Cell>
    <Cell><Data ss:Type="Number">-1.2</Data></Cell>
    <Cell><Data ss:Type="Number">-1.6</Data></Cell>
    <Cell><Data ss:Type="Number">47.6</Data></Cell>
    <Cell><Data ss:Type="Number">34.86</Data></Cell>
    <Cell ss:Index="9"><Data ss:Type="Number">99</Data></Cell>
   </Row>
   <Row>
    <Cell><Data ss:Type="DateTime">2015-01-12T15:24:39.000</Data></Cell>
    <Cell><Data ss:Type="Number">-1.2</Data></Cell>
    <Cell><Data ss:Type="Number">-1.5</Data></Cell>
    <Cell><Data ss:Type="Number">47.2</Data></Cell>
    <Cell><Data ss:Type="Number">34.86</Data></Cell>
    <Cell ss:Index="9"><Data ss:Type="Number">100</Data></Cell>
   </Row>
   <Row>
    <Cell><Data ss:Type="DateTime">2015-01-12T15:24:40.000</Data></Cell>
    <Cell><Data ss:Type="Number">-1.2</Data></Cell>
    <Cell><Data ss:Type="Number">-1.4</Data></Cell>
    <Cell><Data ss:Type="Number">46.9</Data></Cell>
    <Cell><Data ss:Type="Number">34.869999999999997</Data></Cell>
    <Cell ss:Index="9"><Data ss:Type="Number">101</Data></Cell>
   </Row>
   <Row>
    <Cell><Data ss:Type="DateTime">2015-01-12T15:24:41.000</Data></Cell>
    <Cell><Data ss:Type="Number">-1.3</Data></Cell>
    <Cell><Data ss:Type="Number">-1.3</Data></Cell>
    <Cell><Data ss:Type="Number">47</Data></Cell>
    <Cell><Data ss:Type="Number">34.869999999999997</Data></Cell>
    <Cell ss:Index="9"><Data ss:Type="Number">102</Data></Cell>
   </Row>
   <Row>
    <Cell><Data ss:Type="DateTime">2015-01-12T15:24:42.000</Data></Cell>
    <Cell><Data ss:Type="Number">-1.4</Data></Cell>
    <Cell><Data ss:Type="Number">-1.2</Data></Cell>
    <Cell><Data ss:Type="Number">46.2</Data></Cell>
    <Cell><Data ss:Type="Number">34.880000000000003</Data></Cell>
    <Cell ss:Index="9"><Data ss:Type="Number">103</Data></Cell>
   </Row>
   <Row>
    <Cell><Data ss:Type="DateTime">2015-01-12T15:24:43.000</Data></Cell>
    <Cell><Data ss:Type="Number">-1.4</Data></Cell>
    <Cell><Data ss:Type="Number">-1.2</Data></Cell>
    <Cell><Data ss:Type="Number">46.2</Data></Cell>
    <Cell><Data ss:Type="Number">34.880000000000003</Data></Cell>
    <Cell ss:Index="9"><Data ss:Type="Number">104</Data></Cell>
   </Row>
   <Row>
    <Cell><Data ss:Type="DateTime">2015-01-12T15:24:44.000</Data></Cell>
    <Cell><Data ss:Type="Number">-1.4</Data></Cell>
    <Cell><Data ss:Type="Number">-1.1000000000000001</Data></Cell>
    <Cell><Data ss:Type="Number">46.3</Data></Cell>
    <Cell><Data ss:Type="Number">34.880000000000003</Data></Cell>
    <Cell ss:Index="9"><Data ss:Type="Number">105</Data></Cell>
   </Row>
   <Row>
    <Cell><Data ss:Type="DateTime">2015-01-12T15:24:45.000</Data></Cell>
    <Cell><Data ss:Type="Number">-1.5</Data></Cell>
    <Cell><Data ss:Type="Number">-1.1000000000000001</Data></Cell>
    <Cell><Data ss:Type="Number">46.3</Data></Cell>
    <Cell><Data ss:Type="Number">34.89</Data></Cell>
    <Cell ss:Index="9"><Data ss:Type="Number">106</Data></Cell>
   </Row>
   <Row>
    <Cell><Data ss:Type="DateTime">2015-01-12T15:24:46.000</Data></Cell>
    <Cell><Data ss:Type="Number">-1.5</Data></Cell>
    <Cell><Data ss:Type="Number">-1.1000000000000001</Data></Cell>
    <Cell><Data ss:Type="Number">46.3</Data></Cell>
    <Cell><Data ss:Type="Number">34.89</Data></Cell>
    <Cell ss:Index="9"><Data ss:Type="Number">107</Data></Cell>
   </Row>
   <Row>
    <Cell><Data ss:Type="DateTime">2015-01-12T15:24:47.000</Data></Cell>
    <Cell><Data ss:Type="Number">-1.5</Data></Cell>
    <Cell><Data ss:Type="Number">-1.2</Data></Cell>
    <Cell><Data ss:Type="Number">47</Data></Cell>
    <Cell><Data ss:Type="Number">34.89</Data></Cell>
    <Cell ss:Index="9"><Data ss:Type="Number">108</Data></Cell>
   </Row>
   <Row>
    <Cell><Data ss:Type="DateTime">2015-01-12T15:24:48.000</Data></Cell>
    <Cell><Data ss:Type="Number">-1.5</Data></Cell>
    <Cell><Data ss:Type="Number">-1.2</Data></Cell>
    <Cell><Data ss:Type="Number">47.4</Data></Cell>
    <Cell><Data ss:Type="Number">34.9</Data></Cell>
    <Cell ss:Index="9"><Data ss:Type="Number">109</Data></Cell>
   </Row>
   <Row>
    <Cell><Data ss:Type="DateTime">2015-01-12T15:24:49.000</Data></Cell>
    <Cell><Data ss:Type="Number">-1.5</Data></Cell>
    <Cell><Data ss:Type="Number">-1.3</Data></Cell>
    <Cell><Data ss:Type="Number">47.4</Data></Cell>
    <Cell><Data ss:Type="Number">34.9</Data></Cell>
    <Cell ss:Index="9"><Data ss:Type="Number">110</Data></Cell>
   </Row>
   <Row>
    <Cell><Data ss:Type="DateTime">2015-01-12T15:24:50.000</Data></Cell>
    <Cell><Data ss:Type="Number">-1.5</Data></Cell>
    <Cell><Data ss:Type="Number">-1.3</Data></Cell>
    <Cell><Data ss:Type="Number">47.4</Data></Cell>
    <Cell><Data ss:Type="Number">34.89</Data></Cell>
    <Cell ss:Index="9"><Data ss:Type="Number">111</Data></Cell>
   </Row>
   <Row>
    <Cell><Data ss:Type="DateTime">2015-01-12T15:24:51.000</Data></Cell>
    <Cell><Data ss:Type="Number">-1.5</Data></Cell>
    <Cell><Data ss:Type="Number">-1.3</Data></Cell>
    <Cell><Data ss:Type="Number">48.1</Data></Cell>
    <Cell><Data ss:Type="Number">34.89</Data></Cell>
    <Cell ss:Index="9"><Data ss:Type="Number">112</Data></Cell>
   </Row>
   <Row>
    <Cell><Data ss:Type="DateTime">2015-01-12T15:24:52.000</Data></Cell>
    <Cell><Data ss:Type="Number">-1.6</Data></Cell>
    <Cell><Data ss:Type="Number">-1.3</Data></Cell>
    <Cell><Data ss:Type="Number">46.7</Data></Cell>
    <Cell><Data ss:Type="Number">34.89</Data></Cell>
    <Cell ss:Index="9"><Data ss:Type="Number">113</Data></Cell>
   </Row>
   <Row>
    <Cell><Data ss:Type="DateTime">2015-01-12T15:24:53.000</Data></Cell>
    <Cell><Data ss:Type="Number">-1.6</Data></Cell>
    <Cell><Data ss:Type="Number">-1.3</Data></Cell>
    <Cell><Data ss:Type="Number">46.4</Data></Cell>
    <Cell><Data ss:Type="Number">34.9</Data></Cell>
    <Cell ss:Index="9"><Data ss:Type="Number">114</Data></Cell>
   </Row>
   <Row>
    <Cell><Data ss:Type="DateTime">2015-01-12T15:24:54.000</Data></Cell>
    <Cell><Data ss:Type="Number">-1.6</Data></Cell>
    <Cell><Data ss:Type="Number">-1.3</Data></Cell>
    <Cell><Data ss:Type="Number">46.4</Data></Cell>
    <Cell><Data ss:Type="Number">34.9</Data></Cell>
    <Cell ss:Index="9"><Data ss:Type="Number">115</Data></Cell>
   </Row>
   <Row>
    <Cell><Data ss:Type="DateTime">2015-01-12T15:24:55.000</Data></Cell>
    <Cell><Data ss:Type="Number">-1.6</Data></Cell>
    <Cell><Data ss:Type="Number">-1.3</Data></Cell>
    <Cell><Data ss:Type="Number">46.4</Data></Cell>
    <Cell><Data ss:Type="Number">34.9</Data></Cell>
    <Cell ss:Index="9"><Data ss:Type="Number">116</Data></Cell>
   </Row>
   <Row>
    <Cell><Data ss:Type="DateTime">2015-01-12T15:24:56.000</Data></Cell>
    <Cell><Data ss:Type="Number">-1.6</Data></Cell>
    <Cell><Data ss:Type="Number">-1.4</Data></Cell>
    <Cell><Data ss:Type="Number">46.4</Data></Cell>
    <Cell><Data ss:Type="Number">34.909999999999997</Data></Cell>
    <Cell ss:Index="9"><Data ss:Type="Number">117</Data></Cell>
   </Row>
   <Row>
    <Cell><Data ss:Type="DateTime">2015-01-12T15:24:57.000</Data></Cell>
    <Cell><Data ss:Type="Number">-1.6</Data></Cell>
    <Cell><Data ss:Type="Number">-1.3</Data></Cell>
    <Cell><Data ss:Type="Number">47.2</Data></Cell>
    <Cell><Data ss:Type="Number">34.909999999999997</Data></Cell>
    <Cell ss:Index="9"><Data ss:Type="Number">118</Data></Cell>
   </Row>
   <Row>
    <Cell><Data ss:Type="DateTime">2015-01-12T15:24:58.000</Data></Cell>
    <Cell><Data ss:Type="Number">-1.6</Data></Cell>
    <Cell><Data ss:Type="Number">-1.2</Data></Cell>
    <Cell><Data ss:Type="Number">47.2</Data></Cell>
    <Cell><Data ss:Type="Number">34.92</Data></Cell>
    <Cell ss:Index="9"><Data ss:Type="Number">119</Data></Cell>
   </Row>
   <Row>
    <Cell><Data ss:Type="DateTime">2015-01-12T15:24:59.000</Data></Cell>
    <Cell><Data ss:Type="Number">-1.6</Data></Cell>
    <Cell><Data ss:Type="Number">-1.1000000000000001</Data></Cell>
    <Cell><Data ss:Type="Number">47.1</Data></Cell>
    <Cell><Data ss:Type="Number">34.92</Data></Cell>
    <Cell ss:Index="9"><Data ss:Type="Number">120</Data></Cell>
   </Row>
   <Row>
    <Cell><Data ss:Type="DateTime">2015-01-12T15:25:00.000</Data></Cell>
    <Cell><Data ss:Type="Number">-1.5</Data></Cell>
    <Cell><Data ss:Type="Number">-1.1000000000000001</Data></Cell>
    <Cell><Data ss:Type="Number">47.6</Data></Cell>
    <Cell><Data ss:Type="Number">34.92</Data></Cell>
    <Cell ss:Index="9"><Data ss:Type="Number">121</Data></Cell>
   </Row>
   <Row>
    <Cell><Data ss:Type="DateTime">2015-01-12T15:25:01.000</Data></Cell>
    <Cell><Data ss:Type="Number">-1.4</Data></Cell>
    <Cell><Data ss:Type="Number">-0.9</Data></Cell>
    <Cell><Data ss:Type="Number">47.6</Data></Cell>
    <Cell><Data ss:Type="Number">34.93</Data></Cell>
    <Cell ss:Index="9"><Data ss:Type="Number">122</Data></Cell>
   </Row>
   <Row>
    <Cell><Data ss:Type="DateTime">2015-01-12T15:25:02.000</Data></Cell>
    <Cell><Data ss:Type="Number">-1.4</Data></Cell>
    <Cell><Data ss:Type="Number">-0.7</Data></Cell>
    <Cell><Data ss:Type="Number">47.4</Data></Cell>
    <Cell><Data ss:Type="Number">34.93</Data></Cell>
    <Cell ss:Index="9"><Data ss:Type="Number">123</Data></Cell>
   </Row>
   <Row>
    <Cell><Data ss:Type="DateTime">2015-01-12T15:25:03.000</Data></Cell>
    <Cell><Data ss:Type="Number">-1.3</Data></Cell>
    <Cell><Data ss:Type="Number">-0.6</Data></Cell>
    <Cell><Data ss:Type="Number">47.2</Data></Cell>
    <Cell><Data ss:Type="Number">34.94</Data></Cell>
    <Cell ss:Index="9"><Data ss:Type="Number">124</Data></Cell>
   </Row>
   <Row>
    <Cell><Data ss:Type="DateTime">2015-01-12T15:25:04.000</Data></Cell>
    <Cell><Data ss:Type="Number">-1.1000000000000001</Data></Cell>
    <Cell><Data ss:Type="Number">-0.6</Data></Cell>
    <Cell><Data ss:Type="Number">47.4</Data></Cell>
    <Cell><Data ss:Type="Number">34.94</Data></Cell>
    <Cell ss:Index="9"><Data ss:Type="Number">125</Data></Cell>
   </Row>
   <Row>
    <Cell><Data ss:Type="DateTime">2015-01-12T15:25:05.000</Data></Cell>
    <Cell><Data ss:Type="Number">-0.9</Data></Cell>
    <Cell><Data ss:Type="Number">-0.6</Data></Cell>
    <Cell><Data ss:Type="Number">46.2</Data></Cell>
    <Cell><Data ss:Type="Number">34.94</Data></Cell>
    <Cell ss:Index="9"><Data ss:Type="Number">126</Data></Cell>
   </Row>
   <Row>
    <Cell><Data ss:Type="DateTime">2015-01-12T15:25:06.000</Data></Cell>
    <Cell><Data ss:Type="Number">-0.8</Data></Cell>
    <Cell><Data ss:Type="Number">-0.5</Data></Cell>
    <Cell><Data ss:Type="Number">46.2</Data></Cell>
    <Cell><Data ss:Type="Number">34.94</Data></Cell>
    <Cell ss:Index="9"><Data ss:Type="Number">127</Data></Cell>
   </Row>
   <Row>
    <Cell><Data ss:Type="DateTime">2015-01-12T15:25:07.000</Data></Cell>
    <Cell><Data ss:Type="Number">-0.6</Data></Cell>
    <Cell><Data ss:Type="Number">-0.1</Data></Cell>
    <Cell><Data ss:Type="Number">46.2</Data></Cell>
    <Cell><Data ss:Type="Number">34.94</Data></Cell>
    <Cell ss:Index="9"><Data ss:Type="Number">128</Data></Cell>
   </Row>
   <Row>
    <Cell><Data ss:Type="DateTime">2015-01-12T15:25:08.000</Data></Cell>
    <Cell><Data ss:Type="Number">-0.4</Data></Cell>
    <Cell><Data ss:Type="Number">0</Data></Cell>
    <Cell><Data ss:Type="Number">46.2</Data></Cell>
    <Cell><Data ss:Type="Number">34.950000000000003</Data></Cell>
    <Cell ss:Index="9"><Data ss:Type="Number">129</Data></Cell>
   </Row>
   <Row>
    <Cell><Data ss:Type="DateTime">2015-01-12T15:25:09.000</Data></Cell>
    <Cell><Data ss:Type="Number">-0.2</Data></Cell>
    <Cell><Data ss:Type="Number">0</Data></Cell>
    <Cell><Data ss:Type="Number">34.200000000000003</Data></Cell>
    <Cell><Data ss:Type="Number">34.950000000000003</Data></Cell>
    <Cell ss:Index="9"><Data ss:Type="Number">130</Data></Cell>
   </Row>
   <Row>
    <Cell><Data ss:Type="DateTime">2015-01-12T15:25:10.000</Data></Cell>
    <Cell><Data ss:Type="Number">0</Data></Cell>
    <Cell><Data ss:Type="Number">0.1</Data></Cell>
    <Cell><Data ss:Type="Number">34.200000000000003</Data></Cell>
    <Cell><Data ss:Type="Number">34.950000000000003</Data></Cell>
    <Cell ss:Index="9"><Data ss:Type="Number">131</Data></Cell>
   </Row>
   <Row>
    <Cell><Data ss:Type="DateTime">2015-01-12T15:25:11.000</Data></Cell>
    <Cell><Data ss:Type="Number">0</Data></Cell>
    <Cell><Data ss:Type="Number">0</Data></Cell>
    <Cell><Data ss:Type="Number">34.200000000000003</Data></Cell>
    <Cell><Data ss:Type="Number">34.96</Data></Cell>
    <Cell ss:Index="9"><Data ss:Type="Number">132</Data></Cell>
   </Row>
   <Row>
    <Cell><Data ss:Type="DateTime">2015-01-12T15:25:12.000</Data></Cell>
    <Cell><Data ss:Type="Number">0.3</Data></Cell>
    <Cell><Data ss:Type="Number">-0.2</Data></Cell>
    <Cell><Data ss:Type="Number">34.200000000000003</Data></Cell>
    <Cell><Data ss:Type="Number">34.96</Data></Cell>
    <Cell ss:Index="9"><Data ss:Type="Number">133</Data></Cell>
   </Row>
   <Row>
    <Cell><Data ss:Type="DateTime">2015-01-12T15:25:13.000</Data></Cell>
    <Cell><Data ss:Type="Number">0.6</Data></Cell>
    <Cell><Data ss:Type="Number">-0.3</Data></Cell>
    <Cell><Data ss:Type="Number">34.200000000000003</Data></Cell>
    <Cell><Data ss:Type="Number">34.96</Data></Cell>
    <Cell ss:Index="9"><Data ss:Type="Number">134</Data></Cell>
   </Row>
   <Row>
    <Cell><Data ss:Type="DateTime">2015-01-12T15:25:14.000</Data></Cell>
    <Cell><Data ss:Type="Number">1</Data></Cell>
    <Cell><Data ss:Type="Number">-0.3</Data></Cell>
    <Cell><Data ss:Type="Number">48.1</Data></Cell>
    <Cell><Data ss:Type="Number">34.97</Data></Cell>
    <Cell ss:Index="9"><Data ss:Type="Number">135</Data></Cell>
   </Row>
   <Row>
    <Cell><Data ss:Type="DateTime">2015-01-12T15:25:15.000</Data></Cell>
    <Cell><Data ss:Type="Number">1.3</Data></Cell>
    <Cell><Data ss:Type="Number">-0.3</Data></Cell>
    <Cell><Data ss:Type="Number">47.6</Data></Cell>
    <Cell><Data ss:Type="Number">34.97</Data></Cell>
    <Cell ss:Index="9"><Data ss:Type="Number">136</Data></Cell>
   </Row>
   <Row>
    <Cell><Data ss:Type="DateTime">2015-01-12T15:25:16.000</Data></Cell>
    <Cell><Data ss:Type="Number">1.6</Data></Cell>
    <Cell><Data ss:Type="Number">-0.3</Data></Cell>
    <Cell><Data ss:Type="Number">47.6</Data></Cell>
    <Cell><Data ss:Type="Number">34.97</Data></Cell>
    <Cell ss:Index="9"><Data ss:Type="Number">137</Data></Cell>
   </Row>
   <Row>
    <Cell><Data ss:Type="DateTime">2015-01-12T15:25:17.000</Data></Cell>
    <Cell><Data ss:Type="Number">2</Data></Cell>
    <Cell><Data ss:Type="Number">-0.3</Data></Cell>
    <Cell><Data ss:Type="Number">47.6</Data></Cell>
    <Cell><Data ss:Type="Number">34.979999999999997</Data></Cell>
    <Cell ss:Index="9"><Data ss:Type="Number">138</Data></Cell>
   </Row>
   <Row>
    <Cell><Data ss:Type="DateTime">2015-01-12T15:25:18.000</Data></Cell>
    <Cell><Data ss:Type="Number">2.4</Data></Cell>
    <Cell><Data ss:Type="Number">-0.3</Data></Cell>
    <Cell><Data ss:Type="Number">47.6</Data></Cell>
    <Cell><Data ss:Type="Number">34.979999999999997</Data></Cell>
    <Cell ss:Index="9"><Data ss:Type="Number">139</Data></Cell>
   </Row>
   <Row>
    <Cell><Data ss:Type="DateTime">2015-01-12T15:25:19.000</Data></Cell>
    <Cell><Data ss:Type="Number">2.8</Data></Cell>
    <Cell><Data ss:Type="Number">-0.2</Data></Cell>
    <Cell><Data ss:Type="Number">47.2</Data></Cell>
    <Cell><Data ss:Type="Number">34.979999999999997</Data></Cell>
    <Cell ss:Index="9"><Data ss:Type="Number">140</Data></Cell>
   </Row>
   <Row>
    <Cell><Data ss:Type="DateTime">2015-01-12T15:25:20.000</Data></Cell>
    <Cell><Data ss:Type="Number">2.5</Data></Cell>
    <Cell><Data ss:Type="Number">-0.2</Data></Cell>
    <Cell><Data ss:Type="Number">47.6</Data></Cell>
    <Cell><Data ss:Type="Number">34.979999999999997</Data></Cell>
    <Cell ss:Index="9"><Data ss:Type="Number">141</Data></Cell>
   </Row>
   <Row>
    <Cell><Data ss:Type="DateTime">2015-01-12T15:25:21.000</Data></Cell>
    <Cell><Data ss:Type="Number">2.1</Data></Cell>
    <Cell><Data ss:Type="Number">-0.2</Data></Cell>
    <Cell><Data ss:Type="Number">47.6</Data></Cell>
    <Cell><Data ss:Type="Number">34.979999999999997</Data></Cell>
    <Cell ss:Index="9"><Data ss:Type="Number">142</Data></Cell>
   </Row>
   <Row>
    <Cell><Data ss:Type="DateTime">2015-01-12T15:25:22.000</Data></Cell>
    <Cell><Data ss:Type="Number">1.7</Data></Cell>
    <Cell><Data ss:Type="Number">-0.3</Data></Cell>
    <Cell><Data ss:Type="Number">47.6</Data></Cell>
    <Cell><Data ss:Type="Number">34.979999999999997</Data></Cell>
    <Cell ss:Index="9"><Data ss:Type="Number">143</Data></Cell>
   </Row>
   <Row>
    <Cell><Data ss:Type="DateTime">2015-01-12T15:25:23.000</Data></Cell>
    <Cell><Data ss:Type="Number">1.3</Data></Cell>
    <Cell><Data ss:Type="Number">-0.3</Data></Cell>
    <Cell><Data ss:Type="Number">47.8</Data></Cell>
    <Cell><Data ss:Type="Number">34.99</Data></Cell>
    <Cell ss:Index="9"><Data ss:Type="Number">144</Data></Cell>
   </Row>
   <Row>
    <Cell><Data ss:Type="DateTime">2015-01-12T15:25:24.000</Data></Cell>
    <Cell><Data ss:Type="Number">0.8</Data></Cell>
    <Cell><Data ss:Type="Number">-0.3</Data></Cell>
    <Cell><Data ss:Type="Number">48</Data></Cell>
    <Cell><Data ss:Type="Number">34.99</Data></Cell>
    <Cell ss:Index="9"><Data ss:Type="Number">145</Data></Cell>
   </Row>
   <Row>
    <Cell><Data ss:Type="DateTime">2015-01-12T15:25:25.000</Data></Cell>
    <Cell><Data ss:Type="Number">0.5</Data></Cell>
    <Cell><Data ss:Type="Number">-1.4</Data></Cell>
    <Cell><Data ss:Type="Number">48</Data></Cell>
    <Cell><Data ss:Type="Number">35</Data></Cell>
    <Cell ss:Index="9"><Data ss:Type="Number">146</Data></Cell>
   </Row>
   <Row>
    <Cell><Data ss:Type="DateTime">2015-01-12T15:25:26.000</Data></Cell>
    <Cell><Data ss:Type="Number">7.8</Data></Cell>
    <Cell><Data ss:Type="Number">-2.2000000000000002</Data></Cell>
    <Cell><Data ss:Type="Number">48.1</Data></Cell>
    <Cell><Data ss:Type="Number">35</Data></Cell>
    <Cell ss:Index="9"><Data ss:Type="Number">147</Data></Cell>
   </Row>
   <Row>
    <Cell><Data ss:Type="DateTime">2015-01-12T15:25:27.000</Data></Cell>
    <Cell><Data ss:Type="Number">6.6</Data></Cell>
    <Cell><Data ss:Type="Number">-2.2000000000000002</Data></Cell>
    <Cell><Data ss:Type="Number">46.3</Data></Cell>
    <Cell><Data ss:Type="Number">35.01</Data></Cell>
    <Cell ss:Index="9"><Data ss:Type="Number">148</Data></Cell>
   </Row>
   <Row>
    <Cell><Data ss:Type="DateTime">2015-01-12T15:25:28.000</Data></Cell>
    <Cell><Data ss:Type="Number">6.6</Data></Cell>
    <Cell><Data ss:Type="Number">-2.2000000000000002</Data></Cell>
    <Cell><Data ss:Type="Number">42.7</Data></Cell>
    <Cell><Data ss:Type="Number">35.01</Data></Cell>
    <Cell ss:Index="9"><Data ss:Type="Number">149</Data></Cell>
   </Row>
   <Row>
    <Cell><Data ss:Type="DateTime">2015-01-12T15:25:29.000</Data></Cell>
    <Cell><Data ss:Type="Number">6.6</Data></Cell>
    <Cell><Data ss:Type="Number">-2.2000000000000002</Data></Cell>
    <Cell><Data ss:Type="Number">42.3</Data></Cell>
    <Cell><Data ss:Type="Number">35.01</Data></Cell>
    <Cell ss:Index="9"><Data ss:Type="Number">150</Data></Cell>
   </Row>
   <Row>
    <Cell><Data ss:Type="DateTime">2015-01-12T15:25:30.000</Data></Cell>
    <Cell><Data ss:Type="Number">6.6</Data></Cell>
    <Cell><Data ss:Type="Number">-2.2999999999999998</Data></Cell>
    <Cell><Data ss:Type="Number">42.3</Data></Cell>
    <Cell><Data ss:Type="Number">35.020000000000003</Data></Cell>
    <Cell ss:Index="9"><Data ss:Type="Number">151</Data></Cell>
   </Row>
   <Row>
    <Cell><Data ss:Type="DateTime">2015-01-12T15:25:31.000</Data></Cell>
    <Cell><Data ss:Type="Number">2.5</Data></Cell>
    <Cell><Data ss:Type="Number">-2.2999999999999998</Data></Cell>
    <Cell><Data ss:Type="Number">40.700000000000003</Data></Cell>
    <Cell><Data ss:Type="Number">35.049999999999997</Data></Cell>
    <Cell ss:Index="9"><Data ss:Type="Number">152</Data></Cell>
   </Row>
   <Row>
    <Cell><Data ss:Type="DateTime">2015-01-12T15:25:32.000</Data></Cell>
    <Cell><Data ss:Type="Number">-0.9</Data></Cell>
    <Cell><Data ss:Type="Number">-1.5</Data></Cell>
    <Cell><Data ss:Type="Number">39.700000000000003</Data></Cell>
    <Cell><Data ss:Type="Number">35.07</Data></Cell>
    <Cell ss:Index="9"><Data ss:Type="Number">153</Data></Cell>
   </Row>
   <Row>
    <Cell><Data ss:Type="DateTime">2015-01-12T15:25:33.000</Data></Cell>
    <Cell><Data ss:Type="Number">-0.3</Data></Cell>
    <Cell><Data ss:Type="Number">-1.5</Data></Cell>
    <Cell><Data ss:Type="Number">39.9</Data></Cell>
    <Cell><Data ss:Type="Number">35.1</Data></Cell>
    <Cell ss:Index="9"><Data ss:Type="Number">154</Data></Cell>
   </Row>
   <Row>
    <Cell><Data ss:Type="DateTime">2015-01-12T15:25:34.000</Data></Cell>
    <Cell><Data ss:Type="Number">0.4</Data></Cell>
    <Cell><Data ss:Type="Number">-1.5</Data></Cell>
    <Cell><Data ss:Type="Number">39.700000000000003</Data></Cell>
    <Cell><Data ss:Type="Number">35.130000000000003</Data></Cell>
    <Cell ss:Index="9"><Data ss:Type="Number">155</Data></Cell>
   </Row>
   <Row>
    <Cell><Data ss:Type="DateTime">2015-01-12T15:25:35.000</Data></Cell>
    <Cell><Data ss:Type="Number">0.6</Data></Cell>
    <Cell><Data ss:Type="Number">-1.5</Data></Cell>
    <Cell><Data ss:Type="Number">39.6</Data></Cell>
    <Cell><Data ss:Type="Number">35.159999999999997</Data></Cell>
    <Cell ss:Index="9"><Data ss:Type="Number">156</Data></Cell>
   </Row>
   <Row>
    <Cell><Data ss:Type="DateTime">2015-01-12T15:25:36.000</Data></Cell>
    <Cell><Data ss:Type="Number">0.5</Data></Cell>
    <Cell><Data ss:Type="Number">-1.5</Data></Cell>
    <Cell><Data ss:Type="Number">39.6</Data></Cell>
    <Cell><Data ss:Type="Number">35.18</Data></Cell>
    <Cell ss:Index="9"><Data ss:Type="Number">157</Data></Cell>
   </Row>
   <Row>
    <Cell><Data ss:Type="DateTime">2015-01-12T15:25:37.000</Data></Cell>
    <Cell><Data ss:Type="Number">0.2</Data></Cell>
    <Cell><Data ss:Type="Number">-1.7</Data></Cell>
    <Cell><Data ss:Type="Number">39.6</Data></Cell>
    <Cell><Data ss:Type="Number">35.19</Data></Cell>
    <Cell ss:Index="9"><Data ss:Type="Number">158</Data></Cell>
   </Row>
   <Row>
    <Cell><Data ss:Type="DateTime">2015-01-12T15:25:38.000</Data></Cell>
    <Cell><Data ss:Type="Number">0.2</Data></Cell>
    <Cell><Data ss:Type="Number">-1.7</Data></Cell>
    <Cell><Data ss:Type="Number">37.799999999999997</Data></Cell>
    <Cell><Data ss:Type="Number">35.21</Data></Cell>
    <Cell ss:Index="9"><Data ss:Type="Number">159</Data></Cell>
   </Row>
   <Row>
    <Cell><Data ss:Type="DateTime">2015-01-12T15:25:39.000</Data></Cell>
    <Cell><Data ss:Type="Number">0</Data></Cell>
    <Cell><Data ss:Type="Number">-1.7</Data></Cell>
    <Cell><Data ss:Type="Number">37.799999999999997</Data></Cell>
    <Cell><Data ss:Type="Number">35.229999999999997</Data></Cell>
    <Cell ss:Index="9"><Data ss:Type="Number">160</Data></Cell>
   </Row>
   <Row>
    <Cell><Data ss:Type="DateTime">2015-01-12T15:25:40.000</Data></Cell>
    <Cell><Data ss:Type="Number">-0.2</Data></Cell>
    <Cell><Data ss:Type="Number">-1.9</Data></Cell>
    <Cell><Data ss:Type="Number">39.1</Data></Cell>
    <Cell><Data ss:Type="Number">35.25</Data></Cell>
    <Cell ss:Index="9"><Data ss:Type="Number">161</Data></Cell>
   </Row>
   <Row>
    <Cell><Data ss:Type="DateTime">2015-01-12T15:25:41.000</Data></Cell>
    <Cell><Data ss:Type="Number">-0.5</Data></Cell>
    <Cell><Data ss:Type="Number">-1.9</Data></Cell>
    <Cell><Data ss:Type="Number">39.1</Data></Cell>
    <Cell><Data ss:Type="Number">35.270000000000003</Data></Cell>
    <Cell ss:Index="9"><Data ss:Type="Number">162</Data></Cell>
   </Row>
   <Row>
    <Cell><Data ss:Type="DateTime">2015-01-12T15:25:42.000</Data></Cell>
    <Cell><Data ss:Type="Number">-0.7</Data></Cell>
    <Cell><Data ss:Type="Number">-2</Data></Cell>
    <Cell><Data ss:Type="Number">39.1</Data></Cell>
    <Cell><Data ss:Type="Number">35.28</Data></Cell>
    <Cell ss:Index="9"><Data ss:Type="Number">163</Data></Cell>
   </Row>
   <Row>
    <Cell><Data ss:Type="DateTime">2015-01-12T15:25:43.000</Data></Cell>
    <Cell><Data ss:Type="Number">-0.7</Data></Cell>
    <Cell><Data ss:Type="Number">-2</Data></Cell>
    <Cell><Data ss:Type="Number">41.7</Data></Cell>
    <Cell><Data ss:Type="Number">35.29</Data></Cell>
    <Cell ss:Index="9"><Data ss:Type="Number">164</Data></Cell>
   </Row>
   <Row>
    <Cell><Data ss:Type="DateTime">2015-01-12T15:25:44.000</Data></Cell>
    <Cell><Data ss:Type="Number">-0.8</Data></Cell>
    <Cell><Data ss:Type="Number">-2.1</Data></Cell>
    <Cell><Data ss:Type="Number">41</Data></Cell>
    <Cell><Data ss:Type="Number">35.29</Data></Cell>
    <Cell ss:Index="9"><Data ss:Type="Number">165</Data></Cell>
   </Row>
   <Row>
    <Cell><Data ss:Type="DateTime">2015-01-12T15:25:45.000</Data></Cell>
    <Cell><Data ss:Type="Number">-1</Data></Cell>
    <Cell><Data ss:Type="Number">-1.9</Data></Cell>
    <Cell><Data ss:Type="Number">40.799999999999997</Data></Cell>
    <Cell><Data ss:Type="Number">35.28</Data></Cell>
    <Cell ss:Index="9"><Data ss:Type="Number">166</Data></Cell>
   </Row>
   <Row>
    <Cell><Data ss:Type="DateTime">2015-01-12T15:25:46.000</Data></Cell>
    <Cell><Data ss:Type="Number">-1</Data></Cell>
    <Cell><Data ss:Type="Number">-1.7</Data></Cell>
    <Cell><Data ss:Type="Number">40.799999999999997</Data></Cell>
    <Cell><Data ss:Type="Number">35.26</Data></Cell>
    <Cell ss:Index="9"><Data ss:Type="Number">167</Data></Cell>
   </Row>
   <Row>
    <Cell><Data ss:Type="DateTime">2015-01-12T15:25:47.000</Data></Cell>
    <Cell><Data ss:Type="Number">-1.1000000000000001</Data></Cell>
    <Cell><Data ss:Type="Number">-1.6</Data></Cell>
    <Cell><Data ss:Type="Number">41.3</Data></Cell>
    <Cell><Data ss:Type="Number">35.25</Data></Cell>
    <Cell ss:Index="9"><Data ss:Type="Number">168</Data></Cell>
   </Row>
   <Row>
    <Cell><Data ss:Type="DateTime">2015-01-12T15:25:48.000</Data></Cell>
    <Cell><Data ss:Type="Number">-1.2</Data></Cell>
    <Cell><Data ss:Type="Number">-1.4</Data></Cell>
    <Cell><Data ss:Type="Number">41.3</Data></Cell>
    <Cell><Data ss:Type="Number">35.24</Data></Cell>
    <Cell ss:Index="9"><Data ss:Type="Number">169</Data></Cell>
   </Row>
   <Row>
    <Cell><Data ss:Type="DateTime">2015-01-12T15:25:49.000</Data></Cell>
    <Cell><Data ss:Type="Number">-1.2</Data></Cell>
    <Cell><Data ss:Type="Number">-1.4</Data></Cell>
    <Cell><Data ss:Type="Number">44</Data></Cell>
    <Cell><Data ss:Type="Number">35.25</Data></Cell>
    <Cell ss:Index="9"><Data ss:Type="Number">170</Data></Cell>
   </Row>
   <Row>
    <Cell><Data ss:Type="DateTime">2015-01-12T15:25:50.000</Data></Cell>
    <Cell><Data ss:Type="Number">-1.2</Data></Cell>
    <Cell><Data ss:Type="Number">-1.4</Data></Cell>
    <Cell><Data ss:Type="Number">44.6</Data></Cell>
    <Cell><Data ss:Type="Number">35.299999999999997</Data></Cell>
    <Cell ss:Index="9"><Data ss:Type="Number">171</Data></Cell>
   </Row>
   <Row>
    <Cell><Data ss:Type="DateTime">2015-01-12T15:25:51.000</Data></Cell>
    <Cell><Data ss:Type="Number">-1.2</Data></Cell>
    <Cell><Data ss:Type="Number">-1.4</Data></Cell>
    <Cell><Data ss:Type="Number">45.7</Data></Cell>
    <Cell><Data ss:Type="Number">35.369999999999997</Data></Cell>
    <Cell ss:Index="9"><Data ss:Type="Number">172</Data></Cell>
   </Row>
   <Row>
    <Cell><Data ss:Type="DateTime">2015-01-12T15:25:52.000</Data></Cell>
    <Cell><Data ss:Type="Number">-1.2</Data></Cell>
    <Cell><Data ss:Type="Number">-1.2</Data></Cell>
    <Cell><Data ss:Type="Number">45.7</Data></Cell>
    <Cell><Data ss:Type="Number">35.450000000000003</Data></Cell>
    <Cell ss:Index="9"><Data ss:Type="Number">173</Data></Cell>
   </Row>
   <Row>
    <Cell><Data ss:Type="DateTime">2015-01-12T15:25:53.000</Data></Cell>
    <Cell><Data ss:Type="Number">-1.2</Data></Cell>
    <Cell><Data ss:Type="Number">-1.1000000000000001</Data></Cell>
    <Cell><Data ss:Type="Number">49.2</Data></Cell>
    <Cell><Data ss:Type="Number">35.520000000000003</Data></Cell>
    <Cell ss:Index="9"><Data ss:Type="Number">174</Data></Cell>
   </Row>
   <Row>
    <Cell><Data ss:Type="DateTime">2015-01-12T15:25:54.000</Data></Cell>
    <Cell><Data ss:Type="Number">-1.1000000000000001</Data></Cell>
    <Cell><Data ss:Type="Number">-0.9</Data></Cell>
    <Cell><Data ss:Type="Number">49.6</Data></Cell>
    <Cell><Data ss:Type="Number">35.6</Data></Cell>
    <Cell ss:Index="9"><Data ss:Type="Number">175</Data></Cell>
   </Row>
   <Row>
    <Cell><Data ss:Type="DateTime">2015-01-12T15:25:55.000</Data></Cell>
    <Cell><Data ss:Type="Number">-1.1000000000000001</Data></Cell>
    <Cell><Data ss:Type="Number">-0.7</Data></Cell>
    <Cell><Data ss:Type="Number">49.9</Data></Cell>
    <Cell><Data ss:Type="Number">35.659999999999997</Data></Cell>
    <Cell ss:Index="9"><Data ss:Type="Number">176</Data></Cell>
   </Row>
   <Row>
    <Cell><Data ss:Type="DateTime">2015-01-12T15:25:56.000</Data></Cell>
    <Cell><Data ss:Type="Number">-1</Data></Cell>
    <Cell><Data ss:Type="Number">-0.5</Data></Cell>
    <Cell><Data ss:Type="Number">53.7</Data></Cell>
    <Cell><Data ss:Type="Number">35.71</Data></Cell>
    <Cell ss:Index="9"><Data ss:Type="Number">177</Data></Cell>
   </Row>
   <Row>
    <Cell><Data ss:Type="DateTime">2015-01-12T15:25:57.000</Data></Cell>
    <Cell><Data ss:Type="Number">-0.9</Data></Cell>
    <Cell><Data ss:Type="Number">-0.2</Data></Cell>
    <Cell><Data ss:Type="Number">55.3</Data></Cell>
    <Cell><Data ss:Type="Number">35.75</Data></Cell>
    <Cell ss:Index="9"><Data ss:Type="Number">178</Data></Cell>
   </Row>
   <Row>
    <Cell><Data ss:Type="DateTime">2015-01-12T15:25:58.000</Data></Cell>
    <Cell><Data ss:Type="Number">-0.6</Data></Cell>
    <Cell><Data ss:Type="Number">0</Data></Cell>
    <Cell><Data ss:Type="Number">56.3</Data></Cell>
    <Cell><Data ss:Type="Number">35.770000000000003</Data></Cell>
    <Cell ss:Index="9"><Data ss:Type="Number">179</Data></Cell>
   </Row>
   <Row>
    <Cell><Data ss:Type="DateTime">2015-01-12T15:25:59.000</Data></Cell>
    <Cell><Data ss:Type="Number">-0.5</Data></Cell>
    <Cell><Data ss:Type="Number">0.5</Data></Cell>
    <Cell><Data ss:Type="Number">58.8</Data></Cell>
    <Cell><Data ss:Type="Number">35.79</Data></Cell>
    <Cell ss:Index="9"><Data ss:Type="Number">180</Data></Cell>
   </Row>
   <Row>
    <Cell><Data ss:Type="DateTime">2015-01-12T15:26:00.000</Data></Cell>
    <Cell><Data ss:Type="Number">-0.3</Data></Cell>
    <Cell><Data ss:Type="Number">0.8</Data></Cell>
    <Cell><Data ss:Type="Number">59</Data></Cell>
    <Cell><Data ss:Type="Number">35.81</Data></Cell>
    <Cell ss:Index="9"><Data ss:Type="Number">181</Data></Cell>
   </Row>
   <Row>
    <Cell><Data ss:Type="DateTime">2015-01-12T15:26:01.000</Data></Cell>
    <Cell><Data ss:Type="Number">0</Data></Cell>
    <Cell><Data ss:Type="Number">1.2</Data></Cell>
    <Cell><Data ss:Type="Number">59</Data></Cell>
    <Cell><Data ss:Type="Number">35.82</Data></Cell>
    <Cell ss:Index="9"><Data ss:Type="Number">182</Data></Cell>
   </Row>
   <Row>
    <Cell><Data ss:Type="DateTime">2015-01-12T15:26:02.000</Data></Cell>
    <Cell><Data ss:Type="Number">0.2</Data></Cell>
    <Cell><Data ss:Type="Number">1.5</Data></Cell>
    <Cell><Data ss:Type="Number">59.5</Data></Cell>
    <Cell><Data ss:Type="Number">35.83</Data></Cell>
    <Cell ss:Index="9"><Data ss:Type="Number">183</Data></Cell>
   </Row>
   <Row>
    <Cell><Data ss:Type="DateTime">2015-01-12T15:26:03.000</Data></Cell>
    <Cell><Data ss:Type="Number">0.6</Data></Cell>
    <Cell><Data ss:Type="Number">1.8</Data></Cell>
    <Cell><Data ss:Type="Number">60.5</Data></Cell>
    <Cell><Data ss:Type="Number">35.83</Data></Cell>
    <Cell ss:Index="9"><Data ss:Type="Number">184</Data></Cell>
   </Row>
   <Row>
    <Cell><Data ss:Type="DateTime">2015-01-12T15:26:04.000</Data></Cell>
    <Cell><Data ss:Type="Number">0.7</Data></Cell>
    <Cell><Data ss:Type="Number">2.2000000000000002</Data></Cell>
    <Cell><Data ss:Type="Number">60.5</Data></Cell>
    <Cell><Data ss:Type="Number">35.83</Data></Cell>
    <Cell ss:Index="9"><Data ss:Type="Number">185</Data></Cell>
   </Row>
   <Row>
    <Cell><Data ss:Type="DateTime">2015-01-12T15:26:05.000</Data></Cell>
    <Cell><Data ss:Type="Number">1.1000000000000001</Data></Cell>
    <Cell><Data ss:Type="Number">2.4</Data></Cell>
    <Cell><Data ss:Type="Number">60.5</Data></Cell>
    <Cell><Data ss:Type="Number">35.840000000000003</Data></Cell>
    <Cell ss:Index="9"><Data ss:Type="Number">186</Data></Cell>
   </Row>
   <Row>
    <Cell><Data ss:Type="DateTime">2015-01-12T15:26:06.000</Data></Cell>
    <Cell><Data ss:Type="Number">1.5</Data></Cell>
    <Cell><Data ss:Type="Number">2.6</Data></Cell>
    <Cell><Data ss:Type="Number">62.9</Data></Cell>
    <Cell><Data ss:Type="Number">35.840000000000003</Data></Cell>
    <Cell ss:Index="9"><Data ss:Type="Number">187</Data></Cell>
   </Row>
   <Row>
    <Cell><Data ss:Type="DateTime">2015-01-12T15:26:07.000</Data></Cell>
    <Cell><Data ss:Type="Number">1.9</Data></Cell>
    <Cell><Data ss:Type="Number">3</Data></Cell>
    <Cell><Data ss:Type="Number">61.6</Data></Cell>
    <Cell><Data ss:Type="Number">35.83</Data></Cell>
    <Cell ss:Index="9"><Data ss:Type="Number">188</Data></Cell>
   </Row>
   <Row>
    <Cell><Data ss:Type="DateTime">2015-01-12T15:26:08.000</Data></Cell>
    <Cell><Data ss:Type="Number">2.2999999999999998</Data></Cell>
    <Cell><Data ss:Type="Number">3.2</Data></Cell>
    <Cell><Data ss:Type="Number">61.4</Data></Cell>
    <Cell><Data ss:Type="Number">35.83</Data></Cell>
    <Cell ss:Index="9"><Data ss:Type="Number">189</Data></Cell>
   </Row>
   <Row>
    <Cell><Data ss:Type="DateTime">2015-01-12T15:26:09.000</Data></Cell>
    <Cell><Data ss:Type="Number">2.7</Data></Cell>
    <Cell><Data ss:Type="Number">3.3</Data></Cell>
    <Cell><Data ss:Type="Number">61.9</Data></Cell>
    <Cell><Data ss:Type="Number">35.83</Data></Cell>
    <Cell ss:Index="9"><Data ss:Type="Number">190</Data></Cell>
   </Row>
   <Row>
    <Cell><Data ss:Type="DateTime">2015-01-12T15:26:10.000</Data></Cell>
    <Cell><Data ss:Type="Number">3.1</Data></Cell>
    <Cell><Data ss:Type="Number">3.4</Data></Cell>
    <Cell><Data ss:Type="Number">61.3</Data></Cell>
    <Cell><Data ss:Type="Number">35.82</Data></Cell>
    <Cell ss:Index="9"><Data ss:Type="Number">191</Data></Cell>
   </Row>
   <Row>
    <Cell><Data ss:Type="DateTime">2015-01-12T15:26:11.000</Data></Cell>
    <Cell><Data ss:Type="Number">3.4</Data></Cell>
    <Cell><Data ss:Type="Number">3.5</Data></Cell>
    <Cell><Data ss:Type="Number">61.3</Data></Cell>
    <Cell><Data ss:Type="Number">35.81</Data></Cell>
    <Cell ss:Index="9"><Data ss:Type="Number">192</Data></Cell>
   </Row>
   <Row>
    <Cell><Data ss:Type="DateTime">2015-01-12T15:26:12.000</Data></Cell>
    <Cell><Data ss:Type="Number">4.0999999999999996</Data></Cell>
    <Cell><Data ss:Type="Number">3.1</Data></Cell>
    <Cell><Data ss:Type="Number">61.3</Data></Cell>
    <Cell><Data ss:Type="Number">35.81</Data></Cell>
    <Cell ss:Index="9"><Data ss:Type="Number">193</Data></Cell>
   </Row>
   <Row>
    <Cell><Data ss:Type="DateTime">2015-01-12T15:26:13.000</Data></Cell>
    <Cell><Data ss:Type="Number">4.8</Data></Cell>
    <Cell><Data ss:Type="Number">2.7</Data></Cell>
    <Cell><Data ss:Type="Number">61.3</Data></Cell>
    <Cell><Data ss:Type="Number">35.799999999999997</Data></Cell>
    <Cell ss:Index="9"><Data ss:Type="Number">194</Data></Cell>
   </Row>
   <Row>
    <Cell><Data ss:Type="DateTime">2015-01-12T15:26:14.000</Data></Cell>
    <Cell><Data ss:Type="Number">5.4</Data></Cell>
    <Cell><Data ss:Type="Number">2.2000000000000002</Data></Cell>
    <Cell><Data ss:Type="Number">61</Data></Cell>
    <Cell><Data ss:Type="Number">35.78</Data></Cell>
    <Cell ss:Index="9"><Data ss:Type="Number">195</Data></Cell>
   </Row>
   <Row>
    <Cell><Data ss:Type="DateTime">2015-01-12T15:26:15.000</Data></Cell>
    <Cell><Data ss:Type="Number">5.9</Data></Cell>
    <Cell><Data ss:Type="Number">1.9</Data></Cell>
    <Cell><Data ss:Type="Number">61.6</Data></Cell>
    <Cell><Data ss:Type="Number">35.770000000000003</Data></Cell>
    <Cell ss:Index="9"><Data ss:Type="Number">196</Data></Cell>
   </Row>
   <Row>
    <Cell><Data ss:Type="DateTime">2015-01-12T15:26:16.000</Data></Cell>
    <Cell><Data ss:Type="Number">5.0999999999999996</Data></Cell>
    <Cell><Data ss:Type="Number">1.7</Data></Cell>
    <Cell><Data ss:Type="Number">61.9</Data></Cell>
    <Cell><Data ss:Type="Number">35.76</Data></Cell>
    <Cell ss:Index="9"><Data ss:Type="Number">197</Data></Cell>
   </Row>
   <Row>
    <Cell><Data ss:Type="DateTime">2015-01-12T15:26:17.000</Data></Cell>
    <Cell><Data ss:Type="Number">4.8</Data></Cell>
    <Cell><Data ss:Type="Number">1.5</Data></Cell>
    <Cell><Data ss:Type="Number">61.2</Data></Cell>
    <Cell><Data ss:Type="Number">35.74</Data></Cell>
    <Cell ss:Index="9"><Data ss:Type="Number">198</Data></Cell>
   </Row>
   <Row>
    <Cell><Data ss:Type="DateTime">2015-01-12T15:26:18.000</Data></Cell>
    <Cell><Data ss:Type="Number">4.3</Data></Cell>
    <Cell><Data ss:Type="Number">1.2</Data></Cell>
    <Cell><Data ss:Type="Number">60.9</Data></Cell>
    <Cell><Data ss:Type="Number">35.729999999999997</Data></Cell>
    <Cell ss:Index="9"><Data ss:Type="Number">199</Data></Cell>
   </Row>
   <Row>
    <Cell><Data ss:Type="DateTime">2015-01-12T15:26:19.000</Data></Cell>
    <Cell><Data ss:Type="Number">3.7</Data></Cell>
    <Cell><Data ss:Type="Number">0.9</Data></Cell>
    <Cell><Data ss:Type="Number">60.9</Data></Cell>
    <Cell><Data ss:Type="Number">35.72</Data></Cell>
    <Cell ss:Index="9"><Data ss:Type="Number">200</Data></Cell>
   </Row>
   <Row>
    <Cell><Data ss:Type="DateTime">2015-01-12T15:26:20.000</Data></Cell>
    <Cell><Data ss:Type="Number">3.2</Data></Cell>
    <Cell><Data ss:Type="Number">0.7</Data></Cell>
    <Cell><Data ss:Type="Number">59.9</Data></Cell>
    <Cell><Data ss:Type="Number">35.700000000000003</Data></Cell>
    <Cell ss:Index="9"><Data ss:Type="Number">201</Data></Cell>
   </Row>
   <Row>
    <Cell><Data ss:Type="DateTime">2015-01-12T15:26:21.000</Data></Cell>
    <Cell><Data ss:Type="Number">2.6</Data></Cell>
    <Cell><Data ss:Type="Number">0.7</Data></Cell>
    <Cell><Data ss:Type="Number">59.2</Data></Cell>
    <Cell><Data ss:Type="Number">35.69</Data></Cell>
    <Cell ss:Index="9"><Data ss:Type="Number">202</Data></Cell>
   </Row>
   <Row>
    <Cell><Data ss:Type="DateTime">2015-01-12T15:26:22.000</Data></Cell>
    <Cell><Data ss:Type="Number">2.2000000000000002</Data></Cell>
    <Cell><Data ss:Type="Number">0.5</Data></Cell>
    <Cell><Data ss:Type="Number">59.2</Data></Cell>
    <Cell><Data ss:Type="Number">35.68</Data></Cell>
    <Cell ss:Index="9"><Data ss:Type="Number">203</Data></Cell>
   </Row>
   <Row>
    <Cell><Data ss:Type="DateTime">2015-01-12T15:26:23.000</Data></Cell>
    <Cell><Data ss:Type="Number">1.8</Data></Cell>
    <Cell><Data ss:Type="Number">0.4</Data></Cell>
    <Cell><Data ss:Type="Number">58.4</Data></Cell>
    <Cell><Data ss:Type="Number">35.659999999999997</Data></Cell>
    <Cell ss:Index="9"><Data ss:Type="Number">204</Data></Cell>
   </Row>
   <Row>
    <Cell><Data ss:Type="DateTime">2015-01-12T15:26:24.000</Data></Cell>
    <Cell><Data ss:Type="Number">1.5</Data></Cell>
    <Cell><Data ss:Type="Number">0.2</Data></Cell>
    <Cell><Data ss:Type="Number">57.7</Data></Cell>
    <Cell><Data ss:Type="Number">35.65</Data></Cell>
    <Cell ss:Index="9"><Data ss:Type="Number">205</Data></Cell>
   </Row>
   <Row>
    <Cell><Data ss:Type="DateTime">2015-01-12T15:26:25.000</Data></Cell>
    <Cell><Data ss:Type="Number">1.3</Data></Cell>
    <Cell><Data ss:Type="Number">0.2</Data></Cell>
    <Cell><Data ss:Type="Number">57.7</Data></Cell>
    <Cell><Data ss:Type="Number">35.65</Data></Cell>
    <Cell ss:Index="9"><Data ss:Type="Number">206</Data></Cell>
   </Row>
   <Row>
    <Cell><Data ss:Type="DateTime">2015-01-12T15:26:26.000</Data></Cell>
    <Cell><Data ss:Type="Number">1.1000000000000001</Data></Cell>
    <Cell><Data ss:Type="Number">0.1</Data></Cell>
    <Cell><Data ss:Type="Number">58.2</Data></Cell>
    <Cell><Data ss:Type="Number">35.64</Data></Cell>
    <Cell ss:Index="9"><Data ss:Type="Number">207</Data></Cell>
   </Row>
   <Row>
    <Cell><Data ss:Type="DateTime">2015-01-12T15:26:27.000</Data></Cell>
    <Cell><Data ss:Type="Number">0.8</Data></Cell>
    <Cell><Data ss:Type="Number">0</Data></Cell>
    <Cell><Data ss:Type="Number">58.2</Data></Cell>
    <Cell><Data ss:Type="Number">35.630000000000003</Data></Cell>
    <Cell ss:Index="9"><Data ss:Type="Number">208</Data></Cell>
   </Row>
   <Row>
    <Cell><Data ss:Type="DateTime">2015-01-12T15:26:28.000</Data></Cell>
    <Cell><Data ss:Type="Number">0.8</Data></Cell>
    <Cell><Data ss:Type="Number">0</Data></Cell>
    <Cell><Data ss:Type="Number">58.2</Data></Cell>
    <Cell><Data ss:Type="Number">35.619999999999997</Data></Cell>
    <Cell ss:Index="9"><Data ss:Type="Number">209</Data></Cell>
   </Row>
   <Row>
    <Cell><Data ss:Type="DateTime">2015-01-12T15:26:29.000</Data></Cell>
    <Cell><Data ss:Type="Number">0.7</Data></Cell>
    <Cell><Data ss:Type="Number">-0.1</Data></Cell>
    <Cell><Data ss:Type="Number">58.6</Data></Cell>
    <Cell><Data ss:Type="Number">35.619999999999997</Data></Cell>
    <Cell ss:Index="9"><Data ss:Type="Number">210</Data></Cell>
   </Row>
   <Row>
    <Cell><Data ss:Type="DateTime">2015-01-12T15:26:30.000</Data></Cell>
    <Cell><Data ss:Type="Number">0.6</Data></Cell>
    <Cell><Data ss:Type="Number">-0.1</Data></Cell>
    <Cell><Data ss:Type="Number">55.6</Data></Cell>
    <Cell><Data ss:Type="Number">35.61</Data></Cell>
    <Cell ss:Index="9"><Data ss:Type="Number">211</Data></Cell>
   </Row>
   <Row>
    <Cell><Data ss:Type="DateTime">2015-01-12T15:26:31.000</Data></Cell>
    <Cell><Data ss:Type="Number">0.5</Data></Cell>
    <Cell><Data ss:Type="Number">-0.1</Data></Cell>
    <Cell><Data ss:Type="Number">53.9</Data></Cell>
    <Cell><Data ss:Type="Number">35.6</Data></Cell>
    <Cell ss:Index="9"><Data ss:Type="Number">212</Data></Cell>
   </Row>
   <Row>
    <Cell><Data ss:Type="DateTime">2015-01-12T15:26:32.000</Data></Cell>
    <Cell><Data ss:Type="Number">0.5</Data></Cell>
    <Cell><Data ss:Type="Number">-0.1</Data></Cell>
    <Cell><Data ss:Type="Number">53.7</Data></Cell>
    <Cell><Data ss:Type="Number">35.6</Data></Cell>
    <Cell ss:Index="9"><Data ss:Type="Number">213</Data></Cell>
   </Row>
   <Row>
    <Cell><Data ss:Type="DateTime">2015-01-12T15:26:33.000</Data></Cell>
    <Cell><Data ss:Type="Number">0.5</Data></Cell>
    <Cell><Data ss:Type="Number">-0.1</Data></Cell>
    <Cell><Data ss:Type="Number">52.4</Data></Cell>
    <Cell><Data ss:Type="Number">35.590000000000003</Data></Cell>
    <Cell ss:Index="9"><Data ss:Type="Number">214</Data></Cell>
   </Row>
   <Row>
    <Cell><Data ss:Type="DateTime">2015-01-12T15:26:34.000</Data></Cell>
    <Cell><Data ss:Type="Number">0.5</Data></Cell>
    <Cell><Data ss:Type="Number">-0.1</Data></Cell>
    <Cell><Data ss:Type="Number">51.9</Data></Cell>
    <Cell><Data ss:Type="Number">35.590000000000003</Data></Cell>
    <Cell ss:Index="9"><Data ss:Type="Number">215</Data></Cell>
   </Row>
   <Row>
    <Cell><Data ss:Type="DateTime">2015-01-12T15:26:35.000</Data></Cell>
    <Cell><Data ss:Type="Number">0.5</Data></Cell>
    <Cell><Data ss:Type="Number">-0.1</Data></Cell>
    <Cell><Data ss:Type="Number">51.9</Data></Cell>
    <Cell><Data ss:Type="Number">35.58</Data></Cell>
    <Cell ss:Index="9"><Data ss:Type="Number">216</Data></Cell>
   </Row>
   <Row>
    <Cell><Data ss:Type="DateTime">2015-01-12T15:26:36.000</Data></Cell>
    <Cell><Data ss:Type="Number">0.5</Data></Cell>
    <Cell><Data ss:Type="Number">-0.1</Data></Cell>
    <Cell><Data ss:Type="Number">51.9</Data></Cell>
    <Cell><Data ss:Type="Number">35.58</Data></Cell>
    <Cell ss:Index="9"><Data ss:Type="Number">217</Data></Cell>
   </Row>
   <Row>
    <Cell><Data ss:Type="DateTime">2015-01-12T15:26:37.000</Data></Cell>
    <Cell><Data ss:Type="Number">0.5</Data></Cell>
    <Cell><Data ss:Type="Number">0</Data></Cell>
    <Cell><Data ss:Type="Number">49.5</Data></Cell>
    <Cell><Data ss:Type="Number">35.58</Data></Cell>
    <Cell ss:Index="9"><Data ss:Type="Number">218</Data></Cell>
   </Row>
   <Row>
    <Cell><Data ss:Type="DateTime">2015-01-12T15:26:38.000</Data></Cell>
    <Cell><Data ss:Type="Number">0.5</Data></Cell>
    <Cell><Data ss:Type="Number">0</Data></Cell>
    <Cell><Data ss:Type="Number">49.5</Data></Cell>
    <Cell><Data ss:Type="Number">35.57</Data></Cell>
    <Cell ss:Index="9"><Data ss:Type="Number">219</Data></Cell>
   </Row>
   <Row>
    <Cell><Data ss:Type="DateTime">2015-01-12T15:26:39.000</Data></Cell>
    <Cell><Data ss:Type="Number">0.5</Data></Cell>
    <Cell><Data ss:Type="Number">0</Data></Cell>
    <Cell><Data ss:Type="Number">49.5</Data></Cell>
    <Cell><Data ss:Type="Number">35.57</Data></Cell>
    <Cell ss:Index="9"><Data ss:Type="Number">220</Data></Cell>
   </Row>
   <Row>
    <Cell><Data ss:Type="DateTime">2015-01-12T15:26:40.000</Data></Cell>
    <Cell><Data ss:Type="Number">0.5</Data></Cell>
    <Cell><Data ss:Type="Number">-0.1</Data></Cell>
    <Cell><Data ss:Type="Number">49.5</Data></Cell>
    <Cell><Data ss:Type="Number">35.57</Data></Cell>
    <Cell ss:Index="9"><Data ss:Type="Number">221</Data></Cell>
   </Row>
   <Row>
    <Cell><Data ss:Type="DateTime">2015-01-12T15:26:41.000</Data></Cell>
    <Cell><Data ss:Type="Number">0.4</Data></Cell>
    <Cell><Data ss:Type="Number">-0.2</Data></Cell>
    <Cell><Data ss:Type="Number">49.5</Data></Cell>
    <Cell><Data ss:Type="Number">35.56</Data></Cell>
    <Cell ss:Index="9"><Data ss:Type="Number">222</Data></Cell>
   </Row>
   <Row>
    <Cell><Data ss:Type="DateTime">2015-01-12T15:26:42.000</Data></Cell>
    <Cell><Data ss:Type="Number">0.4</Data></Cell>
    <Cell><Data ss:Type="Number">-0.3</Data></Cell>
    <Cell><Data ss:Type="Number">50.3</Data></Cell>
    <Cell><Data ss:Type="Number">35.56</Data></Cell>
    <Cell ss:Index="9"><Data ss:Type="Number">223</Data></Cell>
   </Row>
   <Row>
    <Cell><Data ss:Type="DateTime">2015-01-12T15:26:43.000</Data></Cell>
    <Cell><Data ss:Type="Number">0.4</Data></Cell>
    <Cell><Data ss:Type="Number">-0.5</Data></Cell>
    <Cell><Data ss:Type="Number">49.7</Data></Cell>
    <Cell><Data ss:Type="Number">35.56</Data></Cell>
    <Cell ss:Index="9"><Data ss:Type="Number">224</Data></Cell>
   </Row>
   <Row>
    <Cell><Data ss:Type="DateTime">2015-01-12T15:26:44.000</Data></Cell>
    <Cell><Data ss:Type="Number">0.4</Data></Cell>
    <Cell><Data ss:Type="Number">-0.5</Data></Cell>
    <Cell><Data ss:Type="Number">49.5</Data></Cell>
    <Cell><Data ss:Type="Number">35.56</Data></Cell>
    <Cell ss:Index="9"><Data ss:Type="Number">225</Data></Cell>
   </Row>
   <Row>
    <Cell><Data ss:Type="DateTime">2015-01-12T15:26:45.000</Data></Cell>
    <Cell><Data ss:Type="Number">0.3</Data></Cell>
    <Cell><Data ss:Type="Number">-0.5</Data></Cell>
    <Cell><Data ss:Type="Number">49.1</Data></Cell>
    <Cell><Data ss:Type="Number">35.56</Data></Cell>
    <Cell ss:Index="9"><Data ss:Type="Number">226</Data></Cell>
   </Row>
   <Row>
    <Cell><Data ss:Type="DateTime">2015-01-12T15:26:46.000</Data></Cell>
    <Cell><Data ss:Type="Number">0.3</Data></Cell>
    <Cell><Data ss:Type="Number">-0.6</Data></Cell>
    <Cell><Data ss:Type="Number">46.9</Data></Cell>
    <Cell><Data ss:Type="Number">35.56</Data></Cell>
    <Cell ss:Index="9"><Data ss:Type="Number">227</Data></Cell>
   </Row>
   <Row>
    <Cell><Data ss:Type="DateTime">2015-01-12T15:26:47.000</Data></Cell>
    <Cell><Data ss:Type="Number">0.3</Data></Cell>
    <Cell><Data ss:Type="Number">-0.6</Data></Cell>
    <Cell><Data ss:Type="Number">45.4</Data></Cell>
    <Cell><Data ss:Type="Number">35.56</Data></Cell>
    <Cell ss:Index="9"><Data ss:Type="Number">228</Data></Cell>
   </Row>
   <Row>
    <Cell><Data ss:Type="DateTime">2015-01-12T15:26:48.000</Data></Cell>
    <Cell><Data ss:Type="Number">0.2</Data></Cell>
    <Cell><Data ss:Type="Number">-0.6</Data></Cell>
    <Cell><Data ss:Type="Number">45.4</Data></Cell>
    <Cell><Data ss:Type="Number">35.549999999999997</Data></Cell>
    <Cell ss:Index="9"><Data ss:Type="Number">229</Data></Cell>
   </Row>
   <Row>
    <Cell><Data ss:Type="DateTime">2015-01-12T15:26:49.000</Data></Cell>
    <Cell><Data ss:Type="Number">0.2</Data></Cell>
    <Cell><Data ss:Type="Number">-0.7</Data></Cell>
    <Cell><Data ss:Type="Number">45.4</Data></Cell>
    <Cell><Data ss:Type="Number">35.549999999999997</Data></Cell>
    <Cell ss:Index="9"><Data ss:Type="Number">230</Data></Cell>
   </Row>
   <Row>
    <Cell><Data ss:Type="DateTime">2015-01-12T15:26:50.000</Data></Cell>
    <Cell><Data ss:Type="Number">0.1</Data></Cell>
    <Cell><Data ss:Type="Number">-0.8</Data></Cell>
    <Cell><Data ss:Type="Number">45.2</Data></Cell>
    <Cell><Data ss:Type="Number">35.549999999999997</Data></Cell>
    <Cell ss:Index="9"><Data ss:Type="Number">231</Data></Cell>
   </Row>
   <Row>
    <Cell><Data ss:Type="DateTime">2015-01-12T15:26:51.000</Data></Cell>
    <Cell><Data ss:Type="Number">0.1</Data></Cell>
    <Cell><Data ss:Type="Number">-1</Data></Cell>
    <Cell><Data ss:Type="Number">45.2</Data></Cell>
    <Cell><Data ss:Type="Number">35.549999999999997</Data></Cell>
    <Cell ss:Index="9"><Data ss:Type="Number">232</Data></Cell>
   </Row>
   <Row>
    <Cell><Data ss:Type="DateTime">2015-01-12T15:26:52.000</Data></Cell>
    <Cell><Data ss:Type="Number">0.1</Data></Cell>
    <Cell><Data ss:Type="Number">-1</Data></Cell>
    <Cell><Data ss:Type="Number">44.6</Data></Cell>
    <Cell><Data ss:Type="Number">35.549999999999997</Data></Cell>
    <Cell ss:Index="9"><Data ss:Type="Number">233</Data></Cell>
   </Row>
   <Row>
    <Cell><Data ss:Type="DateTime">2015-01-12T15:26:53.000</Data></Cell>
    <Cell><Data ss:Type="Number">0.1</Data></Cell>
    <Cell><Data ss:Type="Number">-1.1000000000000001</Data></Cell>
    <Cell><Data ss:Type="Number">44.6</Data></Cell>
    <Cell><Data ss:Type="Number">35.56</Data></Cell>
    <Cell ss:Index="9"><Data ss:Type="Number">234</Data></Cell>
   </Row>
   <Row>
    <Cell><Data ss:Type="DateTime">2015-01-12T15:26:54.000</Data></Cell>
    <Cell><Data ss:Type="Number">0.1</Data></Cell>
    <Cell><Data ss:Type="Number">-1.2</Data></Cell>
    <Cell><Data ss:Type="Number">44</Data></Cell>
    <Cell><Data ss:Type="Number">35.549999999999997</Data></Cell>
    <Cell ss:Index="9"><Data ss:Type="Number">235</Data></Cell>
   </Row>
   <Row>
    <Cell><Data ss:Type="DateTime">2015-01-12T15:26:55.000</Data></Cell>
    <Cell><Data ss:Type="Number">0.3</Data></Cell>
    <Cell><Data ss:Type="Number">-1.1000000000000001</Data></Cell>
    <Cell><Data ss:Type="Number">43.9</Data></Cell>
    <Cell><Data ss:Type="Number">35.56</Data></Cell>
    <Cell ss:Index="9"><Data ss:Type="Number">236</Data></Cell>
   </Row>
   <Row>
    <Cell><Data ss:Type="DateTime">2015-01-12T15:26:56.000</Data></Cell>
    <Cell><Data ss:Type="Number">0.4</Data></Cell>
    <Cell><Data ss:Type="Number">-1</Data></Cell>
    <Cell><Data ss:Type="Number">43.6</Data></Cell>
    <Cell><Data ss:Type="Number">35.56</Data></Cell>
    <Cell ss:Index="9"><Data ss:Type="Number">237</Data></Cell>
   </Row>
   <Row>
    <Cell><Data ss:Type="DateTime">2015-01-12T15:26:57.000</Data></Cell>
    <Cell><Data ss:Type="Number">0.4</Data></Cell>
    <Cell><Data ss:Type="Number">-1</Data></Cell>
    <Cell><Data ss:Type="Number">43.6</Data></Cell>
    <Cell><Data ss:Type="Number">35.56</Data></Cell>
    <Cell ss:Index="9"><Data ss:Type="Number">238</Data></Cell>
   </Row>
   <Row>
    <Cell><Data ss:Type="DateTime">2015-01-12T15:26:58.000</Data></Cell>
    <Cell><Data ss:Type="Number">0.6</Data></Cell>
    <Cell><Data ss:Type="Number">-0.9</Data></Cell>
    <Cell><Data ss:Type="Number">44.2</Data></Cell>
    <Cell><Data ss:Type="Number">35.56</Data></Cell>
    <Cell ss:Index="9"><Data ss:Type="Number">239</Data></Cell>
   </Row>
   <Row>
    <Cell><Data ss:Type="DateTime">2015-01-12T15:26:59.000</Data></Cell>
    <Cell><Data ss:Type="Number">0.7</Data></Cell>
    <Cell><Data ss:Type="Number">-0.7</Data></Cell>
    <Cell><Data ss:Type="Number">44.2</Data></Cell>
    <Cell><Data ss:Type="Number">35.56</Data></Cell>
    <Cell ss:Index="9"><Data ss:Type="Number">240</Data></Cell>
   </Row>
   <Row>
    <Cell><Data ss:Type="DateTime">2015-01-12T15:27:00.000</Data></Cell>
    <Cell><Data ss:Type="Number">1.1000000000000001</Data></Cell>
    <Cell><Data ss:Type="Number">-0.5</Data></Cell>
    <Cell><Data ss:Type="Number">44.2</Data></Cell>
    <Cell><Data ss:Type="Number">35.56</Data></Cell>
    <Cell ss:Index="9"><Data ss:Type="Number">241</Data></Cell>
   </Row>
   <Row>
    <Cell><Data ss:Type="DateTime">2015-01-12T15:27:01.000</Data></Cell>
    <Cell><Data ss:Type="Number">1.2</Data></Cell>
    <Cell><Data ss:Type="Number">-0.3</Data></Cell>
    <Cell><Data ss:Type="Number">45.7</Data></Cell>
    <Cell><Data ss:Type="Number">35.56</Data></Cell>
    <Cell ss:Index="9"><Data ss:Type="Number">242</Data></Cell>
   </Row>
   <Row>
    <Cell><Data ss:Type="DateTime">2015-01-12T15:27:02.000</Data></Cell>
    <Cell><Data ss:Type="Number">1.5</Data></Cell>
    <Cell><Data ss:Type="Number">-0.2</Data></Cell>
    <Cell><Data ss:Type="Number">45.7</Data></Cell>
    <Cell><Data ss:Type="Number">35.56</Data></Cell>
    <Cell ss:Index="9"><Data ss:Type="Number">243</Data></Cell>
   </Row>
   <Row>
    <Cell><Data ss:Type="DateTime">2015-01-12T15:27:03.000</Data></Cell>
    <Cell><Data ss:Type="Number">1.8</Data></Cell>
    <Cell><Data ss:Type="Number">-0.1</Data></Cell>
    <Cell><Data ss:Type="Number">45.7</Data></Cell>
    <Cell><Data ss:Type="Number">35.56</Data></Cell>
    <Cell ss:Index="9"><Data ss:Type="Number">244</Data></Cell>
   </Row>
   <Row>
    <Cell><Data ss:Type="DateTime">2015-01-12T15:27:04.000</Data></Cell>
    <Cell><Data ss:Type="Number">2.1</Data></Cell>
    <Cell><Data ss:Type="Number">0</Data></Cell>
    <Cell><Data ss:Type="Number">45.8</Data></Cell>
    <Cell><Data ss:Type="Number">35.56</Data></Cell>
    <Cell ss:Index="9"><Data ss:Type="Number">245</Data></Cell>
   </Row>
   <Row>
    <Cell><Data ss:Type="DateTime">2015-01-12T15:27:05.000</Data></Cell>
    <Cell><Data ss:Type="Number">2.2000000000000002</Data></Cell>
    <Cell><Data ss:Type="Number">0.1</Data></Cell>
    <Cell><Data ss:Type="Number">45.8</Data></Cell>
    <Cell><Data ss:Type="Number">35.56</Data></Cell>
    <Cell ss:Index="9"><Data ss:Type="Number">246</Data></Cell>
   </Row>
   <Row>
    <Cell><Data ss:Type="DateTime">2015-01-12T15:27:06.000</Data></Cell>
    <Cell><Data ss:Type="Number">2.4</Data></Cell>
    <Cell><Data ss:Type="Number">0.3</Data></Cell>
    <Cell><Data ss:Type="Number">45.2</Data></Cell>
    <Cell><Data ss:Type="Number">35.56</Data></Cell>
    <Cell ss:Index="9"><Data ss:Type="Number">247</Data></Cell>
   </Row>
   <Row>
    <Cell><Data ss:Type="DateTime">2015-01-12T15:27:07.000</Data></Cell>
    <Cell><Data ss:Type="Number">2.7</Data></Cell>
    <Cell><Data ss:Type="Number">0.4</Data></Cell>
    <Cell><Data ss:Type="Number">45</Data></Cell>
    <Cell><Data ss:Type="Number">35.56</Data></Cell>
    <Cell ss:Index="9"><Data ss:Type="Number">248</Data></Cell>
   </Row>
   <Row>
    <Cell><Data ss:Type="DateTime">2015-01-12T15:27:08.000</Data></Cell>
    <Cell><Data ss:Type="Number">3</Data></Cell>
    <Cell><Data ss:Type="Number">0.5</Data></Cell>
    <Cell><Data ss:Type="Number">45</Data></Cell>
    <Cell><Data ss:Type="Number">35.56</Data></Cell>
    <Cell ss:Index="9"><Data ss:Type="Number">249</Data></Cell>
   </Row>
   <Row>
    <Cell><Data ss:Type="DateTime">2015-01-12T15:27:09.000</Data></Cell>
    <Cell><Data ss:Type="Number">2.9</Data></Cell>
    <Cell><Data ss:Type="Number">0.8</Data></Cell>
    <Cell><Data ss:Type="Number">44.9</Data></Cell>
    <Cell><Data ss:Type="Number">35.56</Data></Cell>
    <Cell ss:Index="9"><Data ss:Type="Number">250</Data></Cell>
   </Row>
   <Row>
    <Cell><Data ss:Type="DateTime">2015-01-12T15:27:10.000</Data></Cell>
    <Cell><Data ss:Type="Number">2.9</Data></Cell>
    <Cell><Data ss:Type="Number">1.2</Data></Cell>
    <Cell><Data ss:Type="Number">44.7</Data></Cell>
    <Cell><Data ss:Type="Number">35.56</Data></Cell>
    <Cell ss:Index="9"><Data ss:Type="Number">251</Data></Cell>
   </Row>
   <Row>
    <Cell><Data ss:Type="DateTime">2015-01-12T15:27:11.000</Data></Cell>
    <Cell><Data ss:Type="Number">2.7</Data></Cell>
    <Cell><Data ss:Type="Number">1.5</Data></Cell>
    <Cell><Data ss:Type="Number">44.7</Data></Cell>
    <Cell><Data ss:Type="Number">35.56</Data></Cell>
    <Cell ss:Index="9"><Data ss:Type="Number">252</Data></Cell>
   </Row>
   <Row>
    <Cell><Data ss:Type="DateTime">2015-01-12T15:27:12.000</Data></Cell>
    <Cell><Data ss:Type="Number">2.4</Data></Cell>
    <Cell><Data ss:Type="Number">1.8</Data></Cell>
    <Cell><Data ss:Type="Number">44.1</Data></Cell>
    <Cell><Data ss:Type="Number">35.56</Data></Cell>
    <Cell ss:Index="9"><Data ss:Type="Number">253</Data></Cell>
   </Row>
   <Row>
    <Cell><Data ss:Type="DateTime">2015-01-12T15:27:13.000</Data></Cell>
    <Cell><Data ss:Type="Number">2.2000000000000002</Data></Cell>
    <Cell><Data ss:Type="Number">1.9</Data></Cell>
    <Cell><Data ss:Type="Number">43.7</Data></Cell>
    <Cell><Data ss:Type="Number">35.56</Data></Cell>
    <Cell ss:Index="9"><Data ss:Type="Number">254</Data></Cell>
   </Row>
   <Row>
    <Cell><Data ss:Type="DateTime">2015-01-12T15:27:14.000</Data></Cell>
    <Cell><Data ss:Type="Number">2.1</Data></Cell>
    <Cell><Data ss:Type="Number">2.2999999999999998</Data></Cell>
    <Cell><Data ss:Type="Number">43.7</Data></Cell>
    <Cell><Data ss:Type="Number">35.56</Data></Cell>
    <Cell ss:Index="9"><Data ss:Type="Number">255</Data></Cell>
   </Row>
   <Row>
    <Cell><Data ss:Type="DateTime">2015-01-12T15:27:15.000</Data></Cell>
    <Cell><Data ss:Type="Number">2</Data></Cell>
    <Cell><Data ss:Type="Number">2.7</Data></Cell>
    <Cell><Data ss:Type="Number">43.3</Data></Cell>
    <Cell><Data ss:Type="Number">35.56</Data></Cell>
    <Cell ss:Index="9"><Data ss:Type="Number">256</Data></Cell>
   </Row>
   <Row>
    <Cell><Data ss:Type="DateTime">2015-01-12T15:27:16.000</Data></Cell>
    <Cell><Data ss:Type="Number">1.7</Data></Cell>
    <Cell><Data ss:Type="Number">2.8</Data></Cell>
    <Cell><Data ss:Type="Number">43</Data></Cell>
    <Cell><Data ss:Type="Number">35.56</Data></Cell>
    <Cell ss:Index="9"><Data ss:Type="Number">257</Data></Cell>
   </Row>
   <Row>
    <Cell><Data ss:Type="DateTime">2015-01-12T15:27:17.000</Data></Cell>
    <Cell><Data ss:Type="Number">1.4</Data></Cell>
    <Cell><Data ss:Type="Number">2.5</Data></Cell>
    <Cell><Data ss:Type="Number">43</Data></Cell>
    <Cell><Data ss:Type="Number">35.57</Data></Cell>
    <Cell ss:Index="9"><Data ss:Type="Number">258</Data></Cell>
   </Row>
   <Row>
    <Cell><Data ss:Type="DateTime">2015-01-12T15:27:18.000</Data></Cell>
    <Cell><Data ss:Type="Number">1.1000000000000001</Data></Cell>
    <Cell><Data ss:Type="Number">1.9</Data></Cell>
    <Cell><Data ss:Type="Number">43</Data></Cell>
    <Cell><Data ss:Type="Number">35.56</Data></Cell>
    <Cell ss:Index="9"><Data ss:Type="Number">259</Data></Cell>
   </Row>
   <Row>
    <Cell><Data ss:Type="DateTime">2015-01-12T15:27:19.000</Data></Cell>
    <Cell><Data ss:Type="Number">1</Data></Cell>
    <Cell><Data ss:Type="Number">1.5</Data></Cell>
    <Cell><Data ss:Type="Number">42</Data></Cell>
    <Cell><Data ss:Type="Number">35.57</Data></Cell>
    <Cell ss:Index="9"><Data ss:Type="Number">260</Data></Cell>
   </Row>
   <Row>
    <Cell><Data ss:Type="DateTime">2015-01-12T15:27:20.000</Data></Cell>
    <Cell><Data ss:Type="Number">0.7</Data></Cell>
    <Cell><Data ss:Type="Number">1.2</Data></Cell>
    <Cell><Data ss:Type="Number">41.8</Data></Cell>
    <Cell><Data ss:Type="Number">35.57</Data></Cell>
    <Cell ss:Index="9"><Data ss:Type="Number">261</Data></Cell>
   </Row>
   <Row>
    <Cell><Data ss:Type="DateTime">2015-01-12T15:27:21.000</Data></Cell>
    <Cell><Data ss:Type="Number">0.6</Data></Cell>
    <Cell><Data ss:Type="Number">0.9</Data></Cell>
    <Cell><Data ss:Type="Number">41.8</Data></Cell>
    <Cell><Data ss:Type="Number">35.57</Data></Cell>
    <Cell ss:Index="9"><Data ss:Type="Number">262</Data></Cell>
   </Row>
   <Row>
    <Cell><Data ss:Type="DateTime">2015-01-12T15:27:22.000</Data></Cell>
    <Cell><Data ss:Type="Number">0.4</Data></Cell>
    <Cell><Data ss:Type="Number">0.4</Data></Cell>
    <Cell><Data ss:Type="Number">41.5</Data></Cell>
    <Cell><Data ss:Type="Number">35.57</Data></Cell>
    <Cell ss:Index="9"><Data ss:Type="Number">263</Data></Cell>
   </Row>
   <Row>
    <Cell><Data ss:Type="DateTime">2015-01-12T15:27:23.000</Data></Cell>
    <Cell><Data ss:Type="Number">0.3</Data></Cell>
    <Cell><Data ss:Type="Number">0</Data></Cell>
    <Cell><Data ss:Type="Number">41.3</Data></Cell>
    <Cell><Data ss:Type="Number">35.57</Data></Cell>
    <Cell ss:Index="9"><Data ss:Type="Number">264</Data></Cell>
   </Row>
   <Row>
    <Cell><Data ss:Type="DateTime">2015-01-12T15:27:24.000</Data></Cell>
    <Cell><Data ss:Type="Number">0.1</Data></Cell>
    <Cell><Data ss:Type="Number">-0.3</Data></Cell>
    <Cell><Data ss:Type="Number">41.3</Data></Cell>
    <Cell><Data ss:Type="Number">35.57</Data></Cell>
    <Cell ss:Index="9"><Data ss:Type="Number">265</Data></Cell>
   </Row>
   <Row>
    <Cell><Data ss:Type="DateTime">2015-01-12T15:27:25.000</Data></Cell>
    <Cell><Data ss:Type="Number">0</Data></Cell>
    <Cell><Data ss:Type="Number">-0.6</Data></Cell>
    <Cell><Data ss:Type="Number">41.3</Data></Cell>
    <Cell><Data ss:Type="Number">35.57</Data></Cell>
    <Cell ss:Index="9"><Data ss:Type="Number">266</Data></Cell>
   </Row>
   <Row>
    <Cell><Data ss:Type="DateTime">2015-01-12T15:27:26.000</Data></Cell>
    <Cell><Data ss:Type="Number">0</Data></Cell>
    <Cell><Data ss:Type="Number">-0.8</Data></Cell>
    <Cell><Data ss:Type="Number">40.9</Data></Cell>
    <Cell><Data ss:Type="Number">35.57</Data></Cell>
    <Cell ss:Index="9"><Data ss:Type="Number">267</Data></Cell>
   </Row>
   <Row>
    <Cell><Data ss:Type="DateTime">2015-01-12T15:27:27.000</Data></Cell>
    <Cell><Data ss:Type="Number">0</Data></Cell>
    <Cell><Data ss:Type="Number">-0.9</Data></Cell>
    <Cell><Data ss:Type="Number">40.9</Data></Cell>
    <Cell><Data ss:Type="Number">35.57</Data></Cell>
    <Cell ss:Index="9"><Data ss:Type="Number">268</Data></Cell>
   </Row>
   <Row>
    <Cell><Data ss:Type="DateTime">2015-01-12T15:27:28.000</Data></Cell>
    <Cell><Data ss:Type="Number">0</Data></Cell>
    <Cell><Data ss:Type="Number">-1</Data></Cell>
    <Cell><Data ss:Type="Number">40.5</Data></Cell>
    <Cell><Data ss:Type="Number">35.57</Data></Cell>
    <Cell ss:Index="9"><Data ss:Type="Number">269</Data></Cell>
   </Row>
   <Row>
    <Cell><Data ss:Type="DateTime">2015-01-12T15:27:29.000</Data></Cell>
    <Cell><Data ss:Type="Number">0.1</Data></Cell>
    <Cell><Data ss:Type="Number">-1</Data></Cell>
    <Cell><Data ss:Type="Number">40.200000000000003</Data></Cell>
    <Cell><Data ss:Type="Number">35.58</Data></Cell>
    <Cell ss:Index="9"><Data ss:Type="Number">270</Data></Cell>
   </Row>
   <Row>
    <Cell><Data ss:Type="DateTime">2015-01-12T15:27:30.000</Data></Cell>
    <Cell><Data ss:Type="Number">0.1</Data></Cell>
    <Cell><Data ss:Type="Number">-1</Data></Cell>
    <Cell><Data ss:Type="Number">40.200000000000003</Data></Cell>
    <Cell><Data ss:Type="Number">35.57</Data></Cell>
    <Cell ss:Index="9"><Data ss:Type="Number">271</Data></Cell>
   </Row>
   <Row>
    <Cell><Data ss:Type="DateTime">2015-01-12T15:27:31.000</Data></Cell>
    <Cell><Data ss:Type="Number">0.3</Data></Cell>
    <Cell><Data ss:Type="Number">-1</Data></Cell>
    <Cell><Data ss:Type="Number">40.5</Data></Cell>
    <Cell><Data ss:Type="Number">35.58</Data></Cell>
    <Cell ss:Index="9"><Data ss:Type="Number">272</Data></Cell>
   </Row>
   <Row>
    <Cell><Data ss:Type="DateTime">2015-01-12T15:27:32.000</Data></Cell>
    <Cell><Data ss:Type="Number">0.4</Data></Cell>
    <Cell><Data ss:Type="Number">-0.9</Data></Cell>
    <Cell><Data ss:Type="Number">40.5</Data></Cell>
    <Cell><Data ss:Type="Number">35.58</Data></Cell>
    <Cell ss:Index="9"><Data ss:Type="Number">273</Data></Cell>
   </Row>
   <Row>
    <Cell><Data ss:Type="DateTime">2015-01-12T15:27:33.000</Data></Cell>
    <Cell><Data ss:Type="Number">0.6</Data></Cell>
    <Cell><Data ss:Type="Number">-0.9</Data></Cell>
    <Cell><Data ss:Type="Number">40.6</Data></Cell>
    <Cell><Data ss:Type="Number">35.58</Data></Cell>
    <Cell ss:Index="9"><Data ss:Type="Number">274</Data></Cell>
   </Row>
   <Row>
    <Cell><Data ss:Type="DateTime">2015-01-12T15:27:34.000</Data></Cell>
    <Cell><Data ss:Type="Number">0.8</Data></Cell>
    <Cell><Data ss:Type="Number">-0.8</Data></Cell>
    <Cell><Data ss:Type="Number">41.4</Data></Cell>
    <Cell><Data ss:Type="Number">35.58</Data></Cell>
    <Cell ss:Index="9"><Data ss:Type="Number">275</Data></Cell>
   </Row>
   <Row>
    <Cell><Data ss:Type="DateTime">2015-01-12T15:27:35.000</Data></Cell>
    <Cell><Data ss:Type="Number">0.9</Data></Cell>
    <Cell><Data ss:Type="Number">-0.9</Data></Cell>
    <Cell><Data ss:Type="Number">40.9</Data></Cell>
    <Cell><Data ss:Type="Number">35.58</Data></Cell>
    <Cell ss:Index="9"><Data ss:Type="Number">276</Data></Cell>
   </Row>
   <Row>
    <Cell><Data ss:Type="DateTime">2015-01-12T15:27:36.000</Data></Cell>
    <Cell><Data ss:Type="Number">1.1000000000000001</Data></Cell>
    <Cell><Data ss:Type="Number">-0.9</Data></Cell>
    <Cell><Data ss:Type="Number">40.9</Data></Cell>
    <Cell><Data ss:Type="Number">35.58</Data></Cell>
    <Cell ss:Index="9"><Data ss:Type="Number">277</Data></Cell>
   </Row>
   <Row>
    <Cell><Data ss:Type="DateTime">2015-01-12T15:27:37.000</Data></Cell>
    <Cell><Data ss:Type="Number">1.1000000000000001</Data></Cell>
    <Cell><Data ss:Type="Number">-1.1000000000000001</Data></Cell>
    <Cell><Data ss:Type="Number">40.9</Data></Cell>
    <Cell><Data ss:Type="Number">35.58</Data></Cell>
    <Cell ss:Index="9"><Data ss:Type="Number">278</Data></Cell>
   </Row>
   <Row>
    <Cell><Data ss:Type="DateTime">2015-01-12T15:27:38.000</Data></Cell>
    <Cell><Data ss:Type="Number">1.2</Data></Cell>
    <Cell><Data ss:Type="Number">-1.1000000000000001</Data></Cell>
    <Cell><Data ss:Type="Number">40.700000000000003</Data></Cell>
    <Cell><Data ss:Type="Number">35.58</Data></Cell>
    <Cell ss:Index="9"><Data ss:Type="Number">279</Data></Cell>
   </Row>
   <Row>
    <Cell><Data ss:Type="DateTime">2015-01-12T15:27:39.000</Data></Cell>
    <Cell><Data ss:Type="Number">1.2</Data></Cell>
    <Cell><Data ss:Type="Number">-1.2</Data></Cell>
    <Cell><Data ss:Type="Number">40.5</Data></Cell>
    <Cell><Data ss:Type="Number">35.58</Data></Cell>
    <Cell ss:Index="9"><Data ss:Type="Number">280</Data></Cell>
   </Row>
   <Row>
    <Cell><Data ss:Type="DateTime">2015-01-12T15:27:40.000</Data></Cell>
    <Cell><Data ss:Type="Number">1.4</Data></Cell>
    <Cell><Data ss:Type="Number">-1.2</Data></Cell>
    <Cell><Data ss:Type="Number">40.5</Data></Cell>
    <Cell><Data ss:Type="Number">35.58</Data></Cell>
    <Cell ss:Index="9"><Data ss:Type="Number">281</Data></Cell>
   </Row>
   <Row>
    <Cell><Data ss:Type="DateTime">2015-01-12T15:27:41.000</Data></Cell>
    <Cell><Data ss:Type="Number">1.6</Data></Cell>
    <Cell><Data ss:Type="Number">-1.3</Data></Cell>
    <Cell><Data ss:Type="Number">40.5</Data></Cell>
    <Cell><Data ss:Type="Number">35.58</Data></Cell>
    <Cell ss:Index="9"><Data ss:Type="Number">282</Data></Cell>
   </Row>
   <Row>
    <Cell><Data ss:Type="DateTime">2015-01-12T15:27:42.000</Data></Cell>
    <Cell><Data ss:Type="Number">1.5</Data></Cell>
    <Cell><Data ss:Type="Number">-1.4</Data></Cell>
    <Cell><Data ss:Type="Number">39.700000000000003</Data></Cell>
    <Cell><Data ss:Type="Number">35.58</Data></Cell>
    <Cell ss:Index="9"><Data ss:Type="Number">283</Data></Cell>
   </Row>
   <Row>
    <Cell><Data ss:Type="DateTime">2015-01-12T15:27:43.000</Data></Cell>
    <Cell><Data ss:Type="Number">1.5</Data></Cell>
    <Cell><Data ss:Type="Number">-1.4</Data></Cell>
    <Cell><Data ss:Type="Number">39.5</Data></Cell>
    <Cell><Data ss:Type="Number">35.57</Data></Cell>
    <Cell ss:Index="9"><Data ss:Type="Number">284</Data></Cell>
   </Row>
   <Row>
    <Cell><Data ss:Type="DateTime">2015-01-12T15:27:44.000</Data></Cell>
    <Cell><Data ss:Type="Number">1.5</Data></Cell>
    <Cell><Data ss:Type="Number">-1.4</Data></Cell>
    <Cell><Data ss:Type="Number">39.5</Data></Cell>
    <Cell><Data ss:Type="Number">35.58</Data></Cell>
    <Cell ss:Index="9"><Data ss:Type="Number">285</Data></Cell>
   </Row>
   <Row>
    <Cell><Data ss:Type="DateTime">2015-01-12T15:27:45.000</Data></Cell>
    <Cell><Data ss:Type="Number">1.4</Data></Cell>
    <Cell><Data ss:Type="Number">-1.5</Data></Cell>
    <Cell><Data ss:Type="Number">39.4</Data></Cell>
    <Cell><Data ss:Type="Number">35.58</Data></Cell>
    <Cell ss:Index="9"><Data ss:Type="Number">286</Data></Cell>
   </Row>
   <Row>
    <Cell><Data ss:Type="DateTime">2015-01-12T15:27:46.000</Data></Cell>
    <Cell><Data ss:Type="Number">1.4</Data></Cell>
    <Cell><Data ss:Type="Number">-1.5</Data></Cell>
    <Cell><Data ss:Type="Number">39.200000000000003</Data></Cell>
    <Cell><Data ss:Type="Number">35.57</Data></Cell>
    <Cell ss:Index="9"><Data ss:Type="Number">287</Data></Cell>
   </Row>
   <Row>
    <Cell><Data ss:Type="DateTime">2015-01-12T15:27:47.000</Data></Cell>
    <Cell><Data ss:Type="Number">1.4</Data></Cell>
    <Cell><Data ss:Type="Number">-1.4</Data></Cell>
    <Cell><Data ss:Type="Number">39.200000000000003</Data></Cell>
    <Cell><Data ss:Type="Number">35.57</Data></Cell>
    <Cell ss:Index="9"><Data ss:Type="Number">288</Data></Cell>
   </Row>
   <Row>
    <Cell><Data ss:Type="DateTime">2015-01-12T15:27:48.000</Data></Cell>
    <Cell><Data ss:Type="Number">1.4</Data></Cell>
    <Cell><Data ss:Type="Number">-1.2</Data></Cell>
    <Cell><Data ss:Type="Number">39.200000000000003</Data></Cell>
    <Cell><Data ss:Type="Number">35.57</Data></Cell>
    <Cell ss:Index="9"><Data ss:Type="Number">289</Data></Cell>
   </Row>
   <Row>
    <Cell><Data ss:Type="DateTime">2015-01-12T15:27:49.000</Data></Cell>
    <Cell><Data ss:Type="Number">1.3</Data></Cell>
    <Cell><Data ss:Type="Number">-1</Data></Cell>
    <Cell><Data ss:Type="Number">39.1</Data></Cell>
    <Cell><Data ss:Type="Number">35.57</Data></Cell>
    <Cell ss:Index="9"><Data ss:Type="Number">290</Data></Cell>
   </Row>
   <Row>
    <Cell><Data ss:Type="DateTime">2015-01-12T15:27:50.000</Data></Cell>
    <Cell><Data ss:Type="Number">1.2</Data></Cell>
    <Cell><Data ss:Type="Number">-1</Data></Cell>
    <Cell><Data ss:Type="Number">39.6</Data></Cell>
    <Cell><Data ss:Type="Number">35.57</Data></Cell>
    <Cell ss:Index="9"><Data ss:Type="Number">291</Data></Cell>
   </Row>
   <Row>
    <Cell><Data ss:Type="DateTime">2015-01-12T15:27:51.000</Data></Cell>
    <Cell><Data ss:Type="Number">1.2</Data></Cell>
    <Cell><Data ss:Type="Number">-0.9</Data></Cell>
    <Cell><Data ss:Type="Number">39.799999999999997</Data></Cell>
    <Cell><Data ss:Type="Number">35.57</Data></Cell>
    <Cell ss:Index="9"><Data ss:Type="Number">292</Data></Cell>
   </Row>
   <Row>
    <Cell><Data ss:Type="DateTime">2015-01-12T15:27:52.000</Data></Cell>
    <Cell><Data ss:Type="Number">1.2</Data></Cell>
    <Cell><Data ss:Type="Number">-0.7</Data></Cell>
    <Cell><Data ss:Type="Number">39.700000000000003</Data></Cell>
    <Cell><Data ss:Type="Number">35.57</Data></Cell>
    <Cell ss:Index="9"><Data ss:Type="Number">293</Data></Cell>
   </Row>
   <Row>
    <Cell><Data ss:Type="DateTime">2015-01-12T15:27:53.000</Data></Cell>
    <Cell><Data ss:Type="Number">1.2</Data></Cell>
    <Cell><Data ss:Type="Number">-0.4</Data></Cell>
    <Cell><Data ss:Type="Number">39.700000000000003</Data></Cell>
    <Cell><Data ss:Type="Number">35.57</Data></Cell>
    <Cell ss:Index="9"><Data ss:Type="Number">294</Data></Cell>
   </Row>
   <Row>
    <Cell><Data ss:Type="DateTime">2015-01-12T15:27:54.000</Data></Cell>
    <Cell><Data ss:Type="Number">1.2</Data></Cell>
    <Cell><Data ss:Type="Number">0</Data></Cell>
    <Cell><Data ss:Type="Number">40.1</Data></Cell>
    <Cell><Data ss:Type="Number">35.57</Data></Cell>
    <Cell ss:Index="9"><Data ss:Type="Number">295</Data></Cell>
   </Row>
   <Row>
    <Cell><Data ss:Type="DateTime">2015-01-12T15:27:55.000</Data></Cell>
    <Cell><Data ss:Type="Number">1.2</Data></Cell>
    <Cell><Data ss:Type="Number">0.2</Data></Cell>
    <Cell><Data ss:Type="Number">40.1</Data></Cell>
    <Cell><Data ss:Type="Number">35.57</Data></Cell>
    <Cell ss:Index="9"><Data ss:Type="Number">296</Data></Cell>
   </Row>
   <Row>
    <Cell><Data ss:Type="DateTime">2015-01-12T15:27:56.000</Data></Cell>
    <Cell><Data ss:Type="Number">1.3</Data></Cell>
    <Cell><Data ss:Type="Number">0.2</Data></Cell>
    <Cell><Data ss:Type="Number">40.1</Data></Cell>
    <Cell><Data ss:Type="Number">35.58</Data></Cell>
    <Cell ss:Index="9"><Data ss:Type="Number">297</Data></Cell>
   </Row>
   <Row>
    <Cell><Data ss:Type="DateTime">2015-01-12T15:27:57.000</Data></Cell>
    <Cell><Data ss:Type="Number">1.3</Data></Cell>
    <Cell><Data ss:Type="Number">0.2</Data></Cell>
    <Cell><Data ss:Type="Number">40.9</Data></Cell>
    <Cell><Data ss:Type="Number">35.58</Data></Cell>
    <Cell ss:Index="9"><Data ss:Type="Number">298</Data></Cell>
   </Row>
   <Row>
    <Cell><Data ss:Type="DateTime">2015-01-12T15:27:58.000</Data></Cell>
    <Cell><Data ss:Type="Number">1.3</Data></Cell>
    <Cell><Data ss:Type="Number">0.3</Data></Cell>
    <Cell><Data ss:Type="Number">40.9</Data></Cell>
    <Cell><Data ss:Type="Number">35.58</Data></Cell>
    <Cell ss:Index="9"><Data ss:Type="Number">299</Data></Cell>
   </Row>
   <Row>
    <Cell><Data ss:Type="DateTime">2015-01-12T15:27:59.000</Data></Cell>
    <Cell><Data ss:Type="Number">1.3</Data></Cell>
    <Cell><Data ss:Type="Number">0.4</Data></Cell>
    <Cell><Data ss:Type="Number">40.9</Data></Cell>
    <Cell><Data ss:Type="Number">35.58</Data></Cell>
    <Cell ss:Index="9"><Data ss:Type="Number">300</Data></Cell>
   </Row>
   <Row>
    <Cell><Data ss:Type="DateTime">2015-01-12T15:28:00.000</Data></Cell>
    <Cell><Data ss:Type="Number">1.4</Data></Cell>
    <Cell><Data ss:Type="Number">0.3</Data></Cell>
    <Cell><Data ss:Type="Number">41</Data></Cell>
    <Cell><Data ss:Type="Number">35.58</Data></Cell>
    <Cell ss:Index="9"><Data ss:Type="Number">301</Data></Cell>
   </Row>
   <Row>
    <Cell><Data ss:Type="DateTime">2015-01-12T15:28:01.000</Data></Cell>
    <Cell><Data ss:Type="Number">1.4</Data></Cell>
    <Cell><Data ss:Type="Number">0.3</Data></Cell>
    <Cell><Data ss:Type="Number">41</Data></Cell>
    <Cell><Data ss:Type="Number">35.58</Data></Cell>
    <Cell ss:Index="9"><Data ss:Type="Number">302</Data></Cell>
   </Row>
   <Row>
    <Cell><Data ss:Type="DateTime">2015-01-12T15:28:02.000</Data></Cell>
    <Cell><Data ss:Type="Number">1.5</Data></Cell>
    <Cell><Data ss:Type="Number">0.2</Data></Cell>
    <Cell><Data ss:Type="Number">40.799999999999997</Data></Cell>
    <Cell><Data ss:Type="Number">35.58</Data></Cell>
    <Cell ss:Index="9"><Data ss:Type="Number">303</Data></Cell>
   </Row>
   <Row>
    <Cell><Data ss:Type="DateTime">2015-01-12T15:28:03.000</Data></Cell>
    <Cell><Data ss:Type="Number">1.5</Data></Cell>
    <Cell><Data ss:Type="Number">0.2</Data></Cell>
    <Cell><Data ss:Type="Number">40.799999999999997</Data></Cell>
    <Cell><Data ss:Type="Number">35.590000000000003</Data></Cell>
    <Cell ss:Index="9"><Data ss:Type="Number">304</Data></Cell>
   </Row>
   <Row>
    <Cell><Data ss:Type="DateTime">2015-01-12T15:28:04.000</Data></Cell>
    <Cell><Data ss:Type="Number">1.6</Data></Cell>
    <Cell><Data ss:Type="Number">0.1</Data></Cell>
    <Cell><Data ss:Type="Number">40.799999999999997</Data></Cell>
    <Cell><Data ss:Type="Number">35.590000000000003</Data></Cell>
    <Cell ss:Index="9"><Data ss:Type="Number">305</Data></Cell>
   </Row>
   <Row>
    <Cell><Data ss:Type="DateTime">2015-01-12T15:28:05.000</Data></Cell>
    <Cell><Data ss:Type="Number">1.6</Data></Cell>
    <Cell><Data ss:Type="Number">0</Data></Cell>
    <Cell><Data ss:Type="Number">40.200000000000003</Data></Cell>
    <Cell><Data ss:Type="Number">35.590000000000003</Data></Cell>
    <Cell ss:Index="9"><Data ss:Type="Number">306</Data></Cell>
   </Row>
   <Row>
    <Cell><Data ss:Type="DateTime">2015-01-12T15:28:06.000</Data></Cell>
    <Cell><Data ss:Type="Number">1.6</Data></Cell>
    <Cell><Data ss:Type="Number">0</Data></Cell>
    <Cell><Data ss:Type="Number">40.200000000000003</Data></Cell>
    <Cell><Data ss:Type="Number">35.590000000000003</Data></Cell>
    <Cell ss:Index="9"><Data ss:Type="Number">307</Data></Cell>
   </Row>
   <Row>
    <Cell><Data ss:Type="DateTime">2015-01-12T15:28:07.000</Data></Cell>
    <Cell><Data ss:Type="Number">1.6</Data></Cell>
    <Cell><Data ss:Type="Number">-0.1</Data></Cell>
    <Cell><Data ss:Type="Number">40.200000000000003</Data></Cell>
    <Cell><Data ss:Type="Number">35.590000000000003</Data></Cell>
    <Cell ss:Index="9"><Data ss:Type="Number">308</Data></Cell>
   </Row>
   <Row>
    <Cell><Data ss:Type="DateTime">2015-01-12T15:28:08.000</Data></Cell>
    <Cell><Data ss:Type="Number">1.6</Data></Cell>
    <Cell><Data ss:Type="Number">-0.1</Data></Cell>
    <Cell><Data ss:Type="Number">40.200000000000003</Data></Cell>
    <Cell><Data ss:Type="Number">35.6</Data></Cell>
    <Cell ss:Index="9"><Data ss:Type="Number">309</Data></Cell>
   </Row>
   <Row>
    <Cell><Data ss:Type="DateTime">2015-01-12T15:28:09.000</Data></Cell>
    <Cell><Data ss:Type="Number">1.9</Data></Cell>
    <Cell><Data ss:Type="Number">-0.1</Data></Cell>
    <Cell><Data ss:Type="Number">40</Data></Cell>
    <Cell><Data ss:Type="Number">35.6</Data></Cell>
    <Cell ss:Index="9"><Data ss:Type="Number">310</Data></Cell>
   </Row>
   <Row>
    <Cell><Data ss:Type="DateTime">2015-01-12T15:28:10.000</Data></Cell>
    <Cell><Data ss:Type="Number">2.2000000000000002</Data></Cell>
    <Cell><Data ss:Type="Number">-0.1</Data></Cell>
    <Cell><Data ss:Type="Number">41.6</Data></Cell>
    <Cell><Data ss:Type="Number">35.6</Data></Cell>
    <Cell ss:Index="9"><Data ss:Type="Number">311</Data></Cell>
   </Row>
   <Row>
    <Cell><Data ss:Type="DateTime">2015-01-12T15:28:11.000</Data></Cell>
    <Cell><Data ss:Type="Number">2.7</Data></Cell>
    <Cell><Data ss:Type="Number">-0.2</Data></Cell>
    <Cell><Data ss:Type="Number">41.6</Data></Cell>
    <Cell><Data ss:Type="Number">35.6</Data></Cell>
    <Cell ss:Index="9"><Data ss:Type="Number">312</Data></Cell>
   </Row>
   <Row>
    <Cell><Data ss:Type="DateTime">2015-01-12T15:28:12.000</Data></Cell>
    <Cell><Data ss:Type="Number">3</Data></Cell>
    <Cell><Data ss:Type="Number">-0.5</Data></Cell>
    <Cell><Data ss:Type="Number">41.6</Data></Cell>
    <Cell><Data ss:Type="Number">35.6</Data></Cell>
    <Cell ss:Index="9"><Data ss:Type="Number">313</Data></Cell>
   </Row>
   <Row>
    <Cell><Data ss:Type="DateTime">2015-01-12T15:28:13.000</Data></Cell>
    <Cell><Data ss:Type="Number">3.2</Data></Cell>
    <Cell><Data ss:Type="Number">-0.7</Data></Cell>
    <Cell><Data ss:Type="Number">42</Data></Cell>
    <Cell><Data ss:Type="Number">35.61</Data></Cell>
    <Cell ss:Index="9"><Data ss:Type="Number">314</Data></Cell>
   </Row>
   <Row>
    <Cell><Data ss:Type="DateTime">2015-01-12T15:28:14.000</Data></Cell>
    <Cell><Data ss:Type="Number">3.8</Data></Cell>
    <Cell><Data ss:Type="Number">-0.8</Data></Cell>
    <Cell><Data ss:Type="Number">41.1</Data></Cell>
    <Cell><Data ss:Type="Number">35.61</Data></Cell>
    <Cell ss:Index="9"><Data ss:Type="Number">315</Data></Cell>
   </Row>
   <Row>
    <Cell><Data ss:Type="DateTime">2015-01-12T15:28:15.000</Data></Cell>
    <Cell><Data ss:Type="Number">4.5</Data></Cell>
    <Cell><Data ss:Type="Number">-0.8</Data></Cell>
    <Cell><Data ss:Type="Number">40.5</Data></Cell>
    <Cell><Data ss:Type="Number">35.61</Data></Cell>
    <Cell ss:Index="9"><Data ss:Type="Number">316</Data></Cell>
   </Row>
   <Row>
    <Cell><Data ss:Type="DateTime">2015-01-12T15:28:16.000</Data></Cell>
    <Cell><Data ss:Type="Number">5.3</Data></Cell>
    <Cell><Data ss:Type="Number">-0.9</Data></Cell>
    <Cell><Data ss:Type="Number">40.5</Data></Cell>
    <Cell><Data ss:Type="Number">35.619999999999997</Data></Cell>
    <Cell ss:Index="9"><Data ss:Type="Number">317</Data></Cell>
   </Row>
   <Row>
    <Cell><Data ss:Type="DateTime">2015-01-12T15:28:17.000</Data></Cell>
    <Cell><Data ss:Type="Number">5.7</Data></Cell>
    <Cell><Data ss:Type="Number">-0.9</Data></Cell>
    <Cell><Data ss:Type="Number">41.1</Data></Cell>
    <Cell><Data ss:Type="Number">35.619999999999997</Data></Cell>
    <Cell ss:Index="9"><Data ss:Type="Number">318</Data></Cell>
   </Row>
   <Row>
    <Cell><Data ss:Type="DateTime">2015-01-12T15:28:18.000</Data></Cell>
    <Cell><Data ss:Type="Number">5.0999999999999996</Data></Cell>
    <Cell><Data ss:Type="Number">-0.8</Data></Cell>
    <Cell><Data ss:Type="Number">41.1</Data></Cell>
    <Cell><Data ss:Type="Number">35.619999999999997</Data></Cell>
    <Cell ss:Index="9"><Data ss:Type="Number">319</Data></Cell>
   </Row>
   <Row>
    <Cell><Data ss:Type="DateTime">2015-01-12T15:28:19.000</Data></Cell>
    <Cell><Data ss:Type="Number">4.5999999999999996</Data></Cell>
    <Cell><Data ss:Type="Number">-0.7</Data></Cell>
    <Cell><Data ss:Type="Number">41.6</Data></Cell>
    <Cell><Data ss:Type="Number">35.630000000000003</Data></Cell>
    <Cell ss:Index="9"><Data ss:Type="Number">320</Data></Cell>
   </Row>
   <Row>
    <Cell><Data ss:Type="DateTime">2015-01-12T15:28:20.000</Data></Cell>
    <Cell><Data ss:Type="Number">4.2</Data></Cell>
    <Cell><Data ss:Type="Number">-0.5</Data></Cell>
    <Cell><Data ss:Type="Number">42.2</Data></Cell>
    <Cell><Data ss:Type="Number">35.630000000000003</Data></Cell>
    <Cell ss:Index="9"><Data ss:Type="Number">321</Data></Cell>
   </Row>
   <Row>
    <Cell><Data ss:Type="DateTime">2015-01-12T15:28:21.000</Data></Cell>
    <Cell><Data ss:Type="Number">3.7</Data></Cell>
    <Cell><Data ss:Type="Number">-0.5</Data></Cell>
    <Cell><Data ss:Type="Number">42.2</Data></Cell>
    <Cell><Data ss:Type="Number">35.630000000000003</Data></Cell>
    <Cell ss:Index="9"><Data ss:Type="Number">322</Data></Cell>
   </Row>
   <Row>
    <Cell><Data ss:Type="DateTime">2015-01-12T15:28:22.000</Data></Cell>
    <Cell><Data ss:Type="Number">3.2</Data></Cell>
    <Cell><Data ss:Type="Number">-0.3</Data></Cell>
    <Cell><Data ss:Type="Number">42.2</Data></Cell>
    <Cell><Data ss:Type="Number">35.64</Data></Cell>
    <Cell ss:Index="9"><Data ss:Type="Number">323</Data></Cell>
   </Row>
   <Row>
    <Cell><Data ss:Type="DateTime">2015-01-12T15:28:23.000</Data></Cell>
    <Cell><Data ss:Type="Number">2.6</Data></Cell>
    <Cell><Data ss:Type="Number">-0.1</Data></Cell>
    <Cell><Data ss:Type="Number">42.4</Data></Cell>
    <Cell><Data ss:Type="Number">35.64</Data></Cell>
    <Cell ss:Index="9"><Data ss:Type="Number">324</Data></Cell>
   </Row>
   <Row>
    <Cell><Data ss:Type="DateTime">2015-01-12T15:28:24.000</Data></Cell>
    <Cell><Data ss:Type="Number">2.2000000000000002</Data></Cell>
    <Cell><Data ss:Type="Number">0</Data></Cell>
    <Cell><Data ss:Type="Number">42.2</Data></Cell>
    <Cell><Data ss:Type="Number">35.64</Data></Cell>
    <Cell ss:Index="9"><Data ss:Type="Number">325</Data></Cell>
   </Row>
   <Row>
    <Cell><Data ss:Type="DateTime">2015-01-12T15:28:25.000</Data></Cell>
    <Cell><Data ss:Type="Number">2</Data></Cell>
    <Cell><Data ss:Type="Number">0.1</Data></Cell>
    <Cell><Data ss:Type="Number">42.1</Data></Cell>
    <Cell><Data ss:Type="Number">35.64</Data></Cell>
    <Cell ss:Index="9"><Data ss:Type="Number">326</Data></Cell>
   </Row>
   <Row>
    <Cell><Data ss:Type="DateTime">2015-01-12T15:28:26.000</Data></Cell>
    <Cell><Data ss:Type="Number">1.7</Data></Cell>
    <Cell><Data ss:Type="Number">0.2</Data></Cell>
    <Cell><Data ss:Type="Number">42.4</Data></Cell>
    <Cell><Data ss:Type="Number">35.65</Data></Cell>
    <Cell ss:Index="9"><Data ss:Type="Number">327</Data></Cell>
   </Row>
   <Row>
    <Cell><Data ss:Type="DateTime">2015-01-12T15:28:27.000</Data></Cell>
    <Cell><Data ss:Type="Number">1.5</Data></Cell>
    <Cell><Data ss:Type="Number">0.3</Data></Cell>
    <Cell><Data ss:Type="Number">42.4</Data></Cell>
    <Cell><Data ss:Type="Number">35.65</Data></Cell>
    <Cell ss:Index="9"><Data ss:Type="Number">328</Data></Cell>
   </Row>
   <Row>
    <Cell><Data ss:Type="DateTime">2015-01-12T15:28:28.000</Data></Cell>
    <Cell><Data ss:Type="Number">1.4</Data></Cell>
    <Cell><Data ss:Type="Number">0.4</Data></Cell>
    <Cell><Data ss:Type="Number">42.4</Data></Cell>
    <Cell><Data ss:Type="Number">35.659999999999997</Data></Cell>
    <Cell ss:Index="9"><Data ss:Type="Number">329</Data></Cell>
   </Row>
   <Row>
    <Cell><Data ss:Type="DateTime">2015-01-12T15:28:29.000</Data></Cell>
    <Cell><Data ss:Type="Number">1.3</Data></Cell>
    <Cell><Data ss:Type="Number">0.6</Data></Cell>
    <Cell><Data ss:Type="Number">42.4</Data></Cell>
    <Cell><Data ss:Type="Number">35.659999999999997</Data></Cell>
    <Cell ss:Index="9"><Data ss:Type="Number">330</Data></Cell>
   </Row>
   <Row>
    <Cell><Data ss:Type="DateTime">2015-01-12T15:28:30.000</Data></Cell>
    <Cell><Data ss:Type="Number">1.2</Data></Cell>
    <Cell><Data ss:Type="Number">0.8</Data></Cell>
    <Cell><Data ss:Type="Number">42.6</Data></Cell>
    <Cell><Data ss:Type="Number">35.67</Data></Cell>
    <Cell ss:Index="9"><Data ss:Type="Number">331</Data></Cell>
   </Row>
   <Row>
    <Cell><Data ss:Type="DateTime">2015-01-12T15:28:31.000</Data></Cell>
    <Cell><Data ss:Type="Number">1</Data></Cell>
    <Cell><Data ss:Type="Number">1.1000000000000001</Data></Cell>
    <Cell><Data ss:Type="Number">42.6</Data></Cell>
    <Cell><Data ss:Type="Number">35.67</Data></Cell>
    <Cell ss:Index="9"><Data ss:Type="Number">332</Data></Cell>
   </Row>
   <Row>
    <Cell><Data ss:Type="DateTime">2015-01-12T15:28:32.000</Data></Cell>
    <Cell><Data ss:Type="Number">0.8</Data></Cell>
    <Cell><Data ss:Type="Number">1.4</Data></Cell>
    <Cell><Data ss:Type="Number">42.6</Data></Cell>
    <Cell><Data ss:Type="Number">35.67</Data></Cell>
    <Cell ss:Index="9"><Data ss:Type="Number">333</Data></Cell>
   </Row>
   <Row>
    <Cell><Data ss:Type="DateTime">2015-01-12T15:28:33.000</Data></Cell>
    <Cell><Data ss:Type="Number">0.7</Data></Cell>
    <Cell><Data ss:Type="Number">1.7</Data></Cell>
    <Cell><Data ss:Type="Number">42.9</Data></Cell>
    <Cell><Data ss:Type="Number">35.67</Data></Cell>
    <Cell ss:Index="9"><Data ss:Type="Number">334</Data></Cell>
   </Row>
   <Row>
    <Cell><Data ss:Type="DateTime">2015-01-12T15:28:34.000</Data></Cell>
    <Cell><Data ss:Type="Number">0.5</Data></Cell>
    <Cell><Data ss:Type="Number">2.1</Data></Cell>
    <Cell><Data ss:Type="Number">42.9</Data></Cell>
    <Cell><Data ss:Type="Number">35.67</Data></Cell>
    <Cell ss:Index="9"><Data ss:Type="Number">335</Data></Cell>
   </Row>
   <Row>
    <Cell><Data ss:Type="DateTime">2015-01-12T15:28:35.000</Data></Cell>
    <Cell><Data ss:Type="Number">0.4</Data></Cell>
    <Cell><Data ss:Type="Number">2.2999999999999998</Data></Cell>
    <Cell><Data ss:Type="Number">42.8</Data></Cell>
    <Cell><Data ss:Type="Number">35.67</Data></Cell>
    <Cell ss:Index="9"><Data ss:Type="Number">336</Data></Cell>
   </Row>
   <Row>
    <Cell><Data ss:Type="DateTime">2015-01-12T15:28:36.000</Data></Cell>
    <Cell><Data ss:Type="Number">0.4</Data></Cell>
    <Cell><Data ss:Type="Number">2.7</Data></Cell>
    <Cell><Data ss:Type="Number">43.2</Data></Cell>
    <Cell><Data ss:Type="Number">35.68</Data></Cell>
    <Cell ss:Index="9"><Data ss:Type="Number">337</Data></Cell>
   </Row>
   <Row>
    <Cell><Data ss:Type="DateTime">2015-01-12T15:28:37.000</Data></Cell>
    <Cell><Data ss:Type="Number">0.3</Data></Cell>
    <Cell><Data ss:Type="Number">3.4</Data></Cell>
    <Cell><Data ss:Type="Number">41.7</Data></Cell>
    <Cell><Data ss:Type="Number">35.68</Data></Cell>
    <Cell ss:Index="9"><Data ss:Type="Number">338</Data></Cell>
   </Row>
   <Row>
    <Cell><Data ss:Type="DateTime">2015-01-12T15:28:38.000</Data></Cell>
    <Cell><Data ss:Type="Number">0.3</Data></Cell>
    <Cell><Data ss:Type="Number">4.0999999999999996</Data></Cell>
    <Cell><Data ss:Type="Number">41.3</Data></Cell>
    <Cell><Data ss:Type="Number">35.68</Data></Cell>
    <Cell ss:Index="9"><Data ss:Type="Number">339</Data></Cell>
   </Row>
   <Row>
    <Cell><Data ss:Type="DateTime">2015-01-12T15:28:39.000</Data></Cell>
    <Cell><Data ss:Type="Number">0.3</Data></Cell>
    <Cell><Data ss:Type="Number">4.7</Data></Cell>
    <Cell><Data ss:Type="Number">41.3</Data></Cell>
    <Cell><Data ss:Type="Number">35.68</Data></Cell>
    <Cell ss:Index="9"><Data ss:Type="Number">340</Data></Cell>
   </Row>
   <Row>
    <Cell><Data ss:Type="DateTime">2015-01-12T15:28:40.000</Data></Cell>
    <Cell><Data ss:Type="Number">0.3</Data></Cell>
    <Cell><Data ss:Type="Number">5.0999999999999996</Data></Cell>
    <Cell><Data ss:Type="Number">41.3</Data></Cell>
    <Cell><Data ss:Type="Number">35.68</Data></Cell>
    <Cell ss:Index="9"><Data ss:Type="Number">341</Data></Cell>
   </Row>
   <Row>
    <Cell><Data ss:Type="DateTime">2015-01-12T15:28:41.000</Data></Cell>
    <Cell><Data ss:Type="Number">0.2</Data></Cell>
    <Cell><Data ss:Type="Number">4.3</Data></Cell>
    <Cell><Data ss:Type="Number">40.799999999999997</Data></Cell>
    <Cell><Data ss:Type="Number">35.68</Data></Cell>
    <Cell ss:Index="9"><Data ss:Type="Number">342</Data></Cell>
   </Row>
   <Row>
    <Cell><Data ss:Type="DateTime">2015-01-12T15:28:42.000</Data></Cell>
    <Cell><Data ss:Type="Number">0.1</Data></Cell>
    <Cell><Data ss:Type="Number">3.6</Data></Cell>
    <Cell><Data ss:Type="Number">40.5</Data></Cell>
    <Cell><Data ss:Type="Number">35.68</Data></Cell>
    <Cell ss:Index="9"><Data ss:Type="Number">343</Data></Cell>
   </Row>
   <Row>
    <Cell><Data ss:Type="DateTime">2015-01-12T15:28:43.000</Data></Cell>
    <Cell><Data ss:Type="Number">0.1</Data></Cell>
    <Cell><Data ss:Type="Number">2.9</Data></Cell>
    <Cell><Data ss:Type="Number">40.5</Data></Cell>
    <Cell><Data ss:Type="Number">35.69</Data></Cell>
    <Cell ss:Index="9"><Data ss:Type="Number">344</Data></Cell>
   </Row>
   <Row>
    <Cell><Data ss:Type="DateTime">2015-01-12T15:28:44.000</Data></Cell>
    <Cell><Data ss:Type="Number">0.1</Data></Cell>
    <Cell><Data ss:Type="Number">2.2999999999999998</Data></Cell>
    <Cell><Data ss:Type="Number">39.700000000000003</Data></Cell>
    <Cell><Data ss:Type="Number">35.69</Data></Cell>
    <Cell ss:Index="9"><Data ss:Type="Number">345</Data></Cell>
   </Row>
   <Row>
    <Cell><Data ss:Type="DateTime">2015-01-12T15:28:45.000</Data></Cell>
    <Cell><Data ss:Type="Number">0.1</Data></Cell>
    <Cell><Data ss:Type="Number">1.7</Data></Cell>
    <Cell><Data ss:Type="Number">39.700000000000003</Data></Cell>
    <Cell><Data ss:Type="Number">35.69</Data></Cell>
    <Cell ss:Index="9"><Data ss:Type="Number">346</Data></Cell>
   </Row>
   <Row>
    <Cell><Data ss:Type="DateTime">2015-01-12T15:28:46.000</Data></Cell>
    <Cell><Data ss:Type="Number">0.1</Data></Cell>
    <Cell><Data ss:Type="Number">1</Data></Cell>
    <Cell><Data ss:Type="Number">39.700000000000003</Data></Cell>
    <Cell><Data ss:Type="Number">35.700000000000003</Data></Cell>
    <Cell ss:Index="9"><Data ss:Type="Number">347</Data></Cell>
   </Row>
   <Row>
    <Cell><Data ss:Type="DateTime">2015-01-12T15:28:47.000</Data></Cell>
    <Cell><Data ss:Type="Number">0.2</Data></Cell>
    <Cell><Data ss:Type="Number">0.4</Data></Cell>
    <Cell><Data ss:Type="Number">39.4</Data></Cell>
    <Cell><Data ss:Type="Number">35.700000000000003</Data></Cell>
    <Cell ss:Index="9"><Data ss:Type="Number">348</Data></Cell>
   </Row>
   <Row>
    <Cell><Data ss:Type="DateTime">2015-01-12T15:28:48.000</Data></Cell>
    <Cell><Data ss:Type="Number">0.1</Data></Cell>
    <Cell><Data ss:Type="Number">0</Data></Cell>
    <Cell><Data ss:Type="Number">38.799999999999997</Data></Cell>
    <Cell><Data ss:Type="Number">35.700000000000003</Data></Cell>
    <Cell ss:Index="9"><Data ss:Type="Number">349</Data></Cell>
   </Row>
   <Row>
    <Cell><Data ss:Type="DateTime">2015-01-12T15:28:49.000</Data></Cell>
    <Cell><Data ss:Type="Number">0.1</Data></Cell>
    <Cell><Data ss:Type="Number">-0.4</Data></Cell>
    <Cell><Data ss:Type="Number">38.9</Data></Cell>
    <Cell><Data ss:Type="Number">35.700000000000003</Data></Cell>
    <Cell ss:Index="9"><Data ss:Type="Number">350</Data></Cell>
   </Row>
   <Row>
    <Cell><Data ss:Type="DateTime">2015-01-12T15:28:50.000</Data></Cell>
    <Cell><Data ss:Type="Number">0.1</Data></Cell>
    <Cell><Data ss:Type="Number">-0.7</Data></Cell>
    <Cell><Data ss:Type="Number">38.1</Data></Cell>
    <Cell><Data ss:Type="Number">35.700000000000003</Data></Cell>
    <Cell ss:Index="9"><Data ss:Type="Number">351</Data></Cell>
   </Row>
   <Row>
    <Cell><Data ss:Type="DateTime">2015-01-12T15:28:51.000</Data></Cell>
    <Cell><Data ss:Type="Number">0.1</Data></Cell>
    <Cell><Data ss:Type="Number">-0.8</Data></Cell>
    <Cell><Data ss:Type="Number">38.1</Data></Cell>
    <Cell><Data ss:Type="Number">35.700000000000003</Data></Cell>
    <Cell ss:Index="9"><Data ss:Type="Number">352</Data></Cell>
   </Row>
   <Row>
    <Cell><Data ss:Type="DateTime">2015-01-12T15:28:52.000</Data></Cell>
    <Cell><Data ss:Type="Number">0.2</Data></Cell>
    <Cell><Data ss:Type="Number">-1</Data></Cell>
    <Cell><Data ss:Type="Number">38.1</Data></Cell>
    <Cell><Data ss:Type="Number">35.700000000000003</Data></Cell>
    <Cell ss:Index="9"><Data ss:Type="Number">353</Data></Cell>
   </Row>
   <Row>
    <Cell><Data ss:Type="DateTime">2015-01-12T15:28:53.000</Data></Cell>
    <Cell><Data ss:Type="Number">0.2</Data></Cell>
    <Cell><Data ss:Type="Number">-1.1000000000000001</Data></Cell>
    <Cell><Data ss:Type="Number">38.1</Data></Cell>
    <Cell><Data ss:Type="Number">35.700000000000003</Data></Cell>
    <Cell ss:Index="9"><Data ss:Type="Number">354</Data></Cell>
   </Row>
   <Row>
    <Cell><Data ss:Type="DateTime">2015-01-12T15:28:54.000</Data></Cell>
    <Cell><Data ss:Type="Number">0.3</Data></Cell>
    <Cell><Data ss:Type="Number">-1.1000000000000001</Data></Cell>
    <Cell><Data ss:Type="Number">37.9</Data></Cell>
    <Cell><Data ss:Type="Number">35.700000000000003</Data></Cell>
    <Cell ss:Index="9"><Data ss:Type="Number">355</Data></Cell>
   </Row>
   <Row>
    <Cell><Data ss:Type="DateTime">2015-01-12T15:28:55.000</Data></Cell>
    <Cell><Data ss:Type="Number">0.5</Data></Cell>
    <Cell><Data ss:Type="Number">-1</Data></Cell>
    <Cell><Data ss:Type="Number">38.1</Data></Cell>
    <Cell><Data ss:Type="Number">35.700000000000003</Data></Cell>
    <Cell ss:Index="9"><Data ss:Type="Number">356</Data></Cell>
   </Row>
   <Row>
    <Cell><Data ss:Type="DateTime">2015-01-12T15:28:56.000</Data></Cell>
    <Cell><Data ss:Type="Number">0.7</Data></Cell>
    <Cell><Data ss:Type="Number">-0.9</Data></Cell>
    <Cell><Data ss:Type="Number">38.1</Data></Cell>
    <Cell><Data ss:Type="Number">35.700000000000003</Data></Cell>
    <Cell ss:Index="9"><Data ss:Type="Number">357</Data></Cell>
   </Row>
   <Row>
    <Cell><Data ss:Type="DateTime">2015-01-12T15:28:57.000</Data></Cell>
    <Cell><Data ss:Type="Number">1</Data></Cell>
    <Cell><Data ss:Type="Number">-0.9</Data></Cell>
    <Cell><Data ss:Type="Number">38.1</Data></Cell>
    <Cell><Data ss:Type="Number">35.700000000000003</Data></Cell>
    <Cell ss:Index="9"><Data ss:Type="Number">358</Data></Cell>
   </Row>
   <Row>
    <Cell><Data ss:Type="DateTime">2015-01-12T15:28:58.000</Data></Cell>
    <Cell><Data ss:Type="Number">1.1000000000000001</Data></Cell>
    <Cell><Data ss:Type="Number">-0.8</Data></Cell>
    <Cell><Data ss:Type="Number">37.700000000000003</Data></Cell>
    <Cell><Data ss:Type="Number">35.700000000000003</Data></Cell>
    <Cell ss:Index="9"><Data ss:Type="Number">359</Data></Cell>
   </Row>
   <Row>
    <Cell><Data ss:Type="DateTime">2015-01-12T15:28:59.000</Data></Cell>
    <Cell><Data ss:Type="Number">1.5</Data></Cell>
    <Cell><Data ss:Type="Number">-0.5</Data></Cell>
    <Cell><Data ss:Type="Number">38.799999999999997</Data></Cell>
    <Cell><Data ss:Type="Number">35.700000000000003</Data></Cell>
    <Cell ss:Index="9"><Data ss:Type="Number">360</Data></Cell>
   </Row>
   <Row>
    <Cell><Data ss:Type="DateTime">2015-01-12T15:29:00.000</Data></Cell>
    <Cell><Data ss:Type="Number">1.7</Data></Cell>
    <Cell><Data ss:Type="Number">-0.2</Data></Cell>
    <Cell><Data ss:Type="Number">38.1</Data></Cell>
    <Cell><Data ss:Type="Number">35.71</Data></Cell>
    <Cell ss:Index="9"><Data ss:Type="Number">361</Data></Cell>
   </Row>
   <Row>
    <Cell><Data ss:Type="DateTime">2015-01-12T15:29:01.000</Data></Cell>
    <Cell><Data ss:Type="Number">1.9</Data></Cell>
    <Cell><Data ss:Type="Number">-0.1</Data></Cell>
    <Cell><Data ss:Type="Number">38.1</Data></Cell>
    <Cell><Data ss:Type="Number">35.71</Data></Cell>
    <Cell ss:Index="9"><Data ss:Type="Number">362</Data></Cell>
   </Row>
   <Row>
    <Cell><Data ss:Type="DateTime">2015-01-12T15:29:02.000</Data></Cell>
    <Cell><Data ss:Type="Number">2.1</Data></Cell>
    <Cell><Data ss:Type="Number">0</Data></Cell>
    <Cell><Data ss:Type="Number">38.1</Data></Cell>
    <Cell><Data ss:Type="Number">35.71</Data></Cell>
    <Cell ss:Index="9"><Data ss:Type="Number">363</Data></Cell>
   </Row>
   <Row>
    <Cell><Data ss:Type="DateTime">2015-01-12T15:29:03.000</Data></Cell>
    <Cell><Data ss:Type="Number">2.1</Data></Cell>
    <Cell><Data ss:Type="Number">0.1</Data></Cell>
    <Cell><Data ss:Type="Number">38.1</Data></Cell>
    <Cell><Data ss:Type="Number">35.71</Data></Cell>
    <Cell ss:Index="9"><Data ss:Type="Number">364</Data></Cell>
   </Row>
   <Row>
    <Cell><Data ss:Type="DateTime">2015-01-12T15:29:04.000</Data></Cell>
    <Cell><Data ss:Type="Number">1.9</Data></Cell>
    <Cell><Data ss:Type="Number">0.1</Data></Cell>
    <Cell><Data ss:Type="Number">37.9</Data></Cell>
    <Cell><Data ss:Type="Number">35.71</Data></Cell>
    <Cell ss:Index="9"><Data ss:Type="Number">365</Data></Cell>
   </Row>
   <Row>
    <Cell><Data ss:Type="DateTime">2015-01-12T15:29:05.000</Data></Cell>
    <Cell><Data ss:Type="Number">1.7</Data></Cell>
    <Cell><Data ss:Type="Number">0</Data></Cell>
    <Cell><Data ss:Type="Number">38.700000000000003</Data></Cell>
    <Cell><Data ss:Type="Number">35.71</Data></Cell>
    <Cell ss:Index="9"><Data ss:Type="Number">366</Data></Cell>
   </Row>
   <Row>
    <Cell><Data ss:Type="DateTime">2015-01-12T15:29:06.000</Data></Cell>
    <Cell><Data ss:Type="Number">1.5</Data></Cell>
    <Cell><Data ss:Type="Number">0</Data></Cell>
    <Cell><Data ss:Type="Number">38.700000000000003</Data></Cell>
    <Cell><Data ss:Type="Number">35.71</Data></Cell>
    <Cell ss:Index="9"><Data ss:Type="Number">367</Data></Cell>
   </Row>
   <Row>
    <Cell><Data ss:Type="DateTime">2015-01-12T15:29:07.000</Data></Cell>
    <Cell><Data ss:Type="Number">1.4</Data></Cell>
    <Cell><Data ss:Type="Number">-0.1</Data></Cell>
    <Cell><Data ss:Type="Number">38.5</Data></Cell>
    <Cell><Data ss:Type="Number">35.71</Data></Cell>
    <Cell ss:Index="9"><Data ss:Type="Number">368</Data></Cell>
   </Row>
   <Row>
    <Cell><Data ss:Type="DateTime">2015-01-12T15:29:08.000</Data></Cell>
    <Cell><Data ss:Type="Number">1.2</Data></Cell>
    <Cell><Data ss:Type="Number">-0.2</Data></Cell>
    <Cell><Data ss:Type="Number">39</Data></Cell>
    <Cell><Data ss:Type="Number">35.71</Data></Cell>
    <Cell ss:Index="9"><Data ss:Type="Number">369</Data></Cell>
   </Row>
   <Row>
    <Cell><Data ss:Type="DateTime">2015-01-12T15:29:09.000</Data></Cell>
    <Cell><Data ss:Type="Number">1.1000000000000001</Data></Cell>
    <Cell><Data ss:Type="Number">-0.3</Data></Cell>
    <Cell><Data ss:Type="Number">39.200000000000003</Data></Cell>
    <Cell><Data ss:Type="Number">35.71</Data></Cell>
    <Cell ss:Index="9"><Data ss:Type="Number">370</Data></Cell>
   </Row>
   <Row>
    <Cell><Data ss:Type="DateTime">2015-01-12T15:29:10.000</Data></Cell>
    <Cell><Data ss:Type="Number">1</Data></Cell>
    <Cell><Data ss:Type="Number">-0.5</Data></Cell>
    <Cell><Data ss:Type="Number">39.200000000000003</Data></Cell>
    <Cell><Data ss:Type="Number">35.71</Data></Cell>
    <Cell ss:Index="9"><Data ss:Type="Number">371</Data></Cell>
   </Row>
   <Row>
    <Cell><Data ss:Type="DateTime">2015-01-12T15:29:11.000</Data></Cell>
    <Cell><Data ss:Type="Number">0.9</Data></Cell>
    <Cell><Data ss:Type="Number">-0.6</Data></Cell>
    <Cell><Data ss:Type="Number">39.200000000000003</Data></Cell>
    <Cell><Data ss:Type="Number">35.72</Data></Cell>
    <Cell ss:Index="9"><Data ss:Type="Number">372</Data></Cell>
   </Row>
   <Row>
    <Cell><Data ss:Type="DateTime">2015-01-12T15:29:12.000</Data></Cell>
    <Cell><Data ss:Type="Number">0.9</Data></Cell>
    <Cell><Data ss:Type="Number">-0.6</Data></Cell>
    <Cell><Data ss:Type="Number">40</Data></Cell>
    <Cell><Data ss:Type="Number">35.72</Data></Cell>
    <Cell ss:Index="9"><Data ss:Type="Number">373</Data></Cell>
   </Row>
   <Row>
    <Cell><Data ss:Type="DateTime">2015-01-12T15:29:13.000</Data></Cell>
    <Cell><Data ss:Type="Number">1</Data></Cell>
    <Cell><Data ss:Type="Number">-0.7</Data></Cell>
    <Cell><Data ss:Type="Number">40</Data></Cell>
    <Cell><Data ss:Type="Number">35.72</Data></Cell>
    <Cell ss:Index="9"><Data ss:Type="Number">374</Data></Cell>
   </Row>
   <Row>
    <Cell><Data ss:Type="DateTime">2015-01-12T15:29:14.000</Data></Cell>
    <Cell><Data ss:Type="Number">1</Data></Cell>
    <Cell><Data ss:Type="Number">-0.7</Data></Cell>
    <Cell><Data ss:Type="Number">40</Data></Cell>
    <Cell><Data ss:Type="Number">35.72</Data></Cell>
    <Cell ss:Index="9"><Data ss:Type="Number">375</Data></Cell>
   </Row>
   <Row>
    <Cell><Data ss:Type="DateTime">2015-01-12T15:29:15.000</Data></Cell>
    <Cell><Data ss:Type="Number">1</Data></Cell>
    <Cell><Data ss:Type="Number">-0.7</Data></Cell>
    <Cell><Data ss:Type="Number">40</Data></Cell>
    <Cell><Data ss:Type="Number">35.72</Data></Cell>
    <Cell ss:Index="9"><Data ss:Type="Number">376</Data></Cell>
   </Row>
   <Row>
    <Cell><Data ss:Type="DateTime">2015-01-12T15:29:16.000</Data></Cell>
    <Cell><Data ss:Type="Number">1.1000000000000001</Data></Cell>
    <Cell><Data ss:Type="Number">-0.7</Data></Cell>
    <Cell><Data ss:Type="Number">39.799999999999997</Data></Cell>
    <Cell><Data ss:Type="Number">35.72</Data></Cell>
    <Cell ss:Index="9"><Data ss:Type="Number">377</Data></Cell>
   </Row>
   <Row>
    <Cell><Data ss:Type="DateTime">2015-01-12T15:29:17.000</Data></Cell>
    <Cell><Data ss:Type="Number">1.3</Data></Cell>
    <Cell><Data ss:Type="Number">-0.7</Data></Cell>
    <Cell><Data ss:Type="Number">39.299999999999997</Data></Cell>
    <Cell><Data ss:Type="Number">35.729999999999997</Data></Cell>
    <Cell ss:Index="9"><Data ss:Type="Number">378</Data></Cell>
   </Row>
   <Row>
    <Cell><Data ss:Type="DateTime">2015-01-12T15:29:18.000</Data></Cell>
    <Cell><Data ss:Type="Number">1.4</Data></Cell>
    <Cell><Data ss:Type="Number">-0.7</Data></Cell>
    <Cell><Data ss:Type="Number">39.299999999999997</Data></Cell>
    <Cell><Data ss:Type="Number">35.729999999999997</Data></Cell>
    <Cell ss:Index="9"><Data ss:Type="Number">379</Data></Cell>
   </Row>
   <Row>
    <Cell><Data ss:Type="DateTime">2015-01-12T15:29:19.000</Data></Cell>
    <Cell><Data ss:Type="Number">1.5</Data></Cell>
    <Cell><Data ss:Type="Number">-0.5</Data></Cell>
    <Cell><Data ss:Type="Number">39.299999999999997</Data></Cell>
    <Cell><Data ss:Type="Number">35.729999999999997</Data></Cell>
    <Cell ss:Index="9"><Data ss:Type="Number">380</Data></Cell>
   </Row>
   <Row>
    <Cell><Data ss:Type="DateTime">2015-01-12T15:29:20.000</Data></Cell>
    <Cell><Data ss:Type="Number">1.6</Data></Cell>
    <Cell><Data ss:Type="Number">-0.4</Data></Cell>
    <Cell><Data ss:Type="Number">39.1</Data></Cell>
    <Cell><Data ss:Type="Number">35.729999999999997</Data></Cell>
    <Cell ss:Index="9"><Data ss:Type="Number">381</Data></Cell>
   </Row>
   <Row>
    <Cell><Data ss:Type="DateTime">2015-01-12T15:29:21.000</Data></Cell>
    <Cell><Data ss:Type="Number">1.8</Data></Cell>
    <Cell><Data ss:Type="Number">-0.4</Data></Cell>
    <Cell><Data ss:Type="Number">39.1</Data></Cell>
    <Cell><Data ss:Type="Number">35.729999999999997</Data></Cell>
    <Cell ss:Index="9"><Data ss:Type="Number">382</Data></Cell>
   </Row>
   <Row>
    <Cell><Data ss:Type="DateTime">2015-01-12T15:29:22.000</Data></Cell>
    <Cell><Data ss:Type="Number">1.7</Data></Cell>
    <Cell><Data ss:Type="Number">-0.5</Data></Cell>
    <Cell><Data ss:Type="Number">38.799999999999997</Data></Cell>
    <Cell><Data ss:Type="Number">35.729999999999997</Data></Cell>
    <Cell ss:Index="9"><Data ss:Type="Number">383</Data></Cell>
   </Row>
   <Row>
    <Cell><Data ss:Type="DateTime">2015-01-12T15:29:23.000</Data></Cell>
    <Cell><Data ss:Type="Number">1.6</Data></Cell>
    <Cell><Data ss:Type="Number">-0.5</Data></Cell>
    <Cell><Data ss:Type="Number">38.1</Data></Cell>
    <Cell><Data ss:Type="Number">35.729999999999997</Data></Cell>
    <Cell ss:Index="9"><Data ss:Type="Number">384</Data></Cell>
   </Row>
   <Row>
    <Cell><Data ss:Type="DateTime">2015-01-12T15:29:24.000</Data></Cell>
    <Cell><Data ss:Type="Number">1.4</Data></Cell>
    <Cell><Data ss:Type="Number">-0.5</Data></Cell>
    <Cell><Data ss:Type="Number">37.799999999999997</Data></Cell>
    <Cell><Data ss:Type="Number">35.729999999999997</Data></Cell>
    <Cell ss:Index="9"><Data ss:Type="Number">385</Data></Cell>
   </Row>
   <Row>
    <Cell><Data ss:Type="DateTime">2015-01-12T15:29:25.000</Data></Cell>
    <Cell><Data ss:Type="Number">1.3</Data></Cell>
    <Cell><Data ss:Type="Number">-0.5</Data></Cell>
    <Cell><Data ss:Type="Number">38.200000000000003</Data></Cell>
    <Cell><Data ss:Type="Number">35.729999999999997</Data></Cell>
    <Cell ss:Index="9"><Data ss:Type="Number">386</Data></Cell>
   </Row>
   <Row>
    <Cell><Data ss:Type="DateTime">2015-01-12T15:29:26.000</Data></Cell>
    <Cell><Data ss:Type="Number">1.2</Data></Cell>
    <Cell><Data ss:Type="Number">-0.5</Data></Cell>
    <Cell><Data ss:Type="Number">38.200000000000003</Data></Cell>
    <Cell><Data ss:Type="Number">35.729999999999997</Data></Cell>
    <Cell ss:Index="9"><Data ss:Type="Number">387</Data></Cell>
   </Row>
   <Row>
    <Cell><Data ss:Type="DateTime">2015-01-12T15:29:27.000</Data></Cell>
    <Cell><Data ss:Type="Number">1.1000000000000001</Data></Cell>
    <Cell><Data ss:Type="Number">-0.5</Data></Cell>
    <Cell><Data ss:Type="Number">38.200000000000003</Data></Cell>
    <Cell><Data ss:Type="Number">35.729999999999997</Data></Cell>
    <Cell ss:Index="9"><Data ss:Type="Number">388</Data></Cell>
   </Row>
   <Row>
    <Cell><Data ss:Type="DateTime">2015-01-12T15:29:28.000</Data></Cell>
    <Cell><Data ss:Type="Number">1</Data></Cell>
    <Cell><Data ss:Type="Number">-0.4</Data></Cell>
    <Cell><Data ss:Type="Number">39.4</Data></Cell>
    <Cell><Data ss:Type="Number">35.729999999999997</Data></Cell>
    <Cell ss:Index="9"><Data ss:Type="Number">389</Data></Cell>
   </Row>
   <Row>
    <Cell><Data ss:Type="DateTime">2015-01-12T15:29:29.000</Data></Cell>
    <Cell><Data ss:Type="Number">0.8</Data></Cell>
    <Cell><Data ss:Type="Number">-0.4</Data></Cell>
    <Cell><Data ss:Type="Number">39</Data></Cell>
    <Cell><Data ss:Type="Number">35.729999999999997</Data></Cell>
    <Cell ss:Index="9"><Data ss:Type="Number">390</Data></Cell>
   </Row>
   <Row>
    <Cell><Data ss:Type="DateTime">2015-01-12T15:29:30.000</Data></Cell>
    <Cell><Data ss:Type="Number">0.8</Data></Cell>
    <Cell><Data ss:Type="Number">-0.4</Data></Cell>
    <Cell><Data ss:Type="Number">39</Data></Cell>
    <Cell><Data ss:Type="Number">35.729999999999997</Data></Cell>
    <Cell ss:Index="9"><Data ss:Type="Number">391</Data></Cell>
   </Row>
   <Row>
    <Cell><Data ss:Type="DateTime">2015-01-12T15:29:31.000</Data></Cell>
    <Cell><Data ss:Type="Number">0.7</Data></Cell>
    <Cell><Data ss:Type="Number">-0.4</Data></Cell>
    <Cell><Data ss:Type="Number">39</Data></Cell>
    <Cell><Data ss:Type="Number">35.729999999999997</Data></Cell>
    <Cell ss:Index="9"><Data ss:Type="Number">392</Data></Cell>
   </Row>
   <Row>
    <Cell><Data ss:Type="DateTime">2015-01-12T15:29:32.000</Data></Cell>
    <Cell><Data ss:Type="Number">0.6</Data></Cell>
    <Cell><Data ss:Type="Number">-0.4</Data></Cell>
    <Cell><Data ss:Type="Number">38.5</Data></Cell>
    <Cell><Data ss:Type="Number">35.729999999999997</Data></Cell>
    <Cell ss:Index="9"><Data ss:Type="Number">393</Data></Cell>
   </Row>
   <Row>
    <Cell><Data ss:Type="DateTime">2015-01-12T15:29:33.000</Data></Cell>
    <Cell><Data ss:Type="Number">0.5</Data></Cell>
    <Cell><Data ss:Type="Number">-0.4</Data></Cell>
    <Cell><Data ss:Type="Number">37.6</Data></Cell>
    <Cell><Data ss:Type="Number">35.729999999999997</Data></Cell>
    <Cell ss:Index="9"><Data ss:Type="Number">394</Data></Cell>
   </Row>
   <Row>
    <Cell><Data ss:Type="DateTime">2015-01-12T15:29:34.000</Data></Cell>
    <Cell><Data ss:Type="Number">0.4</Data></Cell>
    <Cell><Data ss:Type="Number">-0.3</Data></Cell>
    <Cell><Data ss:Type="Number">37.6</Data></Cell>
    <Cell><Data ss:Type="Number">35.729999999999997</Data></Cell>
    <Cell ss:Index="9"><Data ss:Type="Number">395</Data></Cell>
   </Row>
   <Row>
    <Cell><Data ss:Type="DateTime">2015-01-12T15:29:35.000</Data></Cell>
    <Cell><Data ss:Type="Number">0.3</Data></Cell>
    <Cell><Data ss:Type="Number">-0.3</Data></Cell>
    <Cell><Data ss:Type="Number">37.6</Data></Cell>
    <Cell><Data ss:Type="Number">35.729999999999997</Data></Cell>
    <Cell ss:Index="9"><Data ss:Type="Number">396</Data></Cell>
   </Row>
   <Row>
    <Cell><Data ss:Type="DateTime">2015-01-12T15:29:36.000</Data></Cell>
    <Cell><Data ss:Type="Number">0.3</Data></Cell>
    <Cell><Data ss:Type="Number">-0.2</Data></Cell>
    <Cell><Data ss:Type="Number">37.6</Data></Cell>
    <Cell><Data ss:Type="Number">35.74</Data></Cell>
    <Cell ss:Index="9"><Data ss:Type="Number">397</Data></Cell>
   </Row>
   <Row>
    <Cell><Data ss:Type="DateTime">2015-01-12T15:29:37.000</Data></Cell>
    <Cell><Data ss:Type="Number">0.3</Data></Cell>
    <Cell><Data ss:Type="Number">-0.1</Data></Cell>
    <Cell><Data ss:Type="Number">37.5</Data></Cell>
    <Cell><Data ss:Type="Number">35.74</Data></Cell>
    <Cell ss:Index="9"><Data ss:Type="Number">398</Data></Cell>
   </Row>
   <Row>
    <Cell><Data ss:Type="DateTime">2015-01-12T15:29:38.000</Data></Cell>
    <Cell><Data ss:Type="Number">0.2</Data></Cell>
    <Cell><Data ss:Type="Number">0.1</Data></Cell>
    <Cell><Data ss:Type="Number">37.6</Data></Cell>
    <Cell><Data ss:Type="Number">35.74</Data></Cell>
    <Cell ss:Index="9"><Data ss:Type="Number">399</Data></Cell>
   </Row>
   <Row>
    <Cell><Data ss:Type="DateTime">2015-01-12T15:29:39.000</Data></Cell>
    <Cell><Data ss:Type="Number">0.2</Data></Cell>
    <Cell><Data ss:Type="Number">0.3</Data></Cell>
    <Cell><Data ss:Type="Number">37.6</Data></Cell>
    <Cell><Data ss:Type="Number">35.74</Data></Cell>
    <Cell ss:Index="9"><Data ss:Type="Number">400</Data></Cell>
   </Row>
   <Row>
    <Cell><Data ss:Type="DateTime">2015-01-12T15:29:40.000</Data></Cell>
    <Cell><Data ss:Type="Number">0.3</Data></Cell>
    <Cell><Data ss:Type="Number">0.5</Data></Cell>
    <Cell><Data ss:Type="Number">37.1</Data></Cell>
    <Cell><Data ss:Type="Number">35.74</Data></Cell>
    <Cell ss:Index="9"><Data ss:Type="Number">401</Data></Cell>
   </Row>
   <Row>
    <Cell><Data ss:Type="DateTime">2015-01-12T15:29:41.000</Data></Cell>
    <Cell><Data ss:Type="Number">0.3</Data></Cell>
    <Cell><Data ss:Type="Number">0.9</Data></Cell>
    <Cell><Data ss:Type="Number">37.4</Data></Cell>
    <Cell><Data ss:Type="Number">35.74</Data></Cell>
    <Cell ss:Index="9"><Data ss:Type="Number">402</Data></Cell>
   </Row>
   <Row>
    <Cell><Data ss:Type="DateTime">2015-01-12T15:29:42.000</Data></Cell>
    <Cell><Data ss:Type="Number">0.4</Data></Cell>
    <Cell><Data ss:Type="Number">1.4</Data></Cell>
    <Cell><Data ss:Type="Number">37.1</Data></Cell>
    <Cell><Data ss:Type="Number">35.74</Data></Cell>
    <Cell ss:Index="9"><Data ss:Type="Number">403</Data></Cell>
   </Row>
   <Row>
    <Cell><Data ss:Type="DateTime">2015-01-12T15:29:43.000</Data></Cell>
    <Cell><Data ss:Type="Number">0.4</Data></Cell>
    <Cell><Data ss:Type="Number">1.8</Data></Cell>
    <Cell><Data ss:Type="Number">37.1</Data></Cell>
    <Cell><Data ss:Type="Number">35.74</Data></Cell>
    <Cell ss:Index="9"><Data ss:Type="Number">404</Data></Cell>
   </Row>
   <Row>
    <Cell><Data ss:Type="DateTime">2015-01-12T15:29:44.000</Data></Cell>
    <Cell><Data ss:Type="Number">0.6</Data></Cell>
    <Cell><Data ss:Type="Number">2.1</Data></Cell>
    <Cell><Data ss:Type="Number">37.1</Data></Cell>
    <Cell><Data ss:Type="Number">35.74</Data></Cell>
    <Cell ss:Index="9"><Data ss:Type="Number">405</Data></Cell>
   </Row>
   <Row>
    <Cell><Data ss:Type="DateTime">2015-01-12T15:29:45.000</Data></Cell>
    <Cell><Data ss:Type="Number">0.8</Data></Cell>
    <Cell><Data ss:Type="Number">2.6</Data></Cell>
    <Cell><Data ss:Type="Number">37.4</Data></Cell>
    <Cell><Data ss:Type="Number">35.74</Data></Cell>
    <Cell ss:Index="9"><Data ss:Type="Number">406</Data></Cell>
   </Row>
   <Row>
    <Cell><Data ss:Type="DateTime">2015-01-12T15:29:46.000</Data></Cell>
    <Cell><Data ss:Type="Number">1</Data></Cell>
    <Cell><Data ss:Type="Number">3.4</Data></Cell>
    <Cell><Data ss:Type="Number">37.4</Data></Cell>
    <Cell><Data ss:Type="Number">35.75</Data></Cell>
    <Cell ss:Index="9"><Data ss:Type="Number">407</Data></Cell>
   </Row>
   <Row>
    <Cell><Data ss:Type="DateTime">2015-01-12T15:29:47.000</Data></Cell>
    <Cell><Data ss:Type="Number">1.1000000000000001</Data></Cell>
    <Cell><Data ss:Type="Number">4.3</Data></Cell>
    <Cell><Data ss:Type="Number">37.4</Data></Cell>
    <Cell><Data ss:Type="Number">35.75</Data></Cell>
    <Cell ss:Index="9"><Data ss:Type="Number">408</Data></Cell>
   </Row>
   <Row>
    <Cell><Data ss:Type="DateTime">2015-01-12T15:29:48.000</Data></Cell>
    <Cell><Data ss:Type="Number">1.4</Data></Cell>
    <Cell><Data ss:Type="Number">5</Data></Cell>
    <Cell><Data ss:Type="Number">38.1</Data></Cell>
    <Cell><Data ss:Type="Number">35.75</Data></Cell>
    <Cell ss:Index="9"><Data ss:Type="Number">409</Data></Cell>
   </Row>
   <Row>
    <Cell><Data ss:Type="DateTime">2015-01-12T15:29:49.000</Data></Cell>
    <Cell><Data ss:Type="Number">1.7</Data></Cell>
    <Cell><Data ss:Type="Number">4.8</Data></Cell>
    <Cell><Data ss:Type="Number">38.1</Data></Cell>
    <Cell><Data ss:Type="Number">35.75</Data></Cell>
    <Cell ss:Index="9"><Data ss:Type="Number">410</Data></Cell>
   </Row>
   <Row>
    <Cell><Data ss:Type="DateTime">2015-01-12T15:29:50.000</Data></Cell>
    <Cell><Data ss:Type="Number">1.9</Data></Cell>
    <Cell><Data ss:Type="Number">4.2</Data></Cell>
    <Cell><Data ss:Type="Number">38.1</Data></Cell>
    <Cell><Data ss:Type="Number">35.75</Data></Cell>
    <Cell ss:Index="9"><Data ss:Type="Number">411</Data></Cell>
   </Row>
   <Row>
    <Cell><Data ss:Type="DateTime">2015-01-12T15:29:51.000</Data></Cell>
    <Cell><Data ss:Type="Number">2.2000000000000002</Data></Cell>
    <Cell><Data ss:Type="Number">3.6</Data></Cell>
    <Cell><Data ss:Type="Number">39.5</Data></Cell>
    <Cell><Data ss:Type="Number">35.75</Data></Cell>
    <Cell ss:Index="9"><Data ss:Type="Number">412</Data></Cell>
   </Row>
   <Row>
    <Cell><Data ss:Type="DateTime">2015-01-12T15:29:52.000</Data></Cell>
    <Cell><Data ss:Type="Number">2.5</Data></Cell>
    <Cell><Data ss:Type="Number">2.9</Data></Cell>
    <Cell><Data ss:Type="Number">39.5</Data></Cell>
    <Cell><Data ss:Type="Number">35.76</Data></Cell>
    <Cell ss:Index="9"><Data ss:Type="Number">413</Data></Cell>
   </Row>
   <Row>
    <Cell><Data ss:Type="DateTime">2015-01-12T15:29:53.000</Data></Cell>
    <Cell><Data ss:Type="Number">3</Data></Cell>
    <Cell><Data ss:Type="Number">2.2999999999999998</Data></Cell>
    <Cell><Data ss:Type="Number">39.5</Data></Cell>
    <Cell><Data ss:Type="Number">35.76</Data></Cell>
    <Cell ss:Index="9"><Data ss:Type="Number">414</Data></Cell>
   </Row>
   <Row>
    <Cell><Data ss:Type="DateTime">2015-01-12T15:29:54.000</Data></Cell>
    <Cell><Data ss:Type="Number">3.4</Data></Cell>
    <Cell><Data ss:Type="Number">1.6</Data></Cell>
    <Cell><Data ss:Type="Number">39.5</Data></Cell>
    <Cell><Data ss:Type="Number">35.76</Data></Cell>
    <Cell ss:Index="9"><Data ss:Type="Number">415</Data></Cell>
   </Row>
   <Row>
    <Cell><Data ss:Type="DateTime">2015-01-12T15:29:55.000</Data></Cell>
    <Cell><Data ss:Type="Number">3.6</Data></Cell>
    <Cell><Data ss:Type="Number">1.1000000000000001</Data></Cell>
    <Cell><Data ss:Type="Number">38.799999999999997</Data></Cell>
    <Cell><Data ss:Type="Number">35.76</Data></Cell>
    <Cell ss:Index="9"><Data ss:Type="Number">416</Data></Cell>
   </Row>
   <Row>
    <Cell><Data ss:Type="DateTime">2015-01-12T15:29:56.000</Data></Cell>
    <Cell><Data ss:Type="Number">3.8</Data></Cell>
    <Cell><Data ss:Type="Number">0.5</Data></Cell>
    <Cell><Data ss:Type="Number">38.4</Data></Cell>
    <Cell><Data ss:Type="Number">35.76</Data></Cell>
    <Cell ss:Index="9"><Data ss:Type="Number">417</Data></Cell>
   </Row>
   <Row>
    <Cell><Data ss:Type="DateTime">2015-01-12T15:29:57.000</Data></Cell>
    <Cell><Data ss:Type="Number">4.0999999999999996</Data></Cell>
    <Cell><Data ss:Type="Number">0.1</Data></Cell>
    <Cell><Data ss:Type="Number">38.4</Data></Cell>
    <Cell><Data ss:Type="Number">35.770000000000003</Data></Cell>
    <Cell ss:Index="9"><Data ss:Type="Number">418</Data></Cell>
   </Row>
   <Row>
    <Cell><Data ss:Type="DateTime">2015-01-12T15:29:58.000</Data></Cell>
    <Cell><Data ss:Type="Number">4.7</Data></Cell>
    <Cell><Data ss:Type="Number">-0.2</Data></Cell>
    <Cell><Data ss:Type="Number">38.4</Data></Cell>
    <Cell><Data ss:Type="Number">35.770000000000003</Data></Cell>
    <Cell ss:Index="9"><Data ss:Type="Number">419</Data></Cell>
   </Row>
   <Row>
    <Cell><Data ss:Type="DateTime">2015-01-12T15:29:59.000</Data></Cell>
    <Cell><Data ss:Type="Number">4.3</Data></Cell>
    <Cell><Data ss:Type="Number">-0.4</Data></Cell>
    <Cell><Data ss:Type="Number">37.4</Data></Cell>
    <Cell><Data ss:Type="Number">35.770000000000003</Data></Cell>
    <Cell ss:Index="9"><Data ss:Type="Number">420</Data></Cell>
   </Row>
   <Row>
    <Cell><Data ss:Type="DateTime">2015-01-12T15:30:00.000</Data></Cell>
    <Cell><Data ss:Type="Number">3.8</Data></Cell>
    <Cell><Data ss:Type="Number">-0.5</Data></Cell>
    <Cell><Data ss:Type="Number">37.4</Data></Cell>
    <Cell><Data ss:Type="Number">35.770000000000003</Data></Cell>
    <Cell ss:Index="9"><Data ss:Type="Number">421</Data></Cell>
   </Row>
   <Row>
    <Cell><Data ss:Type="DateTime">2015-01-12T15:30:01.000</Data></Cell>
    <Cell><Data ss:Type="Number">3.4</Data></Cell>
    <Cell><Data ss:Type="Number">-0.8</Data></Cell>
    <Cell><Data ss:Type="Number">37.4</Data></Cell>
    <Cell><Data ss:Type="Number">35.770000000000003</Data></Cell>
    <Cell ss:Index="9"><Data ss:Type="Number">422</Data></Cell>
   </Row>
   <Row>
    <Cell><Data ss:Type="DateTime">2015-01-12T15:30:02.000</Data></Cell>
    <Cell><Data ss:Type="Number">3.1</Data></Cell>
    <Cell><Data ss:Type="Number">-0.9</Data></Cell>
    <Cell><Data ss:Type="Number">37.299999999999997</Data></Cell>
    <Cell><Data ss:Type="Number">35.770000000000003</Data></Cell>
    <Cell ss:Index="9"><Data ss:Type="Number">423</Data></Cell>
   </Row>
   <Row>
    <Cell><Data ss:Type="DateTime">2015-01-12T15:30:03.000</Data></Cell>
    <Cell><Data ss:Type="Number">2.6</Data></Cell>
    <Cell><Data ss:Type="Number">-0.9</Data></Cell>
    <Cell><Data ss:Type="Number">37.1</Data></Cell>
    <Cell><Data ss:Type="Number">35.78</Data></Cell>
    <Cell ss:Index="9"><Data ss:Type="Number">424</Data></Cell>
   </Row>
   <Row>
    <Cell><Data ss:Type="DateTime">2015-01-12T15:30:04.000</Data></Cell>
    <Cell><Data ss:Type="Number">2.2999999999999998</Data></Cell>
    <Cell><Data ss:Type="Number">-1</Data></Cell>
    <Cell><Data ss:Type="Number">37.1</Data></Cell>
    <Cell><Data ss:Type="Number">35.78</Data></Cell>
    <Cell ss:Index="9"><Data ss:Type="Number">425</Data></Cell>
   </Row>
   <Row>
    <Cell><Data ss:Type="DateTime">2015-01-12T15:30:05.000</Data></Cell>
    <Cell><Data ss:Type="Number">2</Data></Cell>
    <Cell><Data ss:Type="Number">-1</Data></Cell>
    <Cell><Data ss:Type="Number">36.5</Data></Cell>
    <Cell><Data ss:Type="Number">35.78</Data></Cell>
    <Cell ss:Index="9"><Data ss:Type="Number">426</Data></Cell>
   </Row>
   <Row>
    <Cell><Data ss:Type="DateTime">2015-01-12T15:30:06.000</Data></Cell>
    <Cell><Data ss:Type="Number">1.6</Data></Cell>
    <Cell><Data ss:Type="Number">-1</Data></Cell>
    <Cell><Data ss:Type="Number">36.299999999999997</Data></Cell>
    <Cell><Data ss:Type="Number">35.78</Data></Cell>
    <Cell ss:Index="9"><Data ss:Type="Number">427</Data></Cell>
   </Row>
   <Row>
    <Cell><Data ss:Type="DateTime">2015-01-12T15:30:07.000</Data></Cell>
    <Cell><Data ss:Type="Number">1.5</Data></Cell>
    <Cell><Data ss:Type="Number">-1</Data></Cell>
    <Cell><Data ss:Type="Number">36.4</Data></Cell>
    <Cell><Data ss:Type="Number">35.79</Data></Cell>
    <Cell ss:Index="9"><Data ss:Type="Number">428</Data></Cell>
   </Row>
   <Row>
    <Cell><Data ss:Type="DateTime">2015-01-12T15:30:08.000</Data></Cell>
    <Cell><Data ss:Type="Number">1.4</Data></Cell>
    <Cell><Data ss:Type="Number">-0.9</Data></Cell>
    <Cell><Data ss:Type="Number">36.4</Data></Cell>
    <Cell><Data ss:Type="Number">35.79</Data></Cell>
    <Cell ss:Index="9"><Data ss:Type="Number">429</Data></Cell>
   </Row>
   <Row>
    <Cell><Data ss:Type="DateTime">2015-01-12T15:30:09.000</Data></Cell>
    <Cell><Data ss:Type="Number">1.4</Data></Cell>
    <Cell><Data ss:Type="Number">-0.8</Data></Cell>
    <Cell><Data ss:Type="Number">36.4</Data></Cell>
    <Cell><Data ss:Type="Number">35.79</Data></Cell>
    <Cell ss:Index="9"><Data ss:Type="Number">430</Data></Cell>
   </Row>
   <Row>
    <Cell><Data ss:Type="DateTime">2015-01-12T15:30:10.000</Data></Cell>
    <Cell><Data ss:Type="Number">1.2</Data></Cell>
    <Cell><Data ss:Type="Number">-0.8</Data></Cell>
    <Cell><Data ss:Type="Number">36.700000000000003</Data></Cell>
    <Cell><Data ss:Type="Number">35.79</Data></Cell>
    <Cell ss:Index="9"><Data ss:Type="Number">431</Data></Cell>
   </Row>
   <Row>
    <Cell><Data ss:Type="DateTime">2015-01-12T15:30:11.000</Data></Cell>
    <Cell><Data ss:Type="Number">1.1000000000000001</Data></Cell>
    <Cell><Data ss:Type="Number">-0.7</Data></Cell>
    <Cell><Data ss:Type="Number">36.799999999999997</Data></Cell>
    <Cell><Data ss:Type="Number">35.79</Data></Cell>
    <Cell ss:Index="9"><Data ss:Type="Number">432</Data></Cell>
   </Row>
   <Row>
    <Cell><Data ss:Type="DateTime">2015-01-12T15:30:12.000</Data></Cell>
    <Cell><Data ss:Type="Number">0.9</Data></Cell>
    <Cell><Data ss:Type="Number">-0.6</Data></Cell>
    <Cell><Data ss:Type="Number">36.799999999999997</Data></Cell>
    <Cell><Data ss:Type="Number">35.799999999999997</Data></Cell>
    <Cell ss:Index="9"><Data ss:Type="Number">433</Data></Cell>
   </Row>
   <Row>
    <Cell><Data ss:Type="DateTime">2015-01-12T15:30:13.000</Data></Cell>
    <Cell><Data ss:Type="Number">0.8</Data></Cell>
    <Cell><Data ss:Type="Number">-0.7</Data></Cell>
    <Cell><Data ss:Type="Number">36.9</Data></Cell>
    <Cell><Data ss:Type="Number">35.799999999999997</Data></Cell>
    <Cell ss:Index="9"><Data ss:Type="Number">434</Data></Cell>
   </Row>
   <Row>
    <Cell><Data ss:Type="DateTime">2015-01-12T15:30:14.000</Data></Cell>
    <Cell><Data ss:Type="Number">0.6</Data></Cell>
    <Cell><Data ss:Type="Number">-0.8</Data></Cell>
    <Cell><Data ss:Type="Number">37.1</Data></Cell>
    <Cell><Data ss:Type="Number">35.799999999999997</Data></Cell>
    <Cell ss:Index="9"><Data ss:Type="Number">435</Data></Cell>
   </Row>
   <Row>
    <Cell><Data ss:Type="DateTime">2015-01-12T15:30:15.000</Data></Cell>
    <Cell><Data ss:Type="Number">0.5</Data></Cell>
    <Cell><Data ss:Type="Number">-0.9</Data></Cell>
    <Cell><Data ss:Type="Number">36.6</Data></Cell>
    <Cell><Data ss:Type="Number">35.799999999999997</Data></Cell>
    <Cell ss:Index="9"><Data ss:Type="Number">436</Data></Cell>
   </Row>
   <Row>
    <Cell><Data ss:Type="DateTime">2015-01-12T15:30:16.000</Data></Cell>
    <Cell><Data ss:Type="Number">0.4</Data></Cell>
    <Cell><Data ss:Type="Number">-1</Data></Cell>
    <Cell><Data ss:Type="Number">36.6</Data></Cell>
    <Cell><Data ss:Type="Number">35.799999999999997</Data></Cell>
    <Cell ss:Index="9"><Data ss:Type="Number">437</Data></Cell>
   </Row>
   <Row>
    <Cell><Data ss:Type="DateTime">2015-01-12T15:30:17.000</Data></Cell>
    <Cell><Data ss:Type="Number">0.4</Data></Cell>
    <Cell><Data ss:Type="Number">-1.1000000000000001</Data></Cell>
    <Cell><Data ss:Type="Number">36.700000000000003</Data></Cell>
    <Cell><Data ss:Type="Number">35.799999999999997</Data></Cell>
    <Cell ss:Index="9"><Data ss:Type="Number">438</Data></Cell>
   </Row>
   <Row>
    <Cell><Data ss:Type="DateTime">2015-01-12T15:30:18.000</Data></Cell>
    <Cell><Data ss:Type="Number">0.2</Data></Cell>
    <Cell><Data ss:Type="Number">-1.2</Data></Cell>
    <Cell><Data ss:Type="Number">36.700000000000003</Data></Cell>
    <Cell><Data ss:Type="Number">35.799999999999997</Data></Cell>
    <Cell ss:Index="9"><Data ss:Type="Number">439</Data></Cell>
   </Row>
   <Row>
    <Cell><Data ss:Type="DateTime">2015-01-12T15:30:19.000</Data></Cell>
    <Cell><Data ss:Type="Number">0.1</Data></Cell>
    <Cell><Data ss:Type="Number">-1.3</Data></Cell>
    <Cell><Data ss:Type="Number">36.700000000000003</Data></Cell>
    <Cell><Data ss:Type="Number">35.81</Data></Cell>
    <Cell ss:Index="9"><Data ss:Type="Number">440</Data></Cell>
   </Row>
   <Row>
    <Cell><Data ss:Type="DateTime">2015-01-12T15:30:20.000</Data></Cell>
    <Cell><Data ss:Type="Number">0.1</Data></Cell>
    <Cell><Data ss:Type="Number">-1.2</Data></Cell>
    <Cell><Data ss:Type="Number">37</Data></Cell>
    <Cell><Data ss:Type="Number">35.81</Data></Cell>
    <Cell ss:Index="9"><Data ss:Type="Number">441</Data></Cell>
   </Row>
   <Row>
    <Cell><Data ss:Type="DateTime">2015-01-12T15:30:21.000</Data></Cell>
    <Cell><Data ss:Type="Number">0.1</Data></Cell>
    <Cell><Data ss:Type="Number">-1.1000000000000001</Data></Cell>
    <Cell><Data ss:Type="Number">37</Data></Cell>
    <Cell><Data ss:Type="Number">35.81</Data></Cell>
    <Cell ss:Index="9"><Data ss:Type="Number">442</Data></Cell>
   </Row>
   <Row>
    <Cell><Data ss:Type="DateTime">2015-01-12T15:30:22.000</Data></Cell>
    <Cell><Data ss:Type="Number">0.1</Data></Cell>
    <Cell><Data ss:Type="Number">-1.1000000000000001</Data></Cell>
    <Cell><Data ss:Type="Number">37</Data></Cell>
    <Cell><Data ss:Type="Number">35.81</Data></Cell>
    <Cell ss:Index="9"><Data ss:Type="Number">443</Data></Cell>
   </Row>
   <Row>
    <Cell><Data ss:Type="DateTime">2015-01-12T15:30:23.000</Data></Cell>
    <Cell><Data ss:Type="Number">0.1</Data></Cell>
    <Cell><Data ss:Type="Number">-1</Data></Cell>
    <Cell><Data ss:Type="Number">37.700000000000003</Data></Cell>
    <Cell><Data ss:Type="Number">35.82</Data></Cell>
    <Cell ss:Index="9"><Data ss:Type="Number">444</Data></Cell>
   </Row>
   <Row>
    <Cell><Data ss:Type="DateTime">2015-01-12T15:30:24.000</Data></Cell>
    <Cell><Data ss:Type="Number">0.1</Data></Cell>
    <Cell><Data ss:Type="Number">-0.9</Data></Cell>
    <Cell><Data ss:Type="Number">37.9</Data></Cell>
    <Cell><Data ss:Type="Number">35.82</Data></Cell>
    <Cell ss:Index="9"><Data ss:Type="Number">445</Data></Cell>
   </Row>
   <Row>
    <Cell><Data ss:Type="DateTime">2015-01-12T15:30:25.000</Data></Cell>
    <Cell><Data ss:Type="Number">0.1</Data></Cell>
    <Cell><Data ss:Type="Number">-0.7</Data></Cell>
    <Cell><Data ss:Type="Number">37.9</Data></Cell>
    <Cell><Data ss:Type="Number">35.82</Data></Cell>
    <Cell ss:Index="9"><Data ss:Type="Number">446</Data></Cell>
   </Row>
   <Row>
    <Cell><Data ss:Type="DateTime">2015-01-12T15:30:26.000</Data></Cell>
    <Cell><Data ss:Type="Number">0.1</Data></Cell>
    <Cell><Data ss:Type="Number">-0.7</Data></Cell>
    <Cell><Data ss:Type="Number">37.9</Data></Cell>
    <Cell><Data ss:Type="Number">35.83</Data></Cell>
    <Cell ss:Index="9"><Data ss:Type="Number">447</Data></Cell>
   </Row>
   <Row>
    <Cell><Data ss:Type="DateTime">2015-01-12T15:30:27.000</Data></Cell>
    <Cell><Data ss:Type="Number">0.1</Data></Cell>
    <Cell><Data ss:Type="Number">-0.8</Data></Cell>
    <Cell><Data ss:Type="Number">38.299999999999997</Data></Cell>
    <Cell><Data ss:Type="Number">35.83</Data></Cell>
    <Cell ss:Index="9"><Data ss:Type="Number">448</Data></Cell>
   </Row>
   <Row>
    <Cell><Data ss:Type="DateTime">2015-01-12T15:30:28.000</Data></Cell>
    <Cell><Data ss:Type="Number">0.1</Data></Cell>
    <Cell><Data ss:Type="Number">-0.8</Data></Cell>
    <Cell><Data ss:Type="Number">38.1</Data></Cell>
    <Cell><Data ss:Type="Number">35.83</Data></Cell>
    <Cell ss:Index="9"><Data ss:Type="Number">449</Data></Cell>
   </Row>
   <Row>
    <Cell><Data ss:Type="DateTime">2015-01-12T15:30:29.000</Data></Cell>
    <Cell><Data ss:Type="Number">0.1</Data></Cell>
    <Cell><Data ss:Type="Number">-0.8</Data></Cell>
    <Cell><Data ss:Type="Number">38.1</Data></Cell>
    <Cell><Data ss:Type="Number">35.840000000000003</Data></Cell>
    <Cell ss:Index="9"><Data ss:Type="Number">450</Data></Cell>
   </Row>
   <Row>
    <Cell><Data ss:Type="DateTime">2015-01-12T15:30:30.000</Data></Cell>
    <Cell><Data ss:Type="Number">0.1</Data></Cell>
    <Cell><Data ss:Type="Number">-0.8</Data></Cell>
    <Cell><Data ss:Type="Number">38.1</Data></Cell>
    <Cell><Data ss:Type="Number">35.840000000000003</Data></Cell>
    <Cell ss:Index="9"><Data ss:Type="Number">451</Data></Cell>
   </Row>
   <Row>
    <Cell><Data ss:Type="DateTime">2015-01-12T15:30:31.000</Data></Cell>
    <Cell><Data ss:Type="Number">0</Data></Cell>
    <Cell><Data ss:Type="Number">-0.9</Data></Cell>
    <Cell><Data ss:Type="Number">37.1</Data></Cell>
    <Cell><Data ss:Type="Number">35.840000000000003</Data></Cell>
    <Cell ss:Index="9"><Data ss:Type="Number">452</Data></Cell>
   </Row>
   <Row>
    <Cell><Data ss:Type="DateTime">2015-01-12T15:30:32.000</Data></Cell>
    <Cell><Data ss:Type="Number">0</Data></Cell>
    <Cell><Data ss:Type="Number">-1.1000000000000001</Data></Cell>
    <Cell><Data ss:Type="Number">36.5</Data></Cell>
    <Cell><Data ss:Type="Number">35.840000000000003</Data></Cell>
    <Cell ss:Index="9"><Data ss:Type="Number">453</Data></Cell>
   </Row>
   <Row>
    <Cell><Data ss:Type="DateTime">2015-01-12T15:30:33.000</Data></Cell>
    <Cell><Data ss:Type="Number">0</Data></Cell>
    <Cell><Data ss:Type="Number">-1.2</Data></Cell>
    <Cell><Data ss:Type="Number">36.5</Data></Cell>
    <Cell><Data ss:Type="Number">35.85</Data></Cell>
    <Cell ss:Index="9"><Data ss:Type="Number">454</Data></Cell>
   </Row>
   <Row>
    <Cell><Data ss:Type="DateTime">2015-01-12T15:30:34.000</Data></Cell>
    <Cell><Data ss:Type="Number">0</Data></Cell>
    <Cell><Data ss:Type="Number">-1.3</Data></Cell>
    <Cell><Data ss:Type="Number">36.5</Data></Cell>
    <Cell><Data ss:Type="Number">35.85</Data></Cell>
    <Cell ss:Index="9"><Data ss:Type="Number">455</Data></Cell>
   </Row>
   <Row>
    <Cell><Data ss:Type="DateTime">2015-01-12T15:30:35.000</Data></Cell>
    <Cell><Data ss:Type="Number">0</Data></Cell>
    <Cell><Data ss:Type="Number">-1.4</Data></Cell>
    <Cell><Data ss:Type="Number">36.200000000000003</Data></Cell>
    <Cell><Data ss:Type="Number">35.85</Data></Cell>
    <Cell ss:Index="9"><Data ss:Type="Number">456</Data></Cell>
   </Row>
   <Row>
    <Cell><Data ss:Type="DateTime">2015-01-12T15:30:36.000</Data></Cell>
    <Cell><Data ss:Type="Number">-0.1</Data></Cell>
    <Cell><Data ss:Type="Number">-1.5</Data></Cell>
    <Cell><Data ss:Type="Number">36.200000000000003</Data></Cell>
    <Cell><Data ss:Type="Number">35.85</Data></Cell>
    <Cell ss:Index="9"><Data ss:Type="Number">457</Data></Cell>
   </Row>
   <Row>
    <Cell><Data ss:Type="DateTime">2015-01-12T15:30:37.000</Data></Cell>
    <Cell><Data ss:Type="Number">-0.1</Data></Cell>
    <Cell><Data ss:Type="Number">-1.6</Data></Cell>
    <Cell><Data ss:Type="Number">36.200000000000003</Data></Cell>
    <Cell><Data ss:Type="Number">35.86</Data></Cell>
    <Cell ss:Index="9"><Data ss:Type="Number">458</Data></Cell>
   </Row>
   <Row>
    <Cell><Data ss:Type="DateTime">2015-01-12T15:30:38.000</Data></Cell>
    <Cell><Data ss:Type="Number">-0.2</Data></Cell>
    <Cell><Data ss:Type="Number">-1.7</Data></Cell>
    <Cell><Data ss:Type="Number">35.5</Data></Cell>
    <Cell><Data ss:Type="Number">35.86</Data></Cell>
    <Cell ss:Index="9"><Data ss:Type="Number">459</Data></Cell>
   </Row>
   <Row>
    <Cell><Data ss:Type="DateTime">2015-01-12T15:30:39.000</Data></Cell>
    <Cell><Data ss:Type="Number">-0.2</Data></Cell>
    <Cell><Data ss:Type="Number">-1.7</Data></Cell>
    <Cell><Data ss:Type="Number">35.5</Data></Cell>
    <Cell><Data ss:Type="Number">35.86</Data></Cell>
    <Cell ss:Index="9"><Data ss:Type="Number">460</Data></Cell>
   </Row>
   <Row>
    <Cell><Data ss:Type="DateTime">2015-01-12T15:30:40.000</Data></Cell>
    <Cell><Data ss:Type="Number">-0.2</Data></Cell>
    <Cell><Data ss:Type="Number">-1.8</Data></Cell>
    <Cell><Data ss:Type="Number">35.5</Data></Cell>
    <Cell><Data ss:Type="Number">35.86</Data></Cell>
    <Cell ss:Index="9"><Data ss:Type="Number">461</Data></Cell>
   </Row>
   <Row>
    <Cell><Data ss:Type="DateTime">2015-01-12T15:30:41.000</Data></Cell>
    <Cell><Data ss:Type="Number">-0.3</Data></Cell>
    <Cell><Data ss:Type="Number">-1.8</Data></Cell>
    <Cell><Data ss:Type="Number">35.5</Data></Cell>
    <Cell><Data ss:Type="Number">35.86</Data></Cell>
    <Cell ss:Index="9"><Data ss:Type="Number">462</Data></Cell>
   </Row>
   <Row>
    <Cell><Data ss:Type="DateTime">2015-01-12T15:30:42.000</Data></Cell>
    <Cell><Data ss:Type="Number">-0.3</Data></Cell>
    <Cell><Data ss:Type="Number">-1.8</Data></Cell>
    <Cell><Data ss:Type="Number">35.5</Data></Cell>
    <Cell><Data ss:Type="Number">35.869999999999997</Data></Cell>
    <Cell ss:Index="9"><Data ss:Type="Number">463</Data></Cell>
   </Row>
   <Row>
    <Cell><Data ss:Type="DateTime">2015-01-12T15:30:43.000</Data></Cell>
    <Cell><Data ss:Type="Number">-0.4</Data></Cell>
    <Cell><Data ss:Type="Number">-1.8</Data></Cell>
    <Cell><Data ss:Type="Number">35.700000000000003</Data></Cell>
    <Cell><Data ss:Type="Number">35.869999999999997</Data></Cell>
    <Cell ss:Index="9"><Data ss:Type="Number">464</Data></Cell>
   </Row>
   <Row>
    <Cell><Data ss:Type="DateTime">2015-01-12T15:30:44.000</Data></Cell>
    <Cell><Data ss:Type="Number">-0.4</Data></Cell>
    <Cell><Data ss:Type="Number">-1.7</Data></Cell>
    <Cell><Data ss:Type="Number">35.700000000000003</Data></Cell>
    <Cell><Data ss:Type="Number">35.869999999999997</Data></Cell>
    <Cell ss:Index="9"><Data ss:Type="Number">465</Data></Cell>
   </Row>
   <Row>
    <Cell><Data ss:Type="DateTime">2015-01-12T15:30:45.000</Data></Cell>
    <Cell><Data ss:Type="Number">-0.4</Data></Cell>
    <Cell><Data ss:Type="Number">-1.7</Data></Cell>
    <Cell><Data ss:Type="Number">35.200000000000003</Data></Cell>
    <Cell><Data ss:Type="Number">35.869999999999997</Data></Cell>
    <Cell ss:Index="9"><Data ss:Type="Number">466</Data></Cell>
   </Row>
   <Row>
    <Cell><Data ss:Type="DateTime">2015-01-12T15:30:46.000</Data></Cell>
    <Cell><Data ss:Type="Number">-0.5</Data></Cell>
    <Cell><Data ss:Type="Number">-1.7</Data></Cell>
    <Cell><Data ss:Type="Number">35.6</Data></Cell>
    <Cell><Data ss:Type="Number">35.869999999999997</Data></Cell>
    <Cell ss:Index="9"><Data ss:Type="Number">467</Data></Cell>
   </Row>
   <Row>
    <Cell><Data ss:Type="DateTime">2015-01-12T15:30:47.000</Data></Cell>
    <Cell><Data ss:Type="Number">-0.6</Data></Cell>
    <Cell><Data ss:Type="Number">-1.7</Data></Cell>
    <Cell><Data ss:Type="Number">36.1</Data></Cell>
    <Cell><Data ss:Type="Number">35.869999999999997</Data></Cell>
    <Cell ss:Index="9"><Data ss:Type="Number">468</Data></Cell>
   </Row>
   <Row>
    <Cell><Data ss:Type="DateTime">2015-01-12T15:30:48.000</Data></Cell>
    <Cell><Data ss:Type="Number">-0.6</Data></Cell>
    <Cell><Data ss:Type="Number">-1.7</Data></Cell>
    <Cell><Data ss:Type="Number">35.6</Data></Cell>
    <Cell><Data ss:Type="Number">35.869999999999997</Data></Cell>
    <Cell ss:Index="9"><Data ss:Type="Number">469</Data></Cell>
   </Row>
   <Row>
    <Cell><Data ss:Type="DateTime">2015-01-12T15:30:49.000</Data></Cell>
    <Cell><Data ss:Type="Number">-0.5</Data></Cell>
    <Cell><Data ss:Type="Number">-1.7</Data></Cell>
    <Cell><Data ss:Type="Number">35.6</Data></Cell>
    <Cell><Data ss:Type="Number">35.869999999999997</Data></Cell>
    <Cell ss:Index="9"><Data ss:Type="Number">470</Data></Cell>
   </Row>
   <Row>
    <Cell><Data ss:Type="DateTime">2015-01-12T15:30:50.000</Data></Cell>
    <Cell><Data ss:Type="Number">-0.5</Data></Cell>
    <Cell><Data ss:Type="Number">-1.7</Data></Cell>
    <Cell><Data ss:Type="Number">35.9</Data></Cell>
    <Cell><Data ss:Type="Number">35.880000000000003</Data></Cell>
    <Cell ss:Index="9"><Data ss:Type="Number">471</Data></Cell>
   </Row>
   <Row>
    <Cell><Data ss:Type="DateTime">2015-01-12T15:30:51.000</Data></Cell>
    <Cell><Data ss:Type="Number">-0.4</Data></Cell>
    <Cell><Data ss:Type="Number">-1.7</Data></Cell>
    <Cell><Data ss:Type="Number">35.9</Data></Cell>
    <Cell><Data ss:Type="Number">35.880000000000003</Data></Cell>
    <Cell ss:Index="9"><Data ss:Type="Number">472</Data></Cell>
   </Row>
   <Row>
    <Cell><Data ss:Type="DateTime">2015-01-12T15:30:52.000</Data></Cell>
    <Cell><Data ss:Type="Number">-0.3</Data></Cell>
    <Cell><Data ss:Type="Number">-1.6</Data></Cell>
    <Cell><Data ss:Type="Number">35.9</Data></Cell>
    <Cell><Data ss:Type="Number">35.880000000000003</Data></Cell>
    <Cell ss:Index="9"><Data ss:Type="Number">473</Data></Cell>
   </Row>
   <Row>
    <Cell><Data ss:Type="DateTime">2015-01-12T15:30:53.000</Data></Cell>
    <Cell><Data ss:Type="Number">-0.2</Data></Cell>
    <Cell><Data ss:Type="Number">-1.5</Data></Cell>
    <Cell><Data ss:Type="Number">37</Data></Cell>
    <Cell><Data ss:Type="Number">35.89</Data></Cell>
    <Cell ss:Index="9"><Data ss:Type="Number">474</Data></Cell>
   </Row>
   <Row>
    <Cell><Data ss:Type="DateTime">2015-01-12T15:30:54.000</Data></Cell>
    <Cell><Data ss:Type="Number">0</Data></Cell>
    <Cell><Data ss:Type="Number">-1.5</Data></Cell>
    <Cell><Data ss:Type="Number">37.299999999999997</Data></Cell>
    <Cell><Data ss:Type="Number">35.89</Data></Cell>
    <Cell ss:Index="9"><Data ss:Type="Number">475</Data></Cell>
   </Row>
   <Row>
    <Cell><Data ss:Type="DateTime">2015-01-12T15:30:55.000</Data></Cell>
    <Cell><Data ss:Type="Number">0.1</Data></Cell>
    <Cell><Data ss:Type="Number">-1.3</Data></Cell>
    <Cell><Data ss:Type="Number">37.299999999999997</Data></Cell>
    <Cell><Data ss:Type="Number">35.89</Data></Cell>
    <Cell ss:Index="9"><Data ss:Type="Number">476</Data></Cell>
   </Row>
   <Row>
    <Cell><Data ss:Type="DateTime">2015-01-12T15:30:56.000</Data></Cell>
    <Cell><Data ss:Type="Number">0.2</Data></Cell>
    <Cell><Data ss:Type="Number">-1.2</Data></Cell>
    <Cell><Data ss:Type="Number">38.5</Data></Cell>
    <Cell><Data ss:Type="Number">35.89</Data></Cell>
    <Cell ss:Index="9"><Data ss:Type="Number">477</Data></Cell>
   </Row>
   <Row>
    <Cell><Data ss:Type="DateTime">2015-01-12T15:30:57.000</Data></Cell>
    <Cell><Data ss:Type="Number">0.4</Data></Cell>
    <Cell><Data ss:Type="Number">-0.9</Data></Cell>
    <Cell><Data ss:Type="Number">37.799999999999997</Data></Cell>
    <Cell><Data ss:Type="Number">35.9</Data></Cell>
    <Cell ss:Index="9"><Data ss:Type="Number">478</Data></Cell>
   </Row>
   <Row>
    <Cell><Data ss:Type="DateTime">2015-01-12T15:30:58.000</Data></Cell>
    <Cell><Data ss:Type="Number">0.5</Data></Cell>
    <Cell><Data ss:Type="Number">-0.7</Data></Cell>
    <Cell><Data ss:Type="Number">37.799999999999997</Data></Cell>
    <Cell><Data ss:Type="Number">35.9</Data></Cell>
    <Cell ss:Index="9"><Data ss:Type="Number">479</Data></Cell>
   </Row>
   <Row>
    <Cell><Data ss:Type="DateTime">2015-01-12T15:30:59.000</Data></Cell>
    <Cell><Data ss:Type="Number">0.7</Data></Cell>
    <Cell><Data ss:Type="Number">-0.4</Data></Cell>
    <Cell><Data ss:Type="Number">37.799999999999997</Data></Cell>
    <Cell><Data ss:Type="Number">35.9</Data></Cell>
    <Cell ss:Index="9"><Data ss:Type="Number">480</Data></Cell>
   </Row>
   <Row>
    <Cell><Data ss:Type="DateTime">2015-01-12T15:31:00.000</Data></Cell>
    <Cell><Data ss:Type="Number">0.8</Data></Cell>
    <Cell><Data ss:Type="Number">0.1</Data></Cell>
    <Cell><Data ss:Type="Number">37.6</Data></Cell>
    <Cell><Data ss:Type="Number">35.9</Data></Cell>
    <Cell ss:Index="9"><Data ss:Type="Number">481</Data></Cell>
   </Row>
   <Row>
    <Cell><Data ss:Type="DateTime">2015-01-12T15:31:01.000</Data></Cell>
    <Cell><Data ss:Type="Number">1</Data></Cell>
    <Cell><Data ss:Type="Number">0.8</Data></Cell>
    <Cell><Data ss:Type="Number">36.4</Data></Cell>
    <Cell><Data ss:Type="Number">35.909999999999997</Data></Cell>
    <Cell ss:Index="9"><Data ss:Type="Number">482</Data></Cell>
   </Row>
   <Row>
    <Cell><Data ss:Type="DateTime">2015-01-12T15:31:02.000</Data></Cell>
    <Cell><Data ss:Type="Number">1.4</Data></Cell>
    <Cell><Data ss:Type="Number">1.2</Data></Cell>
    <Cell><Data ss:Type="Number">36.4</Data></Cell>
    <Cell><Data ss:Type="Number">35.909999999999997</Data></Cell>
    <Cell ss:Index="9"><Data ss:Type="Number">483</Data></Cell>
   </Row>
   <Row>
    <Cell><Data ss:Type="DateTime">2015-01-12T15:31:03.000</Data></Cell>
    <Cell><Data ss:Type="Number">1.7</Data></Cell>
    <Cell><Data ss:Type="Number">1.4</Data></Cell>
    <Cell><Data ss:Type="Number">36.4</Data></Cell>
    <Cell><Data ss:Type="Number">35.909999999999997</Data></Cell>
    <Cell ss:Index="9"><Data ss:Type="Number">484</Data></Cell>
   </Row>
   <Row>
    <Cell><Data ss:Type="DateTime">2015-01-12T15:31:04.000</Data></Cell>
    <Cell><Data ss:Type="Number">1.9</Data></Cell>
    <Cell><Data ss:Type="Number">1.8</Data></Cell>
    <Cell><Data ss:Type="Number">36.200000000000003</Data></Cell>
    <Cell><Data ss:Type="Number">35.909999999999997</Data></Cell>
    <Cell ss:Index="9"><Data ss:Type="Number">485</Data></Cell>
   </Row>
   <Row>
    <Cell><Data ss:Type="DateTime">2015-01-12T15:31:05.000</Data></Cell>
    <Cell><Data ss:Type="Number">2.2000000000000002</Data></Cell>
    <Cell><Data ss:Type="Number">2.4</Data></Cell>
    <Cell><Data ss:Type="Number">35.799999999999997</Data></Cell>
    <Cell><Data ss:Type="Number">35.909999999999997</Data></Cell>
    <Cell ss:Index="9"><Data ss:Type="Number">486</Data></Cell>
   </Row>
   <Row>
    <Cell><Data ss:Type="DateTime">2015-01-12T15:31:06.000</Data></Cell>
    <Cell><Data ss:Type="Number">2.8</Data></Cell>
    <Cell><Data ss:Type="Number">1.8</Data></Cell>
    <Cell><Data ss:Type="Number">35.799999999999997</Data></Cell>
    <Cell><Data ss:Type="Number">35.92</Data></Cell>
    <Cell ss:Index="9"><Data ss:Type="Number">487</Data></Cell>
   </Row>
   <Row>
    <Cell><Data ss:Type="DateTime">2015-01-12T15:31:07.000</Data></Cell>
    <Cell><Data ss:Type="Number">3.4</Data></Cell>
    <Cell><Data ss:Type="Number">1.4</Data></Cell>
    <Cell><Data ss:Type="Number">35.799999999999997</Data></Cell>
    <Cell><Data ss:Type="Number">35.92</Data></Cell>
    <Cell ss:Index="9"><Data ss:Type="Number">488</Data></Cell>
   </Row>
   <Row>
    <Cell><Data ss:Type="DateTime">2015-01-12T15:31:08.000</Data></Cell>
    <Cell><Data ss:Type="Number">3.4</Data></Cell>
    <Cell><Data ss:Type="Number">1</Data></Cell>
    <Cell><Data ss:Type="Number">35.700000000000003</Data></Cell>
    <Cell><Data ss:Type="Number">35.92</Data></Cell>
    <Cell ss:Index="9"><Data ss:Type="Number">489</Data></Cell>
   </Row>
   <Row>
    <Cell><Data ss:Type="DateTime">2015-01-12T15:31:09.000</Data></Cell>
    <Cell><Data ss:Type="Number">3.4</Data></Cell>
    <Cell><Data ss:Type="Number">0.6</Data></Cell>
    <Cell><Data ss:Type="Number">36.200000000000003</Data></Cell>
    <Cell><Data ss:Type="Number">35.92</Data></Cell>
    <Cell ss:Index="9"><Data ss:Type="Number">490</Data></Cell>
   </Row>
   <Row>
    <Cell><Data ss:Type="DateTime">2015-01-12T15:31:10.000</Data></Cell>
    <Cell><Data ss:Type="Number">3.3</Data></Cell>
    <Cell><Data ss:Type="Number">0.2</Data></Cell>
    <Cell><Data ss:Type="Number">35</Data></Cell>
    <Cell><Data ss:Type="Number">35.93</Data></Cell>
    <Cell ss:Index="9"><Data ss:Type="Number">491</Data></Cell>
   </Row>
   <Row>
    <Cell><Data ss:Type="DateTime">2015-01-12T15:31:11.000</Data></Cell>
    <Cell><Data ss:Type="Number">3.2</Data></Cell>
    <Cell><Data ss:Type="Number">-0.2</Data></Cell>
    <Cell><Data ss:Type="Number">35</Data></Cell>
    <Cell><Data ss:Type="Number">35.93</Data></Cell>
    <Cell ss:Index="9"><Data ss:Type="Number">492</Data></Cell>
   </Row>
   <Row>
    <Cell><Data ss:Type="DateTime">2015-01-12T15:31:12.000</Data></Cell>
    <Cell><Data ss:Type="Number">3.1</Data></Cell>
    <Cell><Data ss:Type="Number">-0.5</Data></Cell>
    <Cell><Data ss:Type="Number">35</Data></Cell>
    <Cell><Data ss:Type="Number">35.93</Data></Cell>
    <Cell ss:Index="9"><Data ss:Type="Number">493</Data></Cell>
   </Row>
   <Row>
    <Cell><Data ss:Type="DateTime">2015-01-12T15:31:13.000</Data></Cell>
    <Cell><Data ss:Type="Number">3.1</Data></Cell>
    <Cell><Data ss:Type="Number">-0.8</Data></Cell>
    <Cell><Data ss:Type="Number">35</Data></Cell>
    <Cell><Data ss:Type="Number">35.93</Data></Cell>
    <Cell ss:Index="9"><Data ss:Type="Number">494</Data></Cell>
   </Row>
   <Row>
    <Cell><Data ss:Type="DateTime">2015-01-12T15:31:14.000</Data></Cell>
    <Cell><Data ss:Type="Number">3</Data></Cell>
    <Cell><Data ss:Type="Number">-1.1000000000000001</Data></Cell>
    <Cell><Data ss:Type="Number">35</Data></Cell>
    <Cell><Data ss:Type="Number">35.93</Data></Cell>
    <Cell ss:Index="9"><Data ss:Type="Number">495</Data></Cell>
   </Row>
   <Row>
    <Cell><Data ss:Type="DateTime">2015-01-12T15:31:15.000</Data></Cell>
    <Cell><Data ss:Type="Number">2.8</Data></Cell>
    <Cell><Data ss:Type="Number">-1.2</Data></Cell>
    <Cell><Data ss:Type="Number">35.299999999999997</Data></Cell>
    <Cell><Data ss:Type="Number">35.93</Data></Cell>
    <Cell ss:Index="9"><Data ss:Type="Number">496</Data></Cell>
   </Row>
   <Row>
    <Cell><Data ss:Type="DateTime">2015-01-12T15:31:16.000</Data></Cell>
    <Cell><Data ss:Type="Number">2.6</Data></Cell>
    <Cell><Data ss:Type="Number">-1.3</Data></Cell>
    <Cell><Data ss:Type="Number">35.5</Data></Cell>
    <Cell><Data ss:Type="Number">35.94</Data></Cell>
    <Cell ss:Index="9"><Data ss:Type="Number">497</Data></Cell>
   </Row>
   <Row>
    <Cell><Data ss:Type="DateTime">2015-01-12T15:31:17.000</Data></Cell>
    <Cell><Data ss:Type="Number">2.4</Data></Cell>
    <Cell><Data ss:Type="Number">-1.4</Data></Cell>
    <Cell><Data ss:Type="Number">35.5</Data></Cell>
    <Cell><Data ss:Type="Number">35.94</Data></Cell>
    <Cell ss:Index="9"><Data ss:Type="Number">498</Data></Cell>
   </Row>
   <Row>
    <Cell><Data ss:Type="DateTime">2015-01-12T15:31:18.000</Data></Cell>
    <Cell><Data ss:Type="Number">2.2000000000000002</Data></Cell>
    <Cell><Data ss:Type="Number">-1.4</Data></Cell>
    <Cell><Data ss:Type="Number">35.299999999999997</Data></Cell>
    <Cell><Data ss:Type="Number">35.94</Data></Cell>
    <Cell ss:Index="9"><Data ss:Type="Number">499</Data></Cell>
   </Row>
   <Row>
    <Cell><Data ss:Type="DateTime">2015-01-12T15:31:19.000</Data></Cell>
    <Cell><Data ss:Type="Number">2.1</Data></Cell>
    <Cell><Data ss:Type="Number">-1.4</Data></Cell>
    <Cell><Data ss:Type="Number">35.799999999999997</Data></Cell>
    <Cell><Data ss:Type="Number">35.94</Data></Cell>
    <Cell ss:Index="9"><Data ss:Type="Number">500</Data></Cell>
   </Row>
   <Row>
    <Cell><Data ss:Type="DateTime">2015-01-12T15:31:20.000</Data></Cell>
    <Cell><Data ss:Type="Number">2</Data></Cell>
    <Cell><Data ss:Type="Number">-1.4</Data></Cell>
    <Cell><Data ss:Type="Number">35.1</Data></Cell>
    <Cell><Data ss:Type="Number">35.94</Data></Cell>
    <Cell ss:Index="9"><Data ss:Type="Number">501</Data></Cell>
   </Row>
   <Row>
    <Cell><Data ss:Type="DateTime">2015-01-12T15:31:21.000</Data></Cell>
    <Cell><Data ss:Type="Number">1.8</Data></Cell>
    <Cell><Data ss:Type="Number">-1.4</Data></Cell>
    <Cell><Data ss:Type="Number">35.1</Data></Cell>
    <Cell><Data ss:Type="Number">35.94</Data></Cell>
    <Cell ss:Index="9"><Data ss:Type="Number">502</Data></Cell>
   </Row>
   <Row>
    <Cell><Data ss:Type="DateTime">2015-01-12T15:31:22.000</Data></Cell>
    <Cell><Data ss:Type="Number">1.7</Data></Cell>
    <Cell><Data ss:Type="Number">-1.4</Data></Cell>
    <Cell><Data ss:Type="Number">35.1</Data></Cell>
    <Cell><Data ss:Type="Number">35.950000000000003</Data></Cell>
    <Cell ss:Index="9"><Data ss:Type="Number">503</Data></Cell>
   </Row>
   <Row>
    <Cell><Data ss:Type="DateTime">2015-01-12T15:31:23.000</Data></Cell>
    <Cell><Data ss:Type="Number">1.5</Data></Cell>
    <Cell><Data ss:Type="Number">-1.5</Data></Cell>
    <Cell><Data ss:Type="Number">35.1</Data></Cell>
    <Cell><Data ss:Type="Number">35.950000000000003</Data></Cell>
    <Cell ss:Index="9"><Data ss:Type="Number">504</Data></Cell>
   </Row>
   <Row>
    <Cell><Data ss:Type="DateTime">2015-01-12T15:31:24.000</Data></Cell>
    <Cell><Data ss:Type="Number">1.2</Data></Cell>
    <Cell><Data ss:Type="Number">-1.4</Data></Cell>
    <Cell><Data ss:Type="Number">35</Data></Cell>
    <Cell><Data ss:Type="Number">35.950000000000003</Data></Cell>
    <Cell ss:Index="9"><Data ss:Type="Number">505</Data></Cell>
   </Row>
   <Row>
    <Cell><Data ss:Type="DateTime">2015-01-12T15:31:25.000</Data></Cell>
    <Cell><Data ss:Type="Number">1.1000000000000001</Data></Cell>
    <Cell><Data ss:Type="Number">-1.4</Data></Cell>
    <Cell><Data ss:Type="Number">35.200000000000003</Data></Cell>
    <Cell><Data ss:Type="Number">35.950000000000003</Data></Cell>
    <Cell ss:Index="9"><Data ss:Type="Number">506</Data></Cell>
   </Row>
   <Row>
    <Cell><Data ss:Type="DateTime">2015-01-12T15:31:26.000</Data></Cell>
    <Cell><Data ss:Type="Number">0.8</Data></Cell>
    <Cell><Data ss:Type="Number">-1.4</Data></Cell>
    <Cell><Data ss:Type="Number">35.200000000000003</Data></Cell>
    <Cell><Data ss:Type="Number">35.950000000000003</Data></Cell>
    <Cell ss:Index="9"><Data ss:Type="Number">507</Data></Cell>
   </Row>
   <Row>
    <Cell><Data ss:Type="DateTime">2015-01-12T15:31:27.000</Data></Cell>
    <Cell><Data ss:Type="Number">0.6</Data></Cell>
    <Cell><Data ss:Type="Number">-1.4</Data></Cell>
    <Cell><Data ss:Type="Number">35.200000000000003</Data></Cell>
    <Cell><Data ss:Type="Number">35.950000000000003</Data></Cell>
    <Cell ss:Index="9"><Data ss:Type="Number">508</Data></Cell>
   </Row>
   <Row>
    <Cell><Data ss:Type="DateTime">2015-01-12T15:31:28.000</Data></Cell>
    <Cell><Data ss:Type="Number">0.5</Data></Cell>
    <Cell><Data ss:Type="Number">-1.4</Data></Cell>
    <Cell><Data ss:Type="Number">35.5</Data></Cell>
    <Cell><Data ss:Type="Number">35.950000000000003</Data></Cell>
    <Cell ss:Index="9"><Data ss:Type="Number">509</Data></Cell>
   </Row>
   <Row>
    <Cell><Data ss:Type="DateTime">2015-01-12T15:31:29.000</Data></Cell>
    <Cell><Data ss:Type="Number">0.3</Data></Cell>
    <Cell><Data ss:Type="Number">-1.4</Data></Cell>
    <Cell><Data ss:Type="Number">36</Data></Cell>
    <Cell><Data ss:Type="Number">35.950000000000003</Data></Cell>
    <Cell ss:Index="9"><Data ss:Type="Number">510</Data></Cell>
   </Row>
   <Row>
    <Cell><Data ss:Type="DateTime">2015-01-12T15:31:30.000</Data></Cell>
    <Cell><Data ss:Type="Number">0.3</Data></Cell>
    <Cell><Data ss:Type="Number">-1.4</Data></Cell>
    <Cell><Data ss:Type="Number">35.799999999999997</Data></Cell>
    <Cell><Data ss:Type="Number">35.950000000000003</Data></Cell>
    <Cell ss:Index="9"><Data ss:Type="Number">511</Data></Cell>
   </Row>
   <Row>
    <Cell><Data ss:Type="DateTime">2015-01-12T15:31:31.000</Data></Cell>
    <Cell><Data ss:Type="Number">0.2</Data></Cell>
    <Cell><Data ss:Type="Number">-1.4</Data></Cell>
    <Cell><Data ss:Type="Number">35.799999999999997</Data></Cell>
    <Cell><Data ss:Type="Number">35.96</Data></Cell>
    <Cell ss:Index="9"><Data ss:Type="Number">512</Data></Cell>
   </Row>
   <Row>
    <Cell><Data ss:Type="DateTime">2015-01-12T15:31:32.000</Data></Cell>
    <Cell><Data ss:Type="Number">0.1</Data></Cell>
    <Cell><Data ss:Type="Number">-1.3</Data></Cell>
    <Cell><Data ss:Type="Number">35.799999999999997</Data></Cell>
    <Cell><Data ss:Type="Number">35.96</Data></Cell>
    <Cell ss:Index="9"><Data ss:Type="Number">513</Data></Cell>
   </Row>
   <Row>
    <Cell><Data ss:Type="DateTime">2015-01-12T15:31:33.000</Data></Cell>
    <Cell><Data ss:Type="Number">0.1</Data></Cell>
    <Cell><Data ss:Type="Number">-1.1000000000000001</Data></Cell>
    <Cell><Data ss:Type="Number">35.299999999999997</Data></Cell>
    <Cell><Data ss:Type="Number">35.96</Data></Cell>
    <Cell ss:Index="9"><Data ss:Type="Number">514</Data></Cell>
   </Row>
   <Row>
    <Cell><Data ss:Type="DateTime">2015-01-12T15:31:34.000</Data></Cell>
    <Cell><Data ss:Type="Number">0.1</Data></Cell>
    <Cell><Data ss:Type="Number">-1.2</Data></Cell>
    <Cell><Data ss:Type="Number">35.200000000000003</Data></Cell>
    <Cell><Data ss:Type="Number">35.96</Data></Cell>
    <Cell ss:Index="9"><Data ss:Type="Number">515</Data></Cell>
   </Row>
   <Row>
    <Cell><Data ss:Type="DateTime">2015-01-12T15:31:35.000</Data></Cell>
    <Cell><Data ss:Type="Number">0.1</Data></Cell>
    <Cell><Data ss:Type="Number">-1.2</Data></Cell>
    <Cell><Data ss:Type="Number">35.200000000000003</Data></Cell>
    <Cell><Data ss:Type="Number">35.96</Data></Cell>
    <Cell ss:Index="9"><Data ss:Type="Number">516</Data></Cell>
   </Row>
   <Row>
    <Cell><Data ss:Type="DateTime">2015-01-12T15:31:36.000</Data></Cell>
    <Cell><Data ss:Type="Number">0.1</Data></Cell>
    <Cell><Data ss:Type="Number">-1.3</Data></Cell>
    <Cell><Data ss:Type="Number">35</Data></Cell>
    <Cell><Data ss:Type="Number">35.96</Data></Cell>
    <Cell ss:Index="9"><Data ss:Type="Number">517</Data></Cell>
   </Row>
   <Row>
    <Cell><Data ss:Type="DateTime">2015-01-12T15:31:37.000</Data></Cell>
    <Cell><Data ss:Type="Number">0.1</Data></Cell>
    <Cell><Data ss:Type="Number">-1.5</Data></Cell>
    <Cell><Data ss:Type="Number">34.200000000000003</Data></Cell>
    <Cell><Data ss:Type="Number">35.97</Data></Cell>
    <Cell ss:Index="9"><Data ss:Type="Number">518</Data></Cell>
   </Row>
   <Row>
    <Cell><Data ss:Type="DateTime">2015-01-12T15:31:38.000</Data></Cell>
    <Cell><Data ss:Type="Number">0.2</Data></Cell>
    <Cell><Data ss:Type="Number">-1.6</Data></Cell>
    <Cell><Data ss:Type="Number">34.200000000000003</Data></Cell>
    <Cell><Data ss:Type="Number">35.97</Data></Cell>
    <Cell ss:Index="9"><Data ss:Type="Number">519</Data></Cell>
   </Row>
   <Row>
    <Cell><Data ss:Type="DateTime">2015-01-12T15:31:39.000</Data></Cell>
    <Cell><Data ss:Type="Number">0.3</Data></Cell>
    <Cell><Data ss:Type="Number">-1.6</Data></Cell>
    <Cell><Data ss:Type="Number">34.200000000000003</Data></Cell>
    <Cell><Data ss:Type="Number">35.97</Data></Cell>
    <Cell ss:Index="9"><Data ss:Type="Number">520</Data></Cell>
   </Row>
   <Row>
    <Cell><Data ss:Type="DateTime">2015-01-12T15:31:40.000</Data></Cell>
    <Cell><Data ss:Type="Number">0.4</Data></Cell>
    <Cell><Data ss:Type="Number">-1.6</Data></Cell>
    <Cell><Data ss:Type="Number">34.1</Data></Cell>
    <Cell><Data ss:Type="Number">35.97</Data></Cell>
    <Cell ss:Index="9"><Data ss:Type="Number">521</Data></Cell>
   </Row>
   <Row>
    <Cell><Data ss:Type="DateTime">2015-01-12T15:31:41.000</Data></Cell>
    <Cell><Data ss:Type="Number">0.5</Data></Cell>
    <Cell><Data ss:Type="Number">-1.6</Data></Cell>
    <Cell><Data ss:Type="Number">34.1</Data></Cell>
    <Cell><Data ss:Type="Number">35.979999999999997</Data></Cell>
    <Cell ss:Index="9"><Data ss:Type="Number">522</Data></Cell>
   </Row>
   <Row>
    <Cell><Data ss:Type="DateTime">2015-01-12T15:31:42.000</Data></Cell>
    <Cell><Data ss:Type="Number">0.7</Data></Cell>
    <Cell><Data ss:Type="Number">-1.6</Data></Cell>
    <Cell><Data ss:Type="Number">35.700000000000003</Data></Cell>
    <Cell><Data ss:Type="Number">35.979999999999997</Data></Cell>
    <Cell ss:Index="9"><Data ss:Type="Number">523</Data></Cell>
   </Row>
   <Row>
    <Cell><Data ss:Type="DateTime">2015-01-12T15:31:43.000</Data></Cell>
    <Cell><Data ss:Type="Number">0.8</Data></Cell>
    <Cell><Data ss:Type="Number">-1.6</Data></Cell>
    <Cell><Data ss:Type="Number">35.799999999999997</Data></Cell>
    <Cell><Data ss:Type="Number">35.979999999999997</Data></Cell>
    <Cell ss:Index="9"><Data ss:Type="Number">524</Data></Cell>
   </Row>
   <Row>
    <Cell><Data ss:Type="DateTime">2015-01-12T15:31:44.000</Data></Cell>
    <Cell><Data ss:Type="Number">1</Data></Cell>
    <Cell><Data ss:Type="Number">-1.6</Data></Cell>
    <Cell><Data ss:Type="Number">35.799999999999997</Data></Cell>
    <Cell><Data ss:Type="Number">35.979999999999997</Data></Cell>
    <Cell ss:Index="9"><Data ss:Type="Number">525</Data></Cell>
   </Row>
   <Row>
    <Cell><Data ss:Type="DateTime">2015-01-12T15:31:45.000</Data></Cell>
    <Cell><Data ss:Type="Number">1.2</Data></Cell>
    <Cell><Data ss:Type="Number">-1.6</Data></Cell>
    <Cell><Data ss:Type="Number">35.9</Data></Cell>
    <Cell><Data ss:Type="Number">35.979999999999997</Data></Cell>
    <Cell ss:Index="9"><Data ss:Type="Number">526</Data></Cell>
   </Row>
   <Row>
    <Cell><Data ss:Type="DateTime">2015-01-12T15:31:46.000</Data></Cell>
    <Cell><Data ss:Type="Number">1.3</Data></Cell>
    <Cell><Data ss:Type="Number">-1.7</Data></Cell>
    <Cell><Data ss:Type="Number">35.9</Data></Cell>
    <Cell><Data ss:Type="Number">35.99</Data></Cell>
    <Cell ss:Index="9"><Data ss:Type="Number">527</Data></Cell>
   </Row>
   <Row>
    <Cell><Data ss:Type="DateTime">2015-01-12T15:31:47.000</Data></Cell>
    <Cell><Data ss:Type="Number">1.4</Data></Cell>
    <Cell><Data ss:Type="Number">-1.7</Data></Cell>
    <Cell><Data ss:Type="Number">35.9</Data></Cell>
    <Cell><Data ss:Type="Number">35.99</Data></Cell>
    <Cell ss:Index="9"><Data ss:Type="Number">528</Data></Cell>
   </Row>
   <Row>
    <Cell><Data ss:Type="DateTime">2015-01-12T15:31:48.000</Data></Cell>
    <Cell><Data ss:Type="Number">1.6</Data></Cell>
    <Cell><Data ss:Type="Number">-1.7</Data></Cell>
    <Cell><Data ss:Type="Number">36.1</Data></Cell>
    <Cell><Data ss:Type="Number">35.99</Data></Cell>
    <Cell ss:Index="9"><Data ss:Type="Number">529</Data></Cell>
   </Row>
   <Row>
    <Cell><Data ss:Type="DateTime">2015-01-12T15:31:49.000</Data></Cell>
    <Cell><Data ss:Type="Number">1.6</Data></Cell>
    <Cell><Data ss:Type="Number">-1.8</Data></Cell>
    <Cell><Data ss:Type="Number">35.799999999999997</Data></Cell>
    <Cell><Data ss:Type="Number">35.99</Data></Cell>
    <Cell ss:Index="9"><Data ss:Type="Number">530</Data></Cell>
   </Row>
   <Row>
    <Cell><Data ss:Type="DateTime">2015-01-12T15:31:50.000</Data></Cell>
    <Cell><Data ss:Type="Number">1.5</Data></Cell>
    <Cell><Data ss:Type="Number">-1.8</Data></Cell>
    <Cell><Data ss:Type="Number">35.299999999999997</Data></Cell>
    <Cell><Data ss:Type="Number">35.99</Data></Cell>
    <Cell ss:Index="9"><Data ss:Type="Number">531</Data></Cell>
   </Row>
   <Row>
    <Cell><Data ss:Type="DateTime">2015-01-12T15:31:51.000</Data></Cell>
    <Cell><Data ss:Type="Number">1.3</Data></Cell>
    <Cell><Data ss:Type="Number">-1.8</Data></Cell>
    <Cell><Data ss:Type="Number">35.299999999999997</Data></Cell>
    <Cell><Data ss:Type="Number">35.99</Data></Cell>
    <Cell ss:Index="9"><Data ss:Type="Number">532</Data></Cell>
   </Row>
   <Row>
    <Cell><Data ss:Type="DateTime">2015-01-12T15:31:52.000</Data></Cell>
    <Cell><Data ss:Type="Number">1.1000000000000001</Data></Cell>
    <Cell><Data ss:Type="Number">-1.8</Data></Cell>
    <Cell><Data ss:Type="Number">35.299999999999997</Data></Cell>
    <Cell><Data ss:Type="Number">35.99</Data></Cell>
    <Cell ss:Index="9"><Data ss:Type="Number">533</Data></Cell>
   </Row>
   <Row>
    <Cell><Data ss:Type="DateTime">2015-01-12T15:31:53.000</Data></Cell>
    <Cell><Data ss:Type="Number">1</Data></Cell>
    <Cell><Data ss:Type="Number">-1.8</Data></Cell>
    <Cell><Data ss:Type="Number">34.299999999999997</Data></Cell>
    <Cell><Data ss:Type="Number">35.99</Data></Cell>
    <Cell ss:Index="9"><Data ss:Type="Number">534</Data></Cell>
   </Row>
   <Row>
    <Cell><Data ss:Type="DateTime">2015-01-12T15:31:54.000</Data></Cell>
    <Cell><Data ss:Type="Number">0.8</Data></Cell>
    <Cell><Data ss:Type="Number">-1.8</Data></Cell>
    <Cell><Data ss:Type="Number">34.1</Data></Cell>
    <Cell><Data ss:Type="Number">35.99</Data></Cell>
    <Cell ss:Index="9"><Data ss:Type="Number">535</Data></Cell>
   </Row>
   <Row>
    <Cell><Data ss:Type="DateTime">2015-01-12T15:31:55.000</Data></Cell>
    <Cell><Data ss:Type="Number">0.7</Data></Cell>
    <Cell><Data ss:Type="Number">-1.7</Data></Cell>
    <Cell><Data ss:Type="Number">34.1</Data></Cell>
    <Cell><Data ss:Type="Number">36</Data></Cell>
    <Cell ss:Index="9"><Data ss:Type="Number">536</Data></Cell>
   </Row>
   <Row>
    <Cell><Data ss:Type="DateTime">2015-01-12T15:31:56.000</Data></Cell>
    <Cell><Data ss:Type="Number">0.6</Data></Cell>
    <Cell><Data ss:Type="Number">-1.7</Data></Cell>
    <Cell><Data ss:Type="Number">34.1</Data></Cell>
    <Cell><Data ss:Type="Number">36</Data></Cell>
    <Cell ss:Index="9"><Data ss:Type="Number">537</Data></Cell>
   </Row>
   <Row>
    <Cell><Data ss:Type="DateTime">2015-01-12T15:31:57.000</Data></Cell>
    <Cell><Data ss:Type="Number">0.5</Data></Cell>
    <Cell><Data ss:Type="Number">-1.7</Data></Cell>
    <Cell><Data ss:Type="Number">34</Data></Cell>
    <Cell><Data ss:Type="Number">36</Data></Cell>
    <Cell ss:Index="9"><Data ss:Type="Number">538</Data></Cell>
   </Row>
   <Row>
    <Cell><Data ss:Type="DateTime">2015-01-12T15:31:58.000</Data></Cell>
    <Cell><Data ss:Type="Number">0.4</Data></Cell>
    <Cell><Data ss:Type="Number">-1.6</Data></Cell>
    <Cell><Data ss:Type="Number">34.5</Data></Cell>
    <Cell><Data ss:Type="Number">36</Data></Cell>
    <Cell ss:Index="9"><Data ss:Type="Number">539</Data></Cell>
   </Row>
   <Row>
    <Cell><Data ss:Type="DateTime">2015-01-12T15:31:59.000</Data></Cell>
    <Cell><Data ss:Type="Number">0.5</Data></Cell>
    <Cell><Data ss:Type="Number">-1.4</Data></Cell>
    <Cell><Data ss:Type="Number">34.5</Data></Cell>
    <Cell><Data ss:Type="Number">36</Data></Cell>
    <Cell ss:Index="9"><Data ss:Type="Number">540</Data></Cell>
   </Row>
   <Row>
    <Cell><Data ss:Type="DateTime">2015-01-12T15:32:00.000</Data></Cell>
    <Cell><Data ss:Type="Number">0.5</Data></Cell>
    <Cell><Data ss:Type="Number">-1.3</Data></Cell>
    <Cell><Data ss:Type="Number">34.4</Data></Cell>
    <Cell><Data ss:Type="Number">36</Data></Cell>
    <Cell ss:Index="9"><Data ss:Type="Number">541</Data></Cell>
   </Row>
   <Row>
    <Cell><Data ss:Type="DateTime">2015-01-12T15:32:01.000</Data></Cell>
    <Cell><Data ss:Type="Number">0.6</Data></Cell>
    <Cell><Data ss:Type="Number">-1.2</Data></Cell>
    <Cell><Data ss:Type="Number">34.6</Data></Cell>
    <Cell><Data ss:Type="Number">36</Data></Cell>
    <Cell ss:Index="9"><Data ss:Type="Number">542</Data></Cell>
   </Row>
   <Row>
    <Cell><Data ss:Type="DateTime">2015-01-12T15:32:02.000</Data></Cell>
    <Cell><Data ss:Type="Number">0.7</Data></Cell>
    <Cell><Data ss:Type="Number">-1.1000000000000001</Data></Cell>
    <Cell><Data ss:Type="Number">35.200000000000003</Data></Cell>
    <Cell><Data ss:Type="Number">36</Data></Cell>
    <Cell ss:Index="9"><Data ss:Type="Number">543</Data></Cell>
   </Row>
   <Row>
    <Cell><Data ss:Type="DateTime">2015-01-12T15:32:03.000</Data></Cell>
    <Cell><Data ss:Type="Number">0.8</Data></Cell>
    <Cell><Data ss:Type="Number">-0.7</Data></Cell>
    <Cell><Data ss:Type="Number">35.200000000000003</Data></Cell>
    <Cell><Data ss:Type="Number">36.01</Data></Cell>
    <Cell ss:Index="9"><Data ss:Type="Number">544</Data></Cell>
   </Row>
   <Row>
    <Cell><Data ss:Type="DateTime">2015-01-12T15:32:04.000</Data></Cell>
    <Cell><Data ss:Type="Number">1</Data></Cell>
    <Cell><Data ss:Type="Number">-0.5</Data></Cell>
    <Cell><Data ss:Type="Number">35.9</Data></Cell>
    <Cell><Data ss:Type="Number">36.01</Data></Cell>
    <Cell ss:Index="9"><Data ss:Type="Number">545</Data></Cell>
   </Row>
   <Row>
    <Cell><Data ss:Type="DateTime">2015-01-12T15:32:05.000</Data></Cell>
    <Cell><Data ss:Type="Number">1</Data></Cell>
    <Cell><Data ss:Type="Number">-0.3</Data></Cell>
    <Cell><Data ss:Type="Number">36.299999999999997</Data></Cell>
    <Cell><Data ss:Type="Number">36.01</Data></Cell>
    <Cell ss:Index="9"><Data ss:Type="Number">546</Data></Cell>
   </Row>
   <Row>
    <Cell><Data ss:Type="DateTime">2015-01-12T15:32:06.000</Data></Cell>
    <Cell><Data ss:Type="Number">1</Data></Cell>
    <Cell><Data ss:Type="Number">-0.2</Data></Cell>
    <Cell><Data ss:Type="Number">36.299999999999997</Data></Cell>
    <Cell><Data ss:Type="Number">36.01</Data></Cell>
    <Cell ss:Index="9"><Data ss:Type="Number">547</Data></Cell>
   </Row>
   <Row>
    <Cell><Data ss:Type="DateTime">2015-01-12T15:32:07.000</Data></Cell>
    <Cell><Data ss:Type="Number">1.1000000000000001</Data></Cell>
    <Cell><Data ss:Type="Number">0</Data></Cell>
    <Cell><Data ss:Type="Number">36.299999999999997</Data></Cell>
    <Cell><Data ss:Type="Number">36.01</Data></Cell>
    <Cell ss:Index="9"><Data ss:Type="Number">548</Data></Cell>
   </Row>
   <Row>
    <Cell><Data ss:Type="DateTime">2015-01-12T15:32:08.000</Data></Cell>
    <Cell><Data ss:Type="Number">1.3</Data></Cell>
    <Cell><Data ss:Type="Number">0.1</Data></Cell>
    <Cell><Data ss:Type="Number">36.4</Data></Cell>
    <Cell><Data ss:Type="Number">36.01</Data></Cell>
    <Cell ss:Index="9"><Data ss:Type="Number">549</Data></Cell>
   </Row>
   <Row>
    <Cell><Data ss:Type="DateTime">2015-01-12T15:32:09.000</Data></Cell>
    <Cell><Data ss:Type="Number">1.6</Data></Cell>
    <Cell><Data ss:Type="Number">0.2</Data></Cell>
    <Cell><Data ss:Type="Number">36.200000000000003</Data></Cell>
    <Cell><Data ss:Type="Number">36.01</Data></Cell>
    <Cell ss:Index="9"><Data ss:Type="Number">550</Data></Cell>
   </Row>
   <Row>
    <Cell><Data ss:Type="DateTime">2015-01-12T15:32:10.000</Data></Cell>
    <Cell><Data ss:Type="Number">1.8</Data></Cell>
    <Cell><Data ss:Type="Number">0.5</Data></Cell>
    <Cell><Data ss:Type="Number">36</Data></Cell>
    <Cell><Data ss:Type="Number">36.01</Data></Cell>
    <Cell ss:Index="9"><Data ss:Type="Number">551</Data></Cell>
   </Row>
   <Row>
    <Cell><Data ss:Type="DateTime">2015-01-12T15:32:11.000</Data></Cell>
    <Cell><Data ss:Type="Number">2.1</Data></Cell>
    <Cell><Data ss:Type="Number">0.7</Data></Cell>
    <Cell><Data ss:Type="Number">36</Data></Cell>
    <Cell><Data ss:Type="Number">36.01</Data></Cell>
    <Cell ss:Index="9"><Data ss:Type="Number">552</Data></Cell>
   </Row>
   <Row>
    <Cell><Data ss:Type="DateTime">2015-01-12T15:32:12.000</Data></Cell>
    <Cell><Data ss:Type="Number">2.5</Data></Cell>
    <Cell><Data ss:Type="Number">0.7</Data></Cell>
    <Cell><Data ss:Type="Number">36</Data></Cell>
    <Cell><Data ss:Type="Number">36.01</Data></Cell>
    <Cell ss:Index="9"><Data ss:Type="Number">553</Data></Cell>
   </Row>
   <Row>
    <Cell><Data ss:Type="DateTime">2015-01-12T15:32:13.000</Data></Cell>
    <Cell><Data ss:Type="Number">2.9</Data></Cell>
    <Cell><Data ss:Type="Number">0.8</Data></Cell>
    <Cell><Data ss:Type="Number">36</Data></Cell>
    <Cell><Data ss:Type="Number">36.020000000000003</Data></Cell>
    <Cell ss:Index="9"><Data ss:Type="Number">554</Data></Cell>
   </Row>
   <Row>
    <Cell><Data ss:Type="DateTime">2015-01-12T15:32:14.000</Data></Cell>
    <Cell><Data ss:Type="Number">3.3</Data></Cell>
    <Cell><Data ss:Type="Number">0.9</Data></Cell>
    <Cell><Data ss:Type="Number">37</Data></Cell>
    <Cell><Data ss:Type="Number">36.020000000000003</Data></Cell>
    <Cell ss:Index="9"><Data ss:Type="Number">555</Data></Cell>
   </Row>
   <Row>
    <Cell><Data ss:Type="DateTime">2015-01-12T15:32:15.000</Data></Cell>
    <Cell><Data ss:Type="Number">3.1</Data></Cell>
    <Cell><Data ss:Type="Number">0.7</Data></Cell>
    <Cell><Data ss:Type="Number">37</Data></Cell>
    <Cell><Data ss:Type="Number">36.020000000000003</Data></Cell>
    <Cell ss:Index="9"><Data ss:Type="Number">556</Data></Cell>
   </Row>
   <Row>
    <Cell><Data ss:Type="DateTime">2015-01-12T15:32:16.000</Data></Cell>
    <Cell><Data ss:Type="Number">2.8</Data></Cell>
    <Cell><Data ss:Type="Number">0.4</Data></Cell>
    <Cell><Data ss:Type="Number">35.9</Data></Cell>
    <Cell><Data ss:Type="Number">36.020000000000003</Data></Cell>
    <Cell ss:Index="9"><Data ss:Type="Number">557</Data></Cell>
   </Row>
   <Row>
    <Cell><Data ss:Type="DateTime">2015-01-12T15:32:17.000</Data></Cell>
    <Cell><Data ss:Type="Number">2.4</Data></Cell>
    <Cell><Data ss:Type="Number">0.2</Data></Cell>
    <Cell><Data ss:Type="Number">35.9</Data></Cell>
    <Cell><Data ss:Type="Number">36.020000000000003</Data></Cell>
    <Cell ss:Index="9"><Data ss:Type="Number">558</Data></Cell>
   </Row>
   <Row>
    <Cell><Data ss:Type="DateTime">2015-01-12T15:32:18.000</Data></Cell>
    <Cell><Data ss:Type="Number">2</Data></Cell>
    <Cell><Data ss:Type="Number">0</Data></Cell>
    <Cell><Data ss:Type="Number">35.9</Data></Cell>
    <Cell><Data ss:Type="Number">36.020000000000003</Data></Cell>
    <Cell ss:Index="9"><Data ss:Type="Number">559</Data></Cell>
   </Row>
   <Row>
    <Cell><Data ss:Type="DateTime">2015-01-12T15:32:19.000</Data></Cell>
    <Cell><Data ss:Type="Number">1.5</Data></Cell>
    <Cell><Data ss:Type="Number">-0.3</Data></Cell>
    <Cell><Data ss:Type="Number">35.4</Data></Cell>
    <Cell><Data ss:Type="Number">36.020000000000003</Data></Cell>
    <Cell ss:Index="9"><Data ss:Type="Number">560</Data></Cell>
   </Row>
   <Row>
    <Cell><Data ss:Type="DateTime">2015-01-12T15:32:20.000</Data></Cell>
    <Cell><Data ss:Type="Number">1.1000000000000001</Data></Cell>
    <Cell><Data ss:Type="Number">-0.5</Data></Cell>
    <Cell><Data ss:Type="Number">34.799999999999997</Data></Cell>
    <Cell><Data ss:Type="Number">36.020000000000003</Data></Cell>
    <Cell ss:Index="9"><Data ss:Type="Number">561</Data></Cell>
   </Row>
   <Row>
    <Cell><Data ss:Type="DateTime">2015-01-12T15:32:21.000</Data></Cell>
    <Cell><Data ss:Type="Number">0.7</Data></Cell>
    <Cell><Data ss:Type="Number">-0.8</Data></Cell>
    <Cell><Data ss:Type="Number">34.799999999999997</Data></Cell>
    <Cell><Data ss:Type="Number">36.03</Data></Cell>
    <Cell ss:Index="9"><Data ss:Type="Number">562</Data></Cell>
   </Row>
   <Row>
    <Cell><Data ss:Type="DateTime">2015-01-12T15:32:22.000</Data></Cell>
    <Cell><Data ss:Type="Number">0.5</Data></Cell>
    <Cell><Data ss:Type="Number">-1</Data></Cell>
    <Cell><Data ss:Type="Number">34.700000000000003</Data></Cell>
    <Cell><Data ss:Type="Number">36.03</Data></Cell>
    <Cell ss:Index="9"><Data ss:Type="Number">563</Data></Cell>
   </Row>
   <Row>
    <Cell><Data ss:Type="DateTime">2015-01-12T15:32:23.000</Data></Cell>
    <Cell><Data ss:Type="Number">0.4</Data></Cell>
    <Cell><Data ss:Type="Number">-1.2</Data></Cell>
    <Cell><Data ss:Type="Number">34.5</Data></Cell>
    <Cell><Data ss:Type="Number">36.03</Data></Cell>
    <Cell ss:Index="9"><Data ss:Type="Number">564</Data></Cell>
   </Row>
   <Row>
    <Cell><Data ss:Type="DateTime">2015-01-12T15:32:24.000</Data></Cell>
    <Cell><Data ss:Type="Number">0.1</Data></Cell>
    <Cell><Data ss:Type="Number">-1.4</Data></Cell>
    <Cell><Data ss:Type="Number">34.5</Data></Cell>
    <Cell><Data ss:Type="Number">36.03</Data></Cell>
    <Cell ss:Index="9"><Data ss:Type="Number">565</Data></Cell>
   </Row>
   <Row>
    <Cell><Data ss:Type="DateTime">2015-01-12T15:32:25.000</Data></Cell>
    <Cell><Data ss:Type="Number">0</Data></Cell>
    <Cell><Data ss:Type="Number">-1.5</Data></Cell>
    <Cell><Data ss:Type="Number">33.4</Data></Cell>
    <Cell><Data ss:Type="Number">36.03</Data></Cell>
    <Cell ss:Index="9"><Data ss:Type="Number">566</Data></Cell>
   </Row>
   <Row>
    <Cell><Data ss:Type="DateTime">2015-01-12T15:32:26.000</Data></Cell>
    <Cell><Data ss:Type="Number">0</Data></Cell>
    <Cell><Data ss:Type="Number">-1.5</Data></Cell>
    <Cell><Data ss:Type="Number">33</Data></Cell>
    <Cell><Data ss:Type="Number">36.03</Data></Cell>
    <Cell ss:Index="9"><Data ss:Type="Number">567</Data></Cell>
   </Row>
   <Row>
    <Cell><Data ss:Type="DateTime">2015-01-12T15:32:27.000</Data></Cell>
    <Cell><Data ss:Type="Number">-0.1</Data></Cell>
    <Cell><Data ss:Type="Number">-1.6</Data></Cell>
    <Cell><Data ss:Type="Number">33</Data></Cell>
    <Cell><Data ss:Type="Number">36.03</Data></Cell>
    <Cell ss:Index="9"><Data ss:Type="Number">568</Data></Cell>
   </Row>
   <Row>
    <Cell><Data ss:Type="DateTime">2015-01-12T15:32:28.000</Data></Cell>
    <Cell><Data ss:Type="Number">-0.1</Data></Cell>
    <Cell><Data ss:Type="Number">-1.6</Data></Cell>
    <Cell><Data ss:Type="Number">33.1</Data></Cell>
    <Cell><Data ss:Type="Number">36.03</Data></Cell>
    <Cell ss:Index="9"><Data ss:Type="Number">569</Data></Cell>
   </Row>
   <Row>
    <Cell><Data ss:Type="DateTime">2015-01-12T15:32:29.000</Data></Cell>
    <Cell><Data ss:Type="Number">-0.1</Data></Cell>
    <Cell><Data ss:Type="Number">-1.6</Data></Cell>
    <Cell><Data ss:Type="Number">33.1</Data></Cell>
    <Cell><Data ss:Type="Number">36.03</Data></Cell>
    <Cell ss:Index="9"><Data ss:Type="Number">570</Data></Cell>
   </Row>
   <Row>
    <Cell><Data ss:Type="DateTime">2015-01-12T15:32:30.000</Data></Cell>
    <Cell><Data ss:Type="Number">-0.1</Data></Cell>
    <Cell><Data ss:Type="Number">-1.6</Data></Cell>
    <Cell><Data ss:Type="Number">33.1</Data></Cell>
    <Cell><Data ss:Type="Number">36.03</Data></Cell>
    <Cell ss:Index="9"><Data ss:Type="Number">571</Data></Cell>
   </Row>
   <Row>
    <Cell><Data ss:Type="DateTime">2015-01-12T15:32:31.000</Data></Cell>
    <Cell><Data ss:Type="Number">-0.1</Data></Cell>
    <Cell><Data ss:Type="Number">-1.6</Data></Cell>
    <Cell><Data ss:Type="Number">33.799999999999997</Data></Cell>
    <Cell><Data ss:Type="Number">36.03</Data></Cell>
    <Cell ss:Index="9"><Data ss:Type="Number">572</Data></Cell>
   </Row>
   <Row>
    <Cell><Data ss:Type="DateTime">2015-01-12T15:32:32.000</Data></Cell>
    <Cell><Data ss:Type="Number">-0.1</Data></Cell>
    <Cell><Data ss:Type="Number">-1.6</Data></Cell>
    <Cell><Data ss:Type="Number">33.799999999999997</Data></Cell>
    <Cell><Data ss:Type="Number">36.03</Data></Cell>
    <Cell ss:Index="9"><Data ss:Type="Number">573</Data></Cell>
   </Row>
   <Row>
    <Cell><Data ss:Type="DateTime">2015-01-12T15:32:33.000</Data></Cell>
    <Cell><Data ss:Type="Number">-0.1</Data></Cell>
    <Cell><Data ss:Type="Number">-1.6</Data></Cell>
    <Cell><Data ss:Type="Number">33.799999999999997</Data></Cell>
    <Cell><Data ss:Type="Number">36.03</Data></Cell>
    <Cell ss:Index="9"><Data ss:Type="Number">574</Data></Cell>
   </Row>
   <Row>
    <Cell><Data ss:Type="DateTime">2015-01-12T15:32:34.000</Data></Cell>
    <Cell><Data ss:Type="Number">-0.1</Data></Cell>
    <Cell><Data ss:Type="Number">-1.7</Data></Cell>
    <Cell><Data ss:Type="Number">34.5</Data></Cell>
    <Cell><Data ss:Type="Number">36.03</Data></Cell>
    <Cell ss:Index="9"><Data ss:Type="Number">575</Data></Cell>
   </Row>
   <Row>
    <Cell><Data ss:Type="DateTime">2015-01-12T15:32:35.000</Data></Cell>
    <Cell><Data ss:Type="Number">-0.1</Data></Cell>
    <Cell><Data ss:Type="Number">-1.7</Data></Cell>
    <Cell><Data ss:Type="Number">34.5</Data></Cell>
    <Cell><Data ss:Type="Number">36.03</Data></Cell>
    <Cell ss:Index="9"><Data ss:Type="Number">576</Data></Cell>
   </Row>
   <Row>
    <Cell><Data ss:Type="DateTime">2015-01-12T15:32:36.000</Data></Cell>
    <Cell><Data ss:Type="Number">-0.1</Data></Cell>
    <Cell><Data ss:Type="Number">-1.7</Data></Cell>
    <Cell><Data ss:Type="Number">34.5</Data></Cell>
    <Cell><Data ss:Type="Number">36.03</Data></Cell>
    <Cell ss:Index="9"><Data ss:Type="Number">577</Data></Cell>
   </Row>
   <Row>
    <Cell><Data ss:Type="DateTime">2015-01-12T15:32:37.000</Data></Cell>
    <Cell><Data ss:Type="Number">-0.1</Data></Cell>
    <Cell><Data ss:Type="Number">-1.6</Data></Cell>
    <Cell><Data ss:Type="Number">34.700000000000003</Data></Cell>
    <Cell><Data ss:Type="Number">36.03</Data></Cell>
    <Cell ss:Index="9"><Data ss:Type="Number">578</Data></Cell>
   </Row>
   <Row>
    <Cell><Data ss:Type="DateTime">2015-01-12T15:32:38.000</Data></Cell>
    <Cell><Data ss:Type="Number">-0.1</Data></Cell>
    <Cell><Data ss:Type="Number">-1.6</Data></Cell>
    <Cell><Data ss:Type="Number">35</Data></Cell>
    <Cell><Data ss:Type="Number">36.03</Data></Cell>
    <Cell ss:Index="9"><Data ss:Type="Number">579</Data></Cell>
   </Row>
   <Row>
    <Cell><Data ss:Type="DateTime">2015-01-12T15:32:39.000</Data></Cell>
    <Cell><Data ss:Type="Number">-0.1</Data></Cell>
    <Cell><Data ss:Type="Number">-1.5</Data></Cell>
    <Cell><Data ss:Type="Number">35</Data></Cell>
    <Cell><Data ss:Type="Number">36.03</Data></Cell>
    <Cell ss:Index="9"><Data ss:Type="Number">580</Data></Cell>
   </Row>
   <Row>
    <Cell><Data ss:Type="DateTime">2015-01-12T15:32:40.000</Data></Cell>
    <Cell><Data ss:Type="Number">-0.1</Data></Cell>
    <Cell><Data ss:Type="Number">-1.3</Data></Cell>
    <Cell><Data ss:Type="Number">35.5</Data></Cell>
    <Cell><Data ss:Type="Number">36.04</Data></Cell>
    <Cell ss:Index="9"><Data ss:Type="Number">581</Data></Cell>
   </Row>
   <Row>
    <Cell><Data ss:Type="DateTime">2015-01-12T15:32:41.000</Data></Cell>
    <Cell><Data ss:Type="Number">0</Data></Cell>
    <Cell><Data ss:Type="Number">-1.2</Data></Cell>
    <Cell><Data ss:Type="Number">35.700000000000003</Data></Cell>
    <Cell><Data ss:Type="Number">36.04</Data></Cell>
    <Cell ss:Index="9"><Data ss:Type="Number">582</Data></Cell>
   </Row>
   <Row>
    <Cell><Data ss:Type="DateTime">2015-01-12T15:32:42.000</Data></Cell>
    <Cell><Data ss:Type="Number">0</Data></Cell>
    <Cell><Data ss:Type="Number">-1.1000000000000001</Data></Cell>
    <Cell><Data ss:Type="Number">35.700000000000003</Data></Cell>
    <Cell><Data ss:Type="Number">36.04</Data></Cell>
    <Cell ss:Index="9"><Data ss:Type="Number">583</Data></Cell>
   </Row>
   <Row>
    <Cell><Data ss:Type="DateTime">2015-01-12T15:32:43.000</Data></Cell>
    <Cell><Data ss:Type="Number">-0.1</Data></Cell>
    <Cell><Data ss:Type="Number">-1</Data></Cell>
    <Cell><Data ss:Type="Number">35.700000000000003</Data></Cell>
    <Cell><Data ss:Type="Number">36.04</Data></Cell>
    <Cell ss:Index="9"><Data ss:Type="Number">584</Data></Cell>
   </Row>
   <Row>
    <Cell><Data ss:Type="DateTime">2015-01-12T15:32:44.000</Data></Cell>
    <Cell><Data ss:Type="Number">-0.1</Data></Cell>
    <Cell><Data ss:Type="Number">-0.8</Data></Cell>
    <Cell><Data ss:Type="Number">35.700000000000003</Data></Cell>
    <Cell><Data ss:Type="Number">36.04</Data></Cell>
    <Cell ss:Index="9"><Data ss:Type="Number">585</Data></Cell>
   </Row>
   <Row>
    <Cell><Data ss:Type="DateTime">2015-01-12T15:32:45.000</Data></Cell>
    <Cell><Data ss:Type="Number">-0.2</Data></Cell>
    <Cell><Data ss:Type="Number">-0.5</Data></Cell>
    <Cell><Data ss:Type="Number">35.700000000000003</Data></Cell>
    <Cell><Data ss:Type="Number">36.04</Data></Cell>
    <Cell ss:Index="9"><Data ss:Type="Number">586</Data></Cell>
   </Row>
   <Row>
    <Cell><Data ss:Type="DateTime">2015-01-12T15:32:46.000</Data></Cell>
    <Cell><Data ss:Type="Number">-0.3</Data></Cell>
    <Cell><Data ss:Type="Number">-0.4</Data></Cell>
    <Cell><Data ss:Type="Number">35.299999999999997</Data></Cell>
    <Cell><Data ss:Type="Number">36.04</Data></Cell>
    <Cell ss:Index="9"><Data ss:Type="Number">587</Data></Cell>
   </Row>
   <Row>
    <Cell><Data ss:Type="DateTime">2015-01-12T15:32:47.000</Data></Cell>
    <Cell><Data ss:Type="Number">-0.3</Data></Cell>
    <Cell><Data ss:Type="Number">-0.4</Data></Cell>
    <Cell><Data ss:Type="Number">35.4</Data></Cell>
    <Cell><Data ss:Type="Number">36.049999999999997</Data></Cell>
    <Cell ss:Index="9"><Data ss:Type="Number">588</Data></Cell>
   </Row>
   <Row>
    <Cell><Data ss:Type="DateTime">2015-01-12T15:32:48.000</Data></Cell>
    <Cell><Data ss:Type="Number">-0.3</Data></Cell>
    <Cell><Data ss:Type="Number">-0.5</Data></Cell>
    <Cell><Data ss:Type="Number">34.799999999999997</Data></Cell>
    <Cell><Data ss:Type="Number">36.049999999999997</Data></Cell>
    <Cell ss:Index="9"><Data ss:Type="Number">589</Data></Cell>
   </Row>
   <Row>
    <Cell><Data ss:Type="DateTime">2015-01-12T15:32:49.000</Data></Cell>
    <Cell><Data ss:Type="Number">-0.4</Data></Cell>
    <Cell><Data ss:Type="Number">-0.7</Data></Cell>
    <Cell><Data ss:Type="Number">34.799999999999997</Data></Cell>
    <Cell><Data ss:Type="Number">36.049999999999997</Data></Cell>
    <Cell ss:Index="9"><Data ss:Type="Number">590</Data></Cell>
   </Row>
   <Row>
    <Cell><Data ss:Type="DateTime">2015-01-12T15:32:50.000</Data></Cell>
    <Cell><Data ss:Type="Number">-0.5</Data></Cell>
    <Cell><Data ss:Type="Number">-0.8</Data></Cell>
    <Cell><Data ss:Type="Number">34.799999999999997</Data></Cell>
    <Cell><Data ss:Type="Number">36.049999999999997</Data></Cell>
    <Cell ss:Index="9"><Data ss:Type="Number">591</Data></Cell>
   </Row>
   <Row>
    <Cell><Data ss:Type="DateTime">2015-01-12T15:32:51.000</Data></Cell>
    <Cell><Data ss:Type="Number">-0.5</Data></Cell>
    <Cell><Data ss:Type="Number">-0.9</Data></Cell>
    <Cell><Data ss:Type="Number">34.799999999999997</Data></Cell>
    <Cell><Data ss:Type="Number">36.049999999999997</Data></Cell>
    <Cell ss:Index="9"><Data ss:Type="Number">592</Data></Cell>
   </Row>
   <Row>
    <Cell><Data ss:Type="DateTime">2015-01-12T15:32:52.000</Data></Cell>
    <Cell><Data ss:Type="Number">-0.5</Data></Cell>
    <Cell><Data ss:Type="Number">-0.9</Data></Cell>
    <Cell><Data ss:Type="Number">34.5</Data></Cell>
    <Cell><Data ss:Type="Number">36.049999999999997</Data></Cell>
    <Cell ss:Index="9"><Data ss:Type="Number">593</Data></Cell>
   </Row>
   <Row>
    <Cell><Data ss:Type="DateTime">2015-01-12T15:32:53.000</Data></Cell>
    <Cell><Data ss:Type="Number">-0.5</Data></Cell>
    <Cell><Data ss:Type="Number">-1.1000000000000001</Data></Cell>
    <Cell><Data ss:Type="Number">34.700000000000003</Data></Cell>
    <Cell><Data ss:Type="Number">36.049999999999997</Data></Cell>
    <Cell ss:Index="9"><Data ss:Type="Number">594</Data></Cell>
   </Row>
   <Row>
    <Cell><Data ss:Type="DateTime">2015-01-12T15:32:54.000</Data></Cell>
    <Cell><Data ss:Type="Number">-0.4</Data></Cell>
    <Cell><Data ss:Type="Number">-1.2</Data></Cell>
    <Cell><Data ss:Type="Number">34.5</Data></Cell>
    <Cell><Data ss:Type="Number">36.06</Data></Cell>
    <Cell ss:Index="9"><Data ss:Type="Number">595</Data></Cell>
   </Row>
   <Row>
    <Cell><Data ss:Type="DateTime">2015-01-12T15:32:55.000</Data></Cell>
    <Cell><Data ss:Type="Number">-0.4</Data></Cell>
    <Cell><Data ss:Type="Number">-1.3</Data></Cell>
    <Cell><Data ss:Type="Number">34.4</Data></Cell>
    <Cell><Data ss:Type="Number">36.06</Data></Cell>
    <Cell ss:Index="9"><Data ss:Type="Number">596</Data></Cell>
   </Row>
   <Row>
    <Cell><Data ss:Type="DateTime">2015-01-12T15:32:56.000</Data></Cell>
    <Cell><Data ss:Type="Number">-0.3</Data></Cell>
    <Cell><Data ss:Type="Number">-1.3</Data></Cell>
    <Cell><Data ss:Type="Number">34.4</Data></Cell>
    <Cell><Data ss:Type="Number">36.06</Data></Cell>
    <Cell ss:Index="9"><Data ss:Type="Number">597</Data></Cell>
   </Row>
   <Row>
    <Cell><Data ss:Type="DateTime">2015-01-12T15:32:57.000</Data></Cell>
    <Cell><Data ss:Type="Number">-0.3</Data></Cell>
    <Cell><Data ss:Type="Number">-1.4</Data></Cell>
    <Cell><Data ss:Type="Number">34.4</Data></Cell>
    <Cell><Data ss:Type="Number">36.06</Data></Cell>
    <Cell ss:Index="9"><Data ss:Type="Number">598</Data></Cell>
   </Row>
   <Row>
    <Cell><Data ss:Type="DateTime">2015-01-12T15:32:58.000</Data></Cell>
    <Cell><Data ss:Type="Number">-0.2</Data></Cell>
    <Cell><Data ss:Type="Number">-1.4</Data></Cell>
    <Cell><Data ss:Type="Number">33.6</Data></Cell>
    <Cell><Data ss:Type="Number">36.06</Data></Cell>
    <Cell ss:Index="9"><Data ss:Type="Number">599</Data></Cell>
   </Row>
   <Row>
    <Cell><Data ss:Type="DateTime">2015-01-12T15:32:59.000</Data></Cell>
    <Cell><Data ss:Type="Number">0</Data></Cell>
    <Cell><Data ss:Type="Number">-1.5</Data></Cell>
    <Cell><Data ss:Type="Number">33.299999999999997</Data></Cell>
    <Cell><Data ss:Type="Number">36.06</Data></Cell>
    <Cell ss:Index="9"><Data ss:Type="Number">600</Data></Cell>
   </Row>
   <Row>
    <Cell><Data ss:Type="DateTime">2015-01-12T15:33:00.000</Data></Cell>
    <Cell><Data ss:Type="Number">0</Data></Cell>
    <Cell><Data ss:Type="Number">-1.5</Data></Cell>
    <Cell><Data ss:Type="Number">33.799999999999997</Data></Cell>
    <Cell><Data ss:Type="Number">36.06</Data></Cell>
    <Cell ss:Index="9"><Data ss:Type="Number">601</Data></Cell>
   </Row>
   <Row>
    <Cell><Data ss:Type="DateTime">2015-01-12T15:33:01.000</Data></Cell>
    <Cell><Data ss:Type="Number">0.1</Data></Cell>
    <Cell><Data ss:Type="Number">-1.5</Data></Cell>
    <Cell><Data ss:Type="Number">33.799999999999997</Data></Cell>
    <Cell><Data ss:Type="Number">36.06</Data></Cell>
    <Cell ss:Index="9"><Data ss:Type="Number">602</Data></Cell>
   </Row>
   <Row>
    <Cell><Data ss:Type="DateTime">2015-01-12T15:33:02.000</Data></Cell>
    <Cell><Data ss:Type="Number">0.3</Data></Cell>
    <Cell><Data ss:Type="Number">-1.4</Data></Cell>
    <Cell><Data ss:Type="Number">33.799999999999997</Data></Cell>
    <Cell><Data ss:Type="Number">36.06</Data></Cell>
    <Cell ss:Index="9"><Data ss:Type="Number">603</Data></Cell>
   </Row>
   <Row>
    <Cell><Data ss:Type="DateTime">2015-01-12T15:33:03.000</Data></Cell>
    <Cell><Data ss:Type="Number">0.4</Data></Cell>
    <Cell><Data ss:Type="Number">-1.1000000000000001</Data></Cell>
    <Cell><Data ss:Type="Number">34.5</Data></Cell>
    <Cell><Data ss:Type="Number">36.06</Data></Cell>
    <Cell ss:Index="9"><Data ss:Type="Number">604</Data></Cell>
   </Row>
   <Row>
    <Cell><Data ss:Type="DateTime">2015-01-12T15:33:04.000</Data></Cell>
    <Cell><Data ss:Type="Number">0.5</Data></Cell>
    <Cell><Data ss:Type="Number">-0.9</Data></Cell>
    <Cell><Data ss:Type="Number">34.6</Data></Cell>
    <Cell><Data ss:Type="Number">36.07</Data></Cell>
    <Cell ss:Index="9"><Data ss:Type="Number">605</Data></Cell>
   </Row>
   <Row>
    <Cell><Data ss:Type="DateTime">2015-01-12T15:33:05.000</Data></Cell>
    <Cell><Data ss:Type="Number">0.6</Data></Cell>
    <Cell><Data ss:Type="Number">-0.8</Data></Cell>
    <Cell><Data ss:Type="Number">34.6</Data></Cell>
    <Cell><Data ss:Type="Number">36.07</Data></Cell>
    <Cell ss:Index="9"><Data ss:Type="Number">606</Data></Cell>
   </Row>
   <Row>
    <Cell><Data ss:Type="DateTime">2015-01-12T15:33:06.000</Data></Cell>
    <Cell><Data ss:Type="Number">0.8</Data></Cell>
    <Cell><Data ss:Type="Number">-0.6</Data></Cell>
    <Cell><Data ss:Type="Number">34.700000000000003</Data></Cell>
    <Cell><Data ss:Type="Number">36.07</Data></Cell>
    <Cell ss:Index="9"><Data ss:Type="Number">607</Data></Cell>
   </Row>
   <Row>
    <Cell><Data ss:Type="DateTime">2015-01-12T15:33:07.000</Data></Cell>
    <Cell><Data ss:Type="Number">1.1000000000000001</Data></Cell>
    <Cell><Data ss:Type="Number">-0.4</Data></Cell>
    <Cell><Data ss:Type="Number">34.700000000000003</Data></Cell>
    <Cell><Data ss:Type="Number">36.07</Data></Cell>
    <Cell ss:Index="9"><Data ss:Type="Number">608</Data></Cell>
   </Row>
   <Row>
    <Cell><Data ss:Type="DateTime">2015-01-12T15:33:08.000</Data></Cell>
    <Cell><Data ss:Type="Number">1.2</Data></Cell>
    <Cell><Data ss:Type="Number">0</Data></Cell>
    <Cell><Data ss:Type="Number">34.200000000000003</Data></Cell>
    <Cell><Data ss:Type="Number">36.07</Data></Cell>
    <Cell ss:Index="9"><Data ss:Type="Number">609</Data></Cell>
   </Row>
   <Row>
    <Cell><Data ss:Type="DateTime">2015-01-12T15:33:09.000</Data></Cell>
    <Cell><Data ss:Type="Number">1.2</Data></Cell>
    <Cell><Data ss:Type="Number">0.4</Data></Cell>
    <Cell><Data ss:Type="Number">33.9</Data></Cell>
    <Cell><Data ss:Type="Number">36.07</Data></Cell>
    <Cell ss:Index="9"><Data ss:Type="Number">610</Data></Cell>
   </Row>
   <Row>
    <Cell><Data ss:Type="DateTime">2015-01-12T15:33:10.000</Data></Cell>
    <Cell><Data ss:Type="Number">1.3</Data></Cell>
    <Cell><Data ss:Type="Number">0.6</Data></Cell>
    <Cell><Data ss:Type="Number">33.9</Data></Cell>
    <Cell><Data ss:Type="Number">36.07</Data></Cell>
    <Cell ss:Index="9"><Data ss:Type="Number">611</Data></Cell>
   </Row>
   <Row>
    <Cell><Data ss:Type="DateTime">2015-01-12T15:33:11.000</Data></Cell>
    <Cell><Data ss:Type="Number">1.7</Data></Cell>
    <Cell><Data ss:Type="Number">0.6</Data></Cell>
    <Cell><Data ss:Type="Number">33.9</Data></Cell>
    <Cell><Data ss:Type="Number">36.07</Data></Cell>
    <Cell ss:Index="9"><Data ss:Type="Number">612</Data></Cell>
   </Row>
   <Row>
    <Cell><Data ss:Type="DateTime">2015-01-12T15:33:12.000</Data></Cell>
    <Cell><Data ss:Type="Number">2.1</Data></Cell>
    <Cell><Data ss:Type="Number">0.7</Data></Cell>
    <Cell><Data ss:Type="Number">33.700000000000003</Data></Cell>
    <Cell><Data ss:Type="Number">36.07</Data></Cell>
    <Cell ss:Index="9"><Data ss:Type="Number">613</Data></Cell>
   </Row>
   <Row>
    <Cell><Data ss:Type="DateTime">2015-01-12T15:33:13.000</Data></Cell>
    <Cell><Data ss:Type="Number">2.2999999999999998</Data></Cell>
    <Cell><Data ss:Type="Number">0.8</Data></Cell>
    <Cell><Data ss:Type="Number">34.200000000000003</Data></Cell>
    <Cell><Data ss:Type="Number">36.07</Data></Cell>
    <Cell ss:Index="9"><Data ss:Type="Number">614</Data></Cell>
   </Row>
   <Row>
    <Cell><Data ss:Type="DateTime">2015-01-12T15:33:14.000</Data></Cell>
    <Cell><Data ss:Type="Number">2.2999999999999998</Data></Cell>
    <Cell><Data ss:Type="Number">0.8</Data></Cell>
    <Cell><Data ss:Type="Number">34</Data></Cell>
    <Cell><Data ss:Type="Number">36.07</Data></Cell>
    <Cell ss:Index="9"><Data ss:Type="Number">615</Data></Cell>
   </Row>
   <Row>
    <Cell><Data ss:Type="DateTime">2015-01-12T15:33:15.000</Data></Cell>
    <Cell><Data ss:Type="Number">2.5</Data></Cell>
    <Cell><Data ss:Type="Number">0.4</Data></Cell>
    <Cell><Data ss:Type="Number">33.9</Data></Cell>
    <Cell><Data ss:Type="Number">36.08</Data></Cell>
    <Cell ss:Index="9"><Data ss:Type="Number">616</Data></Cell>
   </Row>
   <Row>
    <Cell><Data ss:Type="DateTime">2015-01-12T15:33:16.000</Data></Cell>
    <Cell><Data ss:Type="Number">2.1</Data></Cell>
    <Cell><Data ss:Type="Number">0.2</Data></Cell>
    <Cell><Data ss:Type="Number">33.9</Data></Cell>
    <Cell><Data ss:Type="Number">36.08</Data></Cell>
    <Cell ss:Index="9"><Data ss:Type="Number">617</Data></Cell>
   </Row>
   <Row>
    <Cell><Data ss:Type="DateTime">2015-01-12T15:33:17.000</Data></Cell>
    <Cell><Data ss:Type="Number">1.8</Data></Cell>
    <Cell><Data ss:Type="Number">0</Data></Cell>
    <Cell><Data ss:Type="Number">33.9</Data></Cell>
    <Cell><Data ss:Type="Number">36.08</Data></Cell>
    <Cell ss:Index="9"><Data ss:Type="Number">618</Data></Cell>
   </Row>
   <Row>
    <Cell><Data ss:Type="DateTime">2015-01-12T15:33:18.000</Data></Cell>
    <Cell><Data ss:Type="Number">1.6</Data></Cell>
    <Cell><Data ss:Type="Number">-0.2</Data></Cell>
    <Cell><Data ss:Type="Number">33.299999999999997</Data></Cell>
    <Cell><Data ss:Type="Number">36.08</Data></Cell>
    <Cell ss:Index="9"><Data ss:Type="Number">619</Data></Cell>
   </Row>
   <Row>
    <Cell><Data ss:Type="DateTime">2015-01-12T15:33:19.000</Data></Cell>
    <Cell><Data ss:Type="Number">1.4</Data></Cell>
    <Cell><Data ss:Type="Number">-0.6</Data></Cell>
    <Cell><Data ss:Type="Number">33.299999999999997</Data></Cell>
    <Cell><Data ss:Type="Number">36.08</Data></Cell>
    <Cell ss:Index="9"><Data ss:Type="Number">620</Data></Cell>
   </Row>
   <Row>
    <Cell><Data ss:Type="DateTime">2015-01-12T15:33:20.000</Data></Cell>
    <Cell><Data ss:Type="Number">1.1000000000000001</Data></Cell>
    <Cell><Data ss:Type="Number">-0.8</Data></Cell>
    <Cell><Data ss:Type="Number">33.6</Data></Cell>
    <Cell><Data ss:Type="Number">36.08</Data></Cell>
    <Cell ss:Index="9"><Data ss:Type="Number">621</Data></Cell>
   </Row>
   <Row>
    <Cell><Data ss:Type="DateTime">2015-01-12T15:33:21.000</Data></Cell>
    <Cell><Data ss:Type="Number">0.8</Data></Cell>
    <Cell><Data ss:Type="Number">-1.1000000000000001</Data></Cell>
    <Cell><Data ss:Type="Number">33</Data></Cell>
    <Cell><Data ss:Type="Number">36.08</Data></Cell>
    <Cell ss:Index="9"><Data ss:Type="Number">622</Data></Cell>
   </Row>
   <Row>
    <Cell><Data ss:Type="DateTime">2015-01-12T15:33:22.000</Data></Cell>
    <Cell><Data ss:Type="Number">0.6</Data></Cell>
    <Cell><Data ss:Type="Number">-1.2</Data></Cell>
    <Cell><Data ss:Type="Number">33</Data></Cell>
    <Cell><Data ss:Type="Number">36.08</Data></Cell>
    <Cell ss:Index="9"><Data ss:Type="Number">623</Data></Cell>
   </Row>
   <Row>
    <Cell><Data ss:Type="DateTime">2015-01-12T15:33:23.000</Data></Cell>
    <Cell><Data ss:Type="Number">0.4</Data></Cell>
    <Cell><Data ss:Type="Number">-1.4</Data></Cell>
    <Cell><Data ss:Type="Number">33</Data></Cell>
    <Cell><Data ss:Type="Number">36.090000000000003</Data></Cell>
    <Cell ss:Index="9"><Data ss:Type="Number">624</Data></Cell>
   </Row>
   <Row>
    <Cell><Data ss:Type="DateTime">2015-01-12T15:33:24.000</Data></Cell>
    <Cell><Data ss:Type="Number">0.4</Data></Cell>
    <Cell><Data ss:Type="Number">-1.5</Data></Cell>
    <Cell><Data ss:Type="Number">33</Data></Cell>
    <Cell><Data ss:Type="Number">36.090000000000003</Data></Cell>
    <Cell ss:Index="9"><Data ss:Type="Number">625</Data></Cell>
   </Row>
   <Row>
    <Cell><Data ss:Type="DateTime">2015-01-12T15:33:25.000</Data></Cell>
    <Cell><Data ss:Type="Number">0.3</Data></Cell>
    <Cell><Data ss:Type="Number">-1.6</Data></Cell>
    <Cell><Data ss:Type="Number">32.700000000000003</Data></Cell>
    <Cell><Data ss:Type="Number">36.090000000000003</Data></Cell>
    <Cell ss:Index="9"><Data ss:Type="Number">626</Data></Cell>
   </Row>
   <Row>
    <Cell><Data ss:Type="DateTime">2015-01-12T15:33:26.000</Data></Cell>
    <Cell><Data ss:Type="Number">0.3</Data></Cell>
    <Cell><Data ss:Type="Number">-1.6</Data></Cell>
    <Cell><Data ss:Type="Number">33</Data></Cell>
    <Cell><Data ss:Type="Number">36.090000000000003</Data></Cell>
    <Cell ss:Index="9"><Data ss:Type="Number">627</Data></Cell>
   </Row>
   <Row>
    <Cell><Data ss:Type="DateTime">2015-01-12T15:33:27.000</Data></Cell>
    <Cell><Data ss:Type="Number">0.2</Data></Cell>
    <Cell><Data ss:Type="Number">-1.6</Data></Cell>
    <Cell><Data ss:Type="Number">32.9</Data></Cell>
    <Cell><Data ss:Type="Number">36.1</Data></Cell>
    <Cell ss:Index="9"><Data ss:Type="Number">628</Data></Cell>
   </Row>
   <Row>
    <Cell><Data ss:Type="DateTime">2015-01-12T15:33:28.000</Data></Cell>
    <Cell><Data ss:Type="Number">0.2</Data></Cell>
    <Cell><Data ss:Type="Number">-1.6</Data></Cell>
    <Cell><Data ss:Type="Number">32.9</Data></Cell>
    <Cell><Data ss:Type="Number">36.1</Data></Cell>
    <Cell ss:Index="9"><Data ss:Type="Number">629</Data></Cell>
   </Row>
   <Row>
    <Cell><Data ss:Type="DateTime">2015-01-12T15:33:29.000</Data></Cell>
    <Cell><Data ss:Type="Number">0.2</Data></Cell>
    <Cell><Data ss:Type="Number">-1.5</Data></Cell>
    <Cell><Data ss:Type="Number">32.9</Data></Cell>
    <Cell><Data ss:Type="Number">36.08</Data></Cell>
    <Cell ss:Index="9"><Data ss:Type="Number">630</Data></Cell>
   </Row>
   <Row>
    <Cell><Data ss:Type="DateTime">2015-01-12T15:33:30.000</Data></Cell>
    <Cell><Data ss:Type="Number">0.2</Data></Cell>
    <Cell><Data ss:Type="Number">-1.5</Data></Cell>
    <Cell><Data ss:Type="Number">33.299999999999997</Data></Cell>
    <Cell><Data ss:Type="Number">36.08</Data></Cell>
    <Cell ss:Index="9"><Data ss:Type="Number">631</Data></Cell>
   </Row>
   <Row>
    <Cell><Data ss:Type="DateTime">2015-01-12T15:33:31.000</Data></Cell>
    <Cell><Data ss:Type="Number">0.2</Data></Cell>
    <Cell><Data ss:Type="Number">-1.5</Data></Cell>
    <Cell><Data ss:Type="Number">32.9</Data></Cell>
    <Cell><Data ss:Type="Number">36.08</Data></Cell>
    <Cell ss:Index="9"><Data ss:Type="Number">632</Data></Cell>
   </Row>
   <Row>
    <Cell><Data ss:Type="DateTime">2015-01-12T15:33:32.000</Data></Cell>
    <Cell><Data ss:Type="Number">0.1</Data></Cell>
    <Cell><Data ss:Type="Number">-1.5</Data></Cell>
    <Cell><Data ss:Type="Number">32.9</Data></Cell>
    <Cell><Data ss:Type="Number">36.090000000000003</Data></Cell>
    <Cell ss:Index="9"><Data ss:Type="Number">633</Data></Cell>
   </Row>
   <Row>
    <Cell><Data ss:Type="DateTime">2015-01-12T15:33:33.000</Data></Cell>
    <Cell><Data ss:Type="Number">0.2</Data></Cell>
    <Cell><Data ss:Type="Number">-1.5</Data></Cell>
    <Cell><Data ss:Type="Number">32.9</Data></Cell>
    <Cell><Data ss:Type="Number">36.090000000000003</Data></Cell>
    <Cell ss:Index="9"><Data ss:Type="Number">634</Data></Cell>
   </Row>
   <Row>
    <Cell><Data ss:Type="DateTime">2015-01-12T15:33:34.000</Data></Cell>
    <Cell><Data ss:Type="Number">0.3</Data></Cell>
    <Cell><Data ss:Type="Number">-1.5</Data></Cell>
    <Cell><Data ss:Type="Number">32.9</Data></Cell>
    <Cell><Data ss:Type="Number">36.090000000000003</Data></Cell>
    <Cell ss:Index="9"><Data ss:Type="Number">635</Data></Cell>
   </Row>
   <Row>
    <Cell><Data ss:Type="DateTime">2015-01-12T15:33:35.000</Data></Cell>
    <Cell><Data ss:Type="Number">0.3</Data></Cell>
    <Cell><Data ss:Type="Number">-1.5</Data></Cell>
    <Cell><Data ss:Type="Number">32.799999999999997</Data></Cell>
    <Cell><Data ss:Type="Number">36.090000000000003</Data></Cell>
    <Cell ss:Index="9"><Data ss:Type="Number">636</Data></Cell>
   </Row>
   <Row>
    <Cell><Data ss:Type="DateTime">2015-01-12T15:33:36.000</Data></Cell>
    <Cell><Data ss:Type="Number">0.3</Data></Cell>
    <Cell><Data ss:Type="Number">-1.6</Data></Cell>
    <Cell><Data ss:Type="Number">34.4</Data></Cell>
    <Cell><Data ss:Type="Number">36.1</Data></Cell>
    <Cell ss:Index="9"><Data ss:Type="Number">637</Data></Cell>
   </Row>
   <Row>
    <Cell><Data ss:Type="DateTime">2015-01-12T15:33:37.000</Data></Cell>
    <Cell><Data ss:Type="Number">0.4</Data></Cell>
    <Cell><Data ss:Type="Number">-1.6</Data></Cell>
    <Cell><Data ss:Type="Number">34.5</Data></Cell>
    <Cell><Data ss:Type="Number">36.1</Data></Cell>
    <Cell ss:Index="9"><Data ss:Type="Number">638</Data></Cell>
   </Row>
   <Row>
    <Cell><Data ss:Type="DateTime">2015-01-12T15:33:38.000</Data></Cell>
    <Cell><Data ss:Type="Number">0.6</Data></Cell>
    <Cell><Data ss:Type="Number">-1.6</Data></Cell>
    <Cell><Data ss:Type="Number">34.5</Data></Cell>
    <Cell><Data ss:Type="Number">36.1</Data></Cell>
    <Cell ss:Index="9"><Data ss:Type="Number">639</Data></Cell>
   </Row>
   <Row>
    <Cell><Data ss:Type="DateTime">2015-01-12T15:33:39.000</Data></Cell>
    <Cell><Data ss:Type="Number">0.7</Data></Cell>
    <Cell><Data ss:Type="Number">-1.7</Data></Cell>
    <Cell><Data ss:Type="Number">35</Data></Cell>
    <Cell><Data ss:Type="Number">36.1</Data></Cell>
    <Cell ss:Index="9"><Data ss:Type="Number">640</Data></Cell>
   </Row>
   <Row>
    <Cell><Data ss:Type="DateTime">2015-01-12T15:33:40.000</Data></Cell>
    <Cell><Data ss:Type="Number">0.7</Data></Cell>
    <Cell><Data ss:Type="Number">-1.7</Data></Cell>
    <Cell><Data ss:Type="Number">35</Data></Cell>
    <Cell><Data ss:Type="Number">36.1</Data></Cell>
    <Cell ss:Index="9"><Data ss:Type="Number">641</Data></Cell>
   </Row>
   <Row>
    <Cell><Data ss:Type="DateTime">2015-01-12T15:33:41.000</Data></Cell>
    <Cell><Data ss:Type="Number">0.6</Data></Cell>
    <Cell><Data ss:Type="Number">-1.6</Data></Cell>
    <Cell><Data ss:Type="Number">34.700000000000003</Data></Cell>
    <Cell><Data ss:Type="Number">36.11</Data></Cell>
    <Cell ss:Index="9"><Data ss:Type="Number">642</Data></Cell>
   </Row>
   <Row>
    <Cell><Data ss:Type="DateTime">2015-01-12T15:33:42.000</Data></Cell>
    <Cell><Data ss:Type="Number">0.4</Data></Cell>
    <Cell><Data ss:Type="Number">-1.5</Data></Cell>
    <Cell><Data ss:Type="Number">34.700000000000003</Data></Cell>
    <Cell><Data ss:Type="Number">36.11</Data></Cell>
    <Cell ss:Index="9"><Data ss:Type="Number">643</Data></Cell>
   </Row>
   <Row>
    <Cell><Data ss:Type="DateTime">2015-01-12T15:33:43.000</Data></Cell>
    <Cell><Data ss:Type="Number">0.3</Data></Cell>
    <Cell><Data ss:Type="Number">-1.4</Data></Cell>
    <Cell><Data ss:Type="Number">34.700000000000003</Data></Cell>
    <Cell><Data ss:Type="Number">36.11</Data></Cell>
    <Cell ss:Index="9"><Data ss:Type="Number">644</Data></Cell>
   </Row>
   <Row>
    <Cell><Data ss:Type="DateTime">2015-01-12T15:33:44.000</Data></Cell>
    <Cell><Data ss:Type="Number">0.2</Data></Cell>
    <Cell><Data ss:Type="Number">-1.3</Data></Cell>
    <Cell><Data ss:Type="Number">34.5</Data></Cell>
    <Cell><Data ss:Type="Number">36.11</Data></Cell>
    <Cell ss:Index="9"><Data ss:Type="Number">645</Data></Cell>
   </Row>
   <Row>
    <Cell><Data ss:Type="DateTime">2015-01-12T15:33:45.000</Data></Cell>
    <Cell><Data ss:Type="Number">0.1</Data></Cell>
    <Cell><Data ss:Type="Number">-1.2</Data></Cell>
    <Cell><Data ss:Type="Number">34.4</Data></Cell>
    <Cell><Data ss:Type="Number">36.11</Data></Cell>
    <Cell ss:Index="9"><Data ss:Type="Number">646</Data></Cell>
   </Row>
   <Row>
    <Cell><Data ss:Type="DateTime">2015-01-12T15:33:46.000</Data></Cell>
    <Cell><Data ss:Type="Number">0</Data></Cell>
    <Cell><Data ss:Type="Number">-0.9</Data></Cell>
    <Cell><Data ss:Type="Number">34.4</Data></Cell>
    <Cell><Data ss:Type="Number">36.119999999999997</Data></Cell>
    <Cell ss:Index="9"><Data ss:Type="Number">647</Data></Cell>
   </Row>
   <Row>
    <Cell><Data ss:Type="DateTime">2015-01-12T15:33:47.000</Data></Cell>
    <Cell><Data ss:Type="Number">0</Data></Cell>
    <Cell><Data ss:Type="Number">-0.6</Data></Cell>
    <Cell><Data ss:Type="Number">34</Data></Cell>
    <Cell><Data ss:Type="Number">36.119999999999997</Data></Cell>
    <Cell ss:Index="9"><Data ss:Type="Number">648</Data></Cell>
   </Row>
   <Row>
    <Cell><Data ss:Type="DateTime">2015-01-12T15:33:48.000</Data></Cell>
    <Cell><Data ss:Type="Number">0.1</Data></Cell>
    <Cell><Data ss:Type="Number">-0.4</Data></Cell>
    <Cell><Data ss:Type="Number">33.4</Data></Cell>
    <Cell><Data ss:Type="Number">36.119999999999997</Data></Cell>
    <Cell ss:Index="9"><Data ss:Type="Number">649</Data></Cell>
   </Row>
   <Row>
    <Cell><Data ss:Type="DateTime">2015-01-12T15:33:49.000</Data></Cell>
    <Cell><Data ss:Type="Number">0.2</Data></Cell>
    <Cell><Data ss:Type="Number">-0.3</Data></Cell>
    <Cell><Data ss:Type="Number">33.700000000000003</Data></Cell>
    <Cell><Data ss:Type="Number">36.119999999999997</Data></Cell>
    <Cell ss:Index="9"><Data ss:Type="Number">650</Data></Cell>
   </Row>
   <Row>
    <Cell><Data ss:Type="DateTime">2015-01-12T15:33:50.000</Data></Cell>
    <Cell><Data ss:Type="Number">0.4</Data></Cell>
    <Cell><Data ss:Type="Number">-0.2</Data></Cell>
    <Cell><Data ss:Type="Number">33.700000000000003</Data></Cell>
    <Cell><Data ss:Type="Number">36.119999999999997</Data></Cell>
    <Cell ss:Index="9"><Data ss:Type="Number">651</Data></Cell>
   </Row>
   <Row>
    <Cell><Data ss:Type="DateTime">2015-01-12T15:33:51.000</Data></Cell>
    <Cell><Data ss:Type="Number">0.5</Data></Cell>
    <Cell><Data ss:Type="Number">0.2</Data></Cell>
    <Cell><Data ss:Type="Number">33.700000000000003</Data></Cell>
    <Cell><Data ss:Type="Number">36.130000000000003</Data></Cell>
    <Cell ss:Index="9"><Data ss:Type="Number">652</Data></Cell>
   </Row>
   <Row>
    <Cell><Data ss:Type="DateTime">2015-01-12T15:33:52.000</Data></Cell>
    <Cell><Data ss:Type="Number">0.7</Data></Cell>
    <Cell><Data ss:Type="Number">0.6</Data></Cell>
    <Cell><Data ss:Type="Number">34.200000000000003</Data></Cell>
    <Cell><Data ss:Type="Number">36.130000000000003</Data></Cell>
    <Cell ss:Index="9"><Data ss:Type="Number">653</Data></Cell>
   </Row>
   <Row>
    <Cell><Data ss:Type="DateTime">2015-01-12T15:33:53.000</Data></Cell>
    <Cell><Data ss:Type="Number">0.9</Data></Cell>
    <Cell><Data ss:Type="Number">0.8</Data></Cell>
    <Cell><Data ss:Type="Number">34.200000000000003</Data></Cell>
    <Cell><Data ss:Type="Number">36.130000000000003</Data></Cell>
    <Cell ss:Index="9"><Data ss:Type="Number">654</Data></Cell>
   </Row>
   <Row>
    <Cell><Data ss:Type="DateTime">2015-01-12T15:33:54.000</Data></Cell>
    <Cell><Data ss:Type="Number">1.1000000000000001</Data></Cell>
    <Cell><Data ss:Type="Number">0.9</Data></Cell>
    <Cell><Data ss:Type="Number">34.200000000000003</Data></Cell>
    <Cell><Data ss:Type="Number">36.130000000000003</Data></Cell>
    <Cell ss:Index="9"><Data ss:Type="Number">655</Data></Cell>
   </Row>
   <Row>
    <Cell><Data ss:Type="DateTime">2015-01-12T15:33:55.000</Data></Cell>
    <Cell><Data ss:Type="Number">1.2</Data></Cell>
    <Cell><Data ss:Type="Number">1</Data></Cell>
    <Cell><Data ss:Type="Number">34.200000000000003</Data></Cell>
    <Cell><Data ss:Type="Number">36.130000000000003</Data></Cell>
    <Cell ss:Index="9"><Data ss:Type="Number">656</Data></Cell>
   </Row>
   <Row>
    <Cell><Data ss:Type="DateTime">2015-01-12T15:33:56.000</Data></Cell>
    <Cell><Data ss:Type="Number">1.2</Data></Cell>
    <Cell><Data ss:Type="Number">1</Data></Cell>
    <Cell><Data ss:Type="Number">34.299999999999997</Data></Cell>
    <Cell><Data ss:Type="Number">36.14</Data></Cell>
    <Cell ss:Index="9"><Data ss:Type="Number">657</Data></Cell>
   </Row>
   <Row>
    <Cell><Data ss:Type="DateTime">2015-01-12T15:33:57.000</Data></Cell>
    <Cell><Data ss:Type="Number">1.2</Data></Cell>
    <Cell><Data ss:Type="Number">1</Data></Cell>
    <Cell><Data ss:Type="Number">34.1</Data></Cell>
    <Cell><Data ss:Type="Number">36.14</Data></Cell>
    <Cell ss:Index="9"><Data ss:Type="Number">658</Data></Cell>
   </Row>
   <Row>
    <Cell><Data ss:Type="DateTime">2015-01-12T15:33:58.000</Data></Cell>
    <Cell><Data ss:Type="Number">1.2</Data></Cell>
    <Cell><Data ss:Type="Number">1</Data></Cell>
    <Cell><Data ss:Type="Number">33.799999999999997</Data></Cell>
    <Cell><Data ss:Type="Number">36.14</Data></Cell>
    <Cell ss:Index="9"><Data ss:Type="Number">659</Data></Cell>
   </Row>
   <Row>
    <Cell><Data ss:Type="DateTime">2015-01-12T15:33:59.000</Data></Cell>
    <Cell><Data ss:Type="Number">1.2</Data></Cell>
    <Cell><Data ss:Type="Number">0.8</Data></Cell>
    <Cell><Data ss:Type="Number">33.799999999999997</Data></Cell>
    <Cell><Data ss:Type="Number">36.14</Data></Cell>
    <Cell ss:Index="9"><Data ss:Type="Number">660</Data></Cell>
   </Row>
   <Row>
    <Cell><Data ss:Type="DateTime">2015-01-12T15:34:00.000</Data></Cell>
    <Cell><Data ss:Type="Number">1.2</Data></Cell>
    <Cell><Data ss:Type="Number">0.6</Data></Cell>
    <Cell><Data ss:Type="Number">33.4</Data></Cell>
    <Cell><Data ss:Type="Number">36.14</Data></Cell>
    <Cell ss:Index="9"><Data ss:Type="Number">661</Data></Cell>
   </Row>
   <Row>
    <Cell><Data ss:Type="DateTime">2015-01-12T15:34:01.000</Data></Cell>
    <Cell><Data ss:Type="Number">1.4</Data></Cell>
    <Cell><Data ss:Type="Number">0.4</Data></Cell>
    <Cell><Data ss:Type="Number">33.4</Data></Cell>
    <Cell><Data ss:Type="Number">36.15</Data></Cell>
    <Cell ss:Index="9"><Data ss:Type="Number">662</Data></Cell>
   </Row>
   <Row>
    <Cell><Data ss:Type="DateTime">2015-01-12T15:34:02.000</Data></Cell>
    <Cell><Data ss:Type="Number">1.4</Data></Cell>
    <Cell><Data ss:Type="Number">0.2</Data></Cell>
    <Cell><Data ss:Type="Number">33.4</Data></Cell>
    <Cell><Data ss:Type="Number">36.15</Data></Cell>
    <Cell ss:Index="9"><Data ss:Type="Number">663</Data></Cell>
   </Row>
   <Row>
    <Cell><Data ss:Type="DateTime">2015-01-12T15:34:03.000</Data></Cell>
    <Cell><Data ss:Type="Number">1.2</Data></Cell>
    <Cell><Data ss:Type="Number">0.1</Data></Cell>
    <Cell><Data ss:Type="Number">33.4</Data></Cell>
    <Cell><Data ss:Type="Number">36.15</Data></Cell>
    <Cell ss:Index="9"><Data ss:Type="Number">664</Data></Cell>
   </Row>
   <Row>
    <Cell><Data ss:Type="DateTime">2015-01-12T15:34:04.000</Data></Cell>
    <Cell><Data ss:Type="Number">1</Data></Cell>
    <Cell><Data ss:Type="Number">-0.2</Data></Cell>
    <Cell><Data ss:Type="Number">33.200000000000003</Data></Cell>
    <Cell><Data ss:Type="Number">36.159999999999997</Data></Cell>
    <Cell ss:Index="9"><Data ss:Type="Number">665</Data></Cell>
   </Row>
   <Row>
    <Cell><Data ss:Type="DateTime">2015-01-12T15:34:05.000</Data></Cell>
    <Cell><Data ss:Type="Number">1</Data></Cell>
    <Cell><Data ss:Type="Number">-0.4</Data></Cell>
    <Cell><Data ss:Type="Number">33.200000000000003</Data></Cell>
    <Cell><Data ss:Type="Number">36.159999999999997</Data></Cell>
    <Cell ss:Index="9"><Data ss:Type="Number">666</Data></Cell>
   </Row>
   <Row>
    <Cell><Data ss:Type="DateTime">2015-01-12T15:34:06.000</Data></Cell>
    <Cell><Data ss:Type="Number">0.8</Data></Cell>
    <Cell><Data ss:Type="Number">-0.6</Data></Cell>
    <Cell><Data ss:Type="Number">33.299999999999997</Data></Cell>
    <Cell><Data ss:Type="Number">36.159999999999997</Data></Cell>
    <Cell ss:Index="9"><Data ss:Type="Number">667</Data></Cell>
   </Row>
   <Row>
    <Cell><Data ss:Type="DateTime">2015-01-12T15:34:07.000</Data></Cell>
    <Cell><Data ss:Type="Number">0.7</Data></Cell>
    <Cell><Data ss:Type="Number">-0.7</Data></Cell>
    <Cell><Data ss:Type="Number">33.299999999999997</Data></Cell>
    <Cell><Data ss:Type="Number">36.159999999999997</Data></Cell>
    <Cell ss:Index="9"><Data ss:Type="Number">668</Data></Cell>
   </Row>
   <Row>
    <Cell><Data ss:Type="DateTime">2015-01-12T15:34:08.000</Data></Cell>
    <Cell><Data ss:Type="Number">0.6</Data></Cell>
    <Cell><Data ss:Type="Number">-0.7</Data></Cell>
    <Cell><Data ss:Type="Number">33.299999999999997</Data></Cell>
    <Cell><Data ss:Type="Number">36.159999999999997</Data></Cell>
    <Cell ss:Index="9"><Data ss:Type="Number">669</Data></Cell>
   </Row>
   <Row>
    <Cell><Data ss:Type="DateTime">2015-01-12T15:34:09.000</Data></Cell>
    <Cell><Data ss:Type="Number">0.6</Data></Cell>
    <Cell><Data ss:Type="Number">-0.9</Data></Cell>
    <Cell><Data ss:Type="Number">33.299999999999997</Data></Cell>
    <Cell><Data ss:Type="Number">36.159999999999997</Data></Cell>
    <Cell ss:Index="9"><Data ss:Type="Number">670</Data></Cell>
   </Row>
   <Row>
    <Cell><Data ss:Type="DateTime">2015-01-12T15:34:10.000</Data></Cell>
    <Cell><Data ss:Type="Number">0.6</Data></Cell>
    <Cell><Data ss:Type="Number">-1</Data></Cell>
    <Cell><Data ss:Type="Number">33.200000000000003</Data></Cell>
    <Cell><Data ss:Type="Number">36.159999999999997</Data></Cell>
    <Cell ss:Index="9"><Data ss:Type="Number">671</Data></Cell>
   </Row>
   <Row>
    <Cell><Data ss:Type="DateTime">2015-01-12T15:34:11.000</Data></Cell>
    <Cell><Data ss:Type="Number">0.6</Data></Cell>
    <Cell><Data ss:Type="Number">-1</Data></Cell>
    <Cell><Data ss:Type="Number">33</Data></Cell>
    <Cell><Data ss:Type="Number">36.17</Data></Cell>
    <Cell ss:Index="9"><Data ss:Type="Number">672</Data></Cell>
   </Row>
   <Row>
    <Cell><Data ss:Type="DateTime">2015-01-12T15:34:12.000</Data></Cell>
    <Cell><Data ss:Type="Number">0.6</Data></Cell>
    <Cell><Data ss:Type="Number">-1</Data></Cell>
    <Cell><Data ss:Type="Number">33.200000000000003</Data></Cell>
    <Cell><Data ss:Type="Number">36.17</Data></Cell>
    <Cell ss:Index="9"><Data ss:Type="Number">673</Data></Cell>
   </Row>
   <Row>
    <Cell><Data ss:Type="DateTime">2015-01-12T15:34:13.000</Data></Cell>
    <Cell><Data ss:Type="Number">0.6</Data></Cell>
    <Cell><Data ss:Type="Number">-1</Data></Cell>
    <Cell><Data ss:Type="Number">33.200000000000003</Data></Cell>
    <Cell><Data ss:Type="Number">36.17</Data></Cell>
    <Cell ss:Index="9"><Data ss:Type="Number">674</Data></Cell>
   </Row>
   <Row>
    <Cell><Data ss:Type="DateTime">2015-01-12T15:34:14.000</Data></Cell>
    <Cell><Data ss:Type="Number">0.7</Data></Cell>
    <Cell><Data ss:Type="Number">-0.9</Data></Cell>
    <Cell><Data ss:Type="Number">33.200000000000003</Data></Cell>
    <Cell><Data ss:Type="Number">36.17</Data></Cell>
    <Cell ss:Index="9"><Data ss:Type="Number">675</Data></Cell>
   </Row>
   <Row>
    <Cell><Data ss:Type="DateTime">2015-01-12T15:34:15.000</Data></Cell>
    <Cell><Data ss:Type="Number">0.7</Data></Cell>
    <Cell><Data ss:Type="Number">-0.9</Data></Cell>
    <Cell><Data ss:Type="Number">33.5</Data></Cell>
    <Cell><Data ss:Type="Number">36.17</Data></Cell>
    <Cell ss:Index="9"><Data ss:Type="Number">676</Data></Cell>
   </Row>
   <Row>
    <Cell><Data ss:Type="DateTime">2015-01-12T15:34:16.000</Data></Cell>
    <Cell><Data ss:Type="Number">0.7</Data></Cell>
    <Cell><Data ss:Type="Number">-0.8</Data></Cell>
    <Cell><Data ss:Type="Number">33.5</Data></Cell>
    <Cell><Data ss:Type="Number">36.17</Data></Cell>
    <Cell ss:Index="9"><Data ss:Type="Number">677</Data></Cell>
   </Row>
   <Row>
    <Cell><Data ss:Type="DateTime">2015-01-12T15:34:17.000</Data></Cell>
    <Cell><Data ss:Type="Number">0.8</Data></Cell>
    <Cell><Data ss:Type="Number">-0.6</Data></Cell>
    <Cell><Data ss:Type="Number">33.4</Data></Cell>
    <Cell><Data ss:Type="Number">36.17</Data></Cell>
    <Cell ss:Index="9"><Data ss:Type="Number">678</Data></Cell>
   </Row>
   <Row>
    <Cell><Data ss:Type="DateTime">2015-01-12T15:34:18.000</Data></Cell>
    <Cell><Data ss:Type="Number">0.8</Data></Cell>
    <Cell><Data ss:Type="Number">-0.5</Data></Cell>
    <Cell><Data ss:Type="Number">33.4</Data></Cell>
    <Cell><Data ss:Type="Number">36.17</Data></Cell>
    <Cell ss:Index="9"><Data ss:Type="Number">679</Data></Cell>
   </Row>
   <Row>
    <Cell><Data ss:Type="DateTime">2015-01-12T15:34:19.000</Data></Cell>
    <Cell><Data ss:Type="Number">0.8</Data></Cell>
    <Cell><Data ss:Type="Number">-0.4</Data></Cell>
    <Cell><Data ss:Type="Number">33.4</Data></Cell>
    <Cell><Data ss:Type="Number">36.18</Data></Cell>
    <Cell ss:Index="9"><Data ss:Type="Number">680</Data></Cell>
   </Row>
   <Row>
    <Cell><Data ss:Type="DateTime">2015-01-12T15:34:20.000</Data></Cell>
    <Cell><Data ss:Type="Number">0.9</Data></Cell>
    <Cell><Data ss:Type="Number">-0.4</Data></Cell>
    <Cell><Data ss:Type="Number">33.4</Data></Cell>
    <Cell><Data ss:Type="Number">36.18</Data></Cell>
    <Cell ss:Index="9"><Data ss:Type="Number">681</Data></Cell>
   </Row>
   <Row>
    <Cell><Data ss:Type="DateTime">2015-01-12T15:34:21.000</Data></Cell>
    <Cell><Data ss:Type="Number">1</Data></Cell>
    <Cell><Data ss:Type="Number">-0.6</Data></Cell>
    <Cell><Data ss:Type="Number">33.299999999999997</Data></Cell>
    <Cell><Data ss:Type="Number">36.18</Data></Cell>
    <Cell ss:Index="9"><Data ss:Type="Number">682</Data></Cell>
   </Row>
   <Row>
    <Cell><Data ss:Type="DateTime">2015-01-12T15:34:22.000</Data></Cell>
    <Cell><Data ss:Type="Number">0.9</Data></Cell>
    <Cell><Data ss:Type="Number">-0.7</Data></Cell>
    <Cell><Data ss:Type="Number">33.5</Data></Cell>
    <Cell><Data ss:Type="Number">36.18</Data></Cell>
    <Cell ss:Index="9"><Data ss:Type="Number">683</Data></Cell>
   </Row>
   <Row>
    <Cell><Data ss:Type="DateTime">2015-01-12T15:34:23.000</Data></Cell>
    <Cell><Data ss:Type="Number">0.9</Data></Cell>
    <Cell><Data ss:Type="Number">-0.8</Data></Cell>
    <Cell><Data ss:Type="Number">33.5</Data></Cell>
    <Cell><Data ss:Type="Number">36.18</Data></Cell>
    <Cell ss:Index="9"><Data ss:Type="Number">684</Data></Cell>
   </Row>
   <Row>
    <Cell><Data ss:Type="DateTime">2015-01-12T15:34:24.000</Data></Cell>
    <Cell><Data ss:Type="Number">0.9</Data></Cell>
    <Cell><Data ss:Type="Number">-0.9</Data></Cell>
    <Cell><Data ss:Type="Number">33.5</Data></Cell>
    <Cell><Data ss:Type="Number">36.18</Data></Cell>
    <Cell ss:Index="9"><Data ss:Type="Number">685</Data></Cell>
   </Row>
   <Row>
    <Cell><Data ss:Type="DateTime">2015-01-12T15:34:25.000</Data></Cell>
    <Cell><Data ss:Type="Number">0.9</Data></Cell>
    <Cell><Data ss:Type="Number">-1</Data></Cell>
    <Cell><Data ss:Type="Number">34.200000000000003</Data></Cell>
    <Cell><Data ss:Type="Number">36.18</Data></Cell>
    <Cell ss:Index="9"><Data ss:Type="Number">686</Data></Cell>
   </Row>
   <Row>
    <Cell><Data ss:Type="DateTime">2015-01-12T15:34:26.000</Data></Cell>
    <Cell><Data ss:Type="Number">0.9</Data></Cell>
    <Cell><Data ss:Type="Number">-1.1000000000000001</Data></Cell>
    <Cell><Data ss:Type="Number">34.200000000000003</Data></Cell>
    <Cell><Data ss:Type="Number">36.19</Data></Cell>
    <Cell ss:Index="9"><Data ss:Type="Number">687</Data></Cell>
   </Row>
   <Row>
    <Cell><Data ss:Type="DateTime">2015-01-12T15:34:27.000</Data></Cell>
    <Cell><Data ss:Type="Number">0.9</Data></Cell>
    <Cell><Data ss:Type="Number">-1.1000000000000001</Data></Cell>
    <Cell><Data ss:Type="Number">34.200000000000003</Data></Cell>
    <Cell><Data ss:Type="Number">36.19</Data></Cell>
    <Cell ss:Index="9"><Data ss:Type="Number">688</Data></Cell>
   </Row>
   <Row>
    <Cell><Data ss:Type="DateTime">2015-01-12T15:34:28.000</Data></Cell>
    <Cell><Data ss:Type="Number">0.9</Data></Cell>
    <Cell><Data ss:Type="Number">-1.1000000000000001</Data></Cell>
    <Cell><Data ss:Type="Number">34.4</Data></Cell>
    <Cell><Data ss:Type="Number">36.19</Data></Cell>
    <Cell ss:Index="9"><Data ss:Type="Number">689</Data></Cell>
   </Row>
   <Row>
    <Cell><Data ss:Type="DateTime">2015-01-12T15:34:29.000</Data></Cell>
    <Cell><Data ss:Type="Number">1.1000000000000001</Data></Cell>
    <Cell><Data ss:Type="Number">-1.1000000000000001</Data></Cell>
    <Cell><Data ss:Type="Number">34.4</Data></Cell>
    <Cell><Data ss:Type="Number">36.19</Data></Cell>
    <Cell ss:Index="9"><Data ss:Type="Number">690</Data></Cell>
   </Row>
   <Row>
    <Cell><Data ss:Type="DateTime">2015-01-12T15:34:30.000</Data></Cell>
    <Cell><Data ss:Type="Number">1.1000000000000001</Data></Cell>
    <Cell><Data ss:Type="Number">-1.1000000000000001</Data></Cell>
    <Cell><Data ss:Type="Number">33.9</Data></Cell>
    <Cell><Data ss:Type="Number">36.19</Data></Cell>
    <Cell ss:Index="9"><Data ss:Type="Number">691</Data></Cell>
   </Row>
   <Row>
    <Cell><Data ss:Type="DateTime">2015-01-12T15:34:31.000</Data></Cell>
    <Cell><Data ss:Type="Number">1.2</Data></Cell>
    <Cell><Data ss:Type="Number">-1</Data></Cell>
    <Cell><Data ss:Type="Number">34</Data></Cell>
    <Cell><Data ss:Type="Number">36.19</Data></Cell>
    <Cell ss:Index="9"><Data ss:Type="Number">692</Data></Cell>
   </Row>
   <Row>
    <Cell><Data ss:Type="DateTime">2015-01-12T15:34:32.000</Data></Cell>
    <Cell><Data ss:Type="Number">1.3</Data></Cell>
    <Cell><Data ss:Type="Number">-0.9</Data></Cell>
    <Cell><Data ss:Type="Number">34.299999999999997</Data></Cell>
    <Cell><Data ss:Type="Number">36.19</Data></Cell>
    <Cell ss:Index="9"><Data ss:Type="Number">693</Data></Cell>
   </Row>
   <Row>
    <Cell><Data ss:Type="DateTime">2015-01-12T15:34:33.000</Data></Cell>
    <Cell><Data ss:Type="Number">1.4</Data></Cell>
    <Cell><Data ss:Type="Number">-0.8</Data></Cell>
    <Cell><Data ss:Type="Number">34.299999999999997</Data></Cell>
    <Cell><Data ss:Type="Number">36.19</Data></Cell>
    <Cell ss:Index="9"><Data ss:Type="Number">694</Data></Cell>
   </Row>
   <Row>
    <Cell><Data ss:Type="DateTime">2015-01-12T15:34:34.000</Data></Cell>
    <Cell><Data ss:Type="Number">1.7</Data></Cell>
    <Cell><Data ss:Type="Number">-0.8</Data></Cell>
    <Cell><Data ss:Type="Number">34.5</Data></Cell>
    <Cell><Data ss:Type="Number">36.200000000000003</Data></Cell>
    <Cell ss:Index="9"><Data ss:Type="Number">695</Data></Cell>
   </Row>
   <Row>
    <Cell><Data ss:Type="DateTime">2015-01-12T15:34:35.000</Data></Cell>
    <Cell><Data ss:Type="Number">2.1</Data></Cell>
    <Cell><Data ss:Type="Number">-0.7</Data></Cell>
    <Cell><Data ss:Type="Number">35</Data></Cell>
    <Cell><Data ss:Type="Number">36.200000000000003</Data></Cell>
    <Cell ss:Index="9"><Data ss:Type="Number">696</Data></Cell>
   </Row>
   <Row>
    <Cell><Data ss:Type="DateTime">2015-01-12T15:34:36.000</Data></Cell>
    <Cell><Data ss:Type="Number">2.5</Data></Cell>
    <Cell><Data ss:Type="Number">-0.6</Data></Cell>
    <Cell><Data ss:Type="Number">35</Data></Cell>
    <Cell><Data ss:Type="Number">36.200000000000003</Data></Cell>
    <Cell ss:Index="9"><Data ss:Type="Number">697</Data></Cell>
   </Row>
   <Row>
    <Cell><Data ss:Type="DateTime">2015-01-12T15:34:37.000</Data></Cell>
    <Cell><Data ss:Type="Number">2.8</Data></Cell>
    <Cell><Data ss:Type="Number">-0.7</Data></Cell>
    <Cell><Data ss:Type="Number">35</Data></Cell>
    <Cell><Data ss:Type="Number">36.200000000000003</Data></Cell>
    <Cell ss:Index="9"><Data ss:Type="Number">698</Data></Cell>
   </Row>
   <Row>
    <Cell><Data ss:Type="DateTime">2015-01-12T15:34:38.000</Data></Cell>
    <Cell><Data ss:Type="Number">3</Data></Cell>
    <Cell><Data ss:Type="Number">-0.8</Data></Cell>
    <Cell><Data ss:Type="Number">35.4</Data></Cell>
    <Cell><Data ss:Type="Number">36.200000000000003</Data></Cell>
    <Cell ss:Index="9"><Data ss:Type="Number">699</Data></Cell>
   </Row>
   <Row>
    <Cell><Data ss:Type="DateTime">2015-01-12T15:34:39.000</Data></Cell>
    <Cell><Data ss:Type="Number">3.5</Data></Cell>
    <Cell><Data ss:Type="Number">-0.9</Data></Cell>
    <Cell><Data ss:Type="Number">34.9</Data></Cell>
    <Cell><Data ss:Type="Number">36.200000000000003</Data></Cell>
    <Cell ss:Index="9"><Data ss:Type="Number">700</Data></Cell>
   </Row>
   <Row>
    <Cell><Data ss:Type="DateTime">2015-01-12T15:34:40.000</Data></Cell>
    <Cell><Data ss:Type="Number">3.7</Data></Cell>
    <Cell><Data ss:Type="Number">-0.9</Data></Cell>
    <Cell><Data ss:Type="Number">34.5</Data></Cell>
    <Cell><Data ss:Type="Number">36.200000000000003</Data></Cell>
    <Cell ss:Index="9"><Data ss:Type="Number">701</Data></Cell>
   </Row>
   <Row>
    <Cell><Data ss:Type="DateTime">2015-01-12T15:34:41.000</Data></Cell>
    <Cell><Data ss:Type="Number">3.4</Data></Cell>
    <Cell><Data ss:Type="Number">-0.9</Data></Cell>
    <Cell><Data ss:Type="Number">34.5</Data></Cell>
    <Cell><Data ss:Type="Number">36.200000000000003</Data></Cell>
    <Cell ss:Index="9"><Data ss:Type="Number">702</Data></Cell>
   </Row>
   <Row>
    <Cell><Data ss:Type="DateTime">2015-01-12T15:34:42.000</Data></Cell>
    <Cell><Data ss:Type="Number">3.1</Data></Cell>
    <Cell><Data ss:Type="Number">-0.9</Data></Cell>
    <Cell><Data ss:Type="Number">33.799999999999997</Data></Cell>
    <Cell><Data ss:Type="Number">36.200000000000003</Data></Cell>
    <Cell ss:Index="9"><Data ss:Type="Number">703</Data></Cell>
   </Row>
   <Row>
    <Cell><Data ss:Type="DateTime">2015-01-12T15:34:43.000</Data></Cell>
    <Cell><Data ss:Type="Number">2.9</Data></Cell>
    <Cell><Data ss:Type="Number">-0.9</Data></Cell>
    <Cell><Data ss:Type="Number">33.6</Data></Cell>
    <Cell><Data ss:Type="Number">36.200000000000003</Data></Cell>
    <Cell ss:Index="9"><Data ss:Type="Number">704</Data></Cell>
   </Row>
   <Row>
    <Cell><Data ss:Type="DateTime">2015-01-12T15:34:44.000</Data></Cell>
    <Cell><Data ss:Type="Number">2.7</Data></Cell>
    <Cell><Data ss:Type="Number">-0.8</Data></Cell>
    <Cell><Data ss:Type="Number">33.6</Data></Cell>
    <Cell><Data ss:Type="Number">36.200000000000003</Data></Cell>
    <Cell ss:Index="9"><Data ss:Type="Number">705</Data></Cell>
   </Row>
   <Row>
    <Cell><Data ss:Type="DateTime">2015-01-12T15:34:45.000</Data></Cell>
    <Cell><Data ss:Type="Number">2.4</Data></Cell>
    <Cell><Data ss:Type="Number">-0.8</Data></Cell>
    <Cell><Data ss:Type="Number">33.6</Data></Cell>
    <Cell><Data ss:Type="Number">36.19</Data></Cell>
    <Cell ss:Index="9"><Data ss:Type="Number">706</Data></Cell>
   </Row>
   <Row>
    <Cell><Data ss:Type="DateTime">2015-01-12T15:34:46.000</Data></Cell>
    <Cell><Data ss:Type="Number">2.1</Data></Cell>
    <Cell><Data ss:Type="Number">-0.8</Data></Cell>
    <Cell><Data ss:Type="Number">33.6</Data></Cell>
    <Cell><Data ss:Type="Number">36.19</Data></Cell>
    <Cell ss:Index="9"><Data ss:Type="Number">707</Data></Cell>
   </Row>
   <Row>
    <Cell><Data ss:Type="DateTime">2015-01-12T15:34:47.000</Data></Cell>
    <Cell><Data ss:Type="Number">1.9</Data></Cell>
    <Cell><Data ss:Type="Number">-0.8</Data></Cell>
    <Cell><Data ss:Type="Number">33.799999999999997</Data></Cell>
    <Cell><Data ss:Type="Number">36.19</Data></Cell>
    <Cell ss:Index="9"><Data ss:Type="Number">708</Data></Cell>
   </Row>
   <Row>
    <Cell><Data ss:Type="DateTime">2015-01-12T15:34:48.000</Data></Cell>
    <Cell><Data ss:Type="Number">1.9</Data></Cell>
    <Cell><Data ss:Type="Number">-0.8</Data></Cell>
    <Cell><Data ss:Type="Number">33.799999999999997</Data></Cell>
    <Cell><Data ss:Type="Number">36.19</Data></Cell>
    <Cell ss:Index="9"><Data ss:Type="Number">709</Data></Cell>
   </Row>
   <Row>
    <Cell><Data ss:Type="DateTime">2015-01-12T15:34:49.000</Data></Cell>
    <Cell><Data ss:Type="Number">1.9</Data></Cell>
    <Cell><Data ss:Type="Number">-0.8</Data></Cell>
    <Cell><Data ss:Type="Number">33.799999999999997</Data></Cell>
    <Cell><Data ss:Type="Number">36.19</Data></Cell>
    <Cell ss:Index="9"><Data ss:Type="Number">710</Data></Cell>
   </Row>
   <Row>
    <Cell><Data ss:Type="DateTime">2015-01-12T15:34:50.000</Data></Cell>
    <Cell><Data ss:Type="Number">2</Data></Cell>
    <Cell><Data ss:Type="Number">-0.8</Data></Cell>
    <Cell><Data ss:Type="Number">33.6</Data></Cell>
    <Cell><Data ss:Type="Number">36.19</Data></Cell>
    <Cell ss:Index="9"><Data ss:Type="Number">711</Data></Cell>
   </Row>
   <Row>
    <Cell><Data ss:Type="DateTime">2015-01-12T15:34:51.000</Data></Cell>
    <Cell><Data ss:Type="Number">2.1</Data></Cell>
    <Cell><Data ss:Type="Number">-0.8</Data></Cell>
    <Cell><Data ss:Type="Number">34</Data></Cell>
    <Cell><Data ss:Type="Number">36.200000000000003</Data></Cell>
    <Cell ss:Index="9"><Data ss:Type="Number">712</Data></Cell>
   </Row>
   <Row>
    <Cell><Data ss:Type="DateTime">2015-01-12T15:34:52.000</Data></Cell>
    <Cell><Data ss:Type="Number">2.2000000000000002</Data></Cell>
    <Cell><Data ss:Type="Number">-0.8</Data></Cell>
    <Cell><Data ss:Type="Number">33.700000000000003</Data></Cell>
    <Cell><Data ss:Type="Number">36.19</Data></Cell>
    <Cell ss:Index="9"><Data ss:Type="Number">713</Data></Cell>
   </Row>
   <Row>
    <Cell><Data ss:Type="DateTime">2015-01-12T15:34:53.000</Data></Cell>
    <Cell><Data ss:Type="Number">2.5</Data></Cell>
    <Cell><Data ss:Type="Number">-0.8</Data></Cell>
    <Cell><Data ss:Type="Number">33.700000000000003</Data></Cell>
    <Cell><Data ss:Type="Number">36.200000000000003</Data></Cell>
    <Cell ss:Index="9"><Data ss:Type="Number">714</Data></Cell>
   </Row>
   <Row>
    <Cell><Data ss:Type="DateTime">2015-01-12T15:34:54.000</Data></Cell>
    <Cell><Data ss:Type="Number">2.5</Data></Cell>
    <Cell><Data ss:Type="Number">-0.9</Data></Cell>
    <Cell><Data ss:Type="Number">33.700000000000003</Data></Cell>
    <Cell><Data ss:Type="Number">36.200000000000003</Data></Cell>
    <Cell ss:Index="9"><Data ss:Type="Number">715</Data></Cell>
   </Row>
   <Row>
    <Cell><Data ss:Type="DateTime">2015-01-12T15:34:55.000</Data></Cell>
    <Cell><Data ss:Type="Number">2.8</Data></Cell>
    <Cell><Data ss:Type="Number">-0.9</Data></Cell>
    <Cell><Data ss:Type="Number">33.700000000000003</Data></Cell>
    <Cell><Data ss:Type="Number">36.200000000000003</Data></Cell>
    <Cell ss:Index="9"><Data ss:Type="Number">716</Data></Cell>
   </Row>
   <Row>
    <Cell><Data ss:Type="DateTime">2015-01-12T15:34:56.000</Data></Cell>
    <Cell><Data ss:Type="Number">2.9</Data></Cell>
    <Cell><Data ss:Type="Number">-0.9</Data></Cell>
    <Cell><Data ss:Type="Number">33.299999999999997</Data></Cell>
    <Cell><Data ss:Type="Number">36.200000000000003</Data></Cell>
    <Cell ss:Index="9"><Data ss:Type="Number">717</Data></Cell>
   </Row>
   <Row>
    <Cell><Data ss:Type="DateTime">2015-01-12T15:34:57.000</Data></Cell>
    <Cell><Data ss:Type="Number">2.9</Data></Cell>
    <Cell><Data ss:Type="Number">-1</Data></Cell>
    <Cell><Data ss:Type="Number">33.299999999999997</Data></Cell>
    <Cell><Data ss:Type="Number">36.200000000000003</Data></Cell>
    <Cell ss:Index="9"><Data ss:Type="Number">718</Data></Cell>
   </Row>
   <Row>
    <Cell><Data ss:Type="DateTime">2015-01-12T15:34:58.000</Data></Cell>
    <Cell><Data ss:Type="Number">2.7</Data></Cell>
    <Cell><Data ss:Type="Number">-1</Data></Cell>
    <Cell><Data ss:Type="Number">33.5</Data></Cell>
    <Cell><Data ss:Type="Number">36.200000000000003</Data></Cell>
    <Cell ss:Index="9"><Data ss:Type="Number">719</Data></Cell>
   </Row>
   <Row>
    <Cell><Data ss:Type="DateTime">2015-01-12T15:34:59.000</Data></Cell>
    <Cell><Data ss:Type="Number">2.5</Data></Cell>
    <Cell><Data ss:Type="Number">-0.9</Data></Cell>
    <Cell><Data ss:Type="Number">33.4</Data></Cell>
    <Cell><Data ss:Type="Number">36.200000000000003</Data></Cell>
    <Cell ss:Index="9"><Data ss:Type="Number">720</Data></Cell>
   </Row>
   <Row>
    <Cell><Data ss:Type="DateTime">2015-01-12T15:35:00.000</Data></Cell>
    <Cell><Data ss:Type="Number">2.2999999999999998</Data></Cell>
    <Cell><Data ss:Type="Number">-0.8</Data></Cell>
    <Cell><Data ss:Type="Number">33.4</Data></Cell>
    <Cell><Data ss:Type="Number">36.200000000000003</Data></Cell>
    <Cell ss:Index="9"><Data ss:Type="Number">721</Data></Cell>
   </Row>
   <Row>
    <Cell><Data ss:Type="DateTime">2015-01-12T15:35:01.000</Data></Cell>
    <Cell><Data ss:Type="Number">2.1</Data></Cell>
    <Cell><Data ss:Type="Number">-0.8</Data></Cell>
    <Cell><Data ss:Type="Number">33.4</Data></Cell>
    <Cell><Data ss:Type="Number">36.200000000000003</Data></Cell>
    <Cell ss:Index="9"><Data ss:Type="Number">722</Data></Cell>
   </Row>
   <Row>
    <Cell><Data ss:Type="DateTime">2015-01-12T15:35:02.000</Data></Cell>
    <Cell><Data ss:Type="Number">1.9</Data></Cell>
    <Cell><Data ss:Type="Number">-0.8</Data></Cell>
    <Cell><Data ss:Type="Number">33.4</Data></Cell>
    <Cell><Data ss:Type="Number">36.200000000000003</Data></Cell>
    <Cell ss:Index="9"><Data ss:Type="Number">723</Data></Cell>
   </Row>
   <Row>
    <Cell><Data ss:Type="DateTime">2015-01-12T15:35:03.000</Data></Cell>
    <Cell><Data ss:Type="Number">1.7</Data></Cell>
    <Cell><Data ss:Type="Number">-0.6</Data></Cell>
    <Cell><Data ss:Type="Number">33.200000000000003</Data></Cell>
    <Cell><Data ss:Type="Number">36.200000000000003</Data></Cell>
    <Cell ss:Index="9"><Data ss:Type="Number">724</Data></Cell>
   </Row>
   <Row>
    <Cell><Data ss:Type="DateTime">2015-01-12T15:35:04.000</Data></Cell>
    <Cell><Data ss:Type="Number">1.6</Data></Cell>
    <Cell><Data ss:Type="Number">-0.3</Data></Cell>
    <Cell><Data ss:Type="Number">33.6</Data></Cell>
    <Cell><Data ss:Type="Number">36.200000000000003</Data></Cell>
    <Cell ss:Index="9"><Data ss:Type="Number">725</Data></Cell>
   </Row>
   <Row>
    <Cell><Data ss:Type="DateTime">2015-01-12T15:35:05.000</Data></Cell>
    <Cell><Data ss:Type="Number">1.4</Data></Cell>
    <Cell><Data ss:Type="Number">-0.2</Data></Cell>
    <Cell><Data ss:Type="Number">33</Data></Cell>
    <Cell><Data ss:Type="Number">36.200000000000003</Data></Cell>
    <Cell ss:Index="9"><Data ss:Type="Number">726</Data></Cell>
   </Row>
   <Row>
    <Cell><Data ss:Type="DateTime">2015-01-12T15:35:06.000</Data></Cell>
    <Cell><Data ss:Type="Number">1.4</Data></Cell>
    <Cell><Data ss:Type="Number">0</Data></Cell>
    <Cell><Data ss:Type="Number">32.799999999999997</Data></Cell>
    <Cell><Data ss:Type="Number">36.200000000000003</Data></Cell>
    <Cell ss:Index="9"><Data ss:Type="Number">727</Data></Cell>
   </Row>
   <Row>
    <Cell><Data ss:Type="DateTime">2015-01-12T15:35:07.000</Data></Cell>
    <Cell><Data ss:Type="Number">1.3</Data></Cell>
    <Cell><Data ss:Type="Number">0.3</Data></Cell>
    <Cell><Data ss:Type="Number">32.9</Data></Cell>
    <Cell><Data ss:Type="Number">36.200000000000003</Data></Cell>
    <Cell ss:Index="9"><Data ss:Type="Number">728</Data></Cell>
   </Row>
   <Row>
    <Cell><Data ss:Type="DateTime">2015-01-12T15:35:08.000</Data></Cell>
    <Cell><Data ss:Type="Number">1.2</Data></Cell>
    <Cell><Data ss:Type="Number">0.4</Data></Cell>
    <Cell><Data ss:Type="Number">33</Data></Cell>
    <Cell><Data ss:Type="Number">36.200000000000003</Data></Cell>
    <Cell ss:Index="9"><Data ss:Type="Number">729</Data></Cell>
   </Row>
   <Row>
    <Cell><Data ss:Type="DateTime">2015-01-12T15:35:09.000</Data></Cell>
    <Cell><Data ss:Type="Number">1.1000000000000001</Data></Cell>
    <Cell><Data ss:Type="Number">0.7</Data></Cell>
    <Cell><Data ss:Type="Number">33</Data></Cell>
    <Cell><Data ss:Type="Number">36.200000000000003</Data></Cell>
    <Cell ss:Index="9"><Data ss:Type="Number">730</Data></Cell>
   </Row>
   <Row>
    <Cell><Data ss:Type="DateTime">2015-01-12T15:35:10.000</Data></Cell>
    <Cell><Data ss:Type="Number">1.1000000000000001</Data></Cell>
    <Cell><Data ss:Type="Number">1</Data></Cell>
    <Cell><Data ss:Type="Number">33.200000000000003</Data></Cell>
    <Cell><Data ss:Type="Number">36.200000000000003</Data></Cell>
    <Cell ss:Index="9"><Data ss:Type="Number">731</Data></Cell>
   </Row>
   <Row>
    <Cell><Data ss:Type="DateTime">2015-01-12T15:35:11.000</Data></Cell>
    <Cell><Data ss:Type="Number">1</Data></Cell>
    <Cell><Data ss:Type="Number">1</Data></Cell>
    <Cell><Data ss:Type="Number">34.5</Data></Cell>
    <Cell><Data ss:Type="Number">36.200000000000003</Data></Cell>
    <Cell ss:Index="9"><Data ss:Type="Number">732</Data></Cell>
   </Row>
   <Row>
    <Cell><Data ss:Type="DateTime">2015-01-12T15:35:12.000</Data></Cell>
    <Cell><Data ss:Type="Number">0.8</Data></Cell>
    <Cell><Data ss:Type="Number">0.7</Data></Cell>
    <Cell><Data ss:Type="Number">33.799999999999997</Data></Cell>
    <Cell><Data ss:Type="Number">36.200000000000003</Data></Cell>
    <Cell ss:Index="9"><Data ss:Type="Number">733</Data></Cell>
   </Row>
   <Row>
    <Cell><Data ss:Type="DateTime">2015-01-12T15:35:13.000</Data></Cell>
    <Cell><Data ss:Type="Number">0.6</Data></Cell>
    <Cell><Data ss:Type="Number">0.6</Data></Cell>
    <Cell><Data ss:Type="Number">33.799999999999997</Data></Cell>
    <Cell><Data ss:Type="Number">36.200000000000003</Data></Cell>
    <Cell ss:Index="9"><Data ss:Type="Number">734</Data></Cell>
   </Row>
   <Row>
    <Cell><Data ss:Type="DateTime">2015-01-12T15:35:14.000</Data></Cell>
    <Cell><Data ss:Type="Number">0.5</Data></Cell>
    <Cell><Data ss:Type="Number">0.4</Data></Cell>
    <Cell><Data ss:Type="Number">33.799999999999997</Data></Cell>
    <Cell><Data ss:Type="Number">36.200000000000003</Data></Cell>
    <Cell ss:Index="9"><Data ss:Type="Number">735</Data></Cell>
   </Row>
   <Row>
    <Cell><Data ss:Type="DateTime">2015-01-12T15:35:15.000</Data></Cell>
    <Cell><Data ss:Type="Number">0.5</Data></Cell>
    <Cell><Data ss:Type="Number">0.1</Data></Cell>
    <Cell><Data ss:Type="Number">33.6</Data></Cell>
    <Cell><Data ss:Type="Number">36.200000000000003</Data></Cell>
    <Cell ss:Index="9"><Data ss:Type="Number">736</Data></Cell>
   </Row>
   <Row>
    <Cell><Data ss:Type="DateTime">2015-01-12T15:35:16.000</Data></Cell>
    <Cell><Data ss:Type="Number">0.3</Data></Cell>
    <Cell><Data ss:Type="Number">0</Data></Cell>
    <Cell><Data ss:Type="Number">33.299999999999997</Data></Cell>
    <Cell><Data ss:Type="Number">36.200000000000003</Data></Cell>
    <Cell ss:Index="9"><Data ss:Type="Number">737</Data></Cell>
   </Row>
   <Row>
    <Cell><Data ss:Type="DateTime">2015-01-12T15:35:17.000</Data></Cell>
    <Cell><Data ss:Type="Number">0.2</Data></Cell>
    <Cell><Data ss:Type="Number">-0.1</Data></Cell>
    <Cell><Data ss:Type="Number">33.9</Data></Cell>
    <Cell><Data ss:Type="Number">36.200000000000003</Data></Cell>
    <Cell ss:Index="9"><Data ss:Type="Number">738</Data></Cell>
   </Row>
   <Row>
    <Cell><Data ss:Type="DateTime">2015-01-12T15:35:18.000</Data></Cell>
    <Cell><Data ss:Type="Number">0.2</Data></Cell>
    <Cell><Data ss:Type="Number">-0.1</Data></Cell>
    <Cell><Data ss:Type="Number">33.9</Data></Cell>
    <Cell><Data ss:Type="Number">36.200000000000003</Data></Cell>
    <Cell ss:Index="9"><Data ss:Type="Number">739</Data></Cell>
   </Row>
   <Row>
    <Cell><Data ss:Type="DateTime">2015-01-12T15:35:19.000</Data></Cell>
    <Cell><Data ss:Type="Number">0.2</Data></Cell>
    <Cell><Data ss:Type="Number">-0.1</Data></Cell>
    <Cell><Data ss:Type="Number">33.9</Data></Cell>
    <Cell><Data ss:Type="Number">36.200000000000003</Data></Cell>
    <Cell ss:Index="9"><Data ss:Type="Number">740</Data></Cell>
   </Row>
   <Row>
    <Cell><Data ss:Type="DateTime">2015-01-12T15:35:20.000</Data></Cell>
    <Cell><Data ss:Type="Number">0.2</Data></Cell>
    <Cell><Data ss:Type="Number">-0.1</Data></Cell>
    <Cell><Data ss:Type="Number">34.700000000000003</Data></Cell>
    <Cell><Data ss:Type="Number">36.200000000000003</Data></Cell>
    <Cell ss:Index="9"><Data ss:Type="Number">741</Data></Cell>
   </Row>
   <Row>
    <Cell><Data ss:Type="DateTime">2015-01-12T15:35:21.000</Data></Cell>
    <Cell><Data ss:Type="Number">0.2</Data></Cell>
    <Cell><Data ss:Type="Number">-0.1</Data></Cell>
    <Cell><Data ss:Type="Number">34.299999999999997</Data></Cell>
    <Cell><Data ss:Type="Number">36.200000000000003</Data></Cell>
    <Cell ss:Index="9"><Data ss:Type="Number">742</Data></Cell>
   </Row>
   <Row>
    <Cell><Data ss:Type="DateTime">2015-01-12T15:35:22.000</Data></Cell>
    <Cell><Data ss:Type="Number">0.2</Data></Cell>
    <Cell><Data ss:Type="Number">-0.2</Data></Cell>
    <Cell><Data ss:Type="Number">33.5</Data></Cell>
    <Cell><Data ss:Type="Number">36.200000000000003</Data></Cell>
    <Cell ss:Index="9"><Data ss:Type="Number">743</Data></Cell>
   </Row>
   <Row>
    <Cell><Data ss:Type="DateTime">2015-01-12T15:35:23.000</Data></Cell>
    <Cell><Data ss:Type="Number">0.3</Data></Cell>
    <Cell><Data ss:Type="Number">-0.3</Data></Cell>
    <Cell><Data ss:Type="Number">33.5</Data></Cell>
    <Cell><Data ss:Type="Number">36.200000000000003</Data></Cell>
    <Cell ss:Index="9"><Data ss:Type="Number">744</Data></Cell>
   </Row>
   <Row>
    <Cell><Data ss:Type="DateTime">2015-01-12T15:35:24.000</Data></Cell>
    <Cell><Data ss:Type="Number">0.5</Data></Cell>
    <Cell><Data ss:Type="Number">-0.3</Data></Cell>
    <Cell><Data ss:Type="Number">33.5</Data></Cell>
    <Cell><Data ss:Type="Number">36.21</Data></Cell>
    <Cell ss:Index="9"><Data ss:Type="Number">745</Data></Cell>
   </Row>
   <Row>
    <Cell><Data ss:Type="DateTime">2015-01-12T15:35:25.000</Data></Cell>
    <Cell><Data ss:Type="Number">0.7</Data></Cell>
    <Cell><Data ss:Type="Number">-0.4</Data></Cell>
    <Cell><Data ss:Type="Number">32.9</Data></Cell>
    <Cell><Data ss:Type="Number">36.21</Data></Cell>
    <Cell ss:Index="9"><Data ss:Type="Number">746</Data></Cell>
   </Row>
   <Row>
    <Cell><Data ss:Type="DateTime">2015-01-12T15:35:26.000</Data></Cell>
    <Cell><Data ss:Type="Number">0.7</Data></Cell>
    <Cell><Data ss:Type="Number">-0.6</Data></Cell>
    <Cell><Data ss:Type="Number">32.299999999999997</Data></Cell>
    <Cell><Data ss:Type="Number">36.21</Data></Cell>
    <Cell ss:Index="9"><Data ss:Type="Number">747</Data></Cell>
   </Row>
   <Row>
    <Cell><Data ss:Type="DateTime">2015-01-12T15:35:27.000</Data></Cell>
    <Cell><Data ss:Type="Number">0.7</Data></Cell>
    <Cell><Data ss:Type="Number">-0.9</Data></Cell>
    <Cell><Data ss:Type="Number">33</Data></Cell>
    <Cell><Data ss:Type="Number">36.21</Data></Cell>
    <Cell ss:Index="9"><Data ss:Type="Number">748</Data></Cell>
   </Row>
   <Row>
    <Cell><Data ss:Type="DateTime">2015-01-12T15:35:28.000</Data></Cell>
    <Cell><Data ss:Type="Number">0.8</Data></Cell>
    <Cell><Data ss:Type="Number">-0.9</Data></Cell>
    <Cell><Data ss:Type="Number">33</Data></Cell>
    <Cell><Data ss:Type="Number">36.21</Data></Cell>
    <Cell ss:Index="9"><Data ss:Type="Number">749</Data></Cell>
   </Row>
   <Row>
    <Cell><Data ss:Type="DateTime">2015-01-12T15:35:29.000</Data></Cell>
    <Cell><Data ss:Type="Number">0.9</Data></Cell>
    <Cell><Data ss:Type="Number">-0.9</Data></Cell>
    <Cell><Data ss:Type="Number">33</Data></Cell>
    <Cell><Data ss:Type="Number">36.21</Data></Cell>
    <Cell ss:Index="9"><Data ss:Type="Number">750</Data></Cell>
   </Row>
   <Row>
    <Cell><Data ss:Type="DateTime">2015-01-12T15:35:30.000</Data></Cell>
    <Cell><Data ss:Type="Number">0.9</Data></Cell>
    <Cell><Data ss:Type="Number">-1</Data></Cell>
    <Cell><Data ss:Type="Number">33.799999999999997</Data></Cell>
    <Cell><Data ss:Type="Number">36.21</Data></Cell>
    <Cell ss:Index="9"><Data ss:Type="Number">751</Data></Cell>
   </Row>
   <Row>
    <Cell><Data ss:Type="DateTime">2015-01-12T15:35:31.000</Data></Cell>
    <Cell><Data ss:Type="Number">0.9</Data></Cell>
    <Cell><Data ss:Type="Number">-1.1000000000000001</Data></Cell>
    <Cell><Data ss:Type="Number">33.799999999999997</Data></Cell>
    <Cell><Data ss:Type="Number">36.21</Data></Cell>
    <Cell ss:Index="9"><Data ss:Type="Number">752</Data></Cell>
   </Row>
   <Row>
    <Cell><Data ss:Type="DateTime">2015-01-12T15:35:32.000</Data></Cell>
    <Cell><Data ss:Type="Number">1</Data></Cell>
    <Cell><Data ss:Type="Number">-1.2</Data></Cell>
    <Cell><Data ss:Type="Number">33.700000000000003</Data></Cell>
    <Cell><Data ss:Type="Number">36.21</Data></Cell>
    <Cell ss:Index="9"><Data ss:Type="Number">753</Data></Cell>
   </Row>
   <Row>
    <Cell><Data ss:Type="DateTime">2015-01-12T15:35:33.000</Data></Cell>
    <Cell><Data ss:Type="Number">1</Data></Cell>
    <Cell><Data ss:Type="Number">-1.2</Data></Cell>
    <Cell><Data ss:Type="Number">33.700000000000003</Data></Cell>
    <Cell><Data ss:Type="Number">36.21</Data></Cell>
    <Cell ss:Index="9"><Data ss:Type="Number">754</Data></Cell>
   </Row>
   <Row>
    <Cell><Data ss:Type="DateTime">2015-01-12T15:35:34.000</Data></Cell>
    <Cell><Data ss:Type="Number">0.8</Data></Cell>
    <Cell><Data ss:Type="Number">-1.2</Data></Cell>
    <Cell><Data ss:Type="Number">33.700000000000003</Data></Cell>
    <Cell><Data ss:Type="Number">36.21</Data></Cell>
    <Cell ss:Index="9"><Data ss:Type="Number">755</Data></Cell>
   </Row>
   <Row>
    <Cell><Data ss:Type="DateTime">2015-01-12T15:35:35.000</Data></Cell>
    <Cell><Data ss:Type="Number">0.6</Data></Cell>
    <Cell><Data ss:Type="Number">-1.3</Data></Cell>
    <Cell><Data ss:Type="Number">33.700000000000003</Data></Cell>
    <Cell><Data ss:Type="Number">36.21</Data></Cell>
    <Cell ss:Index="9"><Data ss:Type="Number">756</Data></Cell>
   </Row>
   <Row>
    <Cell><Data ss:Type="DateTime">2015-01-12T15:35:36.000</Data></Cell>
    <Cell><Data ss:Type="Number">0.5</Data></Cell>
    <Cell><Data ss:Type="Number">-1.2</Data></Cell>
    <Cell><Data ss:Type="Number">33.4</Data></Cell>
    <Cell><Data ss:Type="Number">36.21</Data></Cell>
    <Cell ss:Index="9"><Data ss:Type="Number">757</Data></Cell>
   </Row>
   <Row>
    <Cell><Data ss:Type="DateTime">2015-01-12T15:35:37.000</Data></Cell>
    <Cell><Data ss:Type="Number">0.4</Data></Cell>
    <Cell><Data ss:Type="Number">-1.2</Data></Cell>
    <Cell><Data ss:Type="Number">33.700000000000003</Data></Cell>
    <Cell><Data ss:Type="Number">36.21</Data></Cell>
    <Cell ss:Index="9"><Data ss:Type="Number">758</Data></Cell>
   </Row>
   <Row>
    <Cell><Data ss:Type="DateTime">2015-01-12T15:35:38.000</Data></Cell>
    <Cell><Data ss:Type="Number">0.2</Data></Cell>
    <Cell><Data ss:Type="Number">-1.2</Data></Cell>
    <Cell><Data ss:Type="Number">33.1</Data></Cell>
    <Cell><Data ss:Type="Number">36.21</Data></Cell>
    <Cell ss:Index="9"><Data ss:Type="Number">759</Data></Cell>
   </Row>
   <Row>
    <Cell><Data ss:Type="DateTime">2015-01-12T15:35:39.000</Data></Cell>
    <Cell><Data ss:Type="Number">0.2</Data></Cell>
    <Cell><Data ss:Type="Number">-1.2</Data></Cell>
    <Cell><Data ss:Type="Number">33.1</Data></Cell>
    <Cell><Data ss:Type="Number">36.21</Data></Cell>
    <Cell ss:Index="9"><Data ss:Type="Number">760</Data></Cell>
   </Row>
   <Row>
    <Cell><Data ss:Type="DateTime">2015-01-12T15:35:40.000</Data></Cell>
    <Cell><Data ss:Type="Number">0.2</Data></Cell>
    <Cell><Data ss:Type="Number">-1.2</Data></Cell>
    <Cell><Data ss:Type="Number">33.1</Data></Cell>
    <Cell><Data ss:Type="Number">36.200000000000003</Data></Cell>
    <Cell ss:Index="9"><Data ss:Type="Number">761</Data></Cell>
   </Row>
   <Row>
    <Cell><Data ss:Type="DateTime">2015-01-12T15:35:41.000</Data></Cell>
    <Cell><Data ss:Type="Number">0.2</Data></Cell>
    <Cell><Data ss:Type="Number">-1.2</Data></Cell>
    <Cell><Data ss:Type="Number">33.1</Data></Cell>
    <Cell><Data ss:Type="Number">36.200000000000003</Data></Cell>
    <Cell ss:Index="9"><Data ss:Type="Number">762</Data></Cell>
   </Row>
   <Row>
    <Cell><Data ss:Type="DateTime">2015-01-12T15:35:42.000</Data></Cell>
    <Cell><Data ss:Type="Number">0.4</Data></Cell>
    <Cell><Data ss:Type="Number">-1.2</Data></Cell>
    <Cell><Data ss:Type="Number">33</Data></Cell>
    <Cell><Data ss:Type="Number">36.200000000000003</Data></Cell>
    <Cell ss:Index="9"><Data ss:Type="Number">763</Data></Cell>
   </Row>
   <Row>
    <Cell><Data ss:Type="DateTime">2015-01-12T15:35:43.000</Data></Cell>
    <Cell><Data ss:Type="Number">0.3</Data></Cell>
    <Cell><Data ss:Type="Number">-1.1000000000000001</Data></Cell>
    <Cell><Data ss:Type="Number">33.4</Data></Cell>
    <Cell><Data ss:Type="Number">36.200000000000003</Data></Cell>
    <Cell ss:Index="9"><Data ss:Type="Number">764</Data></Cell>
   </Row>
   <Row>
    <Cell><Data ss:Type="DateTime">2015-01-12T15:35:44.000</Data></Cell>
    <Cell><Data ss:Type="Number">0.3</Data></Cell>
    <Cell><Data ss:Type="Number">-1.1000000000000001</Data></Cell>
    <Cell><Data ss:Type="Number">33.4</Data></Cell>
    <Cell><Data ss:Type="Number">36.200000000000003</Data></Cell>
    <Cell ss:Index="9"><Data ss:Type="Number">765</Data></Cell>
   </Row>
   <Row>
    <Cell><Data ss:Type="DateTime">2015-01-12T15:35:45.000</Data></Cell>
    <Cell><Data ss:Type="Number">0.3</Data></Cell>
    <Cell><Data ss:Type="Number">-1.1000000000000001</Data></Cell>
    <Cell><Data ss:Type="Number">33.4</Data></Cell>
    <Cell><Data ss:Type="Number">36.200000000000003</Data></Cell>
    <Cell ss:Index="9"><Data ss:Type="Number">766</Data></Cell>
   </Row>
   <Row>
    <Cell><Data ss:Type="DateTime">2015-01-12T15:35:46.000</Data></Cell>
    <Cell><Data ss:Type="Number">0.2</Data></Cell>
    <Cell><Data ss:Type="Number">-1</Data></Cell>
    <Cell><Data ss:Type="Number">33.6</Data></Cell>
    <Cell><Data ss:Type="Number">36.19</Data></Cell>
    <Cell ss:Index="9"><Data ss:Type="Number">767</Data></Cell>
   </Row>
   <Row>
    <Cell><Data ss:Type="DateTime">2015-01-12T15:35:47.000</Data></Cell>
    <Cell><Data ss:Type="Number">0.2</Data></Cell>
    <Cell><Data ss:Type="Number">-1</Data></Cell>
    <Cell><Data ss:Type="Number">33.6</Data></Cell>
    <Cell><Data ss:Type="Number">36.19</Data></Cell>
    <Cell ss:Index="9"><Data ss:Type="Number">768</Data></Cell>
   </Row>
   <Row>
    <Cell><Data ss:Type="DateTime">2015-01-12T15:35:48.000</Data></Cell>
    <Cell><Data ss:Type="Number">0.2</Data></Cell>
    <Cell><Data ss:Type="Number">-1</Data></Cell>
    <Cell><Data ss:Type="Number">33.5</Data></Cell>
    <Cell><Data ss:Type="Number">36.200000000000003</Data></Cell>
    <Cell ss:Index="9"><Data ss:Type="Number">769</Data></Cell>
   </Row>
   <Row>
    <Cell><Data ss:Type="DateTime">2015-01-12T15:35:49.000</Data></Cell>
    <Cell><Data ss:Type="Number">0.2</Data></Cell>
    <Cell><Data ss:Type="Number">-1</Data></Cell>
    <Cell><Data ss:Type="Number">33.5</Data></Cell>
    <Cell><Data ss:Type="Number">36.200000000000003</Data></Cell>
    <Cell ss:Index="9"><Data ss:Type="Number">770</Data></Cell>
   </Row>
   <Row>
    <Cell><Data ss:Type="DateTime">2015-01-12T15:35:50.000</Data></Cell>
    <Cell><Data ss:Type="Number">0.2</Data></Cell>
    <Cell><Data ss:Type="Number">-1</Data></Cell>
    <Cell><Data ss:Type="Number">33.700000000000003</Data></Cell>
    <Cell><Data ss:Type="Number">36.200000000000003</Data></Cell>
    <Cell ss:Index="9"><Data ss:Type="Number">771</Data></Cell>
   </Row>
   <Row>
    <Cell><Data ss:Type="DateTime">2015-01-12T15:35:51.000</Data></Cell>
    <Cell><Data ss:Type="Number">0.3</Data></Cell>
    <Cell><Data ss:Type="Number">-0.9</Data></Cell>
    <Cell><Data ss:Type="Number">33.700000000000003</Data></Cell>
    <Cell><Data ss:Type="Number">36.200000000000003</Data></Cell>
    <Cell ss:Index="9"><Data ss:Type="Number">772</Data></Cell>
   </Row>
   <Row>
    <Cell><Data ss:Type="DateTime">2015-01-12T15:35:52.000</Data></Cell>
    <Cell><Data ss:Type="Number">0.4</Data></Cell>
    <Cell><Data ss:Type="Number">-0.8</Data></Cell>
    <Cell><Data ss:Type="Number">33.700000000000003</Data></Cell>
    <Cell><Data ss:Type="Number">36.200000000000003</Data></Cell>
    <Cell ss:Index="9"><Data ss:Type="Number">773</Data></Cell>
   </Row>
   <Row>
    <Cell><Data ss:Type="DateTime">2015-01-12T15:35:53.000</Data></Cell>
    <Cell><Data ss:Type="Number">0.6</Data></Cell>
    <Cell><Data ss:Type="Number">-0.7</Data></Cell>
    <Cell><Data ss:Type="Number">34.799999999999997</Data></Cell>
    <Cell><Data ss:Type="Number">36.200000000000003</Data></Cell>
    <Cell ss:Index="9"><Data ss:Type="Number">774</Data></Cell>
   </Row>
   <Row>
    <Cell><Data ss:Type="DateTime">2015-01-12T15:35:54.000</Data></Cell>
    <Cell><Data ss:Type="Number">0.7</Data></Cell>
    <Cell><Data ss:Type="Number">-0.5</Data></Cell>
    <Cell><Data ss:Type="Number">34.799999999999997</Data></Cell>
    <Cell><Data ss:Type="Number">36.21</Data></Cell>
    <Cell ss:Index="9"><Data ss:Type="Number">775</Data></Cell>
   </Row>
   <Row>
    <Cell><Data ss:Type="DateTime">2015-01-12T15:35:55.000</Data></Cell>
    <Cell><Data ss:Type="Number">0.9</Data></Cell>
    <Cell><Data ss:Type="Number">-0.2</Data></Cell>
    <Cell><Data ss:Type="Number">34.799999999999997</Data></Cell>
    <Cell><Data ss:Type="Number">36.21</Data></Cell>
    <Cell ss:Index="9"><Data ss:Type="Number">776</Data></Cell>
   </Row>
   <Row>
    <Cell><Data ss:Type="DateTime">2015-01-12T15:35:56.000</Data></Cell>
    <Cell><Data ss:Type="Number">1.2</Data></Cell>
    <Cell><Data ss:Type="Number">0.1</Data></Cell>
    <Cell><Data ss:Type="Number">35</Data></Cell>
    <Cell><Data ss:Type="Number">36.21</Data></Cell>
    <Cell ss:Index="9"><Data ss:Type="Number">777</Data></Cell>
   </Row>
   <Row>
    <Cell><Data ss:Type="DateTime">2015-01-12T15:35:57.000</Data></Cell>
    <Cell><Data ss:Type="Number">1.4</Data></Cell>
    <Cell><Data ss:Type="Number">0.4</Data></Cell>
    <Cell><Data ss:Type="Number">34.5</Data></Cell>
    <Cell><Data ss:Type="Number">36.22</Data></Cell>
    <Cell ss:Index="9"><Data ss:Type="Number">778</Data></Cell>
   </Row>
   <Row>
    <Cell><Data ss:Type="DateTime">2015-01-12T15:35:58.000</Data></Cell>
    <Cell><Data ss:Type="Number">1.8</Data></Cell>
    <Cell><Data ss:Type="Number">0.7</Data></Cell>
    <Cell><Data ss:Type="Number">34.4</Data></Cell>
    <Cell><Data ss:Type="Number">36.22</Data></Cell>
    <Cell ss:Index="9"><Data ss:Type="Number">779</Data></Cell>
   </Row>
   <Row>
    <Cell><Data ss:Type="DateTime">2015-01-12T15:35:59.000</Data></Cell>
    <Cell><Data ss:Type="Number">2.1</Data></Cell>
    <Cell><Data ss:Type="Number">1</Data></Cell>
    <Cell><Data ss:Type="Number">34.4</Data></Cell>
    <Cell><Data ss:Type="Number">36.229999999999997</Data></Cell>
    <Cell ss:Index="9"><Data ss:Type="Number">780</Data></Cell>
   </Row>
   <Row>
    <Cell><Data ss:Type="DateTime">2015-01-12T15:36:00.000</Data></Cell>
    <Cell><Data ss:Type="Number">2.6</Data></Cell>
    <Cell><Data ss:Type="Number">1.5</Data></Cell>
    <Cell><Data ss:Type="Number">34.4</Data></Cell>
    <Cell><Data ss:Type="Number">36.229999999999997</Data></Cell>
    <Cell ss:Index="9"><Data ss:Type="Number">781</Data></Cell>
   </Row>
   <Row>
    <Cell><Data ss:Type="DateTime">2015-01-12T15:36:01.000</Data></Cell>
    <Cell><Data ss:Type="Number">2.8</Data></Cell>
    <Cell><Data ss:Type="Number">2</Data></Cell>
    <Cell><Data ss:Type="Number">34.4</Data></Cell>
    <Cell><Data ss:Type="Number">36.229999999999997</Data></Cell>
    <Cell ss:Index="9"><Data ss:Type="Number">782</Data></Cell>
   </Row>
   <Row>
    <Cell><Data ss:Type="DateTime">2015-01-12T15:36:02.000</Data></Cell>
    <Cell><Data ss:Type="Number">3.2</Data></Cell>
    <Cell><Data ss:Type="Number">2.4</Data></Cell>
    <Cell><Data ss:Type="Number">34.5</Data></Cell>
    <Cell><Data ss:Type="Number">36.24</Data></Cell>
    <Cell ss:Index="9"><Data ss:Type="Number">783</Data></Cell>
   </Row>
   <Row>
    <Cell><Data ss:Type="DateTime">2015-01-12T15:36:03.000</Data></Cell>
    <Cell><Data ss:Type="Number">3.5</Data></Cell>
    <Cell><Data ss:Type="Number">2.2999999999999998</Data></Cell>
    <Cell><Data ss:Type="Number">34.6</Data></Cell>
    <Cell><Data ss:Type="Number">36.24</Data></Cell>
    <Cell ss:Index="9"><Data ss:Type="Number">784</Data></Cell>
   </Row>
   <Row>
    <Cell><Data ss:Type="DateTime">2015-01-12T15:36:04.000</Data></Cell>
    <Cell><Data ss:Type="Number">3.4</Data></Cell>
    <Cell><Data ss:Type="Number">2.2000000000000002</Data></Cell>
    <Cell><Data ss:Type="Number">34.6</Data></Cell>
    <Cell><Data ss:Type="Number">36.25</Data></Cell>
    <Cell ss:Index="9"><Data ss:Type="Number">785</Data></Cell>
   </Row>
   <Row>
    <Cell><Data ss:Type="DateTime">2015-01-12T15:36:05.000</Data></Cell>
    <Cell><Data ss:Type="Number">3</Data></Cell>
    <Cell><Data ss:Type="Number">2.1</Data></Cell>
    <Cell><Data ss:Type="Number">34.6</Data></Cell>
    <Cell><Data ss:Type="Number">36.25</Data></Cell>
    <Cell ss:Index="9"><Data ss:Type="Number">786</Data></Cell>
   </Row>
   <Row>
    <Cell><Data ss:Type="DateTime">2015-01-12T15:36:06.000</Data></Cell>
    <Cell><Data ss:Type="Number">2.8</Data></Cell>
    <Cell><Data ss:Type="Number">2</Data></Cell>
    <Cell><Data ss:Type="Number">34.9</Data></Cell>
    <Cell><Data ss:Type="Number">36.26</Data></Cell>
    <Cell ss:Index="9"><Data ss:Type="Number">787</Data></Cell>
   </Row>
   <Row>
    <Cell><Data ss:Type="DateTime">2015-01-12T15:36:07.000</Data></Cell>
    <Cell><Data ss:Type="Number">2.5</Data></Cell>
    <Cell><Data ss:Type="Number">1.8</Data></Cell>
    <Cell><Data ss:Type="Number">34.799999999999997</Data></Cell>
    <Cell><Data ss:Type="Number">36.270000000000003</Data></Cell>
    <Cell ss:Index="9"><Data ss:Type="Number">788</Data></Cell>
   </Row>
   <Row>
    <Cell><Data ss:Type="DateTime">2015-01-12T15:36:08.000</Data></Cell>
    <Cell><Data ss:Type="Number">2.1</Data></Cell>
    <Cell><Data ss:Type="Number">1.6</Data></Cell>
    <Cell><Data ss:Type="Number">34.799999999999997</Data></Cell>
    <Cell><Data ss:Type="Number">36.28</Data></Cell>
    <Cell ss:Index="9"><Data ss:Type="Number">789</Data></Cell>
   </Row>
   <Row>
    <Cell><Data ss:Type="DateTime">2015-01-12T15:36:09.000</Data></Cell>
    <Cell><Data ss:Type="Number">1.8</Data></Cell>
    <Cell><Data ss:Type="Number">1.3</Data></Cell>
    <Cell><Data ss:Type="Number">34.799999999999997</Data></Cell>
    <Cell><Data ss:Type="Number">36.29</Data></Cell>
    <Cell ss:Index="9"><Data ss:Type="Number">790</Data></Cell>
   </Row>
   <Row>
    <Cell><Data ss:Type="DateTime">2015-01-12T15:36:10.000</Data></Cell>
    <Cell><Data ss:Type="Number">1.4</Data></Cell>
    <Cell><Data ss:Type="Number">0.9</Data></Cell>
    <Cell><Data ss:Type="Number">34.1</Data></Cell>
    <Cell><Data ss:Type="Number">36.299999999999997</Data></Cell>
    <Cell ss:Index="9"><Data ss:Type="Number">791</Data></Cell>
   </Row>
   <Row>
    <Cell><Data ss:Type="DateTime">2015-01-12T15:36:11.000</Data></Cell>
    <Cell><Data ss:Type="Number">1.2</Data></Cell>
    <Cell><Data ss:Type="Number">0.6</Data></Cell>
    <Cell><Data ss:Type="Number">33.1</Data></Cell>
    <Cell><Data ss:Type="Number">36.299999999999997</Data></Cell>
    <Cell ss:Index="9"><Data ss:Type="Number">792</Data></Cell>
   </Row>
   <Row>
    <Cell><Data ss:Type="DateTime">2015-01-12T15:36:12.000</Data></Cell>
    <Cell><Data ss:Type="Number">1.1000000000000001</Data></Cell>
    <Cell><Data ss:Type="Number">0.4</Data></Cell>
    <Cell><Data ss:Type="Number">33.1</Data></Cell>
    <Cell><Data ss:Type="Number">36.31</Data></Cell>
    <Cell ss:Index="9"><Data ss:Type="Number">793</Data></Cell>
   </Row>
   <Row>
    <Cell><Data ss:Type="DateTime">2015-01-12T15:36:13.000</Data></Cell>
    <Cell><Data ss:Type="Number">1</Data></Cell>
    <Cell><Data ss:Type="Number">0.1</Data></Cell>
    <Cell><Data ss:Type="Number">33.1</Data></Cell>
    <Cell><Data ss:Type="Number">36.31</Data></Cell>
    <Cell ss:Index="9"><Data ss:Type="Number">794</Data></Cell>
   </Row>
   <Row>
    <Cell><Data ss:Type="DateTime">2015-01-12T15:36:14.000</Data></Cell>
    <Cell><Data ss:Type="Number">0.9</Data></Cell>
    <Cell><Data ss:Type="Number">0</Data></Cell>
    <Cell><Data ss:Type="Number">33</Data></Cell>
    <Cell><Data ss:Type="Number">36.32</Data></Cell>
    <Cell ss:Index="9"><Data ss:Type="Number">795</Data></Cell>
   </Row>
   <Row>
    <Cell><Data ss:Type="DateTime">2015-01-12T15:36:15.000</Data></Cell>
    <Cell><Data ss:Type="Number">0.8</Data></Cell>
    <Cell><Data ss:Type="Number">-0.2</Data></Cell>
    <Cell><Data ss:Type="Number">32.299999999999997</Data></Cell>
    <Cell><Data ss:Type="Number">36.32</Data></Cell>
    <Cell ss:Index="9"><Data ss:Type="Number">796</Data></Cell>
   </Row>
   <Row>
    <Cell><Data ss:Type="DateTime">2015-01-12T15:36:16.000</Data></Cell>
    <Cell><Data ss:Type="Number">0.7</Data></Cell>
    <Cell><Data ss:Type="Number">-0.4</Data></Cell>
    <Cell><Data ss:Type="Number">32.4</Data></Cell>
    <Cell><Data ss:Type="Number">36.32</Data></Cell>
    <Cell ss:Index="9"><Data ss:Type="Number">797</Data></Cell>
   </Row>
   <Row>
    <Cell><Data ss:Type="DateTime">2015-01-12T15:36:17.000</Data></Cell>
    <Cell><Data ss:Type="Number">0.7</Data></Cell>
    <Cell><Data ss:Type="Number">-0.5</Data></Cell>
    <Cell><Data ss:Type="Number">32.4</Data></Cell>
    <Cell><Data ss:Type="Number">36.32</Data></Cell>
    <Cell ss:Index="9"><Data ss:Type="Number">798</Data></Cell>
   </Row>
   <Row>
    <Cell><Data ss:Type="DateTime">2015-01-12T15:36:18.000</Data></Cell>
    <Cell><Data ss:Type="Number">0.6</Data></Cell>
    <Cell><Data ss:Type="Number">-0.6</Data></Cell>
    <Cell><Data ss:Type="Number">32.4</Data></Cell>
    <Cell><Data ss:Type="Number">36.31</Data></Cell>
    <Cell ss:Index="9"><Data ss:Type="Number">799</Data></Cell>
   </Row>
   <Row>
    <Cell><Data ss:Type="DateTime">2015-01-12T15:36:19.000</Data></Cell>
    <Cell><Data ss:Type="Number">0.6</Data></Cell>
    <Cell><Data ss:Type="Number">-0.6</Data></Cell>
    <Cell><Data ss:Type="Number">32.700000000000003</Data></Cell>
    <Cell><Data ss:Type="Number">36.31</Data></Cell>
    <Cell ss:Index="9"><Data ss:Type="Number">800</Data></Cell>
   </Row>
   <Row>
    <Cell><Data ss:Type="DateTime">2015-01-12T15:36:20.000</Data></Cell>
    <Cell><Data ss:Type="Number">0.6</Data></Cell>
    <Cell><Data ss:Type="Number">-0.6</Data></Cell>
    <Cell><Data ss:Type="Number">32.1</Data></Cell>
    <Cell><Data ss:Type="Number">36.299999999999997</Data></Cell>
    <Cell ss:Index="9"><Data ss:Type="Number">801</Data></Cell>
   </Row>
   <Row>
    <Cell><Data ss:Type="DateTime">2015-01-12T15:36:21.000</Data></Cell>
    <Cell><Data ss:Type="Number">0.5</Data></Cell>
    <Cell><Data ss:Type="Number">-0.5</Data></Cell>
    <Cell><Data ss:Type="Number">32.1</Data></Cell>
    <Cell><Data ss:Type="Number">36.29</Data></Cell>
    <Cell ss:Index="9"><Data ss:Type="Number">802</Data></Cell>
   </Row>
   <Row>
    <Cell><Data ss:Type="DateTime">2015-01-12T15:36:22.000</Data></Cell>
    <Cell><Data ss:Type="Number">0.5</Data></Cell>
    <Cell><Data ss:Type="Number">-0.4</Data></Cell>
    <Cell><Data ss:Type="Number">32.1</Data></Cell>
    <Cell><Data ss:Type="Number">36.28</Data></Cell>
    <Cell ss:Index="9"><Data ss:Type="Number">803</Data></Cell>
   </Row>
   <Row>
    <Cell><Data ss:Type="DateTime">2015-01-12T15:36:23.000</Data></Cell>
    <Cell><Data ss:Type="Number">0.5</Data></Cell>
    <Cell><Data ss:Type="Number">-0.4</Data></Cell>
    <Cell><Data ss:Type="Number">32.200000000000003</Data></Cell>
    <Cell><Data ss:Type="Number">36.270000000000003</Data></Cell>
    <Cell ss:Index="9"><Data ss:Type="Number">804</Data></Cell>
   </Row>
   <Row>
    <Cell><Data ss:Type="DateTime">2015-01-12T15:36:24.000</Data></Cell>
    <Cell><Data ss:Type="Number">0.4</Data></Cell>
    <Cell><Data ss:Type="Number">-0.4</Data></Cell>
    <Cell><Data ss:Type="Number">32.200000000000003</Data></Cell>
    <Cell><Data ss:Type="Number">36.26</Data></Cell>
    <Cell ss:Index="9"><Data ss:Type="Number">805</Data></Cell>
   </Row>
   <Row>
    <Cell><Data ss:Type="DateTime">2015-01-12T15:36:25.000</Data></Cell>
    <Cell><Data ss:Type="Number">0.3</Data></Cell>
    <Cell><Data ss:Type="Number">-0.4</Data></Cell>
    <Cell><Data ss:Type="Number">32.299999999999997</Data></Cell>
    <Cell><Data ss:Type="Number">36.25</Data></Cell>
    <Cell ss:Index="9"><Data ss:Type="Number">806</Data></Cell>
   </Row>
   <Row>
    <Cell><Data ss:Type="DateTime">2015-01-12T15:36:26.000</Data></Cell>
    <Cell><Data ss:Type="Number">0.3</Data></Cell>
    <Cell><Data ss:Type="Number">-0.4</Data></Cell>
    <Cell><Data ss:Type="Number">32.700000000000003</Data></Cell>
    <Cell><Data ss:Type="Number">36.24</Data></Cell>
    <Cell ss:Index="9"><Data ss:Type="Number">807</Data></Cell>
   </Row>
   <Row>
    <Cell><Data ss:Type="DateTime">2015-01-12T15:36:27.000</Data></Cell>
    <Cell><Data ss:Type="Number">0.2</Data></Cell>
    <Cell><Data ss:Type="Number">-0.5</Data></Cell>
    <Cell><Data ss:Type="Number">32.700000000000003</Data></Cell>
    <Cell><Data ss:Type="Number">36.229999999999997</Data></Cell>
    <Cell ss:Index="9"><Data ss:Type="Number">808</Data></Cell>
   </Row>
   <Row>
    <Cell><Data ss:Type="DateTime">2015-01-12T15:36:28.000</Data></Cell>
    <Cell><Data ss:Type="Number">0.2</Data></Cell>
    <Cell><Data ss:Type="Number">-0.5</Data></Cell>
    <Cell><Data ss:Type="Number">32.5</Data></Cell>
    <Cell><Data ss:Type="Number">36.22</Data></Cell>
    <Cell ss:Index="9"><Data ss:Type="Number">809</Data></Cell>
   </Row>
   <Row>
    <Cell><Data ss:Type="DateTime">2015-01-12T15:36:29.000</Data></Cell>
    <Cell><Data ss:Type="Number">0.2</Data></Cell>
    <Cell><Data ss:Type="Number">-0.5</Data></Cell>
    <Cell><Data ss:Type="Number">32.700000000000003</Data></Cell>
    <Cell><Data ss:Type="Number">36.21</Data></Cell>
    <Cell ss:Index="9"><Data ss:Type="Number">810</Data></Cell>
   </Row>
   <Row>
    <Cell><Data ss:Type="DateTime">2015-01-12T15:36:30.000</Data></Cell>
    <Cell><Data ss:Type="Number">0.2</Data></Cell>
    <Cell><Data ss:Type="Number">-0.5</Data></Cell>
    <Cell><Data ss:Type="Number">32.299999999999997</Data></Cell>
    <Cell><Data ss:Type="Number">36.21</Data></Cell>
    <Cell ss:Index="9"><Data ss:Type="Number">811</Data></Cell>
   </Row>
   <Row>
    <Cell><Data ss:Type="DateTime">2015-01-12T15:36:31.000</Data></Cell>
    <Cell><Data ss:Type="Number">0.2</Data></Cell>
    <Cell><Data ss:Type="Number">-0.5</Data></Cell>
    <Cell><Data ss:Type="Number">32.200000000000003</Data></Cell>
    <Cell><Data ss:Type="Number">36.200000000000003</Data></Cell>
    <Cell ss:Index="9"><Data ss:Type="Number">812</Data></Cell>
   </Row>
   <Row>
    <Cell><Data ss:Type="DateTime">2015-01-12T15:36:32.000</Data></Cell>
    <Cell><Data ss:Type="Number">0.1</Data></Cell>
    <Cell><Data ss:Type="Number">-0.4</Data></Cell>
    <Cell><Data ss:Type="Number">32.200000000000003</Data></Cell>
    <Cell><Data ss:Type="Number">36.19</Data></Cell>
    <Cell ss:Index="9"><Data ss:Type="Number">813</Data></Cell>
   </Row>
   <Row>
    <Cell><Data ss:Type="DateTime">2015-01-12T15:36:33.000</Data></Cell>
    <Cell><Data ss:Type="Number">0.1</Data></Cell>
    <Cell><Data ss:Type="Number">-0.4</Data></Cell>
    <Cell><Data ss:Type="Number">32.6</Data></Cell>
    <Cell><Data ss:Type="Number">36.18</Data></Cell>
    <Cell ss:Index="9"><Data ss:Type="Number">814</Data></Cell>
   </Row>
   <Row>
    <Cell><Data ss:Type="DateTime">2015-01-12T15:36:34.000</Data></Cell>
    <Cell><Data ss:Type="Number">0.1</Data></Cell>
    <Cell><Data ss:Type="Number">-0.4</Data></Cell>
    <Cell><Data ss:Type="Number">32.6</Data></Cell>
    <Cell><Data ss:Type="Number">36.17</Data></Cell>
    <Cell ss:Index="9"><Data ss:Type="Number">815</Data></Cell>
   </Row>
   <Row>
    <Cell><Data ss:Type="DateTime">2015-01-12T15:36:35.000</Data></Cell>
    <Cell><Data ss:Type="Number">0.1</Data></Cell>
    <Cell><Data ss:Type="Number">-0.3</Data></Cell>
    <Cell><Data ss:Type="Number">33.4</Data></Cell>
    <Cell><Data ss:Type="Number">36.159999999999997</Data></Cell>
    <Cell ss:Index="9"><Data ss:Type="Number">816</Data></Cell>
   </Row>
   <Row>
    <Cell><Data ss:Type="DateTime">2015-01-12T15:36:36.000</Data></Cell>
    <Cell><Data ss:Type="Number">0.1</Data></Cell>
    <Cell><Data ss:Type="Number">-0.3</Data></Cell>
    <Cell><Data ss:Type="Number">33.4</Data></Cell>
    <Cell><Data ss:Type="Number">36.15</Data></Cell>
    <Cell ss:Index="9"><Data ss:Type="Number">817</Data></Cell>
   </Row>
   <Row>
    <Cell><Data ss:Type="DateTime">2015-01-12T15:36:37.000</Data></Cell>
    <Cell><Data ss:Type="Number">0</Data></Cell>
    <Cell><Data ss:Type="Number">-0.3</Data></Cell>
    <Cell><Data ss:Type="Number">33.4</Data></Cell>
    <Cell><Data ss:Type="Number">36.14</Data></Cell>
    <Cell ss:Index="9"><Data ss:Type="Number">818</Data></Cell>
   </Row>
   <Row>
    <Cell><Data ss:Type="DateTime">2015-01-12T15:36:38.000</Data></Cell>
    <Cell><Data ss:Type="Number">0.1</Data></Cell>
    <Cell><Data ss:Type="Number">-0.4</Data></Cell>
    <Cell><Data ss:Type="Number">33.299999999999997</Data></Cell>
    <Cell><Data ss:Type="Number">36.14</Data></Cell>
    <Cell ss:Index="9"><Data ss:Type="Number">819</Data></Cell>
   </Row>
   <Row>
    <Cell><Data ss:Type="DateTime">2015-01-12T15:36:39.000</Data></Cell>
    <Cell><Data ss:Type="Number">0.2</Data></Cell>
    <Cell><Data ss:Type="Number">-0.4</Data></Cell>
    <Cell><Data ss:Type="Number">33.799999999999997</Data></Cell>
    <Cell><Data ss:Type="Number">36.130000000000003</Data></Cell>
    <Cell ss:Index="9"><Data ss:Type="Number">820</Data></Cell>
   </Row>
   <Row>
    <Cell><Data ss:Type="DateTime">2015-01-12T15:36:40.000</Data></Cell>
    <Cell><Data ss:Type="Number">0.3</Data></Cell>
    <Cell><Data ss:Type="Number">-0.5</Data></Cell>
    <Cell><Data ss:Type="Number">33.799999999999997</Data></Cell>
    <Cell><Data ss:Type="Number">36.119999999999997</Data></Cell>
    <Cell ss:Index="9"><Data ss:Type="Number">821</Data></Cell>
   </Row>
   <Row>
    <Cell><Data ss:Type="DateTime">2015-01-12T15:36:41.000</Data></Cell>
    <Cell><Data ss:Type="Number">0.4</Data></Cell>
    <Cell><Data ss:Type="Number">-0.5</Data></Cell>
    <Cell><Data ss:Type="Number">33.799999999999997</Data></Cell>
    <Cell><Data ss:Type="Number">36.11</Data></Cell>
    <Cell ss:Index="9"><Data ss:Type="Number">822</Data></Cell>
   </Row>
   <Row>
    <Cell><Data ss:Type="DateTime">2015-01-12T15:36:42.000</Data></Cell>
    <Cell><Data ss:Type="Number">0.5</Data></Cell>
    <Cell><Data ss:Type="Number">-0.5</Data></Cell>
    <Cell><Data ss:Type="Number">34.200000000000003</Data></Cell>
    <Cell><Data ss:Type="Number">36.11</Data></Cell>
    <Cell ss:Index="9"><Data ss:Type="Number">823</Data></Cell>
   </Row>
   <Row>
    <Cell><Data ss:Type="DateTime">2015-01-12T15:36:43.000</Data></Cell>
    <Cell><Data ss:Type="Number">0.7</Data></Cell>
    <Cell><Data ss:Type="Number">-0.3</Data></Cell>
    <Cell><Data ss:Type="Number">34.1</Data></Cell>
    <Cell><Data ss:Type="Number">36.1</Data></Cell>
    <Cell ss:Index="9"><Data ss:Type="Number">824</Data></Cell>
   </Row>
   <Row>
    <Cell><Data ss:Type="DateTime">2015-01-12T15:36:44.000</Data></Cell>
    <Cell><Data ss:Type="Number">0.8</Data></Cell>
    <Cell><Data ss:Type="Number">-0.1</Data></Cell>
    <Cell><Data ss:Type="Number">34.1</Data></Cell>
    <Cell><Data ss:Type="Number">36.090000000000003</Data></Cell>
    <Cell ss:Index="9"><Data ss:Type="Number">825</Data></Cell>
   </Row>
   <Row>
    <Cell><Data ss:Type="DateTime">2015-01-12T15:36:45.000</Data></Cell>
    <Cell><Data ss:Type="Number">1</Data></Cell>
    <Cell><Data ss:Type="Number">0.1</Data></Cell>
    <Cell><Data ss:Type="Number">34.1</Data></Cell>
    <Cell><Data ss:Type="Number">36.090000000000003</Data></Cell>
    <Cell ss:Index="9"><Data ss:Type="Number">826</Data></Cell>
   </Row>
   <Row>
    <Cell><Data ss:Type="DateTime">2015-01-12T15:36:46.000</Data></Cell>
    <Cell><Data ss:Type="Number">0.9</Data></Cell>
    <Cell><Data ss:Type="Number">0.3</Data></Cell>
    <Cell><Data ss:Type="Number">34.200000000000003</Data></Cell>
    <Cell><Data ss:Type="Number">36.08</Data></Cell>
    <Cell ss:Index="9"><Data ss:Type="Number">827</Data></Cell>
   </Row>
   <Row>
    <Cell><Data ss:Type="DateTime">2015-01-12T15:36:47.000</Data></Cell>
    <Cell><Data ss:Type="Number">0.7</Data></Cell>
    <Cell><Data ss:Type="Number">0.5</Data></Cell>
    <Cell><Data ss:Type="Number">33.9</Data></Cell>
    <Cell><Data ss:Type="Number">36.1</Data></Cell>
    <Cell ss:Index="9"><Data ss:Type="Number">828</Data></Cell>
   </Row>
   <Row>
    <Cell><Data ss:Type="DateTime">2015-01-12T15:36:48.000</Data></Cell>
    <Cell><Data ss:Type="Number">0.6</Data></Cell>
    <Cell><Data ss:Type="Number">1.1000000000000001</Data></Cell>
    <Cell><Data ss:Type="Number">33.9</Data></Cell>
    <Cell><Data ss:Type="Number">36.090000000000003</Data></Cell>
    <Cell ss:Index="9"><Data ss:Type="Number">829</Data></Cell>
   </Row>
   <Row>
    <Cell><Data ss:Type="DateTime">2015-01-12T15:36:49.000</Data></Cell>
    <Cell><Data ss:Type="Number">0.4</Data></Cell>
    <Cell><Data ss:Type="Number">1.5</Data></Cell>
    <Cell><Data ss:Type="Number">33.9</Data></Cell>
    <Cell><Data ss:Type="Number">36.090000000000003</Data></Cell>
    <Cell ss:Index="9"><Data ss:Type="Number">830</Data></Cell>
   </Row>
   <Row>
    <Cell><Data ss:Type="DateTime">2015-01-12T15:36:50.000</Data></Cell>
    <Cell><Data ss:Type="Number">0.2</Data></Cell>
    <Cell><Data ss:Type="Number">2.1</Data></Cell>
    <Cell><Data ss:Type="Number">33.6</Data></Cell>
    <Cell><Data ss:Type="Number">36.090000000000003</Data></Cell>
    <Cell ss:Index="9"><Data ss:Type="Number">831</Data></Cell>
   </Row>
   <Row>
    <Cell><Data ss:Type="DateTime">2015-01-12T15:36:51.000</Data></Cell>
    <Cell><Data ss:Type="Number">0.1</Data></Cell>
    <Cell><Data ss:Type="Number">2.1</Data></Cell>
    <Cell><Data ss:Type="Number">33.1</Data></Cell>
    <Cell><Data ss:Type="Number">36.090000000000003</Data></Cell>
    <Cell ss:Index="9"><Data ss:Type="Number">832</Data></Cell>
   </Row>
   <Row>
    <Cell><Data ss:Type="DateTime">2015-01-12T15:36:52.000</Data></Cell>
    <Cell><Data ss:Type="Number">0</Data></Cell>
    <Cell><Data ss:Type="Number">1.8</Data></Cell>
    <Cell><Data ss:Type="Number">33.200000000000003</Data></Cell>
    <Cell><Data ss:Type="Number">36.08</Data></Cell>
    <Cell ss:Index="9"><Data ss:Type="Number">833</Data></Cell>
   </Row>
   <Row>
    <Cell><Data ss:Type="DateTime">2015-01-12T15:36:53.000</Data></Cell>
    <Cell><Data ss:Type="Number">-0.1</Data></Cell>
    <Cell><Data ss:Type="Number">1.3</Data></Cell>
    <Cell><Data ss:Type="Number">33.200000000000003</Data></Cell>
    <Cell><Data ss:Type="Number">36.08</Data></Cell>
    <Cell ss:Index="9"><Data ss:Type="Number">834</Data></Cell>
   </Row>
   <Row>
    <Cell><Data ss:Type="DateTime">2015-01-12T15:36:54.000</Data></Cell>
    <Cell><Data ss:Type="Number">-0.1</Data></Cell>
    <Cell><Data ss:Type="Number">1.2</Data></Cell>
    <Cell><Data ss:Type="Number">33.200000000000003</Data></Cell>
    <Cell><Data ss:Type="Number">36.08</Data></Cell>
    <Cell ss:Index="9"><Data ss:Type="Number">835</Data></Cell>
   </Row>
   <Row>
    <Cell><Data ss:Type="DateTime">2015-01-12T15:36:55.000</Data></Cell>
    <Cell><Data ss:Type="Number">-0.1</Data></Cell>
    <Cell><Data ss:Type="Number">1.2</Data></Cell>
    <Cell><Data ss:Type="Number">33.200000000000003</Data></Cell>
    <Cell><Data ss:Type="Number">36.08</Data></Cell>
    <Cell ss:Index="9"><Data ss:Type="Number">836</Data></Cell>
   </Row>
   <Row>
    <Cell><Data ss:Type="DateTime">2015-01-12T15:36:56.000</Data></Cell>
    <Cell><Data ss:Type="Number">0</Data></Cell>
    <Cell><Data ss:Type="Number">1</Data></Cell>
    <Cell><Data ss:Type="Number">33.200000000000003</Data></Cell>
    <Cell><Data ss:Type="Number">36.08</Data></Cell>
    <Cell ss:Index="9"><Data ss:Type="Number">837</Data></Cell>
   </Row>
   <Row>
    <Cell><Data ss:Type="DateTime">2015-01-12T15:36:57.000</Data></Cell>
    <Cell><Data ss:Type="Number">0</Data></Cell>
    <Cell><Data ss:Type="Number">0.9</Data></Cell>
    <Cell><Data ss:Type="Number">32.6</Data></Cell>
    <Cell><Data ss:Type="Number">36.08</Data></Cell>
    <Cell ss:Index="9"><Data ss:Type="Number">838</Data></Cell>
   </Row>
   <Row>
    <Cell><Data ss:Type="DateTime">2015-01-12T15:36:58.000</Data></Cell>
    <Cell><Data ss:Type="Number">0.1</Data></Cell>
    <Cell><Data ss:Type="Number">0.6</Data></Cell>
    <Cell><Data ss:Type="Number">32.6</Data></Cell>
    <Cell><Data ss:Type="Number">36.08</Data></Cell>
    <Cell ss:Index="9"><Data ss:Type="Number">839</Data></Cell>
   </Row>
   <Row>
    <Cell><Data ss:Type="DateTime">2015-01-12T15:36:59.000</Data></Cell>
    <Cell><Data ss:Type="Number">0.2</Data></Cell>
    <Cell><Data ss:Type="Number">0.4</Data></Cell>
    <Cell><Data ss:Type="Number">32.6</Data></Cell>
    <Cell><Data ss:Type="Number">36.08</Data></Cell>
    <Cell ss:Index="9"><Data ss:Type="Number">840</Data></Cell>
   </Row>
   <Row>
    <Cell><Data ss:Type="DateTime">2015-01-12T15:37:00.000</Data></Cell>
    <Cell><Data ss:Type="Number">0.3</Data></Cell>
    <Cell><Data ss:Type="Number">0.2</Data></Cell>
    <Cell><Data ss:Type="Number">32.5</Data></Cell>
    <Cell><Data ss:Type="Number">36.08</Data></Cell>
    <Cell ss:Index="9"><Data ss:Type="Number">841</Data></Cell>
   </Row>
   <Row>
    <Cell><Data ss:Type="DateTime">2015-01-12T15:37:01.000</Data></Cell>
    <Cell><Data ss:Type="Number">0.4</Data></Cell>
    <Cell><Data ss:Type="Number">0.1</Data></Cell>
    <Cell><Data ss:Type="Number">32.5</Data></Cell>
    <Cell><Data ss:Type="Number">36.08</Data></Cell>
    <Cell ss:Index="9"><Data ss:Type="Number">842</Data></Cell>
   </Row>
   <Row>
    <Cell><Data ss:Type="DateTime">2015-01-12T15:37:02.000</Data></Cell>
    <Cell><Data ss:Type="Number">0.6</Data></Cell>
    <Cell><Data ss:Type="Number">0</Data></Cell>
    <Cell><Data ss:Type="Number">32.9</Data></Cell>
    <Cell><Data ss:Type="Number">36.090000000000003</Data></Cell>
    <Cell ss:Index="9"><Data ss:Type="Number">843</Data></Cell>
   </Row>
   <Row>
    <Cell><Data ss:Type="DateTime">2015-01-12T15:37:03.000</Data></Cell>
    <Cell><Data ss:Type="Number">0.6</Data></Cell>
    <Cell><Data ss:Type="Number">-0.2</Data></Cell>
    <Cell><Data ss:Type="Number">32.5</Data></Cell>
    <Cell><Data ss:Type="Number">36.090000000000003</Data></Cell>
    <Cell ss:Index="9"><Data ss:Type="Number">844</Data></Cell>
   </Row>
   <Row>
    <Cell><Data ss:Type="DateTime">2015-01-12T15:37:04.000</Data></Cell>
    <Cell><Data ss:Type="Number">0.7</Data></Cell>
    <Cell><Data ss:Type="Number">-0.3</Data></Cell>
    <Cell><Data ss:Type="Number">32.5</Data></Cell>
    <Cell><Data ss:Type="Number">36.090000000000003</Data></Cell>
    <Cell ss:Index="9"><Data ss:Type="Number">845</Data></Cell>
   </Row>
   <Row>
    <Cell><Data ss:Type="DateTime">2015-01-12T15:37:05.000</Data></Cell>
    <Cell><Data ss:Type="Number">0.7</Data></Cell>
    <Cell><Data ss:Type="Number">-0.3</Data></Cell>
    <Cell><Data ss:Type="Number">32.6</Data></Cell>
    <Cell><Data ss:Type="Number">36.090000000000003</Data></Cell>
    <Cell ss:Index="9"><Data ss:Type="Number">846</Data></Cell>
   </Row>
   <Row>
    <Cell><Data ss:Type="DateTime">2015-01-12T15:37:06.000</Data></Cell>
    <Cell><Data ss:Type="Number">0.7</Data></Cell>
    <Cell><Data ss:Type="Number">-0.3</Data></Cell>
    <Cell><Data ss:Type="Number">32.6</Data></Cell>
    <Cell><Data ss:Type="Number">36.1</Data></Cell>
    <Cell ss:Index="9"><Data ss:Type="Number">847</Data></Cell>
   </Row>
   <Row>
    <Cell><Data ss:Type="DateTime">2015-01-12T15:37:07.000</Data></Cell>
    <Cell><Data ss:Type="Number">0.7</Data></Cell>
    <Cell><Data ss:Type="Number">-0.3</Data></Cell>
    <Cell><Data ss:Type="Number">32.6</Data></Cell>
    <Cell><Data ss:Type="Number">36.1</Data></Cell>
    <Cell ss:Index="9"><Data ss:Type="Number">848</Data></Cell>
   </Row>
   <Row>
    <Cell><Data ss:Type="DateTime">2015-01-12T15:37:08.000</Data></Cell>
    <Cell><Data ss:Type="Number">0.7</Data></Cell>
    <Cell><Data ss:Type="Number">-0.2</Data></Cell>
    <Cell><Data ss:Type="Number">33.6</Data></Cell>
    <Cell><Data ss:Type="Number">36.08</Data></Cell>
    <Cell ss:Index="9"><Data ss:Type="Number">849</Data></Cell>
   </Row>
   <Row>
    <Cell><Data ss:Type="DateTime">2015-01-12T15:37:09.000</Data></Cell>
    <Cell><Data ss:Type="Number">0.6</Data></Cell>
    <Cell><Data ss:Type="Number">-0.4</Data></Cell>
    <Cell><Data ss:Type="Number">33.9</Data></Cell>
    <Cell><Data ss:Type="Number">36.08</Data></Cell>
    <Cell ss:Index="9"><Data ss:Type="Number">850</Data></Cell>
   </Row>
   <Row>
    <Cell><Data ss:Type="DateTime">2015-01-12T15:37:10.000</Data></Cell>
    <Cell><Data ss:Type="Number">0.5</Data></Cell>
    <Cell><Data ss:Type="Number">-0.5</Data></Cell>
    <Cell><Data ss:Type="Number">33.9</Data></Cell>
    <Cell><Data ss:Type="Number">36.08</Data></Cell>
    <Cell ss:Index="9"><Data ss:Type="Number">851</Data></Cell>
   </Row>
   <Row>
    <Cell><Data ss:Type="DateTime">2015-01-12T15:37:11.000</Data></Cell>
    <Cell><Data ss:Type="Number">0.4</Data></Cell>
    <Cell><Data ss:Type="Number">-0.6</Data></Cell>
    <Cell><Data ss:Type="Number">34.1</Data></Cell>
    <Cell><Data ss:Type="Number">36.090000000000003</Data></Cell>
    <Cell ss:Index="9"><Data ss:Type="Number">852</Data></Cell>
   </Row>
   <Row>
    <Cell><Data ss:Type="DateTime">2015-01-12T15:37:12.000</Data></Cell>
    <Cell><Data ss:Type="Number">0.3</Data></Cell>
    <Cell><Data ss:Type="Number">-0.7</Data></Cell>
    <Cell><Data ss:Type="Number">34.200000000000003</Data></Cell>
    <Cell><Data ss:Type="Number">36.090000000000003</Data></Cell>
    <Cell ss:Index="9"><Data ss:Type="Number">853</Data></Cell>
   </Row>
   <Row>
    <Cell><Data ss:Type="DateTime">2015-01-12T15:37:13.000</Data></Cell>
    <Cell><Data ss:Type="Number">0.2</Data></Cell>
    <Cell><Data ss:Type="Number">-0.8</Data></Cell>
    <Cell><Data ss:Type="Number">33.6</Data></Cell>
    <Cell><Data ss:Type="Number">36.090000000000003</Data></Cell>
    <Cell ss:Index="9"><Data ss:Type="Number">854</Data></Cell>
   </Row>
   <Row>
    <Cell><Data ss:Type="DateTime">2015-01-12T15:37:14.000</Data></Cell>
    <Cell><Data ss:Type="Number">0.1</Data></Cell>
    <Cell><Data ss:Type="Number">-1</Data></Cell>
    <Cell><Data ss:Type="Number">33.6</Data></Cell>
    <Cell><Data ss:Type="Number">36.090000000000003</Data></Cell>
    <Cell ss:Index="9"><Data ss:Type="Number">855</Data></Cell>
   </Row>
   <Row>
    <Cell><Data ss:Type="DateTime">2015-01-12T15:37:15.000</Data></Cell>
    <Cell><Data ss:Type="Number">0.1</Data></Cell>
    <Cell><Data ss:Type="Number">-1</Data></Cell>
    <Cell><Data ss:Type="Number">33.6</Data></Cell>
    <Cell><Data ss:Type="Number">36.1</Data></Cell>
    <Cell ss:Index="9"><Data ss:Type="Number">856</Data></Cell>
   </Row>
   <Row>
    <Cell><Data ss:Type="DateTime">2015-01-12T15:37:16.000</Data></Cell>
    <Cell><Data ss:Type="Number">0</Data></Cell>
    <Cell><Data ss:Type="Number">-1.1000000000000001</Data></Cell>
    <Cell><Data ss:Type="Number">33.6</Data></Cell>
    <Cell><Data ss:Type="Number">36.1</Data></Cell>
    <Cell ss:Index="9"><Data ss:Type="Number">857</Data></Cell>
   </Row>
   <Row>
    <Cell><Data ss:Type="DateTime">2015-01-12T15:37:17.000</Data></Cell>
    <Cell><Data ss:Type="Number">0</Data></Cell>
    <Cell><Data ss:Type="Number">-1.1000000000000001</Data></Cell>
    <Cell><Data ss:Type="Number">33.299999999999997</Data></Cell>
    <Cell><Data ss:Type="Number">36.1</Data></Cell>
    <Cell ss:Index="9"><Data ss:Type="Number">858</Data></Cell>
   </Row>
   <Row>
    <Cell><Data ss:Type="DateTime">2015-01-12T15:37:18.000</Data></Cell>
    <Cell><Data ss:Type="Number">0</Data></Cell>
    <Cell><Data ss:Type="Number">-1.2</Data></Cell>
    <Cell><Data ss:Type="Number">33.299999999999997</Data></Cell>
    <Cell><Data ss:Type="Number">36.11</Data></Cell>
    <Cell ss:Index="9"><Data ss:Type="Number">859</Data></Cell>
   </Row>
   <Row>
    <Cell><Data ss:Type="DateTime">2015-01-12T15:37:19.000</Data></Cell>
    <Cell><Data ss:Type="Number">0</Data></Cell>
    <Cell><Data ss:Type="Number">-1.2</Data></Cell>
    <Cell><Data ss:Type="Number">33.4</Data></Cell>
    <Cell><Data ss:Type="Number">36.11</Data></Cell>
    <Cell ss:Index="9"><Data ss:Type="Number">860</Data></Cell>
   </Row>
   <Row>
    <Cell><Data ss:Type="DateTime">2015-01-12T15:37:20.000</Data></Cell>
    <Cell><Data ss:Type="Number">0</Data></Cell>
    <Cell><Data ss:Type="Number">-1.2</Data></Cell>
    <Cell><Data ss:Type="Number">33.4</Data></Cell>
    <Cell><Data ss:Type="Number">36.11</Data></Cell>
    <Cell ss:Index="9"><Data ss:Type="Number">861</Data></Cell>
   </Row>
   <Row>
    <Cell><Data ss:Type="DateTime">2015-01-12T15:37:21.000</Data></Cell>
    <Cell><Data ss:Type="Number">0</Data></Cell>
    <Cell><Data ss:Type="Number">-1.2</Data></Cell>
    <Cell><Data ss:Type="Number">33.5</Data></Cell>
    <Cell><Data ss:Type="Number">36.11</Data></Cell>
    <Cell ss:Index="9"><Data ss:Type="Number">862</Data></Cell>
   </Row>
   <Row>
    <Cell><Data ss:Type="DateTime">2015-01-12T15:37:22.000</Data></Cell>
    <Cell><Data ss:Type="Number">0</Data></Cell>
    <Cell><Data ss:Type="Number">-1.2</Data></Cell>
    <Cell><Data ss:Type="Number">33.6</Data></Cell>
    <Cell><Data ss:Type="Number">36.11</Data></Cell>
    <Cell ss:Index="9"><Data ss:Type="Number">863</Data></Cell>
   </Row>
   <Row>
    <Cell><Data ss:Type="DateTime">2015-01-12T15:37:23.000</Data></Cell>
    <Cell><Data ss:Type="Number">0</Data></Cell>
    <Cell><Data ss:Type="Number">-1.2</Data></Cell>
    <Cell><Data ss:Type="Number">33.200000000000003</Data></Cell>
    <Cell><Data ss:Type="Number">36.119999999999997</Data></Cell>
    <Cell ss:Index="9"><Data ss:Type="Number">864</Data></Cell>
   </Row>
   <Row>
    <Cell><Data ss:Type="DateTime">2015-01-12T15:37:24.000</Data></Cell>
    <Cell><Data ss:Type="Number">0</Data></Cell>
    <Cell><Data ss:Type="Number">-1.2</Data></Cell>
    <Cell><Data ss:Type="Number">32.799999999999997</Data></Cell>
    <Cell><Data ss:Type="Number">36.11</Data></Cell>
    <Cell ss:Index="9"><Data ss:Type="Number">865</Data></Cell>
   </Row>
   <Row>
    <Cell><Data ss:Type="DateTime">2015-01-12T15:37:25.000</Data></Cell>
    <Cell><Data ss:Type="Number">0</Data></Cell>
    <Cell><Data ss:Type="Number">-1.2</Data></Cell>
    <Cell><Data ss:Type="Number">33</Data></Cell>
    <Cell><Data ss:Type="Number">36.119999999999997</Data></Cell>
    <Cell ss:Index="9"><Data ss:Type="Number">866</Data></Cell>
   </Row>
   <Row>
    <Cell><Data ss:Type="DateTime">2015-01-12T15:37:26.000</Data></Cell>
    <Cell><Data ss:Type="Number">0.1</Data></Cell>
    <Cell><Data ss:Type="Number">-1.2</Data></Cell>
    <Cell><Data ss:Type="Number">32.799999999999997</Data></Cell>
    <Cell><Data ss:Type="Number">36.119999999999997</Data></Cell>
    <Cell ss:Index="9"><Data ss:Type="Number">867</Data></Cell>
   </Row>
   <Row>
    <Cell><Data ss:Type="DateTime">2015-01-12T15:37:27.000</Data></Cell>
    <Cell><Data ss:Type="Number">0.2</Data></Cell>
    <Cell><Data ss:Type="Number">-1.2</Data></Cell>
    <Cell><Data ss:Type="Number">32.799999999999997</Data></Cell>
    <Cell><Data ss:Type="Number">36.11</Data></Cell>
    <Cell ss:Index="9"><Data ss:Type="Number">868</Data></Cell>
   </Row>
   <Row>
    <Cell><Data ss:Type="DateTime">2015-01-12T15:37:28.000</Data></Cell>
    <Cell><Data ss:Type="Number">0.4</Data></Cell>
    <Cell><Data ss:Type="Number">-1.2</Data></Cell>
    <Cell><Data ss:Type="Number">32.799999999999997</Data></Cell>
    <Cell><Data ss:Type="Number">36.119999999999997</Data></Cell>
    <Cell ss:Index="9"><Data ss:Type="Number">869</Data></Cell>
   </Row>
   <Row>
    <Cell><Data ss:Type="DateTime">2015-01-12T15:37:29.000</Data></Cell>
    <Cell><Data ss:Type="Number">0.6</Data></Cell>
    <Cell><Data ss:Type="Number">-1.2</Data></Cell>
    <Cell><Data ss:Type="Number">32.799999999999997</Data></Cell>
    <Cell><Data ss:Type="Number">36.119999999999997</Data></Cell>
    <Cell ss:Index="9"><Data ss:Type="Number">870</Data></Cell>
   </Row>
   <Row>
    <Cell><Data ss:Type="DateTime">2015-01-12T15:37:30.000</Data></Cell>
    <Cell><Data ss:Type="Number">1</Data></Cell>
    <Cell><Data ss:Type="Number">-1.2</Data></Cell>
    <Cell><Data ss:Type="Number">32.700000000000003</Data></Cell>
    <Cell><Data ss:Type="Number">36.119999999999997</Data></Cell>
    <Cell ss:Index="9"><Data ss:Type="Number">871</Data></Cell>
   </Row>
   <Row>
    <Cell><Data ss:Type="DateTime">2015-01-12T15:37:31.000</Data></Cell>
    <Cell><Data ss:Type="Number">1.8</Data></Cell>
    <Cell><Data ss:Type="Number">-1.2</Data></Cell>
    <Cell><Data ss:Type="Number">33.299999999999997</Data></Cell>
    <Cell><Data ss:Type="Number">36.119999999999997</Data></Cell>
    <Cell ss:Index="9"><Data ss:Type="Number">872</Data></Cell>
   </Row>
   <Row>
    <Cell><Data ss:Type="DateTime">2015-01-12T15:37:32.000</Data></Cell>
    <Cell><Data ss:Type="Number">2.6</Data></Cell>
    <Cell><Data ss:Type="Number">-1.2</Data></Cell>
    <Cell><Data ss:Type="Number">33.299999999999997</Data></Cell>
    <Cell><Data ss:Type="Number">36.119999999999997</Data></Cell>
    <Cell ss:Index="9"><Data ss:Type="Number">873</Data></Cell>
   </Row>
   <Row>
    <Cell><Data ss:Type="DateTime">2015-01-12T15:37:33.000</Data></Cell>
    <Cell><Data ss:Type="Number">3.1</Data></Cell>
    <Cell><Data ss:Type="Number">-1.1000000000000001</Data></Cell>
    <Cell><Data ss:Type="Number">33.299999999999997</Data></Cell>
    <Cell><Data ss:Type="Number">36.119999999999997</Data></Cell>
    <Cell ss:Index="9"><Data ss:Type="Number">874</Data></Cell>
   </Row>
   <Row>
    <Cell><Data ss:Type="DateTime">2015-01-12T15:37:34.000</Data></Cell>
    <Cell><Data ss:Type="Number">3.6</Data></Cell>
    <Cell><Data ss:Type="Number">-0.9</Data></Cell>
    <Cell><Data ss:Type="Number">33.4</Data></Cell>
    <Cell><Data ss:Type="Number">36.119999999999997</Data></Cell>
    <Cell ss:Index="9"><Data ss:Type="Number">875</Data></Cell>
   </Row>
   <Row>
    <Cell><Data ss:Type="DateTime">2015-01-12T15:37:35.000</Data></Cell>
    <Cell><Data ss:Type="Number">4.4000000000000004</Data></Cell>
    <Cell><Data ss:Type="Number">-0.8</Data></Cell>
    <Cell><Data ss:Type="Number">34.299999999999997</Data></Cell>
    <Cell><Data ss:Type="Number">36.119999999999997</Data></Cell>
    <Cell ss:Index="9"><Data ss:Type="Number">876</Data></Cell>
   </Row>
   <Row>
    <Cell><Data ss:Type="DateTime">2015-01-12T15:37:36.000</Data></Cell>
    <Cell><Data ss:Type="Number">5.6</Data></Cell>
    <Cell><Data ss:Type="Number">-0.6</Data></Cell>
    <Cell><Data ss:Type="Number">33.799999999999997</Data></Cell>
    <Cell><Data ss:Type="Number">36.119999999999997</Data></Cell>
    <Cell ss:Index="9"><Data ss:Type="Number">877</Data></Cell>
   </Row>
   <Row>
    <Cell><Data ss:Type="DateTime">2015-01-12T15:37:37.000</Data></Cell>
    <Cell><Data ss:Type="Number">6</Data></Cell>
    <Cell><Data ss:Type="Number">-0.3</Data></Cell>
    <Cell><Data ss:Type="Number">33.799999999999997</Data></Cell>
    <Cell><Data ss:Type="Number">36.130000000000003</Data></Cell>
    <Cell ss:Index="9"><Data ss:Type="Number">878</Data></Cell>
   </Row>
   <Row>
    <Cell><Data ss:Type="DateTime">2015-01-12T15:37:38.000</Data></Cell>
    <Cell><Data ss:Type="Number">5.6</Data></Cell>
    <Cell><Data ss:Type="Number">0</Data></Cell>
    <Cell><Data ss:Type="Number">34.299999999999997</Data></Cell>
    <Cell><Data ss:Type="Number">36.130000000000003</Data></Cell>
    <Cell ss:Index="9"><Data ss:Type="Number">879</Data></Cell>
   </Row>
   <Row>
    <Cell><Data ss:Type="DateTime">2015-01-12T15:37:39.000</Data></Cell>
    <Cell><Data ss:Type="Number">5.2</Data></Cell>
    <Cell><Data ss:Type="Number">0.5</Data></Cell>
    <Cell><Data ss:Type="Number">34.299999999999997</Data></Cell>
    <Cell><Data ss:Type="Number">36.130000000000003</Data></Cell>
    <Cell ss:Index="9"><Data ss:Type="Number">880</Data></Cell>
   </Row>
   <Row>
    <Cell><Data ss:Type="DateTime">2015-01-12T15:37:40.000</Data></Cell>
    <Cell><Data ss:Type="Number">4.5999999999999996</Data></Cell>
    <Cell><Data ss:Type="Number">0.9</Data></Cell>
    <Cell><Data ss:Type="Number">34.299999999999997</Data></Cell>
    <Cell><Data ss:Type="Number">36.130000000000003</Data></Cell>
    <Cell ss:Index="9"><Data ss:Type="Number">881</Data></Cell>
   </Row>
   <Row>
    <Cell><Data ss:Type="DateTime">2015-01-12T15:37:41.000</Data></Cell>
    <Cell><Data ss:Type="Number">4.2</Data></Cell>
    <Cell><Data ss:Type="Number">1.4</Data></Cell>
    <Cell><Data ss:Type="Number">35.700000000000003</Data></Cell>
    <Cell><Data ss:Type="Number">36.130000000000003</Data></Cell>
    <Cell ss:Index="9"><Data ss:Type="Number">882</Data></Cell>
   </Row>
   <Row>
    <Cell><Data ss:Type="DateTime">2015-01-12T15:37:42.000</Data></Cell>
    <Cell><Data ss:Type="Number">3.7</Data></Cell>
    <Cell><Data ss:Type="Number">1.9</Data></Cell>
    <Cell><Data ss:Type="Number">35.5</Data></Cell>
    <Cell><Data ss:Type="Number">36.14</Data></Cell>
    <Cell ss:Index="9"><Data ss:Type="Number">883</Data></Cell>
   </Row>
   <Row>
    <Cell><Data ss:Type="DateTime">2015-01-12T15:37:43.000</Data></Cell>
    <Cell><Data ss:Type="Number">3.1</Data></Cell>
    <Cell><Data ss:Type="Number">2.1</Data></Cell>
    <Cell><Data ss:Type="Number">34.299999999999997</Data></Cell>
    <Cell><Data ss:Type="Number">36.14</Data></Cell>
    <Cell ss:Index="9"><Data ss:Type="Number">884</Data></Cell>
   </Row>
   <Row>
    <Cell><Data ss:Type="DateTime">2015-01-12T15:37:44.000</Data></Cell>
    <Cell><Data ss:Type="Number">2.6</Data></Cell>
    <Cell><Data ss:Type="Number">2.5</Data></Cell>
    <Cell><Data ss:Type="Number">34.299999999999997</Data></Cell>
    <Cell><Data ss:Type="Number">36.14</Data></Cell>
    <Cell ss:Index="9"><Data ss:Type="Number">885</Data></Cell>
   </Row>
   <Row>
    <Cell><Data ss:Type="DateTime">2015-01-12T15:37:45.000</Data></Cell>
    <Cell><Data ss:Type="Number">2.2000000000000002</Data></Cell>
    <Cell><Data ss:Type="Number">2.2000000000000002</Data></Cell>
    <Cell><Data ss:Type="Number">33.799999999999997</Data></Cell>
    <Cell><Data ss:Type="Number">36.15</Data></Cell>
    <Cell ss:Index="9"><Data ss:Type="Number">886</Data></Cell>
   </Row>
   <Row>
    <Cell><Data ss:Type="DateTime">2015-01-12T15:37:46.000</Data></Cell>
    <Cell><Data ss:Type="Number">1.9</Data></Cell>
    <Cell><Data ss:Type="Number">2</Data></Cell>
    <Cell><Data ss:Type="Number">33.1</Data></Cell>
    <Cell><Data ss:Type="Number">36.15</Data></Cell>
    <Cell ss:Index="9"><Data ss:Type="Number">887</Data></Cell>
   </Row>
   <Row>
    <Cell><Data ss:Type="DateTime">2015-01-12T15:37:47.000</Data></Cell>
    <Cell><Data ss:Type="Number">1.6</Data></Cell>
    <Cell><Data ss:Type="Number">1.7</Data></Cell>
    <Cell><Data ss:Type="Number">33.1</Data></Cell>
    <Cell><Data ss:Type="Number">36.15</Data></Cell>
    <Cell ss:Index="9"><Data ss:Type="Number">888</Data></Cell>
   </Row>
   <Row>
    <Cell><Data ss:Type="DateTime">2015-01-12T15:37:48.000</Data></Cell>
    <Cell><Data ss:Type="Number">1.4</Data></Cell>
    <Cell><Data ss:Type="Number">1.1000000000000001</Data></Cell>
    <Cell><Data ss:Type="Number">33.1</Data></Cell>
    <Cell><Data ss:Type="Number">36.15</Data></Cell>
    <Cell ss:Index="9"><Data ss:Type="Number">889</Data></Cell>
   </Row>
   <Row>
    <Cell><Data ss:Type="DateTime">2015-01-12T15:37:49.000</Data></Cell>
    <Cell><Data ss:Type="Number">1.2</Data></Cell>
    <Cell><Data ss:Type="Number">0.6</Data></Cell>
    <Cell><Data ss:Type="Number">33.1</Data></Cell>
    <Cell><Data ss:Type="Number">36.159999999999997</Data></Cell>
    <Cell ss:Index="9"><Data ss:Type="Number">890</Data></Cell>
   </Row>
   <Row>
    <Cell><Data ss:Type="DateTime">2015-01-12T15:37:50.000</Data></Cell>
    <Cell><Data ss:Type="Number">1.1000000000000001</Data></Cell>
    <Cell><Data ss:Type="Number">0.2</Data></Cell>
    <Cell><Data ss:Type="Number">32.700000000000003</Data></Cell>
    <Cell><Data ss:Type="Number">36.159999999999997</Data></Cell>
    <Cell ss:Index="9"><Data ss:Type="Number">891</Data></Cell>
   </Row>
   <Row>
    <Cell><Data ss:Type="DateTime">2015-01-12T15:37:51.000</Data></Cell>
    <Cell><Data ss:Type="Number">1</Data></Cell>
    <Cell><Data ss:Type="Number">-0.1</Data></Cell>
    <Cell><Data ss:Type="Number">32.799999999999997</Data></Cell>
    <Cell><Data ss:Type="Number">36.159999999999997</Data></Cell>
    <Cell ss:Index="9"><Data ss:Type="Number">892</Data></Cell>
   </Row>
   <Row>
    <Cell><Data ss:Type="DateTime">2015-01-12T15:37:52.000</Data></Cell>
    <Cell><Data ss:Type="Number">0.9</Data></Cell>
    <Cell><Data ss:Type="Number">-0.3</Data></Cell>
    <Cell><Data ss:Type="Number">32.799999999999997</Data></Cell>
    <Cell><Data ss:Type="Number">36.159999999999997</Data></Cell>
    <Cell ss:Index="9"><Data ss:Type="Number">893</Data></Cell>
   </Row>
   <Row>
    <Cell><Data ss:Type="DateTime">2015-01-12T15:37:53.000</Data></Cell>
    <Cell><Data ss:Type="Number">0.8</Data></Cell>
    <Cell><Data ss:Type="Number">-0.6</Data></Cell>
    <Cell><Data ss:Type="Number">32.799999999999997</Data></Cell>
    <Cell><Data ss:Type="Number">36.17</Data></Cell>
    <Cell ss:Index="9"><Data ss:Type="Number">894</Data></Cell>
   </Row>
   <Row>
    <Cell><Data ss:Type="DateTime">2015-01-12T15:37:54.000</Data></Cell>
    <Cell><Data ss:Type="Number">0.8</Data></Cell>
    <Cell><Data ss:Type="Number">-0.9</Data></Cell>
    <Cell><Data ss:Type="Number">32.799999999999997</Data></Cell>
    <Cell><Data ss:Type="Number">36.17</Data></Cell>
    <Cell ss:Index="9"><Data ss:Type="Number">895</Data></Cell>
   </Row>
   <Row>
    <Cell><Data ss:Type="DateTime">2015-01-12T15:37:55.000</Data></Cell>
    <Cell><Data ss:Type="Number">0.7</Data></Cell>
    <Cell><Data ss:Type="Number">-1.1000000000000001</Data></Cell>
    <Cell><Data ss:Type="Number">33</Data></Cell>
    <Cell><Data ss:Type="Number">36.17</Data></Cell>
    <Cell ss:Index="9"><Data ss:Type="Number">896</Data></Cell>
   </Row>
   <Row>
    <Cell><Data ss:Type="DateTime">2015-01-12T15:37:56.000</Data></Cell>
    <Cell><Data ss:Type="Number">0.7</Data></Cell>
    <Cell><Data ss:Type="Number">-1.2</Data></Cell>
    <Cell><Data ss:Type="Number">33</Data></Cell>
    <Cell><Data ss:Type="Number">36.18</Data></Cell>
    <Cell ss:Index="9"><Data ss:Type="Number">897</Data></Cell>
   </Row>
   <Row>
    <Cell><Data ss:Type="DateTime">2015-01-12T15:37:57.000</Data></Cell>
    <Cell><Data ss:Type="Number">0.7</Data></Cell>
    <Cell><Data ss:Type="Number">-1.2</Data></Cell>
    <Cell><Data ss:Type="Number">33.200000000000003</Data></Cell>
    <Cell><Data ss:Type="Number">36.18</Data></Cell>
    <Cell ss:Index="9"><Data ss:Type="Number">898</Data></Cell>
   </Row>
   <Row>
    <Cell><Data ss:Type="DateTime">2015-01-12T15:37:58.000</Data></Cell>
    <Cell><Data ss:Type="Number">0.6</Data></Cell>
    <Cell><Data ss:Type="Number">-1.2</Data></Cell>
    <Cell><Data ss:Type="Number">33.200000000000003</Data></Cell>
    <Cell><Data ss:Type="Number">36.19</Data></Cell>
    <Cell ss:Index="9"><Data ss:Type="Number">899</Data></Cell>
   </Row>
   <Row>
    <Cell><Data ss:Type="DateTime">2015-01-12T15:37:59.000</Data></Cell>
    <Cell><Data ss:Type="Number">0.6</Data></Cell>
    <Cell><Data ss:Type="Number">-1.3</Data></Cell>
    <Cell><Data ss:Type="Number">32.700000000000003</Data></Cell>
    <Cell><Data ss:Type="Number">36.19</Data></Cell>
    <Cell ss:Index="9"><Data ss:Type="Number">900</Data></Cell>
   </Row>
   <Row>
    <Cell><Data ss:Type="DateTime">2015-01-12T15:38:00.000</Data></Cell>
    <Cell><Data ss:Type="Number">0.6</Data></Cell>
    <Cell><Data ss:Type="Number">-1.4</Data></Cell>
    <Cell><Data ss:Type="Number">32.5</Data></Cell>
    <Cell><Data ss:Type="Number">36.19</Data></Cell>
    <Cell ss:Index="9"><Data ss:Type="Number">901</Data></Cell>
   </Row>
   <Row>
    <Cell><Data ss:Type="DateTime">2015-01-12T15:38:01.000</Data></Cell>
    <Cell><Data ss:Type="Number">0.6</Data></Cell>
    <Cell><Data ss:Type="Number">-1.4</Data></Cell>
    <Cell><Data ss:Type="Number">32.5</Data></Cell>
    <Cell><Data ss:Type="Number">36.200000000000003</Data></Cell>
    <Cell ss:Index="9"><Data ss:Type="Number">902</Data></Cell>
   </Row>
   <Row>
    <Cell><Data ss:Type="DateTime">2015-01-12T15:38:02.000</Data></Cell>
    <Cell><Data ss:Type="Number">0.5</Data></Cell>
    <Cell><Data ss:Type="Number">-1.4</Data></Cell>
    <Cell><Data ss:Type="Number">32.5</Data></Cell>
    <Cell><Data ss:Type="Number">36.200000000000003</Data></Cell>
    <Cell ss:Index="9"><Data ss:Type="Number">903</Data></Cell>
   </Row>
   <Row>
    <Cell><Data ss:Type="DateTime">2015-01-12T15:38:03.000</Data></Cell>
    <Cell><Data ss:Type="Number">0.4</Data></Cell>
    <Cell><Data ss:Type="Number">-1.4</Data></Cell>
    <Cell><Data ss:Type="Number">32.4</Data></Cell>
    <Cell><Data ss:Type="Number">36.200000000000003</Data></Cell>
    <Cell ss:Index="9"><Data ss:Type="Number">904</Data></Cell>
   </Row>
   <Row>
    <Cell><Data ss:Type="DateTime">2015-01-12T15:38:04.000</Data></Cell>
    <Cell><Data ss:Type="Number">0.4</Data></Cell>
    <Cell><Data ss:Type="Number">-1.4</Data></Cell>
    <Cell><Data ss:Type="Number">33.5</Data></Cell>
    <Cell><Data ss:Type="Number">36.21</Data></Cell>
    <Cell ss:Index="9"><Data ss:Type="Number">905</Data></Cell>
   </Row>
   <Row>
    <Cell><Data ss:Type="DateTime">2015-01-12T15:38:05.000</Data></Cell>
    <Cell><Data ss:Type="Number">0.4</Data></Cell>
    <Cell><Data ss:Type="Number">-1.4</Data></Cell>
    <Cell><Data ss:Type="Number">33.5</Data></Cell>
    <Cell><Data ss:Type="Number">36.21</Data></Cell>
    <Cell ss:Index="9"><Data ss:Type="Number">906</Data></Cell>
   </Row>
   <Row>
    <Cell><Data ss:Type="DateTime">2015-01-12T15:38:06.000</Data></Cell>
    <Cell><Data ss:Type="Number">0.4</Data></Cell>
    <Cell><Data ss:Type="Number">-1.4</Data></Cell>
    <Cell><Data ss:Type="Number">33.5</Data></Cell>
    <Cell><Data ss:Type="Number">36.21</Data></Cell>
    <Cell ss:Index="9"><Data ss:Type="Number">907</Data></Cell>
   </Row>
   <Row>
    <Cell><Data ss:Type="DateTime">2015-01-12T15:38:07.000</Data></Cell>
    <Cell><Data ss:Type="Number">0.4</Data></Cell>
    <Cell><Data ss:Type="Number">-1.3</Data></Cell>
    <Cell><Data ss:Type="Number">34.1</Data></Cell>
    <Cell><Data ss:Type="Number">36.22</Data></Cell>
    <Cell ss:Index="9"><Data ss:Type="Number">908</Data></Cell>
   </Row>
   <Row>
    <Cell><Data ss:Type="DateTime">2015-01-12T15:38:08.000</Data></Cell>
    <Cell><Data ss:Type="Number">0.3</Data></Cell>
    <Cell><Data ss:Type="Number">-1.3</Data></Cell>
    <Cell><Data ss:Type="Number">34.6</Data></Cell>
    <Cell><Data ss:Type="Number">36.22</Data></Cell>
    <Cell ss:Index="9"><Data ss:Type="Number">909</Data></Cell>
   </Row>
   <Row>
    <Cell><Data ss:Type="DateTime">2015-01-12T15:38:09.000</Data></Cell>
    <Cell><Data ss:Type="Number">0.2</Data></Cell>
    <Cell><Data ss:Type="Number">-1.3</Data></Cell>
    <Cell><Data ss:Type="Number">34.6</Data></Cell>
    <Cell><Data ss:Type="Number">36.22</Data></Cell>
    <Cell ss:Index="9"><Data ss:Type="Number">910</Data></Cell>
   </Row>
   <Row>
    <Cell><Data ss:Type="DateTime">2015-01-12T15:38:10.000</Data></Cell>
    <Cell><Data ss:Type="Number">0.2</Data></Cell>
    <Cell><Data ss:Type="Number">-1.3</Data></Cell>
    <Cell><Data ss:Type="Number">34.6</Data></Cell>
    <Cell><Data ss:Type="Number">36.22</Data></Cell>
    <Cell ss:Index="9"><Data ss:Type="Number">911</Data></Cell>
   </Row>
   <Row>
    <Cell><Data ss:Type="DateTime">2015-01-12T15:38:11.000</Data></Cell>
    <Cell><Data ss:Type="Number">0.2</Data></Cell>
    <Cell><Data ss:Type="Number">-1.3</Data></Cell>
    <Cell><Data ss:Type="Number">35.200000000000003</Data></Cell>
    <Cell><Data ss:Type="Number">36.229999999999997</Data></Cell>
    <Cell ss:Index="9"><Data ss:Type="Number">912</Data></Cell>
   </Row>
   <Row>
    <Cell><Data ss:Type="DateTime">2015-01-12T15:38:12.000</Data></Cell>
    <Cell><Data ss:Type="Number">0.1</Data></Cell>
    <Cell><Data ss:Type="Number">-1.3</Data></Cell>
    <Cell><Data ss:Type="Number">35.200000000000003</Data></Cell>
    <Cell><Data ss:Type="Number">36.229999999999997</Data></Cell>
    <Cell ss:Index="9"><Data ss:Type="Number">913</Data></Cell>
   </Row>
   <Row>
    <Cell><Data ss:Type="DateTime">2015-01-12T15:38:13.000</Data></Cell>
    <Cell><Data ss:Type="Number">0.1</Data></Cell>
    <Cell><Data ss:Type="Number">-1.4</Data></Cell>
    <Cell><Data ss:Type="Number">35.1</Data></Cell>
    <Cell><Data ss:Type="Number">36.24</Data></Cell>
    <Cell ss:Index="9"><Data ss:Type="Number">914</Data></Cell>
   </Row>
   <Row>
    <Cell><Data ss:Type="DateTime">2015-01-12T15:38:14.000</Data></Cell>
    <Cell><Data ss:Type="Number">0.1</Data></Cell>
    <Cell><Data ss:Type="Number">-1.4</Data></Cell>
    <Cell><Data ss:Type="Number">35.1</Data></Cell>
    <Cell><Data ss:Type="Number">36.24</Data></Cell>
    <Cell ss:Index="9"><Data ss:Type="Number">915</Data></Cell>
   </Row>
   <Row>
    <Cell><Data ss:Type="DateTime">2015-01-12T15:38:15.000</Data></Cell>
    <Cell><Data ss:Type="Number">0.1</Data></Cell>
    <Cell><Data ss:Type="Number">-1.4</Data></Cell>
    <Cell><Data ss:Type="Number">34.299999999999997</Data></Cell>
    <Cell><Data ss:Type="Number">36.24</Data></Cell>
    <Cell ss:Index="9"><Data ss:Type="Number">916</Data></Cell>
   </Row>
   <Row>
    <Cell><Data ss:Type="DateTime">2015-01-12T15:38:16.000</Data></Cell>
    <Cell><Data ss:Type="Number">0.1</Data></Cell>
    <Cell><Data ss:Type="Number">-1.4</Data></Cell>
    <Cell><Data ss:Type="Number">33.6</Data></Cell>
    <Cell><Data ss:Type="Number">36.25</Data></Cell>
    <Cell ss:Index="9"><Data ss:Type="Number">917</Data></Cell>
   </Row>
   <Row>
    <Cell><Data ss:Type="DateTime">2015-01-12T15:38:17.000</Data></Cell>
    <Cell><Data ss:Type="Number">0.1</Data></Cell>
    <Cell><Data ss:Type="Number">-1.5</Data></Cell>
    <Cell><Data ss:Type="Number">33.6</Data></Cell>
    <Cell><Data ss:Type="Number">36.25</Data></Cell>
    <Cell ss:Index="9"><Data ss:Type="Number">918</Data></Cell>
   </Row>
   <Row>
    <Cell><Data ss:Type="DateTime">2015-01-12T15:38:18.000</Data></Cell>
    <Cell><Data ss:Type="Number">0.1</Data></Cell>
    <Cell><Data ss:Type="Number">-1.5</Data></Cell>
    <Cell><Data ss:Type="Number">33</Data></Cell>
    <Cell><Data ss:Type="Number">36.25</Data></Cell>
    <Cell ss:Index="9"><Data ss:Type="Number">919</Data></Cell>
   </Row>
   <Row>
    <Cell><Data ss:Type="DateTime">2015-01-12T15:38:19.000</Data></Cell>
    <Cell><Data ss:Type="Number">0.2</Data></Cell>
    <Cell><Data ss:Type="Number">-1.5</Data></Cell>
    <Cell><Data ss:Type="Number">32.700000000000003</Data></Cell>
    <Cell><Data ss:Type="Number">36.26</Data></Cell>
    <Cell ss:Index="9"><Data ss:Type="Number">920</Data></Cell>
   </Row>
   <Row>
    <Cell><Data ss:Type="DateTime">2015-01-12T15:38:20.000</Data></Cell>
    <Cell><Data ss:Type="Number">0.3</Data></Cell>
    <Cell><Data ss:Type="Number">-1.5</Data></Cell>
    <Cell><Data ss:Type="Number">32.700000000000003</Data></Cell>
    <Cell><Data ss:Type="Number">36.26</Data></Cell>
    <Cell ss:Index="9"><Data ss:Type="Number">921</Data></Cell>
   </Row>
   <Row>
    <Cell><Data ss:Type="DateTime">2015-01-12T15:38:21.000</Data></Cell>
    <Cell><Data ss:Type="Number">0.3</Data></Cell>
    <Cell><Data ss:Type="Number">-1.4</Data></Cell>
    <Cell><Data ss:Type="Number">32.700000000000003</Data></Cell>
    <Cell><Data ss:Type="Number">36.270000000000003</Data></Cell>
    <Cell ss:Index="9"><Data ss:Type="Number">922</Data></Cell>
   </Row>
   <Row>
    <Cell><Data ss:Type="DateTime">2015-01-12T15:38:22.000</Data></Cell>
    <Cell><Data ss:Type="Number">0.3</Data></Cell>
    <Cell><Data ss:Type="Number">-1.4</Data></Cell>
    <Cell><Data ss:Type="Number">32.700000000000003</Data></Cell>
    <Cell><Data ss:Type="Number">36.270000000000003</Data></Cell>
    <Cell ss:Index="9"><Data ss:Type="Number">923</Data></Cell>
   </Row>
   <Row>
    <Cell><Data ss:Type="DateTime">2015-01-12T15:38:23.000</Data></Cell>
    <Cell><Data ss:Type="Number">0.2</Data></Cell>
    <Cell><Data ss:Type="Number">-1.4</Data></Cell>
    <Cell><Data ss:Type="Number">32.4</Data></Cell>
    <Cell><Data ss:Type="Number">36.270000000000003</Data></Cell>
    <Cell ss:Index="9"><Data ss:Type="Number">924</Data></Cell>
   </Row>
   <Row>
    <Cell><Data ss:Type="DateTime">2015-01-12T15:38:24.000</Data></Cell>
    <Cell><Data ss:Type="Number">0.2</Data></Cell>
    <Cell><Data ss:Type="Number">-1.4</Data></Cell>
    <Cell><Data ss:Type="Number">32.4</Data></Cell>
    <Cell><Data ss:Type="Number">36.270000000000003</Data></Cell>
    <Cell ss:Index="9"><Data ss:Type="Number">925</Data></Cell>
   </Row>
   <Row>
    <Cell><Data ss:Type="DateTime">2015-01-12T15:38:25.000</Data></Cell>
    <Cell><Data ss:Type="Number">0.2</Data></Cell>
    <Cell><Data ss:Type="Number">-1.4</Data></Cell>
    <Cell><Data ss:Type="Number">32.299999999999997</Data></Cell>
    <Cell><Data ss:Type="Number">36.28</Data></Cell>
    <Cell ss:Index="9"><Data ss:Type="Number">926</Data></Cell>
   </Row>
   <Row>
    <Cell><Data ss:Type="DateTime">2015-01-12T15:38:26.000</Data></Cell>
    <Cell><Data ss:Type="Number">0.2</Data></Cell>
    <Cell><Data ss:Type="Number">-1.4</Data></Cell>
    <Cell><Data ss:Type="Number">32.299999999999997</Data></Cell>
    <Cell><Data ss:Type="Number">36.28</Data></Cell>
    <Cell ss:Index="9"><Data ss:Type="Number">927</Data></Cell>
   </Row>
   <Row>
    <Cell><Data ss:Type="DateTime">2015-01-12T15:38:27.000</Data></Cell>
    <Cell><Data ss:Type="Number">0.1</Data></Cell>
    <Cell><Data ss:Type="Number">-1.3</Data></Cell>
    <Cell><Data ss:Type="Number">32.299999999999997</Data></Cell>
    <Cell><Data ss:Type="Number">36.29</Data></Cell>
    <Cell ss:Index="9"><Data ss:Type="Number">928</Data></Cell>
   </Row>
   <Row>
    <Cell><Data ss:Type="DateTime">2015-01-12T15:38:28.000</Data></Cell>
    <Cell><Data ss:Type="Number">0.2</Data></Cell>
    <Cell><Data ss:Type="Number">-1</Data></Cell>
    <Cell><Data ss:Type="Number">32.200000000000003</Data></Cell>
    <Cell><Data ss:Type="Number">36.29</Data></Cell>
    <Cell ss:Index="9"><Data ss:Type="Number">929</Data></Cell>
   </Row>
   <Row>
    <Cell><Data ss:Type="DateTime">2015-01-12T15:38:29.000</Data></Cell>
    <Cell><Data ss:Type="Number">0.5</Data></Cell>
    <Cell><Data ss:Type="Number">-0.6</Data></Cell>
    <Cell><Data ss:Type="Number">31.8</Data></Cell>
    <Cell><Data ss:Type="Number">36.29</Data></Cell>
    <Cell ss:Index="9"><Data ss:Type="Number">930</Data></Cell>
   </Row>
   <Row>
    <Cell><Data ss:Type="DateTime">2015-01-12T15:38:30.000</Data></Cell>
    <Cell><Data ss:Type="Number">1.1000000000000001</Data></Cell>
    <Cell><Data ss:Type="Number">-0.1</Data></Cell>
    <Cell><Data ss:Type="Number">31.8</Data></Cell>
    <Cell><Data ss:Type="Number">36.299999999999997</Data></Cell>
    <Cell ss:Index="9"><Data ss:Type="Number">931</Data></Cell>
   </Row>
   <Row>
    <Cell><Data ss:Type="DateTime">2015-01-12T15:38:31.000</Data></Cell>
    <Cell><Data ss:Type="Number">1.4</Data></Cell>
    <Cell><Data ss:Type="Number">0.1</Data></Cell>
    <Cell><Data ss:Type="Number">31.8</Data></Cell>
    <Cell><Data ss:Type="Number">36.299999999999997</Data></Cell>
    <Cell ss:Index="9"><Data ss:Type="Number">932</Data></Cell>
   </Row>
   <Row>
    <Cell><Data ss:Type="DateTime">2015-01-12T15:38:32.000</Data></Cell>
    <Cell><Data ss:Type="Number">1.6</Data></Cell>
    <Cell><Data ss:Type="Number">0.7</Data></Cell>
    <Cell><Data ss:Type="Number">31.8</Data></Cell>
    <Cell><Data ss:Type="Number">36.299999999999997</Data></Cell>
    <Cell ss:Index="9"><Data ss:Type="Number">933</Data></Cell>
   </Row>
   <Row>
    <Cell><Data ss:Type="DateTime">2015-01-12T15:38:33.000</Data></Cell>
    <Cell><Data ss:Type="Number">2.1</Data></Cell>
    <Cell><Data ss:Type="Number">1.6</Data></Cell>
    <Cell><Data ss:Type="Number">31.8</Data></Cell>
    <Cell><Data ss:Type="Number">36.31</Data></Cell>
    <Cell ss:Index="9"><Data ss:Type="Number">934</Data></Cell>
   </Row>
   <Row>
    <Cell><Data ss:Type="DateTime">2015-01-12T15:38:34.000</Data></Cell>
    <Cell><Data ss:Type="Number">2.9</Data></Cell>
    <Cell><Data ss:Type="Number">2.6</Data></Cell>
    <Cell><Data ss:Type="Number">32.700000000000003</Data></Cell>
    <Cell><Data ss:Type="Number">36.31</Data></Cell>
    <Cell ss:Index="9"><Data ss:Type="Number">935</Data></Cell>
   </Row>
   <Row>
    <Cell><Data ss:Type="DateTime">2015-01-12T15:38:35.000</Data></Cell>
    <Cell><Data ss:Type="Number">4.0999999999999996</Data></Cell>
    <Cell><Data ss:Type="Number">3.4</Data></Cell>
    <Cell><Data ss:Type="Number">32.700000000000003</Data></Cell>
    <Cell><Data ss:Type="Number">36.31</Data></Cell>
    <Cell ss:Index="9"><Data ss:Type="Number">936</Data></Cell>
   </Row>
   <Row>
    <Cell><Data ss:Type="DateTime">2015-01-12T15:38:36.000</Data></Cell>
    <Cell><Data ss:Type="Number">4.5999999999999996</Data></Cell>
    <Cell><Data ss:Type="Number">3.8</Data></Cell>
    <Cell><Data ss:Type="Number">32.9</Data></Cell>
    <Cell><Data ss:Type="Number">36.31</Data></Cell>
    <Cell ss:Index="9"><Data ss:Type="Number">937</Data></Cell>
   </Row>
   <Row>
    <Cell><Data ss:Type="DateTime">2015-01-12T15:38:37.000</Data></Cell>
    <Cell><Data ss:Type="Number">5</Data></Cell>
    <Cell><Data ss:Type="Number">4.0999999999999996</Data></Cell>
    <Cell><Data ss:Type="Number">33.5</Data></Cell>
    <Cell><Data ss:Type="Number">36.31</Data></Cell>
    <Cell ss:Index="9"><Data ss:Type="Number">938</Data></Cell>
   </Row>
   <Row>
    <Cell><Data ss:Type="DateTime">2015-01-12T15:38:38.000</Data></Cell>
    <Cell><Data ss:Type="Number">5.4</Data></Cell>
    <Cell><Data ss:Type="Number">3.3</Data></Cell>
    <Cell><Data ss:Type="Number">32.9</Data></Cell>
    <Cell><Data ss:Type="Number">36.31</Data></Cell>
    <Cell ss:Index="9"><Data ss:Type="Number">939</Data></Cell>
   </Row>
   <Row>
    <Cell><Data ss:Type="DateTime">2015-01-12T15:38:39.000</Data></Cell>
    <Cell><Data ss:Type="Number">5.4</Data></Cell>
    <Cell><Data ss:Type="Number">2.5</Data></Cell>
    <Cell><Data ss:Type="Number">32.9</Data></Cell>
    <Cell><Data ss:Type="Number">36.32</Data></Cell>
    <Cell ss:Index="9"><Data ss:Type="Number">940</Data></Cell>
   </Row>
   <Row>
    <Cell><Data ss:Type="DateTime">2015-01-12T15:38:40.000</Data></Cell>
    <Cell><Data ss:Type="Number">5.0999999999999996</Data></Cell>
    <Cell><Data ss:Type="Number">2</Data></Cell>
    <Cell><Data ss:Type="Number">32.9</Data></Cell>
    <Cell><Data ss:Type="Number">36.32</Data></Cell>
    <Cell ss:Index="9"><Data ss:Type="Number">941</Data></Cell>
   </Row>
   <Row>
    <Cell><Data ss:Type="DateTime">2015-01-12T15:38:41.000</Data></Cell>
    <Cell><Data ss:Type="Number">4.4000000000000004</Data></Cell>
    <Cell><Data ss:Type="Number">1.6</Data></Cell>
    <Cell><Data ss:Type="Number">32.5</Data></Cell>
    <Cell><Data ss:Type="Number">36.32</Data></Cell>
    <Cell ss:Index="9"><Data ss:Type="Number">942</Data></Cell>
   </Row>
   <Row>
    <Cell><Data ss:Type="DateTime">2015-01-12T15:38:42.000</Data></Cell>
    <Cell><Data ss:Type="Number">3.7</Data></Cell>
    <Cell><Data ss:Type="Number">1.2</Data></Cell>
    <Cell><Data ss:Type="Number">32.200000000000003</Data></Cell>
    <Cell><Data ss:Type="Number">36.32</Data></Cell>
    <Cell ss:Index="9"><Data ss:Type="Number">943</Data></Cell>
   </Row>
   <Row>
    <Cell><Data ss:Type="DateTime">2015-01-12T15:38:43.000</Data></Cell>
    <Cell><Data ss:Type="Number">3.1</Data></Cell>
    <Cell><Data ss:Type="Number">0.7</Data></Cell>
    <Cell><Data ss:Type="Number">32.200000000000003</Data></Cell>
    <Cell><Data ss:Type="Number">36.33</Data></Cell>
    <Cell ss:Index="9"><Data ss:Type="Number">944</Data></Cell>
   </Row>
   <Row>
    <Cell><Data ss:Type="DateTime">2015-01-12T15:38:44.000</Data></Cell>
    <Cell><Data ss:Type="Number">2.7</Data></Cell>
    <Cell><Data ss:Type="Number">0.3</Data></Cell>
    <Cell><Data ss:Type="Number">32.200000000000003</Data></Cell>
    <Cell><Data ss:Type="Number">36.33</Data></Cell>
    <Cell ss:Index="9"><Data ss:Type="Number">945</Data></Cell>
   </Row>
   <Row>
    <Cell><Data ss:Type="DateTime">2015-01-12T15:38:45.000</Data></Cell>
    <Cell><Data ss:Type="Number">2.2000000000000002</Data></Cell>
    <Cell><Data ss:Type="Number">0</Data></Cell>
    <Cell><Data ss:Type="Number">32.200000000000003</Data></Cell>
    <Cell><Data ss:Type="Number">36.33</Data></Cell>
    <Cell ss:Index="9"><Data ss:Type="Number">946</Data></Cell>
   </Row>
   <Row>
    <Cell><Data ss:Type="DateTime">2015-01-12T15:38:46.000</Data></Cell>
    <Cell><Data ss:Type="Number">1.7</Data></Cell>
    <Cell><Data ss:Type="Number">-0.3</Data></Cell>
    <Cell><Data ss:Type="Number">32.200000000000003</Data></Cell>
    <Cell><Data ss:Type="Number">36.33</Data></Cell>
    <Cell ss:Index="9"><Data ss:Type="Number">947</Data></Cell>
   </Row>
   <Row>
    <Cell><Data ss:Type="DateTime">2015-01-12T15:38:47.000</Data></Cell>
    <Cell><Data ss:Type="Number">1.4</Data></Cell>
    <Cell><Data ss:Type="Number">-0.5</Data></Cell>
    <Cell><Data ss:Type="Number">32.4</Data></Cell>
    <Cell><Data ss:Type="Number">36.33</Data></Cell>
    <Cell ss:Index="9"><Data ss:Type="Number">948</Data></Cell>
   </Row>
   <Row>
    <Cell><Data ss:Type="DateTime">2015-01-12T15:38:48.000</Data></Cell>
    <Cell><Data ss:Type="Number">1</Data></Cell>
    <Cell><Data ss:Type="Number">-0.7</Data></Cell>
    <Cell><Data ss:Type="Number">31.7</Data></Cell>
    <Cell><Data ss:Type="Number">36.340000000000003</Data></Cell>
    <Cell ss:Index="9"><Data ss:Type="Number">949</Data></Cell>
   </Row>
   <Row>
    <Cell><Data ss:Type="DateTime">2015-01-12T15:38:49.000</Data></Cell>
    <Cell><Data ss:Type="Number">0.9</Data></Cell>
    <Cell><Data ss:Type="Number">-0.8</Data></Cell>
    <Cell><Data ss:Type="Number">31.7</Data></Cell>
    <Cell><Data ss:Type="Number">36.340000000000003</Data></Cell>
    <Cell ss:Index="9"><Data ss:Type="Number">950</Data></Cell>
   </Row>
   <Row>
    <Cell><Data ss:Type="DateTime">2015-01-12T15:38:50.000</Data></Cell>
    <Cell><Data ss:Type="Number">0.7</Data></Cell>
    <Cell><Data ss:Type="Number">-0.8</Data></Cell>
    <Cell><Data ss:Type="Number">31.7</Data></Cell>
    <Cell><Data ss:Type="Number">36.340000000000003</Data></Cell>
    <Cell ss:Index="9"><Data ss:Type="Number">951</Data></Cell>
   </Row>
   <Row>
    <Cell><Data ss:Type="DateTime">2015-01-12T15:38:51.000</Data></Cell>
    <Cell><Data ss:Type="Number">0.5</Data></Cell>
    <Cell><Data ss:Type="Number">-0.9</Data></Cell>
    <Cell><Data ss:Type="Number">31.5</Data></Cell>
    <Cell><Data ss:Type="Number">36.340000000000003</Data></Cell>
    <Cell ss:Index="9"><Data ss:Type="Number">952</Data></Cell>
   </Row>
   <Row>
    <Cell><Data ss:Type="DateTime">2015-01-12T15:38:52.000</Data></Cell>
    <Cell><Data ss:Type="Number">0.5</Data></Cell>
    <Cell><Data ss:Type="Number">-1</Data></Cell>
    <Cell><Data ss:Type="Number">30.9</Data></Cell>
    <Cell><Data ss:Type="Number">36.340000000000003</Data></Cell>
    <Cell ss:Index="9"><Data ss:Type="Number">953</Data></Cell>
   </Row>
   <Row>
    <Cell><Data ss:Type="DateTime">2015-01-12T15:38:53.000</Data></Cell>
    <Cell><Data ss:Type="Number">0.4</Data></Cell>
    <Cell><Data ss:Type="Number">-1.1000000000000001</Data></Cell>
    <Cell><Data ss:Type="Number">30.9</Data></Cell>
    <Cell><Data ss:Type="Number">36.340000000000003</Data></Cell>
    <Cell ss:Index="9"><Data ss:Type="Number">954</Data></Cell>
   </Row>
   <Row>
    <Cell><Data ss:Type="DateTime">2015-01-12T15:38:54.000</Data></Cell>
    <Cell><Data ss:Type="Number">0.4</Data></Cell>
    <Cell><Data ss:Type="Number">-1.1000000000000001</Data></Cell>
    <Cell><Data ss:Type="Number">31.3</Data></Cell>
    <Cell><Data ss:Type="Number">36.340000000000003</Data></Cell>
    <Cell ss:Index="9"><Data ss:Type="Number">955</Data></Cell>
   </Row>
   <Row>
    <Cell><Data ss:Type="DateTime">2015-01-12T15:38:55.000</Data></Cell>
    <Cell><Data ss:Type="Number">0.3</Data></Cell>
    <Cell><Data ss:Type="Number">-1.2</Data></Cell>
    <Cell><Data ss:Type="Number">31.3</Data></Cell>
    <Cell><Data ss:Type="Number">36.340000000000003</Data></Cell>
    <Cell ss:Index="9"><Data ss:Type="Number">956</Data></Cell>
   </Row>
   <Row>
    <Cell><Data ss:Type="DateTime">2015-01-12T15:38:56.000</Data></Cell>
    <Cell><Data ss:Type="Number">0.2</Data></Cell>
    <Cell><Data ss:Type="Number">-1.2</Data></Cell>
    <Cell><Data ss:Type="Number">31.7</Data></Cell>
    <Cell><Data ss:Type="Number">36.340000000000003</Data></Cell>
    <Cell ss:Index="9"><Data ss:Type="Number">957</Data></Cell>
   </Row>
   <Row>
    <Cell><Data ss:Type="DateTime">2015-01-12T15:38:57.000</Data></Cell>
    <Cell><Data ss:Type="Number">0.1</Data></Cell>
    <Cell><Data ss:Type="Number">-1.3</Data></Cell>
    <Cell><Data ss:Type="Number">32</Data></Cell>
    <Cell><Data ss:Type="Number">36.35</Data></Cell>
    <Cell ss:Index="9"><Data ss:Type="Number">958</Data></Cell>
   </Row>
   <Row>
    <Cell><Data ss:Type="DateTime">2015-01-12T15:38:58.000</Data></Cell>
    <Cell><Data ss:Type="Number">0.1</Data></Cell>
    <Cell><Data ss:Type="Number">-1.3</Data></Cell>
    <Cell><Data ss:Type="Number">32</Data></Cell>
    <Cell><Data ss:Type="Number">36.35</Data></Cell>
    <Cell ss:Index="9"><Data ss:Type="Number">959</Data></Cell>
   </Row>
   <Row>
    <Cell><Data ss:Type="DateTime">2015-01-12T15:38:59.000</Data></Cell>
    <Cell><Data ss:Type="Number">0</Data></Cell>
    <Cell><Data ss:Type="Number">-1.4</Data></Cell>
    <Cell><Data ss:Type="Number">32.200000000000003</Data></Cell>
    <Cell><Data ss:Type="Number">36.35</Data></Cell>
    <Cell ss:Index="9"><Data ss:Type="Number">960</Data></Cell>
   </Row>
   <Row>
    <Cell><Data ss:Type="DateTime">2015-01-12T15:39:00.000</Data></Cell>
    <Cell><Data ss:Type="Number">0</Data></Cell>
    <Cell><Data ss:Type="Number">-1.4</Data></Cell>
    <Cell><Data ss:Type="Number">32.6</Data></Cell>
    <Cell><Data ss:Type="Number">36.35</Data></Cell>
    <Cell ss:Index="9"><Data ss:Type="Number">961</Data></Cell>
   </Row>
   <Row>
    <Cell><Data ss:Type="DateTime">2015-01-12T15:39:01.000</Data></Cell>
    <Cell><Data ss:Type="Number">0</Data></Cell>
    <Cell><Data ss:Type="Number">-1.5</Data></Cell>
    <Cell><Data ss:Type="Number">32</Data></Cell>
    <Cell><Data ss:Type="Number">36.35</Data></Cell>
    <Cell ss:Index="9"><Data ss:Type="Number">962</Data></Cell>
   </Row>
   <Row>
    <Cell><Data ss:Type="DateTime">2015-01-12T15:39:02.000</Data></Cell>
    <Cell><Data ss:Type="Number">-0.1</Data></Cell>
    <Cell><Data ss:Type="Number">-1.5</Data></Cell>
    <Cell><Data ss:Type="Number">31.8</Data></Cell>
    <Cell><Data ss:Type="Number">36.35</Data></Cell>
    <Cell ss:Index="9"><Data ss:Type="Number">963</Data></Cell>
   </Row>
   <Row>
    <Cell><Data ss:Type="DateTime">2015-01-12T15:39:03.000</Data></Cell>
    <Cell><Data ss:Type="Number">-0.2</Data></Cell>
    <Cell><Data ss:Type="Number">-1.5</Data></Cell>
    <Cell><Data ss:Type="Number">31.8</Data></Cell>
    <Cell><Data ss:Type="Number">36.35</Data></Cell>
    <Cell ss:Index="9"><Data ss:Type="Number">964</Data></Cell>
   </Row>
   <Row>
    <Cell><Data ss:Type="DateTime">2015-01-12T15:39:04.000</Data></Cell>
    <Cell><Data ss:Type="Number">-0.2</Data></Cell>
    <Cell><Data ss:Type="Number">-1.5</Data></Cell>
    <Cell><Data ss:Type="Number">31.8</Data></Cell>
    <Cell><Data ss:Type="Number">36.35</Data></Cell>
    <Cell ss:Index="9"><Data ss:Type="Number">965</Data></Cell>
   </Row>
   <Row>
    <Cell><Data ss:Type="DateTime">2015-01-12T15:39:05.000</Data></Cell>
    <Cell><Data ss:Type="Number">-0.2</Data></Cell>
    <Cell><Data ss:Type="Number">-1.5</Data></Cell>
    <Cell><Data ss:Type="Number">31.6</Data></Cell>
    <Cell><Data ss:Type="Number">36.35</Data></Cell>
    <Cell ss:Index="9"><Data ss:Type="Number">966</Data></Cell>
   </Row>
   <Row>
    <Cell><Data ss:Type="DateTime">2015-01-12T15:39:06.000</Data></Cell>
    <Cell><Data ss:Type="Number">-0.3</Data></Cell>
    <Cell><Data ss:Type="Number">-1.5</Data></Cell>
    <Cell><Data ss:Type="Number">31.8</Data></Cell>
    <Cell><Data ss:Type="Number">36.35</Data></Cell>
    <Cell ss:Index="9"><Data ss:Type="Number">967</Data></Cell>
   </Row>
   <Row>
    <Cell><Data ss:Type="DateTime">2015-01-12T15:39:07.000</Data></Cell>
    <Cell><Data ss:Type="Number">-0.4</Data></Cell>
    <Cell><Data ss:Type="Number">-1.4</Data></Cell>
    <Cell><Data ss:Type="Number">31.8</Data></Cell>
    <Cell><Data ss:Type="Number">36.36</Data></Cell>
    <Cell ss:Index="9"><Data ss:Type="Number">968</Data></Cell>
   </Row>
   <Row>
    <Cell><Data ss:Type="DateTime">2015-01-12T15:39:08.000</Data></Cell>
    <Cell><Data ss:Type="Number">-0.4</Data></Cell>
    <Cell><Data ss:Type="Number">-1.4</Data></Cell>
    <Cell><Data ss:Type="Number">31.8</Data></Cell>
    <Cell><Data ss:Type="Number">36.36</Data></Cell>
    <Cell ss:Index="9"><Data ss:Type="Number">969</Data></Cell>
   </Row>
   <Row>
    <Cell><Data ss:Type="DateTime">2015-01-12T15:39:09.000</Data></Cell>
    <Cell><Data ss:Type="Number">-0.4</Data></Cell>
    <Cell><Data ss:Type="Number">-1.4</Data></Cell>
    <Cell><Data ss:Type="Number">32</Data></Cell>
    <Cell><Data ss:Type="Number">36.36</Data></Cell>
    <Cell ss:Index="9"><Data ss:Type="Number">970</Data></Cell>
   </Row>
   <Row>
    <Cell><Data ss:Type="DateTime">2015-01-12T15:39:10.000</Data></Cell>
    <Cell><Data ss:Type="Number">-0.4</Data></Cell>
    <Cell><Data ss:Type="Number">-1.4</Data></Cell>
    <Cell><Data ss:Type="Number">32.5</Data></Cell>
    <Cell><Data ss:Type="Number">36.36</Data></Cell>
    <Cell ss:Index="9"><Data ss:Type="Number">971</Data></Cell>
   </Row>
   <Row>
    <Cell><Data ss:Type="DateTime">2015-01-12T15:39:11.000</Data></Cell>
    <Cell><Data ss:Type="Number">-0.3</Data></Cell>
    <Cell><Data ss:Type="Number">-1.4</Data></Cell>
    <Cell><Data ss:Type="Number">31.1</Data></Cell>
    <Cell><Data ss:Type="Number">36.36</Data></Cell>
    <Cell ss:Index="9"><Data ss:Type="Number">972</Data></Cell>
   </Row>
   <Row>
    <Cell><Data ss:Type="DateTime">2015-01-12T15:39:12.000</Data></Cell>
    <Cell><Data ss:Type="Number">-0.3</Data></Cell>
    <Cell><Data ss:Type="Number">-1.4</Data></Cell>
    <Cell><Data ss:Type="Number">31.1</Data></Cell>
    <Cell><Data ss:Type="Number">36.36</Data></Cell>
    <Cell ss:Index="9"><Data ss:Type="Number">973</Data></Cell>
   </Row>
   <Row>
    <Cell><Data ss:Type="DateTime">2015-01-12T15:39:13.000</Data></Cell>
    <Cell><Data ss:Type="Number">-0.2</Data></Cell>
    <Cell><Data ss:Type="Number">-1.4</Data></Cell>
    <Cell><Data ss:Type="Number">31.1</Data></Cell>
    <Cell><Data ss:Type="Number">36.369999999999997</Data></Cell>
    <Cell ss:Index="9"><Data ss:Type="Number">974</Data></Cell>
   </Row>
   <Row>
    <Cell><Data ss:Type="DateTime">2015-01-12T15:39:14.000</Data></Cell>
    <Cell><Data ss:Type="Number">-0.2</Data></Cell>
    <Cell><Data ss:Type="Number">-1.4</Data></Cell>
    <Cell><Data ss:Type="Number">31</Data></Cell>
    <Cell><Data ss:Type="Number">36.369999999999997</Data></Cell>
    <Cell ss:Index="9"><Data ss:Type="Number">975</Data></Cell>
   </Row>
   <Row>
    <Cell><Data ss:Type="DateTime">2015-01-12T15:39:15.000</Data></Cell>
    <Cell><Data ss:Type="Number">-0.2</Data></Cell>
    <Cell><Data ss:Type="Number">-1.4</Data></Cell>
    <Cell><Data ss:Type="Number">30.9</Data></Cell>
    <Cell><Data ss:Type="Number">36.369999999999997</Data></Cell>
    <Cell ss:Index="9"><Data ss:Type="Number">976</Data></Cell>
   </Row>
   <Row>
    <Cell><Data ss:Type="DateTime">2015-01-12T15:39:16.000</Data></Cell>
    <Cell><Data ss:Type="Number">-0.1</Data></Cell>
    <Cell><Data ss:Type="Number">-1.4</Data></Cell>
    <Cell><Data ss:Type="Number">30.9</Data></Cell>
    <Cell><Data ss:Type="Number">36.369999999999997</Data></Cell>
    <Cell ss:Index="9"><Data ss:Type="Number">977</Data></Cell>
   </Row>
   <Row>
    <Cell><Data ss:Type="DateTime">2015-01-12T15:39:17.000</Data></Cell>
    <Cell><Data ss:Type="Number">0</Data></Cell>
    <Cell><Data ss:Type="Number">-1.4</Data></Cell>
    <Cell><Data ss:Type="Number">30.9</Data></Cell>
    <Cell><Data ss:Type="Number">36.369999999999997</Data></Cell>
    <Cell ss:Index="9"><Data ss:Type="Number">978</Data></Cell>
   </Row>
   <Row>
    <Cell><Data ss:Type="DateTime">2015-01-12T15:39:18.000</Data></Cell>
    <Cell><Data ss:Type="Number">0</Data></Cell>
    <Cell><Data ss:Type="Number">-1.4</Data></Cell>
    <Cell><Data ss:Type="Number">30.9</Data></Cell>
    <Cell><Data ss:Type="Number">36.380000000000003</Data></Cell>
    <Cell ss:Index="9"><Data ss:Type="Number">979</Data></Cell>
   </Row>
   <Row>
    <Cell><Data ss:Type="DateTime">2015-01-12T15:39:19.000</Data></Cell>
    <Cell><Data ss:Type="Number">0</Data></Cell>
    <Cell><Data ss:Type="Number">-1.4</Data></Cell>
    <Cell><Data ss:Type="Number">31.3</Data></Cell>
    <Cell><Data ss:Type="Number">36.380000000000003</Data></Cell>
    <Cell ss:Index="9"><Data ss:Type="Number">980</Data></Cell>
   </Row>
   <Row>
    <Cell><Data ss:Type="DateTime">2015-01-12T15:39:20.000</Data></Cell>
    <Cell><Data ss:Type="Number">0.1</Data></Cell>
    <Cell><Data ss:Type="Number">-1.4</Data></Cell>
    <Cell><Data ss:Type="Number">31.3</Data></Cell>
    <Cell><Data ss:Type="Number">36.380000000000003</Data></Cell>
    <Cell ss:Index="9"><Data ss:Type="Number">981</Data></Cell>
   </Row>
   <Row>
    <Cell><Data ss:Type="DateTime">2015-01-12T15:39:21.000</Data></Cell>
    <Cell><Data ss:Type="Number">0</Data></Cell>
    <Cell><Data ss:Type="Number">-1.4</Data></Cell>
    <Cell><Data ss:Type="Number">31.1</Data></Cell>
    <Cell><Data ss:Type="Number">36.380000000000003</Data></Cell>
    <Cell ss:Index="9"><Data ss:Type="Number">982</Data></Cell>
   </Row>
   <Row>
    <Cell><Data ss:Type="DateTime">2015-01-12T15:39:22.000</Data></Cell>
    <Cell><Data ss:Type="Number">0</Data></Cell>
    <Cell><Data ss:Type="Number">-1.4</Data></Cell>
    <Cell><Data ss:Type="Number">31.1</Data></Cell>
    <Cell><Data ss:Type="Number">36.380000000000003</Data></Cell>
    <Cell ss:Index="9"><Data ss:Type="Number">983</Data></Cell>
   </Row>
   <Row>
    <Cell><Data ss:Type="DateTime">2015-01-12T15:39:23.000</Data></Cell>
    <Cell><Data ss:Type="Number">-0.2</Data></Cell>
    <Cell><Data ss:Type="Number">-1.3</Data></Cell>
    <Cell><Data ss:Type="Number">31.1</Data></Cell>
    <Cell><Data ss:Type="Number">36.39</Data></Cell>
    <Cell ss:Index="9"><Data ss:Type="Number">984</Data></Cell>
   </Row>
   <Row>
    <Cell><Data ss:Type="DateTime">2015-01-12T15:39:24.000</Data></Cell>
    <Cell><Data ss:Type="Number">-0.3</Data></Cell>
    <Cell><Data ss:Type="Number">-1.3</Data></Cell>
    <Cell><Data ss:Type="Number">31.1</Data></Cell>
    <Cell><Data ss:Type="Number">36.39</Data></Cell>
    <Cell ss:Index="9"><Data ss:Type="Number">985</Data></Cell>
   </Row>
   <Row>
    <Cell><Data ss:Type="DateTime">2015-01-12T15:39:25.000</Data></Cell>
    <Cell><Data ss:Type="Number">-0.3</Data></Cell>
    <Cell><Data ss:Type="Number">-1.3</Data></Cell>
    <Cell><Data ss:Type="Number">31.1</Data></Cell>
    <Cell><Data ss:Type="Number">36.39</Data></Cell>
    <Cell ss:Index="9"><Data ss:Type="Number">986</Data></Cell>
   </Row>
   <Row>
    <Cell><Data ss:Type="DateTime">2015-01-12T15:39:26.000</Data></Cell>
    <Cell><Data ss:Type="Number">-0.4</Data></Cell>
    <Cell><Data ss:Type="Number">-1.3</Data></Cell>
    <Cell><Data ss:Type="Number">32.200000000000003</Data></Cell>
    <Cell><Data ss:Type="Number">36.39</Data></Cell>
    <Cell ss:Index="9"><Data ss:Type="Number">987</Data></Cell>
   </Row>
   <Row>
    <Cell><Data ss:Type="DateTime">2015-01-12T15:39:27.000</Data></Cell>
    <Cell><Data ss:Type="Number">-0.4</Data></Cell>
    <Cell><Data ss:Type="Number">-1.3</Data></Cell>
    <Cell><Data ss:Type="Number">32.799999999999997</Data></Cell>
    <Cell><Data ss:Type="Number">36.39</Data></Cell>
    <Cell ss:Index="9"><Data ss:Type="Number">988</Data></Cell>
   </Row>
   <Row>
    <Cell><Data ss:Type="DateTime">2015-01-12T15:39:28.000</Data></Cell>
    <Cell><Data ss:Type="Number">-0.5</Data></Cell>
    <Cell><Data ss:Type="Number">-1.3</Data></Cell>
    <Cell><Data ss:Type="Number">32.799999999999997</Data></Cell>
    <Cell><Data ss:Type="Number">36.39</Data></Cell>
    <Cell ss:Index="9"><Data ss:Type="Number">989</Data></Cell>
   </Row>
   <Row>
    <Cell><Data ss:Type="DateTime">2015-01-12T15:39:29.000</Data></Cell>
    <Cell><Data ss:Type="Number">-0.4</Data></Cell>
    <Cell><Data ss:Type="Number">-1.3</Data></Cell>
    <Cell><Data ss:Type="Number">33.299999999999997</Data></Cell>
    <Cell><Data ss:Type="Number">36.39</Data></Cell>
    <Cell ss:Index="9"><Data ss:Type="Number">990</Data></Cell>
   </Row>
   <Row>
    <Cell><Data ss:Type="DateTime">2015-01-12T15:39:30.000</Data></Cell>
    <Cell><Data ss:Type="Number">-0.4</Data></Cell>
    <Cell><Data ss:Type="Number">-1.3</Data></Cell>
    <Cell><Data ss:Type="Number">33.6</Data></Cell>
    <Cell><Data ss:Type="Number">36.39</Data></Cell>
    <Cell ss:Index="9"><Data ss:Type="Number">991</Data></Cell>
   </Row>
   <Row>
    <Cell><Data ss:Type="DateTime">2015-01-12T15:39:31.000</Data></Cell>
    <Cell><Data ss:Type="Number">-0.4</Data></Cell>
    <Cell><Data ss:Type="Number">-1.3</Data></Cell>
    <Cell><Data ss:Type="Number">32.9</Data></Cell>
    <Cell><Data ss:Type="Number">36.4</Data></Cell>
    <Cell ss:Index="9"><Data ss:Type="Number">992</Data></Cell>
   </Row>
   <Row>
    <Cell><Data ss:Type="DateTime">2015-01-12T15:39:32.000</Data></Cell>
    <Cell><Data ss:Type="Number">-0.4</Data></Cell>
    <Cell><Data ss:Type="Number">-1.3</Data></Cell>
    <Cell><Data ss:Type="Number">32.4</Data></Cell>
    <Cell><Data ss:Type="Number">36.4</Data></Cell>
    <Cell ss:Index="9"><Data ss:Type="Number">993</Data></Cell>
   </Row>
   <Row>
    <Cell><Data ss:Type="DateTime">2015-01-12T15:39:33.000</Data></Cell>
    <Cell><Data ss:Type="Number">-0.3</Data></Cell>
    <Cell><Data ss:Type="Number">-1.2</Data></Cell>
    <Cell><Data ss:Type="Number">32.4</Data></Cell>
    <Cell><Data ss:Type="Number">36.4</Data></Cell>
    <Cell ss:Index="9"><Data ss:Type="Number">994</Data></Cell>
   </Row>
   <Row>
    <Cell><Data ss:Type="DateTime">2015-01-12T15:39:34.000</Data></Cell>
    <Cell><Data ss:Type="Number">-0.2</Data></Cell>
    <Cell><Data ss:Type="Number">-0.9</Data></Cell>
    <Cell><Data ss:Type="Number">32.4</Data></Cell>
    <Cell><Data ss:Type="Number">36.4</Data></Cell>
    <Cell ss:Index="9"><Data ss:Type="Number">995</Data></Cell>
   </Row>
   <Row>
    <Cell><Data ss:Type="DateTime">2015-01-12T15:39:35.000</Data></Cell>
    <Cell><Data ss:Type="Number">-0.2</Data></Cell>
    <Cell><Data ss:Type="Number">-0.5</Data></Cell>
    <Cell><Data ss:Type="Number">32.4</Data></Cell>
    <Cell><Data ss:Type="Number">36.4</Data></Cell>
    <Cell ss:Index="9"><Data ss:Type="Number">996</Data></Cell>
   </Row>
   <Row>
    <Cell><Data ss:Type="DateTime">2015-01-12T15:39:36.000</Data></Cell>
    <Cell><Data ss:Type="Number">-0.2</Data></Cell>
    <Cell><Data ss:Type="Number">-0.2</Data></Cell>
    <Cell><Data ss:Type="Number">32.6</Data></Cell>
    <Cell><Data ss:Type="Number">36.4</Data></Cell>
    <Cell ss:Index="9"><Data ss:Type="Number">997</Data></Cell>
   </Row>
   <Row>
    <Cell><Data ss:Type="DateTime">2015-01-12T15:39:37.000</Data></Cell>
    <Cell><Data ss:Type="Number">-0.2</Data></Cell>
    <Cell><Data ss:Type="Number">0.2</Data></Cell>
    <Cell><Data ss:Type="Number">32.299999999999997</Data></Cell>
    <Cell><Data ss:Type="Number">36.4</Data></Cell>
    <Cell ss:Index="9"><Data ss:Type="Number">998</Data></Cell>
   </Row>
   <Row>
    <Cell><Data ss:Type="DateTime">2015-01-12T15:39:38.000</Data></Cell>
    <Cell><Data ss:Type="Number">-0.2</Data></Cell>
    <Cell><Data ss:Type="Number">0.7</Data></Cell>
    <Cell><Data ss:Type="Number">32.299999999999997</Data></Cell>
    <Cell><Data ss:Type="Number">36.4</Data></Cell>
    <Cell ss:Index="9"><Data ss:Type="Number">999</Data></Cell>
   </Row>
   <Row>
    <Cell><Data ss:Type="DateTime">2015-01-12T15:39:39.000</Data></Cell>
    <Cell><Data ss:Type="Number">-0.2</Data></Cell>
    <Cell><Data ss:Type="Number">1.6</Data></Cell>
    <Cell><Data ss:Type="Number">32.299999999999997</Data></Cell>
    <Cell><Data ss:Type="Number">36.4</Data></Cell>
    <Cell ss:Index="9"><Data ss:Type="Number">1000</Data></Cell>
   </Row>
   <Row>
    <Cell><Data ss:Type="DateTime">2015-01-12T15:39:40.000</Data></Cell>
    <Cell><Data ss:Type="Number">-0.1</Data></Cell>
    <Cell><Data ss:Type="Number">2.4</Data></Cell>
    <Cell><Data ss:Type="Number">32.700000000000003</Data></Cell>
    <Cell><Data ss:Type="Number">36.409999999999997</Data></Cell>
    <Cell ss:Index="9"><Data ss:Type="Number">1001</Data></Cell>
   </Row>
   <Row>
    <Cell><Data ss:Type="DateTime">2015-01-12T15:39:41.000</Data></Cell>
    <Cell><Data ss:Type="Number">-0.1</Data></Cell>
    <Cell><Data ss:Type="Number">3.1</Data></Cell>
    <Cell><Data ss:Type="Number">32.700000000000003</Data></Cell>
    <Cell><Data ss:Type="Number">36.409999999999997</Data></Cell>
    <Cell ss:Index="9"><Data ss:Type="Number">1002</Data></Cell>
   </Row>
   <Row>
    <Cell><Data ss:Type="DateTime">2015-01-12T15:39:42.000</Data></Cell>
    <Cell><Data ss:Type="Number">0</Data></Cell>
    <Cell><Data ss:Type="Number">3.7</Data></Cell>
    <Cell><Data ss:Type="Number">33.200000000000003</Data></Cell>
    <Cell><Data ss:Type="Number">36.409999999999997</Data></Cell>
    <Cell ss:Index="9"><Data ss:Type="Number">1003</Data></Cell>
   </Row>
   <Row>
    <Cell><Data ss:Type="DateTime">2015-01-12T15:39:43.000</Data></Cell>
    <Cell><Data ss:Type="Number">0</Data></Cell>
    <Cell><Data ss:Type="Number">4.2</Data></Cell>
    <Cell><Data ss:Type="Number">34</Data></Cell>
    <Cell><Data ss:Type="Number">36.409999999999997</Data></Cell>
    <Cell ss:Index="9"><Data ss:Type="Number">1004</Data></Cell>
   </Row>
   <Row>
    <Cell><Data ss:Type="DateTime">2015-01-12T15:39:44.000</Data></Cell>
    <Cell><Data ss:Type="Number">0.2</Data></Cell>
    <Cell><Data ss:Type="Number">3.6</Data></Cell>
    <Cell><Data ss:Type="Number">33.799999999999997</Data></Cell>
    <Cell><Data ss:Type="Number">36.409999999999997</Data></Cell>
    <Cell ss:Index="9"><Data ss:Type="Number">1005</Data></Cell>
   </Row>
   <Row>
    <Cell><Data ss:Type="DateTime">2015-01-12T15:39:45.000</Data></Cell>
    <Cell><Data ss:Type="Number">0.5</Data></Cell>
    <Cell><Data ss:Type="Number">2.9</Data></Cell>
    <Cell><Data ss:Type="Number">33.799999999999997</Data></Cell>
    <Cell><Data ss:Type="Number">36.409999999999997</Data></Cell>
    <Cell ss:Index="9"><Data ss:Type="Number">1006</Data></Cell>
   </Row>
   <Row>
    <Cell><Data ss:Type="DateTime">2015-01-12T15:39:46.000</Data></Cell>
    <Cell><Data ss:Type="Number">0.8</Data></Cell>
    <Cell><Data ss:Type="Number">2.6</Data></Cell>
    <Cell><Data ss:Type="Number">33.799999999999997</Data></Cell>
    <Cell><Data ss:Type="Number">36.42</Data></Cell>
    <Cell ss:Index="9"><Data ss:Type="Number">1007</Data></Cell>
   </Row>
   <Row>
    <Cell><Data ss:Type="DateTime">2015-01-12T15:39:47.000</Data></Cell>
    <Cell><Data ss:Type="Number">1.1000000000000001</Data></Cell>
    <Cell><Data ss:Type="Number">2.1</Data></Cell>
    <Cell><Data ss:Type="Number">33.200000000000003</Data></Cell>
    <Cell><Data ss:Type="Number">36.42</Data></Cell>
    <Cell ss:Index="9"><Data ss:Type="Number">1008</Data></Cell>
   </Row>
   <Row>
    <Cell><Data ss:Type="DateTime">2015-01-12T15:39:48.000</Data></Cell>
    <Cell><Data ss:Type="Number">1.5</Data></Cell>
    <Cell><Data ss:Type="Number">1.6</Data></Cell>
    <Cell><Data ss:Type="Number">33</Data></Cell>
    <Cell><Data ss:Type="Number">36.42</Data></Cell>
[truncated: 3,533,859 more chars]
