# Supplementary material for: Uterine contractility changes in a perfused swine uterus model induced by local anesthetics procaine, lidocaine, and ropivacaine
Source: PLoS One. 2018 Dec 6;13(12):e0206053. doi: 10.1371/journal.pone.0206053 (PMC6283528; doi:10.1371/journal.pone.0206053)
Supplement: S1 Dataset — (ZIP) [file pone.0206053.s001.zip › Uterine contractility original dataset/V_P_5.1.xml]

<?xml version="1.0"?>
<?mso-application progid="Excel.Sheet"?>
<Workbook xmlns="urn:schemas-microsoft-com:office:spreadsheet"
 xmlns:o="urn:schemas-microsoft-com:office:office"
 xmlns:x="urn:schemas-microsoft-com:office:excel"
 xmlns:ss="urn:schemas-microsoft-com:office:spreadsheet"
 xmlns:html="http://www.w3.org/TR/REC-html40">
 <DocumentProperties xmlns="urn:schemas-microsoft-com:office:office">
  <Author>Weinschenk, Fabian</Author>
  <LastAuthor>Weinschenk, Fabian</LastAuthor>
  <Created>2014-05-22T10:36:06Z</Created>
  <LastSaved>2014-05-22T09:49:55Z</LastSaved>
  <Version>14.00</Version>
 </DocumentProperties>
 <OfficeDocumentSettings xmlns="urn:schemas-microsoft-com:office:office">
  <AllowPNG/>
 </OfficeDocumentSettings>
 <ExcelWorkbook xmlns="urn:schemas-microsoft-com:office:excel">
  <WindowHeight>7740</WindowHeight>
  <WindowWidth>12915</WindowWidth>
  <WindowTopX>600</WindowTopX>
  <WindowTopY>30</WindowTopY>
  <ProtectStructure>False</ProtectStructure>
  <ProtectWindows>False</ProtectWindows>
 </ExcelWorkbook>
 <Styles>
  <Style ss:ID="Default" ss:Name="Normal">
   <Alignment ss:Vertical="Bottom"/>
   <Borders/>
   <Font ss:FontName="Calibri" x:Family="Swiss" ss:Size="11" ss:Color="#000000"/>
   <Interior/>
   <NumberFormat/>
   <Protection/>
  </Style>
  <Style ss:ID="s63">
   <NumberFormat ss:Format="hh:mm:ss"/>
  </Style>
 </Styles>
 <Worksheet ss:Name="~dl477C">
  <Table ss:ExpandedColumnCount="8" ss:ExpandedRowCount="6922" x:FullColumns="1"
   x:FullRows="1" ss:DefaultColumnWidth="60" ss:DefaultRowHeight="15">
   <Column ss:StyleID="s63"/>
   <Row>
    <Cell><Data ss:Type="String">Datum/Zeit</Data></Cell>
    <Cell><Data ss:Type="String">ICP1</Data></Cell>
    <Cell><Data ss:Type="String">ICP2</Data></Cell>
    <Cell><Data ss:Type="String">ZVD</Data></Cell>
    <Cell><Data ss:Type="String">T1</Data></Cell>
    <Cell><Data ss:Type="String">T2</Data></Cell>
    <Cell><Data ss:Type="String">HR</Data></Cell>
    <Cell><Data ss:Type="String">CPP                                          </Data></Cell>
   </Row>
   <Row>
    <Cell><Data ss:Type="DateTime">2014-05-19T08:56:50.000</Data></Cell>
    <Cell><Data ss:Type="Number">14.5</Data></Cell>
    <Cell><Data ss:Type="Number">6.5</Data></Cell>
    <Cell><Data ss:Type="Number">69.5</Data></Cell>
    <Cell><Data ss:Type="Number">25</Data></Cell>
   </Row>
   <Row>
    <Cell><Data ss:Type="DateTime">2014-05-19T08:56:51.000</Data></Cell>
    <Cell><Data ss:Type="Number">14.7</Data></Cell>
    <Cell><Data ss:Type="Number">6.4</Data></Cell>
    <Cell><Data ss:Type="Number">69.5</Data></Cell>
    <Cell><Data ss:Type="Number">25</Data></Cell>
   </Row>
   <Row>
    <Cell><Data ss:Type="DateTime">2014-05-19T08:56:52.000</Data></Cell>
    <Cell><Data ss:Type="Number">14.7</Data></Cell>
    <Cell><Data ss:Type="Number">6.3</Data></Cell>
    <Cell><Data ss:Type="Number">69.5</Data></Cell>
    <Cell><Data ss:Type="Number">25</Data></Cell>
   </Row>
   <Row>
    <Cell><Data ss:Type="DateTime">2014-05-19T08:56:53.000</Data></Cell>
    <Cell><Data ss:Type="Number">14.7</Data></Cell>
    <Cell><Data ss:Type="Number">6.1</Data></Cell>
    <Cell><Data ss:Type="Number">69</Data></Cell>
    <Cell><Data ss:Type="Number">25</Data></Cell>
   </Row>
   <Row>
    <Cell><Data ss:Type="DateTime">2014-05-19T08:56:54.000</Data></Cell>
    <Cell><Data ss:Type="Number">14.6</Data></Cell>
    <Cell><Data ss:Type="Number">6</Data></Cell>
    <Cell><Data ss:Type="Number">68.599999999999994</Data></Cell>
    <Cell><Data ss:Type="Number">25</Data></Cell>
   </Row>
   <Row>
    <Cell><Data ss:Type="DateTime">2014-05-19T08:56:55.000</Data></Cell>
    <Cell><Data ss:Type="Number">14.5</Data></Cell>
    <Cell><Data ss:Type="Number">5.9</Data></Cell>
    <Cell><Data ss:Type="Number">68.599999999999994</Data></Cell>
    <Cell><Data ss:Type="Number">25</Data></Cell>
   </Row>
   <Row>
    <Cell><Data ss:Type="DateTime">2014-05-19T08:56:56.000</Data></Cell>
    <Cell><Data ss:Type="Number">14.3</Data></Cell>
    <Cell><Data ss:Type="Number">5.7</Data></Cell>
    <Cell><Data ss:Type="Number">68.7</Data></Cell>
    <Cell><Data ss:Type="Number">25</Data></Cell>
   </Row>
   <Row>
    <Cell><Data ss:Type="DateTime">2014-05-19T08:56:57.000</Data></Cell>
    <Cell><Data ss:Type="Number">14.3</Data></Cell>
    <Cell><Data ss:Type="Number">5.6</Data></Cell>
    <Cell><Data ss:Type="Number">68.7</Data></Cell>
    <Cell><Data ss:Type="Number">25</Data></Cell>
   </Row>
   <Row>
    <Cell><Data ss:Type="DateTime">2014-05-19T08:56:58.000</Data></Cell>
    <Cell><Data ss:Type="Number">14.1</Data></Cell>
    <Cell><Data ss:Type="Number">5.6</Data></Cell>
    <Cell><Data ss:Type="Number">68.900000000000006</Data></Cell>
    <Cell><Data ss:Type="Number">25</Data></Cell>
   </Row>
   <Row>
    <Cell><Data ss:Type="DateTime">2014-05-19T08:56:59.000</Data></Cell>
    <Cell><Data ss:Type="Number">14</Data></Cell>
    <Cell><Data ss:Type="Number">5.5</Data></Cell>
    <Cell><Data ss:Type="Number">69.2</Data></Cell>
    <Cell><Data ss:Type="Number">25</Data></Cell>
   </Row>
   <Row>
    <Cell><Data ss:Type="DateTime">2014-05-19T08:57:00.000</Data></Cell>
    <Cell><Data ss:Type="Number">13.8</Data></Cell>
    <Cell><Data ss:Type="Number">5.4</Data></Cell>
    <Cell><Data ss:Type="Number">69.2</Data></Cell>
    <Cell><Data ss:Type="Number">25</Data></Cell>
    <Cell ss:Index="7"><Data ss:Type="Number">1</Data></Cell>
   </Row>
   <Row>
    <Cell><Data ss:Type="DateTime">2014-05-19T08:57:01.000</Data></Cell>
    <Cell><Data ss:Type="Number">13.8</Data></Cell>
    <Cell><Data ss:Type="Number">5.4</Data></Cell>
    <Cell><Data ss:Type="Number">69.2</Data></Cell>
    <Cell><Data ss:Type="Number">25</Data></Cell>
    <Cell ss:Index="7"><Data ss:Type="Number">2</Data></Cell>
   </Row>
   <Row>
    <Cell><Data ss:Type="DateTime">2014-05-19T08:57:02.000</Data></Cell>
    <Cell><Data ss:Type="Number">13.8</Data></Cell>
    <Cell><Data ss:Type="Number">5.4</Data></Cell>
    <Cell><Data ss:Type="Number">69.3</Data></Cell>
    <Cell><Data ss:Type="Number">25</Data></Cell>
    <Cell ss:Index="7"><Data ss:Type="Number">3</Data></Cell>
   </Row>
   <Row>
    <Cell><Data ss:Type="DateTime">2014-05-19T08:57:03.000</Data></Cell>
    <Cell><Data ss:Type="Number">13.8</Data></Cell>
    <Cell><Data ss:Type="Number">5.4</Data></Cell>
    <Cell><Data ss:Type="Number">69.3</Data></Cell>
    <Cell><Data ss:Type="Number">25</Data></Cell>
    <Cell ss:Index="7"><Data ss:Type="Number">4</Data></Cell>
   </Row>
   <Row>
    <Cell><Data ss:Type="DateTime">2014-05-19T08:57:04.000</Data></Cell>
    <Cell><Data ss:Type="Number">13.8</Data></Cell>
    <Cell><Data ss:Type="Number">5.4</Data></Cell>
    <Cell><Data ss:Type="Number">69.5</Data></Cell>
    <Cell><Data ss:Type="Number">25</Data></Cell>
    <Cell ss:Index="7"><Data ss:Type="Number">5</Data></Cell>
   </Row>
   <Row>
    <Cell><Data ss:Type="DateTime">2014-05-19T08:57:05.000</Data></Cell>
    <Cell><Data ss:Type="Number">13.9</Data></Cell>
    <Cell><Data ss:Type="Number">5.4</Data></Cell>
    <Cell><Data ss:Type="Number">63.8</Data></Cell>
    <Cell><Data ss:Type="Number">25</Data></Cell>
    <Cell ss:Index="7"><Data ss:Type="Number">6</Data></Cell>
   </Row>
   <Row>
    <Cell><Data ss:Type="DateTime">2014-05-19T08:57:06.000</Data></Cell>
    <Cell><Data ss:Type="Number">14</Data></Cell>
    <Cell><Data ss:Type="Number">5.4</Data></Cell>
    <Cell><Data ss:Type="Number">38.4</Data></Cell>
    <Cell><Data ss:Type="Number">25</Data></Cell>
    <Cell ss:Index="7"><Data ss:Type="Number">7</Data></Cell>
   </Row>
   <Row>
    <Cell><Data ss:Type="DateTime">2014-05-19T08:57:07.000</Data></Cell>
    <Cell><Data ss:Type="Number">14.2</Data></Cell>
    <Cell><Data ss:Type="Number">5.4</Data></Cell>
    <Cell><Data ss:Type="Number">34.1</Data></Cell>
    <Cell><Data ss:Type="Number">25.01</Data></Cell>
    <Cell ss:Index="7"><Data ss:Type="Number">8</Data></Cell>
   </Row>
   <Row>
    <Cell><Data ss:Type="DateTime">2014-05-19T08:57:08.000</Data></Cell>
    <Cell><Data ss:Type="Number">14.3</Data></Cell>
    <Cell><Data ss:Type="Number">5.3</Data></Cell>
    <Cell><Data ss:Type="Number">32.799999999999997</Data></Cell>
    <Cell><Data ss:Type="Number">25.01</Data></Cell>
    <Cell ss:Index="7"><Data ss:Type="Number">9</Data></Cell>
   </Row>
   <Row>
    <Cell><Data ss:Type="DateTime">2014-05-19T08:57:09.000</Data></Cell>
    <Cell><Data ss:Type="Number">0</Data></Cell>
    <Cell><Data ss:Type="Number">5.3</Data></Cell>
    <Cell><Data ss:Type="Number">31.5</Data></Cell>
    <Cell><Data ss:Type="Number">25.01</Data></Cell>
    <Cell ss:Index="7"><Data ss:Type="Number">10</Data></Cell>
   </Row>
   <Row>
    <Cell><Data ss:Type="DateTime">2014-05-19T08:57:10.000</Data></Cell>
    <Cell><Data ss:Type="Number">0</Data></Cell>
    <Cell><Data ss:Type="Number">5.3</Data></Cell>
    <Cell><Data ss:Type="Number">21.8</Data></Cell>
    <Cell><Data ss:Type="Number">25.01</Data></Cell>
    <Cell ss:Index="7"><Data ss:Type="Number">11</Data></Cell>
   </Row>
   <Row>
    <Cell><Data ss:Type="DateTime">2014-05-19T08:57:11.000</Data></Cell>
    <Cell><Data ss:Type="Number">0.1</Data></Cell>
    <Cell><Data ss:Type="Number">5.3</Data></Cell>
    <Cell><Data ss:Type="Number">8.1</Data></Cell>
    <Cell><Data ss:Type="Number">25.01</Data></Cell>
    <Cell ss:Index="7"><Data ss:Type="Number">12</Data></Cell>
   </Row>
   <Row>
    <Cell><Data ss:Type="DateTime">2014-05-19T08:57:12.000</Data></Cell>
    <Cell><Data ss:Type="Number">0.1</Data></Cell>
    <Cell><Data ss:Type="Number">5.3</Data></Cell>
    <Cell><Data ss:Type="Number">5.7</Data></Cell>
    <Cell><Data ss:Type="Number">25.01</Data></Cell>
    <Cell ss:Index="7"><Data ss:Type="Number">13</Data></Cell>
   </Row>
   <Row>
    <Cell><Data ss:Type="DateTime">2014-05-19T08:57:13.000</Data></Cell>
    <Cell><Data ss:Type="Number">0.1</Data></Cell>
    <Cell><Data ss:Type="Number">5.2</Data></Cell>
    <Cell><Data ss:Type="Number">4.8</Data></Cell>
    <Cell><Data ss:Type="Number">25.01</Data></Cell>
    <Cell ss:Index="7"><Data ss:Type="Number">14</Data></Cell>
   </Row>
   <Row>
    <Cell><Data ss:Type="DateTime">2014-05-19T08:57:14.000</Data></Cell>
    <Cell><Data ss:Type="Number">0.1</Data></Cell>
    <Cell><Data ss:Type="Number">5.2</Data></Cell>
    <Cell><Data ss:Type="Number">4.4000000000000004</Data></Cell>
    <Cell><Data ss:Type="Number">25.01</Data></Cell>
    <Cell ss:Index="7"><Data ss:Type="Number">15</Data></Cell>
   </Row>
   <Row>
    <Cell><Data ss:Type="DateTime">2014-05-19T08:57:15.000</Data></Cell>
    <Cell><Data ss:Type="Number">0.1</Data></Cell>
    <Cell><Data ss:Type="Number">5.2</Data></Cell>
    <Cell><Data ss:Type="Number">4.2</Data></Cell>
    <Cell><Data ss:Type="Number">25.01</Data></Cell>
    <Cell ss:Index="7"><Data ss:Type="Number">16</Data></Cell>
   </Row>
   <Row>
    <Cell><Data ss:Type="DateTime">2014-05-19T08:57:16.000</Data></Cell>
    <Cell><Data ss:Type="Number">0.2</Data></Cell>
    <Cell><Data ss:Type="Number">5.2</Data></Cell>
    <Cell><Data ss:Type="Number">3.5</Data></Cell>
    <Cell><Data ss:Type="Number">25.01</Data></Cell>
    <Cell ss:Index="7"><Data ss:Type="Number">17</Data></Cell>
   </Row>
   <Row>
    <Cell><Data ss:Type="DateTime">2014-05-19T08:57:17.000</Data></Cell>
    <Cell><Data ss:Type="Number">0.2</Data></Cell>
    <Cell><Data ss:Type="Number">5.2</Data></Cell>
    <Cell><Data ss:Type="Number">3.3</Data></Cell>
    <Cell><Data ss:Type="Number">25.01</Data></Cell>
    <Cell ss:Index="7"><Data ss:Type="Number">18</Data></Cell>
   </Row>
   <Row>
    <Cell><Data ss:Type="DateTime">2014-05-19T08:57:18.000</Data></Cell>
    <Cell><Data ss:Type="Number">0.4</Data></Cell>
    <Cell><Data ss:Type="Number">5.2</Data></Cell>
    <Cell><Data ss:Type="Number">3</Data></Cell>
    <Cell><Data ss:Type="Number">25.01</Data></Cell>
    <Cell ss:Index="7"><Data ss:Type="Number">19</Data></Cell>
   </Row>
   <Row>
    <Cell><Data ss:Type="DateTime">2014-05-19T08:57:19.000</Data></Cell>
    <Cell><Data ss:Type="Number">0.4</Data></Cell>
    <Cell><Data ss:Type="Number">0</Data></Cell>
    <Cell><Data ss:Type="Number">2.9</Data></Cell>
    <Cell><Data ss:Type="Number">25.01</Data></Cell>
    <Cell ss:Index="7"><Data ss:Type="Number">20</Data></Cell>
   </Row>
   <Row>
    <Cell><Data ss:Type="DateTime">2014-05-19T08:57:20.000</Data></Cell>
    <Cell><Data ss:Type="Number">0.4</Data></Cell>
    <Cell><Data ss:Type="Number">0</Data></Cell>
    <Cell><Data ss:Type="Number">2.9</Data></Cell>
    <Cell><Data ss:Type="Number">25.01</Data></Cell>
    <Cell ss:Index="7"><Data ss:Type="Number">21</Data></Cell>
   </Row>
   <Row>
    <Cell><Data ss:Type="DateTime">2014-05-19T08:57:21.000</Data></Cell>
    <Cell><Data ss:Type="Number">0.4</Data></Cell>
    <Cell><Data ss:Type="Number">0</Data></Cell>
    <Cell><Data ss:Type="Number">2.5</Data></Cell>
    <Cell><Data ss:Type="Number">25.01</Data></Cell>
    <Cell ss:Index="7"><Data ss:Type="Number">22</Data></Cell>
   </Row>
   <Row>
    <Cell><Data ss:Type="DateTime">2014-05-19T08:57:22.000</Data></Cell>
    <Cell><Data ss:Type="Number">0.3</Data></Cell>
    <Cell><Data ss:Type="Number">0</Data></Cell>
    <Cell><Data ss:Type="Number">2.4</Data></Cell>
    <Cell><Data ss:Type="Number">25.01</Data></Cell>
    <Cell ss:Index="7"><Data ss:Type="Number">23</Data></Cell>
   </Row>
   <Row>
    <Cell><Data ss:Type="DateTime">2014-05-19T08:57:23.000</Data></Cell>
    <Cell><Data ss:Type="Number">0.2</Data></Cell>
    <Cell><Data ss:Type="Number">0</Data></Cell>
    <Cell><Data ss:Type="Number">2.4</Data></Cell>
    <Cell><Data ss:Type="Number">25.01</Data></Cell>
    <Cell ss:Index="7"><Data ss:Type="Number">24</Data></Cell>
   </Row>
   <Row>
    <Cell><Data ss:Type="DateTime">2014-05-19T08:57:24.000</Data></Cell>
    <Cell><Data ss:Type="Number">0.2</Data></Cell>
    <Cell><Data ss:Type="Number">-0.2</Data></Cell>
    <Cell><Data ss:Type="Number">2.2999999999999998</Data></Cell>
    <Cell><Data ss:Type="Number">25.01</Data></Cell>
    <Cell ss:Index="7"><Data ss:Type="Number">25</Data></Cell>
   </Row>
   <Row>
    <Cell><Data ss:Type="DateTime">2014-05-19T08:57:25.000</Data></Cell>
    <Cell><Data ss:Type="Number">0.1</Data></Cell>
    <Cell><Data ss:Type="Number">-0.2</Data></Cell>
    <Cell><Data ss:Type="Number">2.2000000000000002</Data></Cell>
    <Cell><Data ss:Type="Number">25.01</Data></Cell>
    <Cell ss:Index="7"><Data ss:Type="Number">26</Data></Cell>
   </Row>
   <Row>
    <Cell><Data ss:Type="DateTime">2014-05-19T08:57:26.000</Data></Cell>
    <Cell><Data ss:Type="Number">0</Data></Cell>
    <Cell><Data ss:Type="Number">-0.2</Data></Cell>
    <Cell><Data ss:Type="Number">2</Data></Cell>
    <Cell><Data ss:Type="Number">25.01</Data></Cell>
    <Cell ss:Index="7"><Data ss:Type="Number">27</Data></Cell>
   </Row>
   <Row>
    <Cell><Data ss:Type="DateTime">2014-05-19T08:57:27.000</Data></Cell>
    <Cell><Data ss:Type="Number">-0.2</Data></Cell>
    <Cell><Data ss:Type="Number">-0.3</Data></Cell>
    <Cell><Data ss:Type="Number">1.8</Data></Cell>
    <Cell><Data ss:Type="Number">25.02</Data></Cell>
    <Cell ss:Index="7"><Data ss:Type="Number">28</Data></Cell>
   </Row>
   <Row>
    <Cell><Data ss:Type="DateTime">2014-05-19T08:57:28.000</Data></Cell>
    <Cell><Data ss:Type="Number">-0.3</Data></Cell>
    <Cell><Data ss:Type="Number">-0.3</Data></Cell>
    <Cell><Data ss:Type="Number">0</Data></Cell>
    <Cell><Data ss:Type="Number">25.01</Data></Cell>
    <Cell ss:Index="7"><Data ss:Type="Number">29</Data></Cell>
   </Row>
   <Row>
    <Cell><Data ss:Type="DateTime">2014-05-19T08:57:29.000</Data></Cell>
    <Cell><Data ss:Type="Number">-0.4</Data></Cell>
    <Cell><Data ss:Type="Number">-0.3</Data></Cell>
    <Cell><Data ss:Type="Number">0</Data></Cell>
    <Cell><Data ss:Type="Number">25.01</Data></Cell>
    <Cell ss:Index="7"><Data ss:Type="Number">30</Data></Cell>
   </Row>
   <Row>
    <Cell><Data ss:Type="DateTime">2014-05-19T08:57:30.000</Data></Cell>
    <Cell><Data ss:Type="Number">-0.4</Data></Cell>
    <Cell><Data ss:Type="Number">-0.4</Data></Cell>
    <Cell><Data ss:Type="Number">-0.1</Data></Cell>
    <Cell><Data ss:Type="Number">25.02</Data></Cell>
    <Cell ss:Index="7"><Data ss:Type="Number">31</Data></Cell>
   </Row>
   <Row>
    <Cell><Data ss:Type="DateTime">2014-05-19T08:57:31.000</Data></Cell>
    <Cell><Data ss:Type="Number">-0.5</Data></Cell>
    <Cell><Data ss:Type="Number">-0.4</Data></Cell>
    <Cell><Data ss:Type="Number">-0.1</Data></Cell>
    <Cell><Data ss:Type="Number">25.02</Data></Cell>
    <Cell ss:Index="7"><Data ss:Type="Number">32</Data></Cell>
   </Row>
   <Row>
    <Cell><Data ss:Type="DateTime">2014-05-19T08:57:32.000</Data></Cell>
    <Cell><Data ss:Type="Number">-0.4</Data></Cell>
    <Cell><Data ss:Type="Number">-0.4</Data></Cell>
    <Cell><Data ss:Type="Number">-0.1</Data></Cell>
    <Cell><Data ss:Type="Number">25.02</Data></Cell>
    <Cell ss:Index="7"><Data ss:Type="Number">33</Data></Cell>
   </Row>
   <Row>
    <Cell><Data ss:Type="DateTime">2014-05-19T08:57:33.000</Data></Cell>
    <Cell><Data ss:Type="Number">-0.3</Data></Cell>
    <Cell><Data ss:Type="Number">-0.3</Data></Cell>
    <Cell><Data ss:Type="Number">-0.2</Data></Cell>
    <Cell><Data ss:Type="Number">25.02</Data></Cell>
    <Cell ss:Index="7"><Data ss:Type="Number">34</Data></Cell>
   </Row>
   <Row>
    <Cell><Data ss:Type="DateTime">2014-05-19T08:57:34.000</Data></Cell>
    <Cell><Data ss:Type="Number">-0.3</Data></Cell>
    <Cell><Data ss:Type="Number">-0.3</Data></Cell>
    <Cell><Data ss:Type="Number">-0.2</Data></Cell>
    <Cell><Data ss:Type="Number">25.02</Data></Cell>
    <Cell ss:Index="7"><Data ss:Type="Number">35</Data></Cell>
   </Row>
   <Row>
    <Cell><Data ss:Type="DateTime">2014-05-19T08:57:35.000</Data></Cell>
    <Cell><Data ss:Type="Number">-0.5</Data></Cell>
    <Cell><Data ss:Type="Number">-0.3</Data></Cell>
    <Cell><Data ss:Type="Number">13.7</Data></Cell>
    <Cell><Data ss:Type="Number">25.02</Data></Cell>
    <Cell ss:Index="7"><Data ss:Type="Number">36</Data></Cell>
   </Row>
   <Row>
    <Cell><Data ss:Type="DateTime">2014-05-19T08:57:36.000</Data></Cell>
    <Cell><Data ss:Type="Number">-0.8</Data></Cell>
    <Cell><Data ss:Type="Number">-0.3</Data></Cell>
    <Cell><Data ss:Type="Number">24.8</Data></Cell>
    <Cell><Data ss:Type="Number">25.02</Data></Cell>
    <Cell ss:Index="7"><Data ss:Type="Number">37</Data></Cell>
   </Row>
   <Row>
    <Cell><Data ss:Type="DateTime">2014-05-19T08:57:37.000</Data></Cell>
    <Cell><Data ss:Type="Number">-0.9</Data></Cell>
    <Cell><Data ss:Type="Number">-0.3</Data></Cell>
    <Cell><Data ss:Type="Number">29.9</Data></Cell>
    <Cell><Data ss:Type="Number">25.02</Data></Cell>
    <Cell ss:Index="7"><Data ss:Type="Number">38</Data></Cell>
   </Row>
   <Row>
    <Cell><Data ss:Type="DateTime">2014-05-19T08:57:38.000</Data></Cell>
    <Cell><Data ss:Type="Number">-1</Data></Cell>
    <Cell><Data ss:Type="Number">-0.3</Data></Cell>
    <Cell><Data ss:Type="Number">30.6</Data></Cell>
    <Cell><Data ss:Type="Number">25.02</Data></Cell>
    <Cell ss:Index="7"><Data ss:Type="Number">39</Data></Cell>
   </Row>
   <Row>
    <Cell><Data ss:Type="DateTime">2014-05-19T08:57:39.000</Data></Cell>
    <Cell><Data ss:Type="Number">-1.1000000000000001</Data></Cell>
    <Cell><Data ss:Type="Number">-0.3</Data></Cell>
    <Cell><Data ss:Type="Number">31.7</Data></Cell>
    <Cell><Data ss:Type="Number">25.02</Data></Cell>
    <Cell ss:Index="7"><Data ss:Type="Number">40</Data></Cell>
   </Row>
   <Row>
    <Cell><Data ss:Type="DateTime">2014-05-19T08:57:40.000</Data></Cell>
    <Cell><Data ss:Type="Number">-1.3</Data></Cell>
    <Cell><Data ss:Type="Number">-0.2</Data></Cell>
    <Cell><Data ss:Type="Number">58.3</Data></Cell>
    <Cell><Data ss:Type="Number">25.02</Data></Cell>
    <Cell ss:Index="7"><Data ss:Type="Number">41</Data></Cell>
   </Row>
   <Row>
    <Cell><Data ss:Type="DateTime">2014-05-19T08:57:41.000</Data></Cell>
    <Cell><Data ss:Type="Number">-1.3</Data></Cell>
    <Cell><Data ss:Type="Number">-0.2</Data></Cell>
    <Cell><Data ss:Type="Number">76.3</Data></Cell>
    <Cell><Data ss:Type="Number">25.02</Data></Cell>
    <Cell ss:Index="7"><Data ss:Type="Number">42</Data></Cell>
   </Row>
   <Row>
    <Cell><Data ss:Type="DateTime">2014-05-19T08:57:42.000</Data></Cell>
    <Cell><Data ss:Type="Number">-1.2</Data></Cell>
    <Cell><Data ss:Type="Number">-0.2</Data></Cell>
    <Cell><Data ss:Type="Number">81.599999999999994</Data></Cell>
    <Cell><Data ss:Type="Number">25.02</Data></Cell>
    <Cell ss:Index="7"><Data ss:Type="Number">43</Data></Cell>
   </Row>
   <Row>
    <Cell><Data ss:Type="DateTime">2014-05-19T08:57:43.000</Data></Cell>
    <Cell><Data ss:Type="Number">-1.2</Data></Cell>
    <Cell><Data ss:Type="Number">-0.2</Data></Cell>
    <Cell><Data ss:Type="Number">82.7</Data></Cell>
    <Cell><Data ss:Type="Number">25.02</Data></Cell>
    <Cell ss:Index="7"><Data ss:Type="Number">44</Data></Cell>
   </Row>
   <Row>
    <Cell><Data ss:Type="DateTime">2014-05-19T08:57:44.000</Data></Cell>
    <Cell><Data ss:Type="Number">-1.2</Data></Cell>
    <Cell><Data ss:Type="Number">-0.1</Data></Cell>
    <Cell><Data ss:Type="Number">82.7</Data></Cell>
    <Cell><Data ss:Type="Number">25.03</Data></Cell>
    <Cell ss:Index="7"><Data ss:Type="Number">45</Data></Cell>
   </Row>
   <Row>
    <Cell><Data ss:Type="DateTime">2014-05-19T08:57:45.000</Data></Cell>
    <Cell><Data ss:Type="Number">-1.2</Data></Cell>
    <Cell><Data ss:Type="Number">0</Data></Cell>
    <Cell><Data ss:Type="Number">84.1</Data></Cell>
    <Cell><Data ss:Type="Number">25.02</Data></Cell>
    <Cell ss:Index="7"><Data ss:Type="Number">46</Data></Cell>
   </Row>
   <Row>
    <Cell><Data ss:Type="DateTime">2014-05-19T08:57:46.000</Data></Cell>
    <Cell><Data ss:Type="Number">-1.2</Data></Cell>
    <Cell><Data ss:Type="Number">0</Data></Cell>
    <Cell><Data ss:Type="Number">86</Data></Cell>
    <Cell><Data ss:Type="Number">25.02</Data></Cell>
    <Cell ss:Index="7"><Data ss:Type="Number">47</Data></Cell>
   </Row>
   <Row>
    <Cell><Data ss:Type="DateTime">2014-05-19T08:57:47.000</Data></Cell>
    <Cell><Data ss:Type="Number">-1.2</Data></Cell>
    <Cell><Data ss:Type="Number">0</Data></Cell>
    <Cell><Data ss:Type="Number">87.4</Data></Cell>
    <Cell><Data ss:Type="Number">25.02</Data></Cell>
    <Cell ss:Index="7"><Data ss:Type="Number">48</Data></Cell>
   </Row>
   <Row>
    <Cell><Data ss:Type="DateTime">2014-05-19T08:57:48.000</Data></Cell>
    <Cell><Data ss:Type="Number">-1.3</Data></Cell>
    <Cell><Data ss:Type="Number">0</Data></Cell>
    <Cell><Data ss:Type="Number">92.3</Data></Cell>
    <Cell><Data ss:Type="Number">25.03</Data></Cell>
    <Cell ss:Index="7"><Data ss:Type="Number">49</Data></Cell>
   </Row>
   <Row>
    <Cell><Data ss:Type="DateTime">2014-05-19T08:57:49.000</Data></Cell>
    <Cell><Data ss:Type="Number">-1.4</Data></Cell>
    <Cell><Data ss:Type="Number">0</Data></Cell>
    <Cell><Data ss:Type="Number">93</Data></Cell>
    <Cell><Data ss:Type="Number">25.03</Data></Cell>
    <Cell ss:Index="7"><Data ss:Type="Number">50</Data></Cell>
   </Row>
   <Row>
    <Cell><Data ss:Type="DateTime">2014-05-19T08:57:50.000</Data></Cell>
    <Cell><Data ss:Type="Number">-1.4</Data></Cell>
    <Cell><Data ss:Type="Number">0</Data></Cell>
    <Cell><Data ss:Type="Number">95.5</Data></Cell>
    <Cell><Data ss:Type="Number">25.02</Data></Cell>
    <Cell ss:Index="7"><Data ss:Type="Number">51</Data></Cell>
   </Row>
   <Row>
    <Cell><Data ss:Type="DateTime">2014-05-19T08:57:51.000</Data></Cell>
    <Cell><Data ss:Type="Number">-1.4</Data></Cell>
    <Cell><Data ss:Type="Number">0</Data></Cell>
    <Cell><Data ss:Type="Number">98.1</Data></Cell>
    <Cell><Data ss:Type="Number">25.03</Data></Cell>
    <Cell ss:Index="7"><Data ss:Type="Number">52</Data></Cell>
   </Row>
   <Row>
    <Cell><Data ss:Type="DateTime">2014-05-19T08:57:52.000</Data></Cell>
    <Cell><Data ss:Type="Number">-1.4</Data></Cell>
    <Cell><Data ss:Type="Number">0</Data></Cell>
    <Cell><Data ss:Type="Number">96.2</Data></Cell>
    <Cell><Data ss:Type="Number">25.03</Data></Cell>
    <Cell ss:Index="7"><Data ss:Type="Number">53</Data></Cell>
   </Row>
   <Row>
    <Cell><Data ss:Type="DateTime">2014-05-19T08:57:53.000</Data></Cell>
    <Cell><Data ss:Type="Number">-1.4</Data></Cell>
    <Cell><Data ss:Type="Number">0</Data></Cell>
    <Cell><Data ss:Type="Number">94.6</Data></Cell>
    <Cell><Data ss:Type="Number">25.02</Data></Cell>
    <Cell ss:Index="7"><Data ss:Type="Number">54</Data></Cell>
   </Row>
   <Row>
    <Cell><Data ss:Type="DateTime">2014-05-19T08:57:54.000</Data></Cell>
    <Cell><Data ss:Type="Number">-1.4</Data></Cell>
    <Cell><Data ss:Type="Number">0</Data></Cell>
    <Cell><Data ss:Type="Number">92.2</Data></Cell>
    <Cell><Data ss:Type="Number">25.02</Data></Cell>
    <Cell ss:Index="7"><Data ss:Type="Number">55</Data></Cell>
   </Row>
   <Row>
    <Cell><Data ss:Type="DateTime">2014-05-19T08:57:55.000</Data></Cell>
    <Cell><Data ss:Type="Number">-1.4</Data></Cell>
    <Cell><Data ss:Type="Number">-0.1</Data></Cell>
    <Cell><Data ss:Type="Number">90.5</Data></Cell>
    <Cell><Data ss:Type="Number">25.02</Data></Cell>
    <Cell ss:Index="7"><Data ss:Type="Number">56</Data></Cell>
   </Row>
   <Row>
    <Cell><Data ss:Type="DateTime">2014-05-19T08:57:56.000</Data></Cell>
    <Cell><Data ss:Type="Number">-1.3</Data></Cell>
    <Cell><Data ss:Type="Number">-0.1</Data></Cell>
    <Cell><Data ss:Type="Number">90.1</Data></Cell>
    <Cell><Data ss:Type="Number">25.03</Data></Cell>
    <Cell ss:Index="7"><Data ss:Type="Number">57</Data></Cell>
   </Row>
   <Row>
    <Cell><Data ss:Type="DateTime">2014-05-19T08:57:57.000</Data></Cell>
    <Cell><Data ss:Type="Number">-1.2</Data></Cell>
    <Cell><Data ss:Type="Number">-0.2</Data></Cell>
    <Cell><Data ss:Type="Number">88.6</Data></Cell>
    <Cell><Data ss:Type="Number">25.02</Data></Cell>
    <Cell ss:Index="7"><Data ss:Type="Number">58</Data></Cell>
   </Row>
   <Row>
    <Cell><Data ss:Type="DateTime">2014-05-19T08:57:58.000</Data></Cell>
    <Cell><Data ss:Type="Number">-1.2</Data></Cell>
    <Cell><Data ss:Type="Number">-0.2</Data></Cell>
    <Cell><Data ss:Type="Number">88.6</Data></Cell>
    <Cell><Data ss:Type="Number">25.03</Data></Cell>
    <Cell ss:Index="7"><Data ss:Type="Number">59</Data></Cell>
   </Row>
   <Row>
    <Cell><Data ss:Type="DateTime">2014-05-19T08:57:59.000</Data></Cell>
    <Cell><Data ss:Type="Number">-1.2</Data></Cell>
    <Cell><Data ss:Type="Number">-0.2</Data></Cell>
    <Cell><Data ss:Type="Number">88.6</Data></Cell>
    <Cell><Data ss:Type="Number">25.02</Data></Cell>
    <Cell ss:Index="7"><Data ss:Type="Number">60</Data></Cell>
   </Row>
   <Row>
    <Cell><Data ss:Type="DateTime">2014-05-19T08:58:00.000</Data></Cell>
    <Cell><Data ss:Type="Number">-1.2</Data></Cell>
    <Cell><Data ss:Type="Number">-0.3</Data></Cell>
    <Cell><Data ss:Type="Number">88.6</Data></Cell>
    <Cell><Data ss:Type="Number">25.02</Data></Cell>
    <Cell ss:Index="7"><Data ss:Type="Number">61</Data></Cell>
   </Row>
   <Row>
    <Cell><Data ss:Type="DateTime">2014-05-19T08:58:01.000</Data></Cell>
    <Cell><Data ss:Type="Number">-1.1000000000000001</Data></Cell>
    <Cell><Data ss:Type="Number">-0.3</Data></Cell>
    <Cell><Data ss:Type="Number">88.7</Data></Cell>
    <Cell><Data ss:Type="Number">25.03</Data></Cell>
    <Cell ss:Index="7"><Data ss:Type="Number">62</Data></Cell>
   </Row>
   <Row>
    <Cell><Data ss:Type="DateTime">2014-05-19T08:58:02.000</Data></Cell>
    <Cell><Data ss:Type="Number">-1.1000000000000001</Data></Cell>
    <Cell><Data ss:Type="Number">-0.3</Data></Cell>
    <Cell><Data ss:Type="Number">86.6</Data></Cell>
    <Cell><Data ss:Type="Number">25.03</Data></Cell>
    <Cell ss:Index="7"><Data ss:Type="Number">63</Data></Cell>
   </Row>
   <Row>
    <Cell><Data ss:Type="DateTime">2014-05-19T08:58:03.000</Data></Cell>
    <Cell><Data ss:Type="Number">-1.2</Data></Cell>
    <Cell><Data ss:Type="Number">-0.4</Data></Cell>
    <Cell><Data ss:Type="Number">86.5</Data></Cell>
    <Cell><Data ss:Type="Number">25.03</Data></Cell>
    <Cell ss:Index="7"><Data ss:Type="Number">64</Data></Cell>
   </Row>
   <Row>
    <Cell><Data ss:Type="DateTime">2014-05-19T08:58:04.000</Data></Cell>
    <Cell><Data ss:Type="Number">-1.2</Data></Cell>
    <Cell><Data ss:Type="Number">-0.4</Data></Cell>
    <Cell><Data ss:Type="Number">85.3</Data></Cell>
    <Cell><Data ss:Type="Number">25.03</Data></Cell>
    <Cell ss:Index="7"><Data ss:Type="Number">65</Data></Cell>
   </Row>
   <Row>
    <Cell><Data ss:Type="DateTime">2014-05-19T08:58:05.000</Data></Cell>
    <Cell><Data ss:Type="Number">-1.1000000000000001</Data></Cell>
    <Cell><Data ss:Type="Number">-0.4</Data></Cell>
    <Cell><Data ss:Type="Number">84.5</Data></Cell>
    <Cell><Data ss:Type="Number">25.03</Data></Cell>
    <Cell ss:Index="7"><Data ss:Type="Number">66</Data></Cell>
   </Row>
   <Row>
    <Cell><Data ss:Type="DateTime">2014-05-19T08:58:06.000</Data></Cell>
    <Cell><Data ss:Type="Number">-1.1000000000000001</Data></Cell>
    <Cell><Data ss:Type="Number">-0.4</Data></Cell>
    <Cell><Data ss:Type="Number">85.5</Data></Cell>
    <Cell><Data ss:Type="Number">25.03</Data></Cell>
    <Cell ss:Index="7"><Data ss:Type="Number">67</Data></Cell>
   </Row>
   <Row>
    <Cell><Data ss:Type="DateTime">2014-05-19T08:58:07.000</Data></Cell>
    <Cell><Data ss:Type="Number">-1.1000000000000001</Data></Cell>
    <Cell><Data ss:Type="Number">-0.4</Data></Cell>
    <Cell><Data ss:Type="Number">85.7</Data></Cell>
    <Cell><Data ss:Type="Number">25.03</Data></Cell>
    <Cell ss:Index="7"><Data ss:Type="Number">68</Data></Cell>
   </Row>
   <Row>
    <Cell><Data ss:Type="DateTime">2014-05-19T08:58:08.000</Data></Cell>
    <Cell><Data ss:Type="Number">-1</Data></Cell>
    <Cell><Data ss:Type="Number">-0.4</Data></Cell>
    <Cell><Data ss:Type="Number">87.9</Data></Cell>
    <Cell><Data ss:Type="Number">25.03</Data></Cell>
    <Cell ss:Index="7"><Data ss:Type="Number">69</Data></Cell>
   </Row>
   <Row>
    <Cell><Data ss:Type="DateTime">2014-05-19T08:58:09.000</Data></Cell>
    <Cell><Data ss:Type="Number">-1.1000000000000001</Data></Cell>
    <Cell><Data ss:Type="Number">-0.3</Data></Cell>
    <Cell><Data ss:Type="Number">89.5</Data></Cell>
    <Cell><Data ss:Type="Number">25.03</Data></Cell>
    <Cell ss:Index="7"><Data ss:Type="Number">70</Data></Cell>
   </Row>
   <Row>
    <Cell><Data ss:Type="DateTime">2014-05-19T08:58:10.000</Data></Cell>
    <Cell><Data ss:Type="Number">-1.2</Data></Cell>
    <Cell><Data ss:Type="Number">-0.3</Data></Cell>
    <Cell><Data ss:Type="Number">89.7</Data></Cell>
    <Cell><Data ss:Type="Number">25.03</Data></Cell>
    <Cell ss:Index="7"><Data ss:Type="Number">71</Data></Cell>
   </Row>
   <Row>
    <Cell><Data ss:Type="DateTime">2014-05-19T08:58:11.000</Data></Cell>
    <Cell><Data ss:Type="Number">-1.3</Data></Cell>
    <Cell><Data ss:Type="Number">-0.3</Data></Cell>
    <Cell><Data ss:Type="Number">93.9</Data></Cell>
    <Cell><Data ss:Type="Number">25.03</Data></Cell>
    <Cell ss:Index="7"><Data ss:Type="Number">72</Data></Cell>
   </Row>
   <Row>
    <Cell><Data ss:Type="DateTime">2014-05-19T08:58:12.000</Data></Cell>
    <Cell><Data ss:Type="Number">-1.3</Data></Cell>
    <Cell><Data ss:Type="Number">-0.3</Data></Cell>
    <Cell><Data ss:Type="Number">93.5</Data></Cell>
    <Cell><Data ss:Type="Number">25.03</Data></Cell>
    <Cell ss:Index="7"><Data ss:Type="Number">73</Data></Cell>
   </Row>
   <Row>
    <Cell><Data ss:Type="DateTime">2014-05-19T08:58:13.000</Data></Cell>
    <Cell><Data ss:Type="Number">-1.4</Data></Cell>
    <Cell><Data ss:Type="Number">-0.3</Data></Cell>
    <Cell><Data ss:Type="Number">93.3</Data></Cell>
    <Cell><Data ss:Type="Number">25.03</Data></Cell>
    <Cell ss:Index="7"><Data ss:Type="Number">74</Data></Cell>
   </Row>
   <Row>
    <Cell><Data ss:Type="DateTime">2014-05-19T08:58:14.000</Data></Cell>
    <Cell><Data ss:Type="Number">-1.6</Data></Cell>
    <Cell><Data ss:Type="Number">-0.3</Data></Cell>
    <Cell><Data ss:Type="Number">91.3</Data></Cell>
    <Cell><Data ss:Type="Number">25.03</Data></Cell>
    <Cell ss:Index="7"><Data ss:Type="Number">75</Data></Cell>
   </Row>
   <Row>
    <Cell><Data ss:Type="DateTime">2014-05-19T08:58:15.000</Data></Cell>
    <Cell><Data ss:Type="Number">-1.6</Data></Cell>
    <Cell><Data ss:Type="Number">-0.3</Data></Cell>
    <Cell><Data ss:Type="Number">90.2</Data></Cell>
    <Cell><Data ss:Type="Number">25.03</Data></Cell>
    <Cell ss:Index="7"><Data ss:Type="Number">76</Data></Cell>
   </Row>
   <Row>
    <Cell><Data ss:Type="DateTime">2014-05-19T08:58:16.000</Data></Cell>
    <Cell><Data ss:Type="Number">-1.5</Data></Cell>
    <Cell><Data ss:Type="Number">-0.2</Data></Cell>
    <Cell><Data ss:Type="Number">89.8</Data></Cell>
    <Cell><Data ss:Type="Number">25.04</Data></Cell>
    <Cell ss:Index="7"><Data ss:Type="Number">77</Data></Cell>
   </Row>
   <Row>
    <Cell><Data ss:Type="DateTime">2014-05-19T08:58:17.000</Data></Cell>
    <Cell><Data ss:Type="Number">-1.5</Data></Cell>
    <Cell><Data ss:Type="Number">-0.2</Data></Cell>
    <Cell><Data ss:Type="Number">89.8</Data></Cell>
    <Cell><Data ss:Type="Number">25.04</Data></Cell>
    <Cell ss:Index="7"><Data ss:Type="Number">78</Data></Cell>
   </Row>
   <Row>
    <Cell><Data ss:Type="DateTime">2014-05-19T08:58:18.000</Data></Cell>
    <Cell><Data ss:Type="Number">-1.5</Data></Cell>
    <Cell><Data ss:Type="Number">-0.2</Data></Cell>
    <Cell><Data ss:Type="Number">91.4</Data></Cell>
    <Cell><Data ss:Type="Number">25.04</Data></Cell>
    <Cell ss:Index="7"><Data ss:Type="Number">79</Data></Cell>
   </Row>
   <Row>
    <Cell><Data ss:Type="DateTime">2014-05-19T08:58:19.000</Data></Cell>
    <Cell><Data ss:Type="Number">-1.5</Data></Cell>
    <Cell><Data ss:Type="Number">-0.2</Data></Cell>
    <Cell><Data ss:Type="Number">91.4</Data></Cell>
    <Cell><Data ss:Type="Number">25.04</Data></Cell>
    <Cell ss:Index="7"><Data ss:Type="Number">80</Data></Cell>
   </Row>
   <Row>
    <Cell><Data ss:Type="DateTime">2014-05-19T08:58:20.000</Data></Cell>
    <Cell><Data ss:Type="Number">-1.2</Data></Cell>
    <Cell><Data ss:Type="Number">-0.1</Data></Cell>
    <Cell><Data ss:Type="Number">92.2</Data></Cell>
    <Cell><Data ss:Type="Number">25.04</Data></Cell>
    <Cell ss:Index="7"><Data ss:Type="Number">81</Data></Cell>
   </Row>
   <Row>
    <Cell><Data ss:Type="DateTime">2014-05-19T08:58:21.000</Data></Cell>
    <Cell><Data ss:Type="Number">-1.2</Data></Cell>
    <Cell><Data ss:Type="Number">-0.1</Data></Cell>
    <Cell><Data ss:Type="Number">96.2</Data></Cell>
    <Cell><Data ss:Type="Number">25.04</Data></Cell>
    <Cell ss:Index="7"><Data ss:Type="Number">82</Data></Cell>
   </Row>
   <Row>
    <Cell><Data ss:Type="DateTime">2014-05-19T08:58:22.000</Data></Cell>
    <Cell><Data ss:Type="Number">-1.2</Data></Cell>
    <Cell><Data ss:Type="Number">-0.1</Data></Cell>
    <Cell><Data ss:Type="Number">92.5</Data></Cell>
    <Cell><Data ss:Type="Number">25.04</Data></Cell>
    <Cell ss:Index="7"><Data ss:Type="Number">83</Data></Cell>
   </Row>
   <Row>
    <Cell><Data ss:Type="DateTime">2014-05-19T08:58:23.000</Data></Cell>
    <Cell><Data ss:Type="Number">-1.2</Data></Cell>
    <Cell><Data ss:Type="Number">-0.1</Data></Cell>
    <Cell><Data ss:Type="Number">91.4</Data></Cell>
    <Cell><Data ss:Type="Number">25.04</Data></Cell>
    <Cell ss:Index="7"><Data ss:Type="Number">84</Data></Cell>
   </Row>
   <Row>
    <Cell><Data ss:Type="DateTime">2014-05-19T08:58:24.000</Data></Cell>
    <Cell><Data ss:Type="Number">-1.2</Data></Cell>
    <Cell><Data ss:Type="Number">-0.1</Data></Cell>
    <Cell><Data ss:Type="Number">90.2</Data></Cell>
    <Cell><Data ss:Type="Number">25.04</Data></Cell>
    <Cell ss:Index="7"><Data ss:Type="Number">85</Data></Cell>
   </Row>
   <Row>
    <Cell><Data ss:Type="DateTime">2014-05-19T08:58:25.000</Data></Cell>
    <Cell><Data ss:Type="Number">-1.4</Data></Cell>
    <Cell><Data ss:Type="Number">-0.1</Data></Cell>
    <Cell><Data ss:Type="Number">89.8</Data></Cell>
    <Cell><Data ss:Type="Number">25.04</Data></Cell>
    <Cell ss:Index="7"><Data ss:Type="Number">86</Data></Cell>
   </Row>
   <Row>
    <Cell><Data ss:Type="DateTime">2014-05-19T08:58:26.000</Data></Cell>
    <Cell><Data ss:Type="Number">-1.4</Data></Cell>
    <Cell><Data ss:Type="Number">-0.1</Data></Cell>
    <Cell><Data ss:Type="Number">89.1</Data></Cell>
    <Cell><Data ss:Type="Number">25.04</Data></Cell>
    <Cell ss:Index="7"><Data ss:Type="Number">87</Data></Cell>
   </Row>
   <Row>
    <Cell><Data ss:Type="DateTime">2014-05-19T08:58:27.000</Data></Cell>
    <Cell><Data ss:Type="Number">-1.4</Data></Cell>
    <Cell><Data ss:Type="Number">-0.1</Data></Cell>
    <Cell><Data ss:Type="Number">89.1</Data></Cell>
    <Cell><Data ss:Type="Number">25.04</Data></Cell>
    <Cell ss:Index="7"><Data ss:Type="Number">88</Data></Cell>
   </Row>
   <Row>
    <Cell><Data ss:Type="DateTime">2014-05-19T08:58:28.000</Data></Cell>
    <Cell><Data ss:Type="Number">-1.5</Data></Cell>
    <Cell><Data ss:Type="Number">-0.2</Data></Cell>
    <Cell><Data ss:Type="Number">89.1</Data></Cell>
    <Cell><Data ss:Type="Number">25.04</Data></Cell>
    <Cell ss:Index="7"><Data ss:Type="Number">89</Data></Cell>
   </Row>
   <Row>
    <Cell><Data ss:Type="DateTime">2014-05-19T08:58:29.000</Data></Cell>
    <Cell><Data ss:Type="Number">-1.6</Data></Cell>
    <Cell><Data ss:Type="Number">-0.2</Data></Cell>
    <Cell><Data ss:Type="Number">90.8</Data></Cell>
    <Cell><Data ss:Type="Number">25.04</Data></Cell>
    <Cell ss:Index="7"><Data ss:Type="Number">90</Data></Cell>
   </Row>
   <Row>
    <Cell><Data ss:Type="DateTime">2014-05-19T08:58:30.000</Data></Cell>
    <Cell><Data ss:Type="Number">-1.7</Data></Cell>
    <Cell><Data ss:Type="Number">-0.2</Data></Cell>
    <Cell><Data ss:Type="Number">89.9</Data></Cell>
    <Cell><Data ss:Type="Number">25.04</Data></Cell>
    <Cell ss:Index="7"><Data ss:Type="Number">91</Data></Cell>
   </Row>
   <Row>
    <Cell><Data ss:Type="DateTime">2014-05-19T08:58:31.000</Data></Cell>
    <Cell><Data ss:Type="Number">-1.7</Data></Cell>
    <Cell><Data ss:Type="Number">-0.2</Data></Cell>
    <Cell><Data ss:Type="Number">89.8</Data></Cell>
    <Cell><Data ss:Type="Number">25.04</Data></Cell>
    <Cell ss:Index="7"><Data ss:Type="Number">92</Data></Cell>
   </Row>
   <Row>
    <Cell><Data ss:Type="DateTime">2014-05-19T08:58:32.000</Data></Cell>
    <Cell><Data ss:Type="Number">-1.7</Data></Cell>
    <Cell><Data ss:Type="Number">-0.2</Data></Cell>
    <Cell><Data ss:Type="Number">87.6</Data></Cell>
    <Cell><Data ss:Type="Number">25.04</Data></Cell>
    <Cell ss:Index="7"><Data ss:Type="Number">93</Data></Cell>
   </Row>
   <Row>
    <Cell><Data ss:Type="DateTime">2014-05-19T08:58:33.000</Data></Cell>
    <Cell><Data ss:Type="Number">-1.7</Data></Cell>
    <Cell><Data ss:Type="Number">-0.3</Data></Cell>
    <Cell><Data ss:Type="Number">86.8</Data></Cell>
    <Cell><Data ss:Type="Number">25.04</Data></Cell>
    <Cell ss:Index="7"><Data ss:Type="Number">94</Data></Cell>
   </Row>
   <Row>
    <Cell><Data ss:Type="DateTime">2014-05-19T08:58:34.000</Data></Cell>
    <Cell><Data ss:Type="Number">-1.6</Data></Cell>
    <Cell><Data ss:Type="Number">-0.3</Data></Cell>
    <Cell><Data ss:Type="Number">87.1</Data></Cell>
    <Cell><Data ss:Type="Number">25.04</Data></Cell>
    <Cell ss:Index="7"><Data ss:Type="Number">95</Data></Cell>
   </Row>
   <Row>
    <Cell><Data ss:Type="DateTime">2014-05-19T08:58:35.000</Data></Cell>
    <Cell><Data ss:Type="Number">-1.6</Data></Cell>
    <Cell><Data ss:Type="Number">-0.3</Data></Cell>
    <Cell><Data ss:Type="Number">87.1</Data></Cell>
    <Cell><Data ss:Type="Number">25.04</Data></Cell>
    <Cell ss:Index="7"><Data ss:Type="Number">96</Data></Cell>
   </Row>
   <Row>
    <Cell><Data ss:Type="DateTime">2014-05-19T08:58:36.000</Data></Cell>
    <Cell><Data ss:Type="Number">-1.6</Data></Cell>
    <Cell><Data ss:Type="Number">-0.3</Data></Cell>
    <Cell><Data ss:Type="Number">87.5</Data></Cell>
    <Cell><Data ss:Type="Number">25.04</Data></Cell>
    <Cell ss:Index="7"><Data ss:Type="Number">97</Data></Cell>
   </Row>
   <Row>
    <Cell><Data ss:Type="DateTime">2014-05-19T08:58:37.000</Data></Cell>
    <Cell><Data ss:Type="Number">-1.6</Data></Cell>
    <Cell><Data ss:Type="Number">-0.2</Data></Cell>
    <Cell><Data ss:Type="Number">88.8</Data></Cell>
    <Cell><Data ss:Type="Number">25.04</Data></Cell>
    <Cell ss:Index="7"><Data ss:Type="Number">98</Data></Cell>
   </Row>
   <Row>
    <Cell><Data ss:Type="DateTime">2014-05-19T08:58:38.000</Data></Cell>
    <Cell><Data ss:Type="Number">-1.5</Data></Cell>
    <Cell><Data ss:Type="Number">-0.2</Data></Cell>
    <Cell><Data ss:Type="Number">89.5</Data></Cell>
    <Cell><Data ss:Type="Number">25.04</Data></Cell>
    <Cell ss:Index="7"><Data ss:Type="Number">99</Data></Cell>
   </Row>
   <Row>
    <Cell><Data ss:Type="DateTime">2014-05-19T08:58:39.000</Data></Cell>
    <Cell><Data ss:Type="Number">-1.5</Data></Cell>
    <Cell><Data ss:Type="Number">-0.2</Data></Cell>
    <Cell><Data ss:Type="Number">89.1</Data></Cell>
    <Cell><Data ss:Type="Number">25.04</Data></Cell>
    <Cell ss:Index="7"><Data ss:Type="Number">100</Data></Cell>
   </Row>
   <Row>
    <Cell><Data ss:Type="DateTime">2014-05-19T08:58:40.000</Data></Cell>
    <Cell><Data ss:Type="Number">-1.7</Data></Cell>
    <Cell><Data ss:Type="Number">-0.2</Data></Cell>
    <Cell><Data ss:Type="Number">87.7</Data></Cell>
    <Cell><Data ss:Type="Number">25.04</Data></Cell>
    <Cell ss:Index="7"><Data ss:Type="Number">101</Data></Cell>
   </Row>
   <Row>
    <Cell><Data ss:Type="DateTime">2014-05-19T08:58:41.000</Data></Cell>
    <Cell><Data ss:Type="Number">-1.8</Data></Cell>
    <Cell><Data ss:Type="Number">-0.3</Data></Cell>
    <Cell><Data ss:Type="Number">85.2</Data></Cell>
    <Cell><Data ss:Type="Number">25.04</Data></Cell>
    <Cell ss:Index="7"><Data ss:Type="Number">102</Data></Cell>
   </Row>
   <Row>
    <Cell><Data ss:Type="DateTime">2014-05-19T08:58:42.000</Data></Cell>
    <Cell><Data ss:Type="Number">-1.9</Data></Cell>
    <Cell><Data ss:Type="Number">-0.3</Data></Cell>
    <Cell><Data ss:Type="Number">84.6</Data></Cell>
    <Cell><Data ss:Type="Number">25.04</Data></Cell>
    <Cell ss:Index="7"><Data ss:Type="Number">103</Data></Cell>
   </Row>
   <Row>
    <Cell><Data ss:Type="DateTime">2014-05-19T08:58:43.000</Data></Cell>
    <Cell><Data ss:Type="Number">-2.1</Data></Cell>
    <Cell><Data ss:Type="Number">-0.3</Data></Cell>
    <Cell><Data ss:Type="Number">84</Data></Cell>
    <Cell><Data ss:Type="Number">25.04</Data></Cell>
    <Cell ss:Index="7"><Data ss:Type="Number">104</Data></Cell>
   </Row>
   <Row>
    <Cell><Data ss:Type="DateTime">2014-05-19T08:58:44.000</Data></Cell>
    <Cell><Data ss:Type="Number">-2.2000000000000002</Data></Cell>
    <Cell><Data ss:Type="Number">-0.3</Data></Cell>
    <Cell><Data ss:Type="Number">82.9</Data></Cell>
    <Cell><Data ss:Type="Number">25.04</Data></Cell>
    <Cell ss:Index="7"><Data ss:Type="Number">105</Data></Cell>
   </Row>
   <Row>
    <Cell><Data ss:Type="DateTime">2014-05-19T08:58:45.000</Data></Cell>
    <Cell><Data ss:Type="Number">-2.2000000000000002</Data></Cell>
    <Cell><Data ss:Type="Number">-0.3</Data></Cell>
    <Cell><Data ss:Type="Number">83.1</Data></Cell>
    <Cell><Data ss:Type="Number">25.05</Data></Cell>
    <Cell ss:Index="7"><Data ss:Type="Number">106</Data></Cell>
   </Row>
   <Row>
    <Cell><Data ss:Type="DateTime">2014-05-19T08:58:46.000</Data></Cell>
    <Cell><Data ss:Type="Number">-2.2999999999999998</Data></Cell>
    <Cell><Data ss:Type="Number">-0.4</Data></Cell>
    <Cell><Data ss:Type="Number">83.1</Data></Cell>
    <Cell><Data ss:Type="Number">25.04</Data></Cell>
    <Cell ss:Index="7"><Data ss:Type="Number">107</Data></Cell>
   </Row>
   <Row>
    <Cell><Data ss:Type="DateTime">2014-05-19T08:58:47.000</Data></Cell>
    <Cell><Data ss:Type="Number">-2.2999999999999998</Data></Cell>
    <Cell><Data ss:Type="Number">-0.4</Data></Cell>
    <Cell><Data ss:Type="Number">84</Data></Cell>
    <Cell><Data ss:Type="Number">25.05</Data></Cell>
    <Cell ss:Index="7"><Data ss:Type="Number">108</Data></Cell>
   </Row>
   <Row>
    <Cell><Data ss:Type="DateTime">2014-05-19T08:58:48.000</Data></Cell>
    <Cell><Data ss:Type="Number">-2.4</Data></Cell>
    <Cell><Data ss:Type="Number">-0.4</Data></Cell>
    <Cell><Data ss:Type="Number">82.3</Data></Cell>
    <Cell><Data ss:Type="Number">25.05</Data></Cell>
    <Cell ss:Index="7"><Data ss:Type="Number">109</Data></Cell>
   </Row>
   <Row>
    <Cell><Data ss:Type="DateTime">2014-05-19T08:58:49.000</Data></Cell>
    <Cell><Data ss:Type="Number">-2.4</Data></Cell>
    <Cell><Data ss:Type="Number">-0.5</Data></Cell>
    <Cell><Data ss:Type="Number">82.3</Data></Cell>
    <Cell><Data ss:Type="Number">25.05</Data></Cell>
    <Cell ss:Index="7"><Data ss:Type="Number">110</Data></Cell>
   </Row>
   <Row>
    <Cell><Data ss:Type="DateTime">2014-05-19T08:58:50.000</Data></Cell>
    <Cell><Data ss:Type="Number">-2.4</Data></Cell>
    <Cell><Data ss:Type="Number">-0.5</Data></Cell>
    <Cell><Data ss:Type="Number">80.400000000000006</Data></Cell>
    <Cell><Data ss:Type="Number">25.05</Data></Cell>
    <Cell ss:Index="7"><Data ss:Type="Number">111</Data></Cell>
   </Row>
   <Row>
    <Cell><Data ss:Type="DateTime">2014-05-19T08:58:51.000</Data></Cell>
    <Cell><Data ss:Type="Number">-2.5</Data></Cell>
    <Cell><Data ss:Type="Number">-0.5</Data></Cell>
    <Cell><Data ss:Type="Number">78.8</Data></Cell>
    <Cell><Data ss:Type="Number">25.05</Data></Cell>
    <Cell ss:Index="7"><Data ss:Type="Number">112</Data></Cell>
   </Row>
   <Row>
    <Cell><Data ss:Type="DateTime">2014-05-19T08:58:52.000</Data></Cell>
    <Cell><Data ss:Type="Number">-2.5</Data></Cell>
    <Cell><Data ss:Type="Number">-0.6</Data></Cell>
    <Cell><Data ss:Type="Number">77.900000000000006</Data></Cell>
    <Cell><Data ss:Type="Number">25.05</Data></Cell>
    <Cell ss:Index="7"><Data ss:Type="Number">113</Data></Cell>
   </Row>
   <Row>
    <Cell><Data ss:Type="DateTime">2014-05-19T08:58:53.000</Data></Cell>
    <Cell><Data ss:Type="Number">-2.6</Data></Cell>
    <Cell><Data ss:Type="Number">-0.6</Data></Cell>
    <Cell><Data ss:Type="Number">77.900000000000006</Data></Cell>
    <Cell><Data ss:Type="Number">25.05</Data></Cell>
    <Cell ss:Index="7"><Data ss:Type="Number">114</Data></Cell>
   </Row>
   <Row>
    <Cell><Data ss:Type="DateTime">2014-05-19T08:58:54.000</Data></Cell>
    <Cell><Data ss:Type="Number">-2.6</Data></Cell>
    <Cell><Data ss:Type="Number">-0.6</Data></Cell>
    <Cell><Data ss:Type="Number">76.5</Data></Cell>
    <Cell><Data ss:Type="Number">25.05</Data></Cell>
    <Cell ss:Index="7"><Data ss:Type="Number">115</Data></Cell>
   </Row>
   <Row>
    <Cell><Data ss:Type="DateTime">2014-05-19T08:58:55.000</Data></Cell>
    <Cell><Data ss:Type="Number">-2.6</Data></Cell>
    <Cell><Data ss:Type="Number">-0.6</Data></Cell>
    <Cell><Data ss:Type="Number">75.8</Data></Cell>
    <Cell><Data ss:Type="Number">25.05</Data></Cell>
    <Cell ss:Index="7"><Data ss:Type="Number">116</Data></Cell>
   </Row>
   <Row>
    <Cell><Data ss:Type="DateTime">2014-05-19T08:58:56.000</Data></Cell>
    <Cell><Data ss:Type="Number">-2.7</Data></Cell>
    <Cell><Data ss:Type="Number">-0.6</Data></Cell>
    <Cell><Data ss:Type="Number">75.099999999999994</Data></Cell>
    <Cell><Data ss:Type="Number">25.05</Data></Cell>
    <Cell ss:Index="7"><Data ss:Type="Number">117</Data></Cell>
   </Row>
   <Row>
    <Cell><Data ss:Type="DateTime">2014-05-19T08:58:57.000</Data></Cell>
    <Cell><Data ss:Type="Number">-2.9</Data></Cell>
    <Cell><Data ss:Type="Number">-0.6</Data></Cell>
    <Cell><Data ss:Type="Number">74.8</Data></Cell>
    <Cell><Data ss:Type="Number">25.05</Data></Cell>
    <Cell ss:Index="7"><Data ss:Type="Number">118</Data></Cell>
   </Row>
   <Row>
    <Cell><Data ss:Type="DateTime">2014-05-19T08:58:58.000</Data></Cell>
    <Cell><Data ss:Type="Number">-3</Data></Cell>
    <Cell><Data ss:Type="Number">-0.6</Data></Cell>
    <Cell><Data ss:Type="Number">73</Data></Cell>
    <Cell><Data ss:Type="Number">25.05</Data></Cell>
    <Cell ss:Index="7"><Data ss:Type="Number">119</Data></Cell>
   </Row>
   <Row>
    <Cell><Data ss:Type="DateTime">2014-05-19T08:58:59.000</Data></Cell>
    <Cell><Data ss:Type="Number">-3</Data></Cell>
    <Cell><Data ss:Type="Number">-0.6</Data></Cell>
    <Cell><Data ss:Type="Number">71.7</Data></Cell>
    <Cell><Data ss:Type="Number">25.05</Data></Cell>
    <Cell ss:Index="7"><Data ss:Type="Number">120</Data></Cell>
   </Row>
   <Row>
    <Cell><Data ss:Type="DateTime">2014-05-19T08:59:00.000</Data></Cell>
    <Cell><Data ss:Type="Number">-3</Data></Cell>
    <Cell><Data ss:Type="Number">-0.7</Data></Cell>
    <Cell><Data ss:Type="Number">71</Data></Cell>
    <Cell><Data ss:Type="Number">25.05</Data></Cell>
    <Cell ss:Index="7"><Data ss:Type="Number">121</Data></Cell>
   </Row>
   <Row>
    <Cell><Data ss:Type="DateTime">2014-05-19T08:59:01.000</Data></Cell>
    <Cell><Data ss:Type="Number">-3.1</Data></Cell>
    <Cell><Data ss:Type="Number">-0.7</Data></Cell>
    <Cell><Data ss:Type="Number">69.2</Data></Cell>
    <Cell><Data ss:Type="Number">25.05</Data></Cell>
    <Cell ss:Index="7"><Data ss:Type="Number">122</Data></Cell>
   </Row>
   <Row>
    <Cell><Data ss:Type="DateTime">2014-05-19T08:59:02.000</Data></Cell>
    <Cell><Data ss:Type="Number">-3.3</Data></Cell>
    <Cell><Data ss:Type="Number">-0.7</Data></Cell>
    <Cell><Data ss:Type="Number">68.5</Data></Cell>
    <Cell><Data ss:Type="Number">25.05</Data></Cell>
    <Cell ss:Index="7"><Data ss:Type="Number">123</Data></Cell>
   </Row>
   <Row>
    <Cell><Data ss:Type="DateTime">2014-05-19T08:59:03.000</Data></Cell>
    <Cell><Data ss:Type="Number">-3.3</Data></Cell>
    <Cell><Data ss:Type="Number">-0.7</Data></Cell>
    <Cell><Data ss:Type="Number">67.8</Data></Cell>
    <Cell><Data ss:Type="Number">25.05</Data></Cell>
    <Cell ss:Index="7"><Data ss:Type="Number">124</Data></Cell>
   </Row>
   <Row>
    <Cell><Data ss:Type="DateTime">2014-05-19T08:59:04.000</Data></Cell>
    <Cell><Data ss:Type="Number">-3.3</Data></Cell>
    <Cell><Data ss:Type="Number">-0.7</Data></Cell>
    <Cell><Data ss:Type="Number">66.400000000000006</Data></Cell>
    <Cell><Data ss:Type="Number">25.05</Data></Cell>
    <Cell ss:Index="7"><Data ss:Type="Number">125</Data></Cell>
   </Row>
   <Row>
    <Cell><Data ss:Type="DateTime">2014-05-19T08:59:05.000</Data></Cell>
    <Cell><Data ss:Type="Number">-3.3</Data></Cell>
    <Cell><Data ss:Type="Number">-0.7</Data></Cell>
    <Cell><Data ss:Type="Number">65.8</Data></Cell>
    <Cell><Data ss:Type="Number">25.05</Data></Cell>
    <Cell ss:Index="7"><Data ss:Type="Number">126</Data></Cell>
   </Row>
   <Row>
    <Cell><Data ss:Type="DateTime">2014-05-19T08:59:06.000</Data></Cell>
    <Cell><Data ss:Type="Number">-3.3</Data></Cell>
    <Cell><Data ss:Type="Number">-0.7</Data></Cell>
    <Cell><Data ss:Type="Number">65.3</Data></Cell>
    <Cell><Data ss:Type="Number">25.05</Data></Cell>
    <Cell ss:Index="7"><Data ss:Type="Number">127</Data></Cell>
   </Row>
   <Row>
    <Cell><Data ss:Type="DateTime">2014-05-19T08:59:07.000</Data></Cell>
    <Cell><Data ss:Type="Number">-3.3</Data></Cell>
    <Cell><Data ss:Type="Number">-0.7</Data></Cell>
    <Cell><Data ss:Type="Number">63.2</Data></Cell>
    <Cell><Data ss:Type="Number">25.05</Data></Cell>
    <Cell ss:Index="7"><Data ss:Type="Number">128</Data></Cell>
   </Row>
   <Row>
    <Cell><Data ss:Type="DateTime">2014-05-19T08:59:08.000</Data></Cell>
    <Cell><Data ss:Type="Number">-3.2</Data></Cell>
    <Cell><Data ss:Type="Number">-0.7</Data></Cell>
    <Cell><Data ss:Type="Number">62.7</Data></Cell>
    <Cell><Data ss:Type="Number">25.05</Data></Cell>
    <Cell ss:Index="7"><Data ss:Type="Number">129</Data></Cell>
   </Row>
   <Row>
    <Cell><Data ss:Type="DateTime">2014-05-19T08:59:09.000</Data></Cell>
    <Cell><Data ss:Type="Number">-3.2</Data></Cell>
    <Cell><Data ss:Type="Number">-0.7</Data></Cell>
    <Cell><Data ss:Type="Number">61.6</Data></Cell>
    <Cell><Data ss:Type="Number">25.05</Data></Cell>
    <Cell ss:Index="7"><Data ss:Type="Number">130</Data></Cell>
   </Row>
   <Row>
    <Cell><Data ss:Type="DateTime">2014-05-19T08:59:10.000</Data></Cell>
    <Cell><Data ss:Type="Number">-3.2</Data></Cell>
    <Cell><Data ss:Type="Number">-0.7</Data></Cell>
    <Cell><Data ss:Type="Number">60.8</Data></Cell>
    <Cell><Data ss:Type="Number">25.05</Data></Cell>
    <Cell ss:Index="7"><Data ss:Type="Number">131</Data></Cell>
   </Row>
   <Row>
    <Cell><Data ss:Type="DateTime">2014-05-19T08:59:11.000</Data></Cell>
    <Cell><Data ss:Type="Number">-3.2</Data></Cell>
    <Cell><Data ss:Type="Number">-0.7</Data></Cell>
    <Cell><Data ss:Type="Number">58.6</Data></Cell>
    <Cell><Data ss:Type="Number">25.05</Data></Cell>
    <Cell ss:Index="7"><Data ss:Type="Number">132</Data></Cell>
   </Row>
   <Row>
    <Cell><Data ss:Type="DateTime">2014-05-19T08:59:12.000</Data></Cell>
    <Cell><Data ss:Type="Number">-3.2</Data></Cell>
    <Cell><Data ss:Type="Number">-0.7</Data></Cell>
    <Cell><Data ss:Type="Number">55.7</Data></Cell>
    <Cell><Data ss:Type="Number">25.05</Data></Cell>
    <Cell ss:Index="7"><Data ss:Type="Number">133</Data></Cell>
   </Row>
   <Row>
    <Cell><Data ss:Type="DateTime">2014-05-19T08:59:13.000</Data></Cell>
    <Cell><Data ss:Type="Number">-3.3</Data></Cell>
    <Cell><Data ss:Type="Number">-0.7</Data></Cell>
    <Cell><Data ss:Type="Number">54.5</Data></Cell>
    <Cell><Data ss:Type="Number">25.05</Data></Cell>
    <Cell ss:Index="7"><Data ss:Type="Number">134</Data></Cell>
   </Row>
   <Row>
    <Cell><Data ss:Type="DateTime">2014-05-19T08:59:14.000</Data></Cell>
    <Cell><Data ss:Type="Number">-3.4</Data></Cell>
    <Cell><Data ss:Type="Number">-0.7</Data></Cell>
    <Cell><Data ss:Type="Number">51.5</Data></Cell>
    <Cell><Data ss:Type="Number">25.05</Data></Cell>
    <Cell ss:Index="7"><Data ss:Type="Number">135</Data></Cell>
   </Row>
   <Row>
    <Cell><Data ss:Type="DateTime">2014-05-19T08:59:15.000</Data></Cell>
    <Cell><Data ss:Type="Number">-3.4</Data></Cell>
    <Cell><Data ss:Type="Number">-0.7</Data></Cell>
    <Cell><Data ss:Type="Number">50.6</Data></Cell>
    <Cell><Data ss:Type="Number">25.05</Data></Cell>
    <Cell ss:Index="7"><Data ss:Type="Number">136</Data></Cell>
   </Row>
   <Row>
    <Cell><Data ss:Type="DateTime">2014-05-19T08:59:16.000</Data></Cell>
    <Cell><Data ss:Type="Number">-3.4</Data></Cell>
    <Cell><Data ss:Type="Number">-0.7</Data></Cell>
    <Cell><Data ss:Type="Number">49.9</Data></Cell>
    <Cell><Data ss:Type="Number">25.05</Data></Cell>
    <Cell ss:Index="7"><Data ss:Type="Number">137</Data></Cell>
   </Row>
   <Row>
    <Cell><Data ss:Type="DateTime">2014-05-19T08:59:17.000</Data></Cell>
    <Cell><Data ss:Type="Number">-3.4</Data></Cell>
    <Cell><Data ss:Type="Number">-0.7</Data></Cell>
    <Cell><Data ss:Type="Number">48.5</Data></Cell>
    <Cell><Data ss:Type="Number">25.05</Data></Cell>
    <Cell ss:Index="7"><Data ss:Type="Number">138</Data></Cell>
   </Row>
   <Row>
    <Cell><Data ss:Type="DateTime">2014-05-19T08:59:18.000</Data></Cell>
    <Cell><Data ss:Type="Number">-3.5</Data></Cell>
    <Cell><Data ss:Type="Number">-0.7</Data></Cell>
    <Cell><Data ss:Type="Number">48.3</Data></Cell>
    <Cell><Data ss:Type="Number">25.05</Data></Cell>
    <Cell ss:Index="7"><Data ss:Type="Number">139</Data></Cell>
   </Row>
   <Row>
    <Cell><Data ss:Type="DateTime">2014-05-19T08:59:19.000</Data></Cell>
    <Cell><Data ss:Type="Number">-3.4</Data></Cell>
    <Cell><Data ss:Type="Number">-0.7</Data></Cell>
    <Cell><Data ss:Type="Number">49.1</Data></Cell>
    <Cell><Data ss:Type="Number">25.05</Data></Cell>
    <Cell ss:Index="7"><Data ss:Type="Number">140</Data></Cell>
   </Row>
   <Row>
    <Cell><Data ss:Type="DateTime">2014-05-19T08:59:20.000</Data></Cell>
    <Cell><Data ss:Type="Number">-3.4</Data></Cell>
    <Cell><Data ss:Type="Number">-0.7</Data></Cell>
    <Cell><Data ss:Type="Number">48.8</Data></Cell>
    <Cell><Data ss:Type="Number">25.05</Data></Cell>
    <Cell ss:Index="7"><Data ss:Type="Number">141</Data></Cell>
   </Row>
   <Row>
    <Cell><Data ss:Type="DateTime">2014-05-19T08:59:21.000</Data></Cell>
    <Cell><Data ss:Type="Number">-3.3</Data></Cell>
    <Cell><Data ss:Type="Number">-0.7</Data></Cell>
    <Cell><Data ss:Type="Number">48.7</Data></Cell>
    <Cell><Data ss:Type="Number">25.05</Data></Cell>
    <Cell ss:Index="7"><Data ss:Type="Number">142</Data></Cell>
   </Row>
   <Row>
    <Cell><Data ss:Type="DateTime">2014-05-19T08:59:22.000</Data></Cell>
    <Cell><Data ss:Type="Number">-3.3</Data></Cell>
    <Cell><Data ss:Type="Number">-0.7</Data></Cell>
    <Cell><Data ss:Type="Number">48.7</Data></Cell>
    <Cell><Data ss:Type="Number">25.05</Data></Cell>
    <Cell ss:Index="7"><Data ss:Type="Number">143</Data></Cell>
   </Row>
   <Row>
    <Cell><Data ss:Type="DateTime">2014-05-19T08:59:23.000</Data></Cell>
    <Cell><Data ss:Type="Number">-3.1</Data></Cell>
    <Cell><Data ss:Type="Number">-0.7</Data></Cell>
    <Cell><Data ss:Type="Number">48.7</Data></Cell>
    <Cell><Data ss:Type="Number">25.05</Data></Cell>
    <Cell ss:Index="7"><Data ss:Type="Number">144</Data></Cell>
   </Row>
   <Row>
    <Cell><Data ss:Type="DateTime">2014-05-19T08:59:24.000</Data></Cell>
    <Cell><Data ss:Type="Number">-3</Data></Cell>
    <Cell><Data ss:Type="Number">-0.7</Data></Cell>
    <Cell><Data ss:Type="Number">48.3</Data></Cell>
    <Cell><Data ss:Type="Number">25.05</Data></Cell>
    <Cell ss:Index="7"><Data ss:Type="Number">145</Data></Cell>
   </Row>
   <Row>
    <Cell><Data ss:Type="DateTime">2014-05-19T08:59:25.000</Data></Cell>
    <Cell><Data ss:Type="Number">-2.9</Data></Cell>
    <Cell><Data ss:Type="Number">-0.7</Data></Cell>
    <Cell><Data ss:Type="Number">48.2</Data></Cell>
    <Cell><Data ss:Type="Number">25.05</Data></Cell>
    <Cell ss:Index="7"><Data ss:Type="Number">146</Data></Cell>
   </Row>
   <Row>
    <Cell><Data ss:Type="DateTime">2014-05-19T08:59:26.000</Data></Cell>
    <Cell><Data ss:Type="Number">-2.8</Data></Cell>
    <Cell><Data ss:Type="Number">-0.6</Data></Cell>
    <Cell><Data ss:Type="Number">48.2</Data></Cell>
    <Cell><Data ss:Type="Number">25.05</Data></Cell>
    <Cell ss:Index="7"><Data ss:Type="Number">147</Data></Cell>
   </Row>
   <Row>
    <Cell><Data ss:Type="DateTime">2014-05-19T08:59:27.000</Data></Cell>
    <Cell><Data ss:Type="Number">-2.7</Data></Cell>
    <Cell><Data ss:Type="Number">-0.6</Data></Cell>
    <Cell><Data ss:Type="Number">47.8</Data></Cell>
    <Cell><Data ss:Type="Number">25.05</Data></Cell>
    <Cell ss:Index="7"><Data ss:Type="Number">148</Data></Cell>
   </Row>
   <Row>
    <Cell><Data ss:Type="DateTime">2014-05-19T08:59:28.000</Data></Cell>
    <Cell><Data ss:Type="Number">-2.7</Data></Cell>
    <Cell><Data ss:Type="Number">-0.6</Data></Cell>
    <Cell><Data ss:Type="Number">47.8</Data></Cell>
    <Cell><Data ss:Type="Number">25.05</Data></Cell>
    <Cell ss:Index="7"><Data ss:Type="Number">149</Data></Cell>
   </Row>
   <Row>
    <Cell><Data ss:Type="DateTime">2014-05-19T08:59:29.000</Data></Cell>
    <Cell><Data ss:Type="Number">-2.6</Data></Cell>
    <Cell><Data ss:Type="Number">-0.5</Data></Cell>
    <Cell><Data ss:Type="Number">47.7</Data></Cell>
    <Cell><Data ss:Type="Number">25.05</Data></Cell>
    <Cell ss:Index="7"><Data ss:Type="Number">150</Data></Cell>
   </Row>
   <Row>
    <Cell><Data ss:Type="DateTime">2014-05-19T08:59:30.000</Data></Cell>
    <Cell><Data ss:Type="Number">-2.6</Data></Cell>
    <Cell><Data ss:Type="Number">-0.5</Data></Cell>
    <Cell><Data ss:Type="Number">47.7</Data></Cell>
    <Cell><Data ss:Type="Number">25.05</Data></Cell>
    <Cell ss:Index="7"><Data ss:Type="Number">151</Data></Cell>
   </Row>
   <Row>
    <Cell><Data ss:Type="DateTime">2014-05-19T08:59:31.000</Data></Cell>
    <Cell><Data ss:Type="Number">-2.7</Data></Cell>
    <Cell><Data ss:Type="Number">-0.5</Data></Cell>
    <Cell><Data ss:Type="Number">47.8</Data></Cell>
    <Cell><Data ss:Type="Number">25.05</Data></Cell>
    <Cell ss:Index="7"><Data ss:Type="Number">152</Data></Cell>
   </Row>
   <Row>
    <Cell><Data ss:Type="DateTime">2014-05-19T08:59:32.000</Data></Cell>
    <Cell><Data ss:Type="Number">-2.7</Data></Cell>
    <Cell><Data ss:Type="Number">-0.5</Data></Cell>
    <Cell><Data ss:Type="Number">48.1</Data></Cell>
    <Cell><Data ss:Type="Number">25.05</Data></Cell>
    <Cell ss:Index="7"><Data ss:Type="Number">153</Data></Cell>
   </Row>
   <Row>
    <Cell><Data ss:Type="DateTime">2014-05-19T08:59:33.000</Data></Cell>
    <Cell><Data ss:Type="Number">-2.7</Data></Cell>
    <Cell><Data ss:Type="Number">-0.5</Data></Cell>
    <Cell><Data ss:Type="Number">48.1</Data></Cell>
    <Cell><Data ss:Type="Number">25.05</Data></Cell>
    <Cell ss:Index="7"><Data ss:Type="Number">154</Data></Cell>
   </Row>
   <Row>
    <Cell><Data ss:Type="DateTime">2014-05-19T08:59:34.000</Data></Cell>
    <Cell><Data ss:Type="Number">-2.8</Data></Cell>
    <Cell><Data ss:Type="Number">-0.5</Data></Cell>
    <Cell><Data ss:Type="Number">48.1</Data></Cell>
    <Cell><Data ss:Type="Number">25.05</Data></Cell>
    <Cell ss:Index="7"><Data ss:Type="Number">155</Data></Cell>
   </Row>
   <Row>
    <Cell><Data ss:Type="DateTime">2014-05-19T08:59:35.000</Data></Cell>
    <Cell><Data ss:Type="Number">-2.8</Data></Cell>
    <Cell><Data ss:Type="Number">-0.5</Data></Cell>
    <Cell><Data ss:Type="Number">48.1</Data></Cell>
    <Cell><Data ss:Type="Number">25.05</Data></Cell>
    <Cell ss:Index="7"><Data ss:Type="Number">156</Data></Cell>
   </Row>
   <Row>
    <Cell><Data ss:Type="DateTime">2014-05-19T08:59:36.000</Data></Cell>
    <Cell><Data ss:Type="Number">-2.8</Data></Cell>
    <Cell><Data ss:Type="Number">-0.5</Data></Cell>
    <Cell><Data ss:Type="Number">48</Data></Cell>
    <Cell><Data ss:Type="Number">25.05</Data></Cell>
    <Cell ss:Index="7"><Data ss:Type="Number">157</Data></Cell>
   </Row>
   <Row>
    <Cell><Data ss:Type="DateTime">2014-05-19T08:59:37.000</Data></Cell>
    <Cell><Data ss:Type="Number">-2.8</Data></Cell>
    <Cell><Data ss:Type="Number">-0.6</Data></Cell>
    <Cell><Data ss:Type="Number">47.5</Data></Cell>
    <Cell><Data ss:Type="Number">25.05</Data></Cell>
    <Cell ss:Index="7"><Data ss:Type="Number">158</Data></Cell>
   </Row>
   <Row>
    <Cell><Data ss:Type="DateTime">2014-05-19T08:59:38.000</Data></Cell>
    <Cell><Data ss:Type="Number">-2.8</Data></Cell>
    <Cell><Data ss:Type="Number">-0.6</Data></Cell>
    <Cell><Data ss:Type="Number">47.4</Data></Cell>
    <Cell><Data ss:Type="Number">25.05</Data></Cell>
    <Cell ss:Index="7"><Data ss:Type="Number">159</Data></Cell>
   </Row>
   <Row>
    <Cell><Data ss:Type="DateTime">2014-05-19T08:59:39.000</Data></Cell>
    <Cell><Data ss:Type="Number">-2.8</Data></Cell>
    <Cell><Data ss:Type="Number">-0.6</Data></Cell>
    <Cell><Data ss:Type="Number">47.4</Data></Cell>
    <Cell><Data ss:Type="Number">25.05</Data></Cell>
    <Cell ss:Index="7"><Data ss:Type="Number">160</Data></Cell>
   </Row>
   <Row>
    <Cell><Data ss:Type="DateTime">2014-05-19T08:59:40.000</Data></Cell>
    <Cell><Data ss:Type="Number">-2.7</Data></Cell>
    <Cell><Data ss:Type="Number">-0.6</Data></Cell>
    <Cell><Data ss:Type="Number">47.4</Data></Cell>
    <Cell><Data ss:Type="Number">25.05</Data></Cell>
    <Cell ss:Index="7"><Data ss:Type="Number">161</Data></Cell>
   </Row>
   <Row>
    <Cell><Data ss:Type="DateTime">2014-05-19T08:59:41.000</Data></Cell>
    <Cell><Data ss:Type="Number">-2.7</Data></Cell>
    <Cell><Data ss:Type="Number">-0.6</Data></Cell>
    <Cell><Data ss:Type="Number">47.5</Data></Cell>
    <Cell><Data ss:Type="Number">25.05</Data></Cell>
    <Cell ss:Index="7"><Data ss:Type="Number">162</Data></Cell>
   </Row>
   <Row>
    <Cell><Data ss:Type="DateTime">2014-05-19T08:59:42.000</Data></Cell>
    <Cell><Data ss:Type="Number">-2.8</Data></Cell>
    <Cell><Data ss:Type="Number">-0.6</Data></Cell>
    <Cell><Data ss:Type="Number">47.7</Data></Cell>
    <Cell><Data ss:Type="Number">25.05</Data></Cell>
    <Cell ss:Index="7"><Data ss:Type="Number">163</Data></Cell>
   </Row>
   <Row>
    <Cell><Data ss:Type="DateTime">2014-05-19T08:59:43.000</Data></Cell>
    <Cell><Data ss:Type="Number">-2.8</Data></Cell>
    <Cell><Data ss:Type="Number">-0.6</Data></Cell>
    <Cell><Data ss:Type="Number">47.7</Data></Cell>
    <Cell><Data ss:Type="Number">25.05</Data></Cell>
    <Cell ss:Index="7"><Data ss:Type="Number">164</Data></Cell>
   </Row>
   <Row>
    <Cell><Data ss:Type="DateTime">2014-05-19T08:59:44.000</Data></Cell>
    <Cell><Data ss:Type="Number">-2.8</Data></Cell>
    <Cell><Data ss:Type="Number">-0.7</Data></Cell>
    <Cell><Data ss:Type="Number">47.7</Data></Cell>
    <Cell><Data ss:Type="Number">25.05</Data></Cell>
    <Cell ss:Index="7"><Data ss:Type="Number">165</Data></Cell>
   </Row>
   <Row>
    <Cell><Data ss:Type="DateTime">2014-05-19T08:59:45.000</Data></Cell>
    <Cell><Data ss:Type="Number">-2.9</Data></Cell>
    <Cell><Data ss:Type="Number">-0.7</Data></Cell>
    <Cell><Data ss:Type="Number">47.7</Data></Cell>
    <Cell><Data ss:Type="Number">25.05</Data></Cell>
    <Cell ss:Index="7"><Data ss:Type="Number">166</Data></Cell>
   </Row>
   <Row>
    <Cell><Data ss:Type="DateTime">2014-05-19T08:59:46.000</Data></Cell>
    <Cell><Data ss:Type="Number">-2.9</Data></Cell>
    <Cell><Data ss:Type="Number">-0.7</Data></Cell>
    <Cell><Data ss:Type="Number">47.5</Data></Cell>
    <Cell><Data ss:Type="Number">25.05</Data></Cell>
    <Cell ss:Index="7"><Data ss:Type="Number">167</Data></Cell>
   </Row>
   <Row>
    <Cell><Data ss:Type="DateTime">2014-05-19T08:59:47.000</Data></Cell>
    <Cell><Data ss:Type="Number">-3</Data></Cell>
    <Cell><Data ss:Type="Number">-0.7</Data></Cell>
    <Cell><Data ss:Type="Number">47</Data></Cell>
    <Cell><Data ss:Type="Number">25.05</Data></Cell>
    <Cell ss:Index="7"><Data ss:Type="Number">168</Data></Cell>
   </Row>
   <Row>
    <Cell><Data ss:Type="DateTime">2014-05-19T08:59:48.000</Data></Cell>
    <Cell><Data ss:Type="Number">-3</Data></Cell>
    <Cell><Data ss:Type="Number">-0.7</Data></Cell>
    <Cell><Data ss:Type="Number">47</Data></Cell>
    <Cell><Data ss:Type="Number">25.05</Data></Cell>
    <Cell ss:Index="7"><Data ss:Type="Number">169</Data></Cell>
   </Row>
   <Row>
    <Cell><Data ss:Type="DateTime">2014-05-19T08:59:49.000</Data></Cell>
    <Cell><Data ss:Type="Number">-3</Data></Cell>
    <Cell><Data ss:Type="Number">-0.7</Data></Cell>
    <Cell><Data ss:Type="Number">47</Data></Cell>
    <Cell><Data ss:Type="Number">25.05</Data></Cell>
    <Cell ss:Index="7"><Data ss:Type="Number">170</Data></Cell>
   </Row>
   <Row>
    <Cell><Data ss:Type="DateTime">2014-05-19T08:59:50.000</Data></Cell>
    <Cell><Data ss:Type="Number">-3</Data></Cell>
    <Cell><Data ss:Type="Number">-0.7</Data></Cell>
    <Cell><Data ss:Type="Number">47</Data></Cell>
    <Cell><Data ss:Type="Number">25.05</Data></Cell>
    <Cell ss:Index="7"><Data ss:Type="Number">171</Data></Cell>
   </Row>
   <Row>
    <Cell><Data ss:Type="DateTime">2014-05-19T08:59:51.000</Data></Cell>
    <Cell><Data ss:Type="Number">-3</Data></Cell>
    <Cell><Data ss:Type="Number">-0.7</Data></Cell>
    <Cell><Data ss:Type="Number">47.1</Data></Cell>
    <Cell><Data ss:Type="Number">25.05</Data></Cell>
    <Cell ss:Index="7"><Data ss:Type="Number">172</Data></Cell>
   </Row>
   <Row>
    <Cell><Data ss:Type="DateTime">2014-05-19T08:59:52.000</Data></Cell>
    <Cell><Data ss:Type="Number">-3</Data></Cell>
    <Cell><Data ss:Type="Number">-0.6</Data></Cell>
    <Cell><Data ss:Type="Number">47.1</Data></Cell>
    <Cell><Data ss:Type="Number">25.05</Data></Cell>
    <Cell ss:Index="7"><Data ss:Type="Number">173</Data></Cell>
   </Row>
   <Row>
    <Cell><Data ss:Type="DateTime">2014-05-19T08:59:53.000</Data></Cell>
    <Cell><Data ss:Type="Number">-3</Data></Cell>
    <Cell><Data ss:Type="Number">-0.6</Data></Cell>
    <Cell><Data ss:Type="Number">47</Data></Cell>
    <Cell><Data ss:Type="Number">25.05</Data></Cell>
    <Cell ss:Index="7"><Data ss:Type="Number">174</Data></Cell>
   </Row>
   <Row>
    <Cell><Data ss:Type="DateTime">2014-05-19T08:59:54.000</Data></Cell>
    <Cell><Data ss:Type="Number">-3</Data></Cell>
    <Cell><Data ss:Type="Number">-0.6</Data></Cell>
    <Cell><Data ss:Type="Number">47</Data></Cell>
    <Cell><Data ss:Type="Number">25.05</Data></Cell>
    <Cell ss:Index="7"><Data ss:Type="Number">175</Data></Cell>
   </Row>
   <Row>
    <Cell><Data ss:Type="DateTime">2014-05-19T08:59:55.000</Data></Cell>
    <Cell><Data ss:Type="Number">-3</Data></Cell>
    <Cell><Data ss:Type="Number">-0.6</Data></Cell>
    <Cell><Data ss:Type="Number">47</Data></Cell>
    <Cell><Data ss:Type="Number">25.05</Data></Cell>
    <Cell ss:Index="7"><Data ss:Type="Number">176</Data></Cell>
   </Row>
   <Row>
    <Cell><Data ss:Type="DateTime">2014-05-19T08:59:56.000</Data></Cell>
    <Cell><Data ss:Type="Number">-3</Data></Cell>
    <Cell><Data ss:Type="Number">-0.6</Data></Cell>
    <Cell><Data ss:Type="Number">47</Data></Cell>
    <Cell><Data ss:Type="Number">25.05</Data></Cell>
    <Cell ss:Index="7"><Data ss:Type="Number">177</Data></Cell>
   </Row>
   <Row>
    <Cell><Data ss:Type="DateTime">2014-05-19T08:59:57.000</Data></Cell>
    <Cell><Data ss:Type="Number">-3</Data></Cell>
    <Cell><Data ss:Type="Number">-0.6</Data></Cell>
    <Cell><Data ss:Type="Number">47</Data></Cell>
    <Cell><Data ss:Type="Number">25.05</Data></Cell>
    <Cell ss:Index="7"><Data ss:Type="Number">178</Data></Cell>
   </Row>
   <Row>
    <Cell><Data ss:Type="DateTime">2014-05-19T08:59:58.000</Data></Cell>
    <Cell><Data ss:Type="Number">-3</Data></Cell>
    <Cell><Data ss:Type="Number">-0.6</Data></Cell>
    <Cell><Data ss:Type="Number">47</Data></Cell>
    <Cell><Data ss:Type="Number">25.05</Data></Cell>
    <Cell ss:Index="7"><Data ss:Type="Number">179</Data></Cell>
   </Row>
   <Row>
    <Cell><Data ss:Type="DateTime">2014-05-19T08:59:59.000</Data></Cell>
    <Cell><Data ss:Type="Number">-3</Data></Cell>
    <Cell><Data ss:Type="Number">-0.6</Data></Cell>
    <Cell><Data ss:Type="Number">47</Data></Cell>
    <Cell><Data ss:Type="Number">25.05</Data></Cell>
    <Cell ss:Index="7"><Data ss:Type="Number">180</Data></Cell>
   </Row>
   <Row>
    <Cell><Data ss:Type="DateTime">2014-05-19T09:00:00.000</Data></Cell>
    <Cell><Data ss:Type="Number">-3</Data></Cell>
    <Cell><Data ss:Type="Number">-0.5</Data></Cell>
    <Cell><Data ss:Type="Number">45.9</Data></Cell>
    <Cell><Data ss:Type="Number">25.05</Data></Cell>
    <Cell ss:Index="7"><Data ss:Type="Number">181</Data></Cell>
   </Row>
   <Row>
    <Cell><Data ss:Type="DateTime">2014-05-19T09:00:01.000</Data></Cell>
    <Cell><Data ss:Type="Number">-2.9</Data></Cell>
    <Cell><Data ss:Type="Number">-0.5</Data></Cell>
    <Cell><Data ss:Type="Number">45.7</Data></Cell>
    <Cell><Data ss:Type="Number">25.05</Data></Cell>
    <Cell ss:Index="7"><Data ss:Type="Number">182</Data></Cell>
   </Row>
   <Row>
    <Cell><Data ss:Type="DateTime">2014-05-19T09:00:02.000</Data></Cell>
    <Cell><Data ss:Type="Number">-2.8</Data></Cell>
    <Cell><Data ss:Type="Number">-0.5</Data></Cell>
    <Cell><Data ss:Type="Number">45.5</Data></Cell>
    <Cell><Data ss:Type="Number">25.05</Data></Cell>
    <Cell ss:Index="7"><Data ss:Type="Number">183</Data></Cell>
   </Row>
   <Row>
    <Cell><Data ss:Type="DateTime">2014-05-19T09:00:03.000</Data></Cell>
    <Cell><Data ss:Type="Number">-2.7</Data></Cell>
    <Cell><Data ss:Type="Number">-0.5</Data></Cell>
    <Cell><Data ss:Type="Number">44.6</Data></Cell>
    <Cell><Data ss:Type="Number">25.05</Data></Cell>
    <Cell ss:Index="7"><Data ss:Type="Number">184</Data></Cell>
   </Row>
   <Row>
    <Cell><Data ss:Type="DateTime">2014-05-19T09:00:04.000</Data></Cell>
    <Cell><Data ss:Type="Number">-2.7</Data></Cell>
    <Cell><Data ss:Type="Number">-0.5</Data></Cell>
    <Cell><Data ss:Type="Number">44.4</Data></Cell>
    <Cell><Data ss:Type="Number">25.05</Data></Cell>
    <Cell ss:Index="7"><Data ss:Type="Number">185</Data></Cell>
   </Row>
   <Row>
    <Cell><Data ss:Type="DateTime">2014-05-19T09:00:05.000</Data></Cell>
    <Cell><Data ss:Type="Number">-2.6</Data></Cell>
    <Cell><Data ss:Type="Number">-0.5</Data></Cell>
    <Cell><Data ss:Type="Number">44.1</Data></Cell>
    <Cell><Data ss:Type="Number">25.05</Data></Cell>
    <Cell ss:Index="7"><Data ss:Type="Number">186</Data></Cell>
   </Row>
   <Row>
    <Cell><Data ss:Type="DateTime">2014-05-19T09:00:06.000</Data></Cell>
    <Cell><Data ss:Type="Number">-2.5</Data></Cell>
    <Cell><Data ss:Type="Number">-0.5</Data></Cell>
    <Cell><Data ss:Type="Number">44.1</Data></Cell>
    <Cell><Data ss:Type="Number">25.05</Data></Cell>
    <Cell ss:Index="7"><Data ss:Type="Number">187</Data></Cell>
   </Row>
   <Row>
    <Cell><Data ss:Type="DateTime">2014-05-19T09:00:07.000</Data></Cell>
    <Cell><Data ss:Type="Number">-2.5</Data></Cell>
    <Cell><Data ss:Type="Number">-0.5</Data></Cell>
    <Cell><Data ss:Type="Number">44.1</Data></Cell>
    <Cell><Data ss:Type="Number">25.05</Data></Cell>
    <Cell ss:Index="7"><Data ss:Type="Number">188</Data></Cell>
   </Row>
   <Row>
    <Cell><Data ss:Type="DateTime">2014-05-19T09:00:08.000</Data></Cell>
    <Cell><Data ss:Type="Number">-2.5</Data></Cell>
    <Cell><Data ss:Type="Number">-0.5</Data></Cell>
    <Cell><Data ss:Type="Number">44.4</Data></Cell>
    <Cell><Data ss:Type="Number">25.05</Data></Cell>
    <Cell ss:Index="7"><Data ss:Type="Number">189</Data></Cell>
   </Row>
   <Row>
    <Cell><Data ss:Type="DateTime">2014-05-19T09:00:09.000</Data></Cell>
    <Cell><Data ss:Type="Number">-2.4</Data></Cell>
    <Cell><Data ss:Type="Number">-0.5</Data></Cell>
    <Cell><Data ss:Type="Number">44.4</Data></Cell>
    <Cell><Data ss:Type="Number">25.05</Data></Cell>
    <Cell ss:Index="7"><Data ss:Type="Number">190</Data></Cell>
   </Row>
   <Row>
    <Cell><Data ss:Type="DateTime">2014-05-19T09:00:10.000</Data></Cell>
    <Cell><Data ss:Type="Number">-2.4</Data></Cell>
    <Cell><Data ss:Type="Number">-0.5</Data></Cell>
    <Cell><Data ss:Type="Number">44.4</Data></Cell>
    <Cell><Data ss:Type="Number">25.05</Data></Cell>
    <Cell ss:Index="7"><Data ss:Type="Number">191</Data></Cell>
   </Row>
   <Row>
    <Cell><Data ss:Type="DateTime">2014-05-19T09:00:11.000</Data></Cell>
    <Cell><Data ss:Type="Number">-2.4</Data></Cell>
    <Cell><Data ss:Type="Number">-0.6</Data></Cell>
    <Cell><Data ss:Type="Number">44.4</Data></Cell>
    <Cell><Data ss:Type="Number">25.05</Data></Cell>
    <Cell ss:Index="7"><Data ss:Type="Number">192</Data></Cell>
   </Row>
   <Row>
    <Cell><Data ss:Type="DateTime">2014-05-19T09:00:12.000</Data></Cell>
    <Cell><Data ss:Type="Number">-2.4</Data></Cell>
    <Cell><Data ss:Type="Number">-0.6</Data></Cell>
    <Cell><Data ss:Type="Number">44.4</Data></Cell>
    <Cell><Data ss:Type="Number">25.05</Data></Cell>
    <Cell ss:Index="7"><Data ss:Type="Number">193</Data></Cell>
   </Row>
   <Row>
    <Cell><Data ss:Type="DateTime">2014-05-19T09:00:13.000</Data></Cell>
    <Cell><Data ss:Type="Number">-2.2000000000000002</Data></Cell>
    <Cell><Data ss:Type="Number">-0.6</Data></Cell>
    <Cell><Data ss:Type="Number">44.1</Data></Cell>
    <Cell><Data ss:Type="Number">25.05</Data></Cell>
    <Cell ss:Index="7"><Data ss:Type="Number">194</Data></Cell>
   </Row>
   <Row>
    <Cell><Data ss:Type="DateTime">2014-05-19T09:00:14.000</Data></Cell>
    <Cell><Data ss:Type="Number">-2.2000000000000002</Data></Cell>
    <Cell><Data ss:Type="Number">-0.6</Data></Cell>
    <Cell><Data ss:Type="Number">44.1</Data></Cell>
    <Cell><Data ss:Type="Number">25.05</Data></Cell>
    <Cell ss:Index="7"><Data ss:Type="Number">195</Data></Cell>
   </Row>
   <Row>
    <Cell><Data ss:Type="DateTime">2014-05-19T09:00:15.000</Data></Cell>
    <Cell><Data ss:Type="Number">-2.2000000000000002</Data></Cell>
    <Cell><Data ss:Type="Number">-0.7</Data></Cell>
    <Cell><Data ss:Type="Number">43.9</Data></Cell>
    <Cell><Data ss:Type="Number">25.05</Data></Cell>
    <Cell ss:Index="7"><Data ss:Type="Number">196</Data></Cell>
   </Row>
   <Row>
    <Cell><Data ss:Type="DateTime">2014-05-19T09:00:16.000</Data></Cell>
    <Cell><Data ss:Type="Number">-2.2000000000000002</Data></Cell>
    <Cell><Data ss:Type="Number">-0.7</Data></Cell>
    <Cell><Data ss:Type="Number">43.8</Data></Cell>
    <Cell><Data ss:Type="Number">25.05</Data></Cell>
    <Cell ss:Index="7"><Data ss:Type="Number">197</Data></Cell>
   </Row>
   <Row>
    <Cell><Data ss:Type="DateTime">2014-05-19T09:00:17.000</Data></Cell>
    <Cell><Data ss:Type="Number">-2.2000000000000002</Data></Cell>
    <Cell><Data ss:Type="Number">-0.7</Data></Cell>
    <Cell><Data ss:Type="Number">44</Data></Cell>
    <Cell><Data ss:Type="Number">25.05</Data></Cell>
    <Cell ss:Index="7"><Data ss:Type="Number">198</Data></Cell>
   </Row>
   <Row>
    <Cell><Data ss:Type="DateTime">2014-05-19T09:00:18.000</Data></Cell>
    <Cell><Data ss:Type="Number">-2.1</Data></Cell>
    <Cell><Data ss:Type="Number">-0.7</Data></Cell>
    <Cell><Data ss:Type="Number">44.1</Data></Cell>
    <Cell><Data ss:Type="Number">25.05</Data></Cell>
    <Cell ss:Index="7"><Data ss:Type="Number">199</Data></Cell>
   </Row>
   <Row>
    <Cell><Data ss:Type="DateTime">2014-05-19T09:00:19.000</Data></Cell>
    <Cell><Data ss:Type="Number">-2.1</Data></Cell>
    <Cell><Data ss:Type="Number">-0.7</Data></Cell>
    <Cell><Data ss:Type="Number">44.1</Data></Cell>
    <Cell><Data ss:Type="Number">25.05</Data></Cell>
    <Cell ss:Index="7"><Data ss:Type="Number">200</Data></Cell>
   </Row>
   <Row>
    <Cell><Data ss:Type="DateTime">2014-05-19T09:00:20.000</Data></Cell>
    <Cell><Data ss:Type="Number">-2.1</Data></Cell>
    <Cell><Data ss:Type="Number">-0.7</Data></Cell>
    <Cell><Data ss:Type="Number">44.1</Data></Cell>
    <Cell><Data ss:Type="Number">25.05</Data></Cell>
    <Cell ss:Index="7"><Data ss:Type="Number">201</Data></Cell>
   </Row>
   <Row>
    <Cell><Data ss:Type="DateTime">2014-05-19T09:00:21.000</Data></Cell>
    <Cell><Data ss:Type="Number">-2.1</Data></Cell>
    <Cell><Data ss:Type="Number">-0.7</Data></Cell>
    <Cell><Data ss:Type="Number">44.8</Data></Cell>
    <Cell><Data ss:Type="Number">25.05</Data></Cell>
    <Cell ss:Index="7"><Data ss:Type="Number">202</Data></Cell>
   </Row>
   <Row>
    <Cell><Data ss:Type="DateTime">2014-05-19T09:00:22.000</Data></Cell>
    <Cell><Data ss:Type="Number">-2.1</Data></Cell>
    <Cell><Data ss:Type="Number">-0.7</Data></Cell>
    <Cell><Data ss:Type="Number">44.8</Data></Cell>
    <Cell><Data ss:Type="Number">25.05</Data></Cell>
    <Cell ss:Index="7"><Data ss:Type="Number">203</Data></Cell>
   </Row>
   <Row>
    <Cell><Data ss:Type="DateTime">2014-05-19T09:00:23.000</Data></Cell>
    <Cell><Data ss:Type="Number">-2.1</Data></Cell>
    <Cell><Data ss:Type="Number">-0.7</Data></Cell>
    <Cell><Data ss:Type="Number">44.9</Data></Cell>
    <Cell><Data ss:Type="Number">25.05</Data></Cell>
    <Cell ss:Index="7"><Data ss:Type="Number">204</Data></Cell>
   </Row>
   <Row>
    <Cell><Data ss:Type="DateTime">2014-05-19T09:00:24.000</Data></Cell>
    <Cell><Data ss:Type="Number">-2.1</Data></Cell>
    <Cell><Data ss:Type="Number">-0.7</Data></Cell>
    <Cell><Data ss:Type="Number">44.9</Data></Cell>
    <Cell><Data ss:Type="Number">25.05</Data></Cell>
    <Cell ss:Index="7"><Data ss:Type="Number">205</Data></Cell>
   </Row>
   <Row>
    <Cell><Data ss:Type="DateTime">2014-05-19T09:00:25.000</Data></Cell>
    <Cell><Data ss:Type="Number">-2.2000000000000002</Data></Cell>
    <Cell><Data ss:Type="Number">-0.7</Data></Cell>
    <Cell><Data ss:Type="Number">45</Data></Cell>
    <Cell><Data ss:Type="Number">25.05</Data></Cell>
    <Cell ss:Index="7"><Data ss:Type="Number">206</Data></Cell>
   </Row>
   <Row>
    <Cell><Data ss:Type="DateTime">2014-05-19T09:00:26.000</Data></Cell>
    <Cell><Data ss:Type="Number">-2.1</Data></Cell>
    <Cell><Data ss:Type="Number">-0.7</Data></Cell>
    <Cell><Data ss:Type="Number">45</Data></Cell>
    <Cell><Data ss:Type="Number">25.05</Data></Cell>
    <Cell ss:Index="7"><Data ss:Type="Number">207</Data></Cell>
   </Row>
   <Row>
    <Cell><Data ss:Type="DateTime">2014-05-19T09:00:27.000</Data></Cell>
    <Cell><Data ss:Type="Number">-2.1</Data></Cell>
    <Cell><Data ss:Type="Number">-0.7</Data></Cell>
    <Cell><Data ss:Type="Number">45.2</Data></Cell>
    <Cell><Data ss:Type="Number">25.05</Data></Cell>
    <Cell ss:Index="7"><Data ss:Type="Number">208</Data></Cell>
   </Row>
   <Row>
    <Cell><Data ss:Type="DateTime">2014-05-19T09:00:28.000</Data></Cell>
    <Cell><Data ss:Type="Number">-2</Data></Cell>
    <Cell><Data ss:Type="Number">-0.7</Data></Cell>
    <Cell><Data ss:Type="Number">45.7</Data></Cell>
    <Cell><Data ss:Type="Number">25.05</Data></Cell>
    <Cell ss:Index="7"><Data ss:Type="Number">209</Data></Cell>
   </Row>
   <Row>
    <Cell><Data ss:Type="DateTime">2014-05-19T09:00:29.000</Data></Cell>
    <Cell><Data ss:Type="Number">-2</Data></Cell>
    <Cell><Data ss:Type="Number">-0.7</Data></Cell>
    <Cell><Data ss:Type="Number">45.7</Data></Cell>
    <Cell><Data ss:Type="Number">25.05</Data></Cell>
    <Cell ss:Index="7"><Data ss:Type="Number">210</Data></Cell>
   </Row>
   <Row>
    <Cell><Data ss:Type="DateTime">2014-05-19T09:00:30.000</Data></Cell>
    <Cell><Data ss:Type="Number">-1.9</Data></Cell>
    <Cell><Data ss:Type="Number">-0.7</Data></Cell>
    <Cell><Data ss:Type="Number">45.7</Data></Cell>
    <Cell><Data ss:Type="Number">25.05</Data></Cell>
    <Cell ss:Index="7"><Data ss:Type="Number">211</Data></Cell>
   </Row>
   <Row>
    <Cell><Data ss:Type="DateTime">2014-05-19T09:00:31.000</Data></Cell>
    <Cell><Data ss:Type="Number">-1.8</Data></Cell>
    <Cell><Data ss:Type="Number">-0.7</Data></Cell>
    <Cell><Data ss:Type="Number">45.8</Data></Cell>
    <Cell><Data ss:Type="Number">25.05</Data></Cell>
    <Cell ss:Index="7"><Data ss:Type="Number">212</Data></Cell>
   </Row>
   <Row>
    <Cell><Data ss:Type="DateTime">2014-05-19T09:00:32.000</Data></Cell>
    <Cell><Data ss:Type="Number">-1.8</Data></Cell>
    <Cell><Data ss:Type="Number">-0.7</Data></Cell>
    <Cell><Data ss:Type="Number">45.7</Data></Cell>
    <Cell><Data ss:Type="Number">25.05</Data></Cell>
    <Cell ss:Index="7"><Data ss:Type="Number">213</Data></Cell>
   </Row>
   <Row>
    <Cell><Data ss:Type="DateTime">2014-05-19T09:00:33.000</Data></Cell>
    <Cell><Data ss:Type="Number">-1.7</Data></Cell>
    <Cell><Data ss:Type="Number">-0.7</Data></Cell>
    <Cell><Data ss:Type="Number">45.5</Data></Cell>
    <Cell><Data ss:Type="Number">25.05</Data></Cell>
    <Cell ss:Index="7"><Data ss:Type="Number">214</Data></Cell>
   </Row>
   <Row>
    <Cell><Data ss:Type="DateTime">2014-05-19T09:00:34.000</Data></Cell>
    <Cell><Data ss:Type="Number">-1.7</Data></Cell>
    <Cell><Data ss:Type="Number">-0.6</Data></Cell>
    <Cell><Data ss:Type="Number">45.5</Data></Cell>
    <Cell><Data ss:Type="Number">25.05</Data></Cell>
    <Cell ss:Index="7"><Data ss:Type="Number">215</Data></Cell>
   </Row>
   <Row>
    <Cell><Data ss:Type="DateTime">2014-05-19T09:00:35.000</Data></Cell>
    <Cell><Data ss:Type="Number">-1.7</Data></Cell>
    <Cell><Data ss:Type="Number">-0.6</Data></Cell>
    <Cell><Data ss:Type="Number">45.8</Data></Cell>
    <Cell><Data ss:Type="Number">25.05</Data></Cell>
    <Cell ss:Index="7"><Data ss:Type="Number">216</Data></Cell>
   </Row>
   <Row>
    <Cell><Data ss:Type="DateTime">2014-05-19T09:00:36.000</Data></Cell>
    <Cell><Data ss:Type="Number">-1.7</Data></Cell>
    <Cell><Data ss:Type="Number">-0.6</Data></Cell>
    <Cell><Data ss:Type="Number">45.8</Data></Cell>
    <Cell><Data ss:Type="Number">25.05</Data></Cell>
    <Cell ss:Index="7"><Data ss:Type="Number">217</Data></Cell>
   </Row>
   <Row>
    <Cell><Data ss:Type="DateTime">2014-05-19T09:00:37.000</Data></Cell>
    <Cell><Data ss:Type="Number">-1.8</Data></Cell>
    <Cell><Data ss:Type="Number">-0.6</Data></Cell>
    <Cell><Data ss:Type="Number">46</Data></Cell>
    <Cell><Data ss:Type="Number">25.05</Data></Cell>
    <Cell ss:Index="7"><Data ss:Type="Number">218</Data></Cell>
   </Row>
   <Row>
    <Cell><Data ss:Type="DateTime">2014-05-19T09:00:38.000</Data></Cell>
    <Cell><Data ss:Type="Number">-1.8</Data></Cell>
    <Cell><Data ss:Type="Number">-0.6</Data></Cell>
    <Cell><Data ss:Type="Number">46.2</Data></Cell>
    <Cell><Data ss:Type="Number">25.05</Data></Cell>
    <Cell ss:Index="7"><Data ss:Type="Number">219</Data></Cell>
   </Row>
   <Row>
    <Cell><Data ss:Type="DateTime">2014-05-19T09:00:39.000</Data></Cell>
    <Cell><Data ss:Type="Number">-1.8</Data></Cell>
    <Cell><Data ss:Type="Number">-0.6</Data></Cell>
    <Cell><Data ss:Type="Number">46.7</Data></Cell>
    <Cell><Data ss:Type="Number">25.05</Data></Cell>
    <Cell ss:Index="7"><Data ss:Type="Number">220</Data></Cell>
   </Row>
   <Row>
    <Cell><Data ss:Type="DateTime">2014-05-19T09:00:40.000</Data></Cell>
    <Cell><Data ss:Type="Number">-1.9</Data></Cell>
    <Cell><Data ss:Type="Number">-0.7</Data></Cell>
    <Cell><Data ss:Type="Number">46.7</Data></Cell>
    <Cell><Data ss:Type="Number">25.05</Data></Cell>
    <Cell ss:Index="7"><Data ss:Type="Number">221</Data></Cell>
   </Row>
   <Row>
    <Cell><Data ss:Type="DateTime">2014-05-19T09:00:41.000</Data></Cell>
    <Cell><Data ss:Type="Number">-2</Data></Cell>
    <Cell><Data ss:Type="Number">-0.7</Data></Cell>
    <Cell><Data ss:Type="Number">46.9</Data></Cell>
    <Cell><Data ss:Type="Number">25.05</Data></Cell>
    <Cell ss:Index="7"><Data ss:Type="Number">222</Data></Cell>
   </Row>
   <Row>
    <Cell><Data ss:Type="DateTime">2014-05-19T09:00:42.000</Data></Cell>
    <Cell><Data ss:Type="Number">-2</Data></Cell>
    <Cell><Data ss:Type="Number">-0.8</Data></Cell>
    <Cell><Data ss:Type="Number">46.9</Data></Cell>
    <Cell><Data ss:Type="Number">25.05</Data></Cell>
    <Cell ss:Index="7"><Data ss:Type="Number">223</Data></Cell>
   </Row>
   <Row>
    <Cell><Data ss:Type="DateTime">2014-05-19T09:00:43.000</Data></Cell>
    <Cell><Data ss:Type="Number">-2</Data></Cell>
    <Cell><Data ss:Type="Number">-0.8</Data></Cell>
    <Cell><Data ss:Type="Number">47</Data></Cell>
    <Cell><Data ss:Type="Number">25.05</Data></Cell>
    <Cell ss:Index="7"><Data ss:Type="Number">224</Data></Cell>
   </Row>
   <Row>
    <Cell><Data ss:Type="DateTime">2014-05-19T09:00:44.000</Data></Cell>
    <Cell><Data ss:Type="Number">-2</Data></Cell>
    <Cell><Data ss:Type="Number">-0.8</Data></Cell>
    <Cell><Data ss:Type="Number">47.4</Data></Cell>
    <Cell><Data ss:Type="Number">25.05</Data></Cell>
    <Cell ss:Index="7"><Data ss:Type="Number">225</Data></Cell>
   </Row>
   <Row>
    <Cell><Data ss:Type="DateTime">2014-05-19T09:00:45.000</Data></Cell>
    <Cell><Data ss:Type="Number">-2</Data></Cell>
    <Cell><Data ss:Type="Number">-0.7</Data></Cell>
    <Cell><Data ss:Type="Number">47.5</Data></Cell>
    <Cell><Data ss:Type="Number">25.05</Data></Cell>
    <Cell ss:Index="7"><Data ss:Type="Number">226</Data></Cell>
   </Row>
   <Row>
    <Cell><Data ss:Type="DateTime">2014-05-19T09:00:46.000</Data></Cell>
    <Cell><Data ss:Type="Number">-2.1</Data></Cell>
    <Cell><Data ss:Type="Number">-0.7</Data></Cell>
    <Cell><Data ss:Type="Number">47.6</Data></Cell>
    <Cell><Data ss:Type="Number">25.05</Data></Cell>
    <Cell ss:Index="7"><Data ss:Type="Number">227</Data></Cell>
   </Row>
   <Row>
    <Cell><Data ss:Type="DateTime">2014-05-19T09:00:47.000</Data></Cell>
    <Cell><Data ss:Type="Number">-2.1</Data></Cell>
    <Cell><Data ss:Type="Number">-0.7</Data></Cell>
    <Cell><Data ss:Type="Number">47.9</Data></Cell>
    <Cell><Data ss:Type="Number">25.05</Data></Cell>
    <Cell ss:Index="7"><Data ss:Type="Number">228</Data></Cell>
   </Row>
   <Row>
    <Cell><Data ss:Type="DateTime">2014-05-19T09:00:48.000</Data></Cell>
    <Cell><Data ss:Type="Number">-2.2000000000000002</Data></Cell>
    <Cell><Data ss:Type="Number">-0.7</Data></Cell>
    <Cell><Data ss:Type="Number">47.9</Data></Cell>
    <Cell><Data ss:Type="Number">25.05</Data></Cell>
    <Cell ss:Index="7"><Data ss:Type="Number">229</Data></Cell>
   </Row>
   <Row>
    <Cell><Data ss:Type="DateTime">2014-05-19T09:00:49.000</Data></Cell>
    <Cell><Data ss:Type="Number">-2.2000000000000002</Data></Cell>
    <Cell><Data ss:Type="Number">-0.7</Data></Cell>
    <Cell><Data ss:Type="Number">47.7</Data></Cell>
    <Cell><Data ss:Type="Number">25.05</Data></Cell>
    <Cell ss:Index="7"><Data ss:Type="Number">230</Data></Cell>
   </Row>
   <Row>
    <Cell><Data ss:Type="DateTime">2014-05-19T09:00:50.000</Data></Cell>
    <Cell><Data ss:Type="Number">-2.2000000000000002</Data></Cell>
    <Cell><Data ss:Type="Number">-0.7</Data></Cell>
    <Cell><Data ss:Type="Number">47.7</Data></Cell>
    <Cell><Data ss:Type="Number">25.05</Data></Cell>
    <Cell ss:Index="7"><Data ss:Type="Number">231</Data></Cell>
   </Row>
   <Row>
    <Cell><Data ss:Type="DateTime">2014-05-19T09:00:51.000</Data></Cell>
    <Cell><Data ss:Type="Number">-2.2000000000000002</Data></Cell>
    <Cell><Data ss:Type="Number">-0.7</Data></Cell>
    <Cell><Data ss:Type="Number">47.6</Data></Cell>
    <Cell><Data ss:Type="Number">25.05</Data></Cell>
    <Cell ss:Index="7"><Data ss:Type="Number">232</Data></Cell>
   </Row>
   <Row>
    <Cell><Data ss:Type="DateTime">2014-05-19T09:00:52.000</Data></Cell>
    <Cell><Data ss:Type="Number">-2.2999999999999998</Data></Cell>
    <Cell><Data ss:Type="Number">-0.7</Data></Cell>
    <Cell><Data ss:Type="Number">47.4</Data></Cell>
    <Cell><Data ss:Type="Number">25.05</Data></Cell>
    <Cell ss:Index="7"><Data ss:Type="Number">233</Data></Cell>
   </Row>
   <Row>
    <Cell><Data ss:Type="DateTime">2014-05-19T09:00:53.000</Data></Cell>
    <Cell><Data ss:Type="Number">-2.2999999999999998</Data></Cell>
    <Cell><Data ss:Type="Number">-0.7</Data></Cell>
    <Cell><Data ss:Type="Number">47.2</Data></Cell>
    <Cell><Data ss:Type="Number">25.05</Data></Cell>
    <Cell ss:Index="7"><Data ss:Type="Number">234</Data></Cell>
   </Row>
   <Row>
    <Cell><Data ss:Type="DateTime">2014-05-19T09:00:54.000</Data></Cell>
    <Cell><Data ss:Type="Number">-2.2999999999999998</Data></Cell>
    <Cell><Data ss:Type="Number">-0.7</Data></Cell>
    <Cell><Data ss:Type="Number">47.2</Data></Cell>
    <Cell><Data ss:Type="Number">25.05</Data></Cell>
    <Cell ss:Index="7"><Data ss:Type="Number">235</Data></Cell>
   </Row>
   <Row>
    <Cell><Data ss:Type="DateTime">2014-05-19T09:00:55.000</Data></Cell>
    <Cell><Data ss:Type="Number">-2.4</Data></Cell>
    <Cell><Data ss:Type="Number">-0.7</Data></Cell>
    <Cell><Data ss:Type="Number">47.2</Data></Cell>
    <Cell><Data ss:Type="Number">25.05</Data></Cell>
    <Cell ss:Index="7"><Data ss:Type="Number">236</Data></Cell>
   </Row>
   <Row>
    <Cell><Data ss:Type="DateTime">2014-05-19T09:00:56.000</Data></Cell>
    <Cell><Data ss:Type="Number">-2.6</Data></Cell>
    <Cell><Data ss:Type="Number">-0.7</Data></Cell>
    <Cell><Data ss:Type="Number">47.2</Data></Cell>
    <Cell><Data ss:Type="Number">25.05</Data></Cell>
    <Cell ss:Index="7"><Data ss:Type="Number">237</Data></Cell>
   </Row>
   <Row>
    <Cell><Data ss:Type="DateTime">2014-05-19T09:00:57.000</Data></Cell>
    <Cell><Data ss:Type="Number">-2.7</Data></Cell>
    <Cell><Data ss:Type="Number">-0.7</Data></Cell>
    <Cell><Data ss:Type="Number">47.3</Data></Cell>
    <Cell><Data ss:Type="Number">25.05</Data></Cell>
    <Cell ss:Index="7"><Data ss:Type="Number">238</Data></Cell>
   </Row>
   <Row>
    <Cell><Data ss:Type="DateTime">2014-05-19T09:00:58.000</Data></Cell>
    <Cell><Data ss:Type="Number">-2.7</Data></Cell>
    <Cell><Data ss:Type="Number">-0.6</Data></Cell>
    <Cell><Data ss:Type="Number">47.3</Data></Cell>
    <Cell><Data ss:Type="Number">25.05</Data></Cell>
    <Cell ss:Index="7"><Data ss:Type="Number">239</Data></Cell>
   </Row>
   <Row>
    <Cell><Data ss:Type="DateTime">2014-05-19T09:00:59.000</Data></Cell>
    <Cell><Data ss:Type="Number">-2.8</Data></Cell>
    <Cell><Data ss:Type="Number">-0.6</Data></Cell>
    <Cell><Data ss:Type="Number">47.3</Data></Cell>
    <Cell><Data ss:Type="Number">25.05</Data></Cell>
    <Cell ss:Index="7"><Data ss:Type="Number">240</Data></Cell>
   </Row>
   <Row>
    <Cell><Data ss:Type="DateTime">2014-05-19T09:01:00.000</Data></Cell>
    <Cell><Data ss:Type="Number">-2.9</Data></Cell>
    <Cell><Data ss:Type="Number">-0.6</Data></Cell>
    <Cell><Data ss:Type="Number">47.4</Data></Cell>
    <Cell><Data ss:Type="Number">25.05</Data></Cell>
    <Cell ss:Index="7"><Data ss:Type="Number">241</Data></Cell>
   </Row>
   <Row>
    <Cell><Data ss:Type="DateTime">2014-05-19T09:01:01.000</Data></Cell>
    <Cell><Data ss:Type="Number">-2.9</Data></Cell>
    <Cell><Data ss:Type="Number">-0.6</Data></Cell>
    <Cell><Data ss:Type="Number">47.4</Data></Cell>
    <Cell><Data ss:Type="Number">25.06</Data></Cell>
    <Cell ss:Index="7"><Data ss:Type="Number">242</Data></Cell>
   </Row>
   <Row>
    <Cell><Data ss:Type="DateTime">2014-05-19T09:01:02.000</Data></Cell>
    <Cell><Data ss:Type="Number">-2.9</Data></Cell>
    <Cell><Data ss:Type="Number">-0.6</Data></Cell>
    <Cell><Data ss:Type="Number">47.3</Data></Cell>
    <Cell><Data ss:Type="Number">25.06</Data></Cell>
    <Cell ss:Index="7"><Data ss:Type="Number">243</Data></Cell>
   </Row>
   <Row>
    <Cell><Data ss:Type="DateTime">2014-05-19T09:01:03.000</Data></Cell>
    <Cell><Data ss:Type="Number">-2.9</Data></Cell>
    <Cell><Data ss:Type="Number">-0.6</Data></Cell>
    <Cell><Data ss:Type="Number">47.4</Data></Cell>
    <Cell><Data ss:Type="Number">25.05</Data></Cell>
    <Cell ss:Index="7"><Data ss:Type="Number">244</Data></Cell>
   </Row>
   <Row>
    <Cell><Data ss:Type="DateTime">2014-05-19T09:01:04.000</Data></Cell>
    <Cell><Data ss:Type="Number">-2.9</Data></Cell>
    <Cell><Data ss:Type="Number">-0.6</Data></Cell>
    <Cell><Data ss:Type="Number">47.4</Data></Cell>
    <Cell><Data ss:Type="Number">25.05</Data></Cell>
    <Cell ss:Index="7"><Data ss:Type="Number">245</Data></Cell>
   </Row>
   <Row>
    <Cell><Data ss:Type="DateTime">2014-05-19T09:01:05.000</Data></Cell>
    <Cell><Data ss:Type="Number">-2.8</Data></Cell>
    <Cell><Data ss:Type="Number">-0.7</Data></Cell>
    <Cell><Data ss:Type="Number">47.4</Data></Cell>
    <Cell><Data ss:Type="Number">25.06</Data></Cell>
    <Cell ss:Index="7"><Data ss:Type="Number">246</Data></Cell>
   </Row>
   <Row>
    <Cell><Data ss:Type="DateTime">2014-05-19T09:01:06.000</Data></Cell>
    <Cell><Data ss:Type="Number">-2.8</Data></Cell>
    <Cell><Data ss:Type="Number">-0.7</Data></Cell>
    <Cell><Data ss:Type="Number">47.4</Data></Cell>
    <Cell><Data ss:Type="Number">25.06</Data></Cell>
    <Cell ss:Index="7"><Data ss:Type="Number">247</Data></Cell>
   </Row>
   <Row>
    <Cell><Data ss:Type="DateTime">2014-05-19T09:01:07.000</Data></Cell>
    <Cell><Data ss:Type="Number">-2.9</Data></Cell>
    <Cell><Data ss:Type="Number">-0.7</Data></Cell>
    <Cell><Data ss:Type="Number">47.4</Data></Cell>
    <Cell><Data ss:Type="Number">25.06</Data></Cell>
    <Cell ss:Index="7"><Data ss:Type="Number">248</Data></Cell>
   </Row>
   <Row>
    <Cell><Data ss:Type="DateTime">2014-05-19T09:01:08.000</Data></Cell>
    <Cell><Data ss:Type="Number">-3</Data></Cell>
    <Cell><Data ss:Type="Number">-0.7</Data></Cell>
    <Cell><Data ss:Type="Number">47.2</Data></Cell>
    <Cell><Data ss:Type="Number">25.06</Data></Cell>
    <Cell ss:Index="7"><Data ss:Type="Number">249</Data></Cell>
   </Row>
   <Row>
    <Cell><Data ss:Type="DateTime">2014-05-19T09:01:09.000</Data></Cell>
    <Cell><Data ss:Type="Number">-3</Data></Cell>
    <Cell><Data ss:Type="Number">-0.7</Data></Cell>
    <Cell><Data ss:Type="Number">46.8</Data></Cell>
    <Cell><Data ss:Type="Number">25.06</Data></Cell>
    <Cell ss:Index="7"><Data ss:Type="Number">250</Data></Cell>
   </Row>
   <Row>
    <Cell><Data ss:Type="DateTime">2014-05-19T09:01:10.000</Data></Cell>
    <Cell><Data ss:Type="Number">-3</Data></Cell>
    <Cell><Data ss:Type="Number">-0.7</Data></Cell>
    <Cell><Data ss:Type="Number">46.8</Data></Cell>
    <Cell><Data ss:Type="Number">25.06</Data></Cell>
    <Cell ss:Index="7"><Data ss:Type="Number">251</Data></Cell>
   </Row>
   <Row>
    <Cell><Data ss:Type="DateTime">2014-05-19T09:01:11.000</Data></Cell>
    <Cell><Data ss:Type="Number">-3.1</Data></Cell>
    <Cell><Data ss:Type="Number">-0.7</Data></Cell>
    <Cell><Data ss:Type="Number">46.8</Data></Cell>
    <Cell><Data ss:Type="Number">25.06</Data></Cell>
    <Cell ss:Index="7"><Data ss:Type="Number">252</Data></Cell>
   </Row>
   <Row>
    <Cell><Data ss:Type="DateTime">2014-05-19T09:01:12.000</Data></Cell>
    <Cell><Data ss:Type="Number">-3</Data></Cell>
    <Cell><Data ss:Type="Number">-0.7</Data></Cell>
    <Cell><Data ss:Type="Number">46.8</Data></Cell>
    <Cell><Data ss:Type="Number">25.06</Data></Cell>
    <Cell ss:Index="7"><Data ss:Type="Number">253</Data></Cell>
   </Row>
   <Row>
    <Cell><Data ss:Type="DateTime">2014-05-19T09:01:13.000</Data></Cell>
    <Cell><Data ss:Type="Number">-2.9</Data></Cell>
    <Cell><Data ss:Type="Number">-0.7</Data></Cell>
    <Cell><Data ss:Type="Number">46.8</Data></Cell>
    <Cell><Data ss:Type="Number">25.06</Data></Cell>
    <Cell ss:Index="7"><Data ss:Type="Number">254</Data></Cell>
   </Row>
   <Row>
    <Cell><Data ss:Type="DateTime">2014-05-19T09:01:14.000</Data></Cell>
    <Cell><Data ss:Type="Number">-2.8</Data></Cell>
    <Cell><Data ss:Type="Number">-0.7</Data></Cell>
    <Cell><Data ss:Type="Number">46.8</Data></Cell>
    <Cell><Data ss:Type="Number">25.06</Data></Cell>
    <Cell ss:Index="7"><Data ss:Type="Number">255</Data></Cell>
   </Row>
   <Row>
    <Cell><Data ss:Type="DateTime">2014-05-19T09:01:15.000</Data></Cell>
    <Cell><Data ss:Type="Number">-2.8</Data></Cell>
    <Cell><Data ss:Type="Number">-0.6</Data></Cell>
    <Cell><Data ss:Type="Number">46.6</Data></Cell>
    <Cell><Data ss:Type="Number">25.06</Data></Cell>
    <Cell ss:Index="7"><Data ss:Type="Number">256</Data></Cell>
   </Row>
   <Row>
    <Cell><Data ss:Type="DateTime">2014-05-19T09:01:16.000</Data></Cell>
    <Cell><Data ss:Type="Number">-2.6</Data></Cell>
    <Cell><Data ss:Type="Number">-0.6</Data></Cell>
    <Cell><Data ss:Type="Number">46.7</Data></Cell>
    <Cell><Data ss:Type="Number">25.06</Data></Cell>
    <Cell ss:Index="7"><Data ss:Type="Number">257</Data></Cell>
   </Row>
   <Row>
    <Cell><Data ss:Type="DateTime">2014-05-19T09:01:17.000</Data></Cell>
    <Cell><Data ss:Type="Number">-2.4</Data></Cell>
    <Cell><Data ss:Type="Number">-0.6</Data></Cell>
    <Cell><Data ss:Type="Number">46.8</Data></Cell>
    <Cell><Data ss:Type="Number">25.06</Data></Cell>
    <Cell ss:Index="7"><Data ss:Type="Number">258</Data></Cell>
   </Row>
   <Row>
    <Cell><Data ss:Type="DateTime">2014-05-19T09:01:18.000</Data></Cell>
    <Cell><Data ss:Type="Number">-2.2999999999999998</Data></Cell>
    <Cell><Data ss:Type="Number">-0.5</Data></Cell>
    <Cell><Data ss:Type="Number">46.8</Data></Cell>
    <Cell><Data ss:Type="Number">25.06</Data></Cell>
    <Cell ss:Index="7"><Data ss:Type="Number">259</Data></Cell>
   </Row>
   <Row>
    <Cell><Data ss:Type="DateTime">2014-05-19T09:01:19.000</Data></Cell>
    <Cell><Data ss:Type="Number">-2.1</Data></Cell>
    <Cell><Data ss:Type="Number">-0.5</Data></Cell>
    <Cell><Data ss:Type="Number">46.9</Data></Cell>
    <Cell><Data ss:Type="Number">25.06</Data></Cell>
    <Cell ss:Index="7"><Data ss:Type="Number">260</Data></Cell>
   </Row>
   <Row>
    <Cell><Data ss:Type="DateTime">2014-05-19T09:01:20.000</Data></Cell>
    <Cell><Data ss:Type="Number">-2</Data></Cell>
    <Cell><Data ss:Type="Number">-0.4</Data></Cell>
    <Cell><Data ss:Type="Number">47.7</Data></Cell>
    <Cell><Data ss:Type="Number">25.06</Data></Cell>
    <Cell ss:Index="7"><Data ss:Type="Number">261</Data></Cell>
   </Row>
   <Row>
    <Cell><Data ss:Type="DateTime">2014-05-19T09:01:21.000</Data></Cell>
    <Cell><Data ss:Type="Number">-2</Data></Cell>
    <Cell><Data ss:Type="Number">-0.4</Data></Cell>
    <Cell><Data ss:Type="Number">47.7</Data></Cell>
    <Cell><Data ss:Type="Number">25.06</Data></Cell>
    <Cell ss:Index="7"><Data ss:Type="Number">262</Data></Cell>
   </Row>
   <Row>
    <Cell><Data ss:Type="DateTime">2014-05-19T09:01:22.000</Data></Cell>
    <Cell><Data ss:Type="Number">-2.2000000000000002</Data></Cell>
    <Cell><Data ss:Type="Number">-0.4</Data></Cell>
    <Cell><Data ss:Type="Number">47.8</Data></Cell>
    <Cell><Data ss:Type="Number">25.06</Data></Cell>
    <Cell ss:Index="7"><Data ss:Type="Number">263</Data></Cell>
   </Row>
   <Row>
    <Cell><Data ss:Type="DateTime">2014-05-19T09:01:23.000</Data></Cell>
    <Cell><Data ss:Type="Number">-2.2000000000000002</Data></Cell>
    <Cell><Data ss:Type="Number">-0.3</Data></Cell>
    <Cell><Data ss:Type="Number">47.8</Data></Cell>
    <Cell><Data ss:Type="Number">25.06</Data></Cell>
    <Cell ss:Index="7"><Data ss:Type="Number">264</Data></Cell>
   </Row>
   <Row>
    <Cell><Data ss:Type="DateTime">2014-05-19T09:01:24.000</Data></Cell>
    <Cell><Data ss:Type="Number">-2.2000000000000002</Data></Cell>
    <Cell><Data ss:Type="Number">-0.4</Data></Cell>
    <Cell><Data ss:Type="Number">47.8</Data></Cell>
    <Cell><Data ss:Type="Number">25.06</Data></Cell>
    <Cell ss:Index="7"><Data ss:Type="Number">265</Data></Cell>
   </Row>
   <Row>
    <Cell><Data ss:Type="DateTime">2014-05-19T09:01:25.000</Data></Cell>
    <Cell><Data ss:Type="Number">-2.2999999999999998</Data></Cell>
    <Cell><Data ss:Type="Number">-0.4</Data></Cell>
    <Cell><Data ss:Type="Number">47.8</Data></Cell>
    <Cell><Data ss:Type="Number">25.06</Data></Cell>
    <Cell ss:Index="7"><Data ss:Type="Number">266</Data></Cell>
   </Row>
   <Row>
    <Cell><Data ss:Type="DateTime">2014-05-19T09:01:26.000</Data></Cell>
    <Cell><Data ss:Type="Number">-2.6</Data></Cell>
    <Cell><Data ss:Type="Number">-0.4</Data></Cell>
    <Cell><Data ss:Type="Number">48</Data></Cell>
    <Cell><Data ss:Type="Number">25.06</Data></Cell>
    <Cell ss:Index="7"><Data ss:Type="Number">267</Data></Cell>
   </Row>
   <Row>
    <Cell><Data ss:Type="DateTime">2014-05-19T09:01:27.000</Data></Cell>
    <Cell><Data ss:Type="Number">-2.6</Data></Cell>
    <Cell><Data ss:Type="Number">-0.4</Data></Cell>
    <Cell><Data ss:Type="Number">48.2</Data></Cell>
    <Cell><Data ss:Type="Number">25.06</Data></Cell>
    <Cell ss:Index="7"><Data ss:Type="Number">268</Data></Cell>
   </Row>
   <Row>
    <Cell><Data ss:Type="DateTime">2014-05-19T09:01:28.000</Data></Cell>
    <Cell><Data ss:Type="Number">-2.7</Data></Cell>
    <Cell><Data ss:Type="Number">-0.4</Data></Cell>
    <Cell><Data ss:Type="Number">47.8</Data></Cell>
    <Cell><Data ss:Type="Number">25.06</Data></Cell>
    <Cell ss:Index="7"><Data ss:Type="Number">269</Data></Cell>
   </Row>
   <Row>
    <Cell><Data ss:Type="DateTime">2014-05-19T09:01:29.000</Data></Cell>
    <Cell><Data ss:Type="Number">-2.7</Data></Cell>
    <Cell><Data ss:Type="Number">-0.4</Data></Cell>
    <Cell><Data ss:Type="Number">47.8</Data></Cell>
    <Cell><Data ss:Type="Number">25.06</Data></Cell>
    <Cell ss:Index="7"><Data ss:Type="Number">270</Data></Cell>
   </Row>
   <Row>
    <Cell><Data ss:Type="DateTime">2014-05-19T09:01:30.000</Data></Cell>
    <Cell><Data ss:Type="Number">-2.8</Data></Cell>
    <Cell><Data ss:Type="Number">-0.4</Data></Cell>
    <Cell><Data ss:Type="Number">47.8</Data></Cell>
    <Cell><Data ss:Type="Number">25.06</Data></Cell>
    <Cell ss:Index="7"><Data ss:Type="Number">271</Data></Cell>
   </Row>
   <Row>
    <Cell><Data ss:Type="DateTime">2014-05-19T09:01:31.000</Data></Cell>
    <Cell><Data ss:Type="Number">-2.8</Data></Cell>
    <Cell><Data ss:Type="Number">-0.5</Data></Cell>
    <Cell><Data ss:Type="Number">47.5</Data></Cell>
    <Cell><Data ss:Type="Number">25.06</Data></Cell>
    <Cell ss:Index="7"><Data ss:Type="Number">272</Data></Cell>
   </Row>
   <Row>
    <Cell><Data ss:Type="DateTime">2014-05-19T09:01:32.000</Data></Cell>
    <Cell><Data ss:Type="Number">-2.8</Data></Cell>
    <Cell><Data ss:Type="Number">-0.5</Data></Cell>
    <Cell><Data ss:Type="Number">47.3</Data></Cell>
    <Cell><Data ss:Type="Number">25.06</Data></Cell>
    <Cell ss:Index="7"><Data ss:Type="Number">273</Data></Cell>
   </Row>
   <Row>
    <Cell><Data ss:Type="DateTime">2014-05-19T09:01:33.000</Data></Cell>
    <Cell><Data ss:Type="Number">-2.8</Data></Cell>
    <Cell><Data ss:Type="Number">-0.5</Data></Cell>
    <Cell><Data ss:Type="Number">47.3</Data></Cell>
    <Cell><Data ss:Type="Number">25.06</Data></Cell>
    <Cell ss:Index="7"><Data ss:Type="Number">274</Data></Cell>
   </Row>
   <Row>
    <Cell><Data ss:Type="DateTime">2014-05-19T09:01:34.000</Data></Cell>
    <Cell><Data ss:Type="Number">-2.7</Data></Cell>
    <Cell><Data ss:Type="Number">-0.5</Data></Cell>
    <Cell><Data ss:Type="Number">47.3</Data></Cell>
    <Cell><Data ss:Type="Number">25.06</Data></Cell>
    <Cell ss:Index="7"><Data ss:Type="Number">275</Data></Cell>
   </Row>
   <Row>
    <Cell><Data ss:Type="DateTime">2014-05-19T09:01:35.000</Data></Cell>
    <Cell><Data ss:Type="Number">-2.6</Data></Cell>
    <Cell><Data ss:Type="Number">-0.4</Data></Cell>
    <Cell><Data ss:Type="Number">47.3</Data></Cell>
    <Cell><Data ss:Type="Number">25.06</Data></Cell>
    <Cell ss:Index="7"><Data ss:Type="Number">276</Data></Cell>
   </Row>
   <Row>
    <Cell><Data ss:Type="DateTime">2014-05-19T09:01:36.000</Data></Cell>
    <Cell><Data ss:Type="Number">-2.6</Data></Cell>
    <Cell><Data ss:Type="Number">-0.4</Data></Cell>
    <Cell><Data ss:Type="Number">47.3</Data></Cell>
    <Cell><Data ss:Type="Number">25.06</Data></Cell>
    <Cell ss:Index="7"><Data ss:Type="Number">277</Data></Cell>
   </Row>
   <Row>
    <Cell><Data ss:Type="DateTime">2014-05-19T09:01:37.000</Data></Cell>
    <Cell><Data ss:Type="Number">-2.5</Data></Cell>
    <Cell><Data ss:Type="Number">-0.4</Data></Cell>
    <Cell><Data ss:Type="Number">47.2</Data></Cell>
    <Cell><Data ss:Type="Number">25.06</Data></Cell>
    <Cell ss:Index="7"><Data ss:Type="Number">278</Data></Cell>
   </Row>
   <Row>
    <Cell><Data ss:Type="DateTime">2014-05-19T09:01:38.000</Data></Cell>
    <Cell><Data ss:Type="Number">-2.5</Data></Cell>
    <Cell><Data ss:Type="Number">-0.4</Data></Cell>
    <Cell><Data ss:Type="Number">46.9</Data></Cell>
    <Cell><Data ss:Type="Number">25.06</Data></Cell>
    <Cell ss:Index="7"><Data ss:Type="Number">279</Data></Cell>
   </Row>
   <Row>
    <Cell><Data ss:Type="DateTime">2014-05-19T09:01:39.000</Data></Cell>
    <Cell><Data ss:Type="Number">-2.5</Data></Cell>
    <Cell><Data ss:Type="Number">-0.4</Data></Cell>
    <Cell><Data ss:Type="Number">46.8</Data></Cell>
    <Cell><Data ss:Type="Number">25.06</Data></Cell>
    <Cell ss:Index="7"><Data ss:Type="Number">280</Data></Cell>
   </Row>
   <Row>
    <Cell><Data ss:Type="DateTime">2014-05-19T09:01:40.000</Data></Cell>
    <Cell><Data ss:Type="Number">-2.4</Data></Cell>
    <Cell><Data ss:Type="Number">-0.4</Data></Cell>
    <Cell><Data ss:Type="Number">46.8</Data></Cell>
    <Cell><Data ss:Type="Number">25.06</Data></Cell>
    <Cell ss:Index="7"><Data ss:Type="Number">281</Data></Cell>
   </Row>
   <Row>
    <Cell><Data ss:Type="DateTime">2014-05-19T09:01:41.000</Data></Cell>
    <Cell><Data ss:Type="Number">-2.4</Data></Cell>
    <Cell><Data ss:Type="Number">-0.4</Data></Cell>
    <Cell><Data ss:Type="Number">46.8</Data></Cell>
    <Cell><Data ss:Type="Number">25.06</Data></Cell>
    <Cell ss:Index="7"><Data ss:Type="Number">282</Data></Cell>
   </Row>
   <Row>
    <Cell><Data ss:Type="DateTime">2014-05-19T09:01:42.000</Data></Cell>
    <Cell><Data ss:Type="Number">-2.4</Data></Cell>
    <Cell><Data ss:Type="Number">-0.5</Data></Cell>
    <Cell><Data ss:Type="Number">46.8</Data></Cell>
    <Cell><Data ss:Type="Number">25.06</Data></Cell>
    <Cell ss:Index="7"><Data ss:Type="Number">283</Data></Cell>
   </Row>
   <Row>
    <Cell><Data ss:Type="DateTime">2014-05-19T09:01:43.000</Data></Cell>
    <Cell><Data ss:Type="Number">-2.4</Data></Cell>
    <Cell><Data ss:Type="Number">-0.5</Data></Cell>
    <Cell><Data ss:Type="Number">46.8</Data></Cell>
    <Cell><Data ss:Type="Number">25.06</Data></Cell>
    <Cell ss:Index="7"><Data ss:Type="Number">284</Data></Cell>
   </Row>
   <Row>
    <Cell><Data ss:Type="DateTime">2014-05-19T09:01:44.000</Data></Cell>
    <Cell><Data ss:Type="Number">-2.4</Data></Cell>
    <Cell><Data ss:Type="Number">-0.4</Data></Cell>
    <Cell><Data ss:Type="Number">46.8</Data></Cell>
    <Cell><Data ss:Type="Number">25.06</Data></Cell>
    <Cell ss:Index="7"><Data ss:Type="Number">285</Data></Cell>
   </Row>
   <Row>
    <Cell><Data ss:Type="DateTime">2014-05-19T09:01:45.000</Data></Cell>
    <Cell><Data ss:Type="Number">-2.2999999999999998</Data></Cell>
    <Cell><Data ss:Type="Number">-0.4</Data></Cell>
    <Cell><Data ss:Type="Number">46.8</Data></Cell>
    <Cell><Data ss:Type="Number">25.06</Data></Cell>
    <Cell ss:Index="7"><Data ss:Type="Number">286</Data></Cell>
   </Row>
   <Row>
    <Cell><Data ss:Type="DateTime">2014-05-19T09:01:46.000</Data></Cell>
    <Cell><Data ss:Type="Number">-2.2999999999999998</Data></Cell>
    <Cell><Data ss:Type="Number">-0.4</Data></Cell>
    <Cell><Data ss:Type="Number">46.9</Data></Cell>
    <Cell><Data ss:Type="Number">25.06</Data></Cell>
    <Cell ss:Index="7"><Data ss:Type="Number">287</Data></Cell>
   </Row>
   <Row>
    <Cell><Data ss:Type="DateTime">2014-05-19T09:01:47.000</Data></Cell>
    <Cell><Data ss:Type="Number">-2.2999999999999998</Data></Cell>
    <Cell><Data ss:Type="Number">-0.4</Data></Cell>
    <Cell><Data ss:Type="Number">46.9</Data></Cell>
    <Cell><Data ss:Type="Number">25.06</Data></Cell>
    <Cell ss:Index="7"><Data ss:Type="Number">288</Data></Cell>
   </Row>
   <Row>
    <Cell><Data ss:Type="DateTime">2014-05-19T09:01:48.000</Data></Cell>
    <Cell><Data ss:Type="Number">-2.2000000000000002</Data></Cell>
    <Cell><Data ss:Type="Number">-0.4</Data></Cell>
    <Cell><Data ss:Type="Number">46.2</Data></Cell>
    <Cell><Data ss:Type="Number">25.06</Data></Cell>
    <Cell ss:Index="7"><Data ss:Type="Number">289</Data></Cell>
   </Row>
   <Row>
    <Cell><Data ss:Type="DateTime">2014-05-19T09:01:49.000</Data></Cell>
    <Cell><Data ss:Type="Number">-2.1</Data></Cell>
    <Cell><Data ss:Type="Number">-0.3</Data></Cell>
    <Cell><Data ss:Type="Number">46.2</Data></Cell>
    <Cell><Data ss:Type="Number">25.06</Data></Cell>
    <Cell ss:Index="7"><Data ss:Type="Number">290</Data></Cell>
   </Row>
   <Row>
    <Cell><Data ss:Type="DateTime">2014-05-19T09:01:50.000</Data></Cell>
    <Cell><Data ss:Type="Number">-2.2000000000000002</Data></Cell>
    <Cell><Data ss:Type="Number">-0.3</Data></Cell>
    <Cell><Data ss:Type="Number">46.1</Data></Cell>
    <Cell><Data ss:Type="Number">25.06</Data></Cell>
    <Cell ss:Index="7"><Data ss:Type="Number">291</Data></Cell>
   </Row>
   <Row>
    <Cell><Data ss:Type="DateTime">2014-05-19T09:01:51.000</Data></Cell>
    <Cell><Data ss:Type="Number">-2.2000000000000002</Data></Cell>
    <Cell><Data ss:Type="Number">-0.3</Data></Cell>
    <Cell><Data ss:Type="Number">45.9</Data></Cell>
    <Cell><Data ss:Type="Number">25.06</Data></Cell>
    <Cell ss:Index="7"><Data ss:Type="Number">292</Data></Cell>
   </Row>
   <Row>
    <Cell><Data ss:Type="DateTime">2014-05-19T09:01:52.000</Data></Cell>
    <Cell><Data ss:Type="Number">-2.2000000000000002</Data></Cell>
    <Cell><Data ss:Type="Number">-0.3</Data></Cell>
    <Cell><Data ss:Type="Number">45.7</Data></Cell>
    <Cell><Data ss:Type="Number">25.06</Data></Cell>
    <Cell ss:Index="7"><Data ss:Type="Number">293</Data></Cell>
   </Row>
   <Row>
    <Cell><Data ss:Type="DateTime">2014-05-19T09:01:53.000</Data></Cell>
    <Cell><Data ss:Type="Number">-2.2000000000000002</Data></Cell>
    <Cell><Data ss:Type="Number">-0.3</Data></Cell>
    <Cell><Data ss:Type="Number">45.7</Data></Cell>
    <Cell><Data ss:Type="Number">25.06</Data></Cell>
    <Cell ss:Index="7"><Data ss:Type="Number">294</Data></Cell>
   </Row>
   <Row>
    <Cell><Data ss:Type="DateTime">2014-05-19T09:01:54.000</Data></Cell>
    <Cell><Data ss:Type="Number">-2.4</Data></Cell>
    <Cell><Data ss:Type="Number">-0.4</Data></Cell>
    <Cell><Data ss:Type="Number">45.7</Data></Cell>
    <Cell><Data ss:Type="Number">25.06</Data></Cell>
    <Cell ss:Index="7"><Data ss:Type="Number">295</Data></Cell>
   </Row>
   <Row>
    <Cell><Data ss:Type="DateTime">2014-05-19T09:01:55.000</Data></Cell>
    <Cell><Data ss:Type="Number">-2.4</Data></Cell>
    <Cell><Data ss:Type="Number">-0.4</Data></Cell>
    <Cell><Data ss:Type="Number">45.5</Data></Cell>
    <Cell><Data ss:Type="Number">25.06</Data></Cell>
    <Cell ss:Index="7"><Data ss:Type="Number">296</Data></Cell>
   </Row>
   <Row>
    <Cell><Data ss:Type="DateTime">2014-05-19T09:01:56.000</Data></Cell>
    <Cell><Data ss:Type="Number">-2.4</Data></Cell>
    <Cell><Data ss:Type="Number">-0.4</Data></Cell>
    <Cell><Data ss:Type="Number">45.5</Data></Cell>
    <Cell><Data ss:Type="Number">25.06</Data></Cell>
    <Cell ss:Index="7"><Data ss:Type="Number">297</Data></Cell>
   </Row>
   <Row>
    <Cell><Data ss:Type="DateTime">2014-05-19T09:01:57.000</Data></Cell>
    <Cell><Data ss:Type="Number">-2.6</Data></Cell>
    <Cell><Data ss:Type="Number">-0.4</Data></Cell>
    <Cell><Data ss:Type="Number">45.3</Data></Cell>
    <Cell><Data ss:Type="Number">25.06</Data></Cell>
    <Cell ss:Index="7"><Data ss:Type="Number">298</Data></Cell>
   </Row>
   <Row>
    <Cell><Data ss:Type="DateTime">2014-05-19T09:01:58.000</Data></Cell>
    <Cell><Data ss:Type="Number">-2.8</Data></Cell>
    <Cell><Data ss:Type="Number">-0.5</Data></Cell>
    <Cell><Data ss:Type="Number">44.7</Data></Cell>
    <Cell><Data ss:Type="Number">25.06</Data></Cell>
    <Cell ss:Index="7"><Data ss:Type="Number">299</Data></Cell>
   </Row>
   <Row>
    <Cell><Data ss:Type="DateTime">2014-05-19T09:01:59.000</Data></Cell>
    <Cell><Data ss:Type="Number">-2.9</Data></Cell>
    <Cell><Data ss:Type="Number">-0.5</Data></Cell>
    <Cell><Data ss:Type="Number">44.6</Data></Cell>
    <Cell><Data ss:Type="Number">25.06</Data></Cell>
    <Cell ss:Index="7"><Data ss:Type="Number">300</Data></Cell>
   </Row>
   <Row>
    <Cell><Data ss:Type="DateTime">2014-05-19T09:02:00.000</Data></Cell>
    <Cell><Data ss:Type="Number">-2.9</Data></Cell>
    <Cell><Data ss:Type="Number">-0.5</Data></Cell>
    <Cell><Data ss:Type="Number">44.6</Data></Cell>
    <Cell><Data ss:Type="Number">25.06</Data></Cell>
    <Cell ss:Index="7"><Data ss:Type="Number">301</Data></Cell>
   </Row>
   <Row>
    <Cell><Data ss:Type="DateTime">2014-05-19T09:02:01.000</Data></Cell>
    <Cell><Data ss:Type="Number">-3</Data></Cell>
    <Cell><Data ss:Type="Number">-0.4</Data></Cell>
    <Cell><Data ss:Type="Number">44.5</Data></Cell>
    <Cell><Data ss:Type="Number">25.06</Data></Cell>
    <Cell ss:Index="7"><Data ss:Type="Number">302</Data></Cell>
   </Row>
   <Row>
    <Cell><Data ss:Type="DateTime">2014-05-19T09:02:02.000</Data></Cell>
    <Cell><Data ss:Type="Number">-3</Data></Cell>
    <Cell><Data ss:Type="Number">-0.4</Data></Cell>
    <Cell><Data ss:Type="Number">44.4</Data></Cell>
    <Cell><Data ss:Type="Number">25.06</Data></Cell>
    <Cell ss:Index="7"><Data ss:Type="Number">303</Data></Cell>
   </Row>
   <Row>
    <Cell><Data ss:Type="DateTime">2014-05-19T09:02:03.000</Data></Cell>
    <Cell><Data ss:Type="Number">-3</Data></Cell>
    <Cell><Data ss:Type="Number">-0.4</Data></Cell>
    <Cell><Data ss:Type="Number">44.4</Data></Cell>
    <Cell><Data ss:Type="Number">25.06</Data></Cell>
    <Cell ss:Index="7"><Data ss:Type="Number">304</Data></Cell>
   </Row>
   <Row>
    <Cell><Data ss:Type="DateTime">2014-05-19T09:02:04.000</Data></Cell>
    <Cell><Data ss:Type="Number">-2.9</Data></Cell>
    <Cell><Data ss:Type="Number">-0.4</Data></Cell>
    <Cell><Data ss:Type="Number">44.4</Data></Cell>
    <Cell><Data ss:Type="Number">25.06</Data></Cell>
    <Cell ss:Index="7"><Data ss:Type="Number">305</Data></Cell>
   </Row>
   <Row>
    <Cell><Data ss:Type="DateTime">2014-05-19T09:02:05.000</Data></Cell>
    <Cell><Data ss:Type="Number">-2.8</Data></Cell>
    <Cell><Data ss:Type="Number">-0.3</Data></Cell>
    <Cell><Data ss:Type="Number">44.4</Data></Cell>
    <Cell><Data ss:Type="Number">25.06</Data></Cell>
    <Cell ss:Index="7"><Data ss:Type="Number">306</Data></Cell>
   </Row>
   <Row>
    <Cell><Data ss:Type="DateTime">2014-05-19T09:02:06.000</Data></Cell>
    <Cell><Data ss:Type="Number">-2.7</Data></Cell>
    <Cell><Data ss:Type="Number">-0.3</Data></Cell>
    <Cell><Data ss:Type="Number">44.6</Data></Cell>
    <Cell><Data ss:Type="Number">25.06</Data></Cell>
    <Cell ss:Index="7"><Data ss:Type="Number">307</Data></Cell>
   </Row>
   <Row>
    <Cell><Data ss:Type="DateTime">2014-05-19T09:02:07.000</Data></Cell>
    <Cell><Data ss:Type="Number">-2.7</Data></Cell>
    <Cell><Data ss:Type="Number">-0.3</Data></Cell>
    <Cell><Data ss:Type="Number">44.6</Data></Cell>
    <Cell><Data ss:Type="Number">25.06</Data></Cell>
    <Cell ss:Index="7"><Data ss:Type="Number">308</Data></Cell>
   </Row>
   <Row>
    <Cell><Data ss:Type="DateTime">2014-05-19T09:02:08.000</Data></Cell>
    <Cell><Data ss:Type="Number">-2.6</Data></Cell>
    <Cell><Data ss:Type="Number">-0.3</Data></Cell>
    <Cell><Data ss:Type="Number">44.6</Data></Cell>
    <Cell><Data ss:Type="Number">25.06</Data></Cell>
    <Cell ss:Index="7"><Data ss:Type="Number">309</Data></Cell>
   </Row>
   <Row>
    <Cell><Data ss:Type="DateTime">2014-05-19T09:02:09.000</Data></Cell>
    <Cell><Data ss:Type="Number">-2.5</Data></Cell>
    <Cell><Data ss:Type="Number">-0.4</Data></Cell>
    <Cell><Data ss:Type="Number">44.6</Data></Cell>
    <Cell><Data ss:Type="Number">25.06</Data></Cell>
    <Cell ss:Index="7"><Data ss:Type="Number">310</Data></Cell>
   </Row>
   <Row>
    <Cell><Data ss:Type="DateTime">2014-05-19T09:02:10.000</Data></Cell>
    <Cell><Data ss:Type="Number">-2.5</Data></Cell>
    <Cell><Data ss:Type="Number">-0.4</Data></Cell>
    <Cell><Data ss:Type="Number">44.5</Data></Cell>
    <Cell><Data ss:Type="Number">25.06</Data></Cell>
    <Cell ss:Index="7"><Data ss:Type="Number">311</Data></Cell>
   </Row>
   <Row>
    <Cell><Data ss:Type="DateTime">2014-05-19T09:02:11.000</Data></Cell>
    <Cell><Data ss:Type="Number">-2.6</Data></Cell>
    <Cell><Data ss:Type="Number">-0.5</Data></Cell>
    <Cell><Data ss:Type="Number">44.4</Data></Cell>
    <Cell><Data ss:Type="Number">25.06</Data></Cell>
    <Cell ss:Index="7"><Data ss:Type="Number">312</Data></Cell>
   </Row>
   <Row>
    <Cell><Data ss:Type="DateTime">2014-05-19T09:02:12.000</Data></Cell>
    <Cell><Data ss:Type="Number">-2.7</Data></Cell>
    <Cell><Data ss:Type="Number">-0.5</Data></Cell>
    <Cell><Data ss:Type="Number">44.4</Data></Cell>
    <Cell><Data ss:Type="Number">25.06</Data></Cell>
    <Cell ss:Index="7"><Data ss:Type="Number">313</Data></Cell>
   </Row>
   <Row>
    <Cell><Data ss:Type="DateTime">2014-05-19T09:02:13.000</Data></Cell>
    <Cell><Data ss:Type="Number">-2.9</Data></Cell>
    <Cell><Data ss:Type="Number">-0.5</Data></Cell>
    <Cell><Data ss:Type="Number">44.4</Data></Cell>
    <Cell><Data ss:Type="Number">25.06</Data></Cell>
    <Cell ss:Index="7"><Data ss:Type="Number">314</Data></Cell>
   </Row>
   <Row>
    <Cell><Data ss:Type="DateTime">2014-05-19T09:02:14.000</Data></Cell>
    <Cell><Data ss:Type="Number">-3.5</Data></Cell>
    <Cell><Data ss:Type="Number">-0.6</Data></Cell>
    <Cell><Data ss:Type="Number">44.1</Data></Cell>
    <Cell><Data ss:Type="Number">25.06</Data></Cell>
    <Cell ss:Index="7"><Data ss:Type="Number">315</Data></Cell>
   </Row>
   <Row>
    <Cell><Data ss:Type="DateTime">2014-05-19T09:02:15.000</Data></Cell>
    <Cell><Data ss:Type="Number">-3.4</Data></Cell>
    <Cell><Data ss:Type="Number">-0.6</Data></Cell>
    <Cell><Data ss:Type="Number">44.3</Data></Cell>
    <Cell><Data ss:Type="Number">25.06</Data></Cell>
    <Cell ss:Index="7"><Data ss:Type="Number">316</Data></Cell>
   </Row>
   <Row>
    <Cell><Data ss:Type="DateTime">2014-05-19T09:02:16.000</Data></Cell>
    <Cell><Data ss:Type="Number">-3.4</Data></Cell>
    <Cell><Data ss:Type="Number">-0.6</Data></Cell>
    <Cell><Data ss:Type="Number">44.3</Data></Cell>
    <Cell><Data ss:Type="Number">25.06</Data></Cell>
    <Cell ss:Index="7"><Data ss:Type="Number">317</Data></Cell>
   </Row>
   <Row>
    <Cell><Data ss:Type="DateTime">2014-05-19T09:02:17.000</Data></Cell>
    <Cell><Data ss:Type="Number">-3.4</Data></Cell>
    <Cell><Data ss:Type="Number">-0.6</Data></Cell>
    <Cell><Data ss:Type="Number">44.4</Data></Cell>
    <Cell><Data ss:Type="Number">25.06</Data></Cell>
    <Cell ss:Index="7"><Data ss:Type="Number">318</Data></Cell>
   </Row>
   <Row>
    <Cell><Data ss:Type="DateTime">2014-05-19T09:02:18.000</Data></Cell>
    <Cell><Data ss:Type="Number">-2.8</Data></Cell>
    <Cell><Data ss:Type="Number">-0.6</Data></Cell>
    <Cell><Data ss:Type="Number">44.6</Data></Cell>
    <Cell><Data ss:Type="Number">25.06</Data></Cell>
    <Cell ss:Index="7"><Data ss:Type="Number">319</Data></Cell>
   </Row>
   <Row>
    <Cell><Data ss:Type="DateTime">2014-05-19T09:02:19.000</Data></Cell>
    <Cell><Data ss:Type="Number">-2.2000000000000002</Data></Cell>
    <Cell><Data ss:Type="Number">-0.7</Data></Cell>
    <Cell><Data ss:Type="Number">45.2</Data></Cell>
    <Cell><Data ss:Type="Number">25.06</Data></Cell>
    <Cell ss:Index="7"><Data ss:Type="Number">320</Data></Cell>
   </Row>
   <Row>
    <Cell><Data ss:Type="DateTime">2014-05-19T09:02:20.000</Data></Cell>
    <Cell><Data ss:Type="Number">-2.2000000000000002</Data></Cell>
    <Cell><Data ss:Type="Number">-0.7</Data></Cell>
    <Cell><Data ss:Type="Number">45.2</Data></Cell>
    <Cell><Data ss:Type="Number">25.06</Data></Cell>
    <Cell ss:Index="7"><Data ss:Type="Number">321</Data></Cell>
   </Row>
   <Row>
    <Cell><Data ss:Type="DateTime">2014-05-19T09:02:21.000</Data></Cell>
    <Cell><Data ss:Type="Number">-2.1</Data></Cell>
    <Cell><Data ss:Type="Number">-0.7</Data></Cell>
    <Cell><Data ss:Type="Number">45.2</Data></Cell>
    <Cell><Data ss:Type="Number">25.06</Data></Cell>
    <Cell ss:Index="7"><Data ss:Type="Number">322</Data></Cell>
   </Row>
   <Row>
    <Cell><Data ss:Type="DateTime">2014-05-19T09:02:22.000</Data></Cell>
    <Cell><Data ss:Type="Number">-2</Data></Cell>
    <Cell><Data ss:Type="Number">-0.7</Data></Cell>
    <Cell><Data ss:Type="Number">45.2</Data></Cell>
    <Cell><Data ss:Type="Number">25.06</Data></Cell>
    <Cell ss:Index="7"><Data ss:Type="Number">323</Data></Cell>
   </Row>
   <Row>
    <Cell><Data ss:Type="DateTime">2014-05-19T09:02:23.000</Data></Cell>
    <Cell><Data ss:Type="Number">-2.5</Data></Cell>
    <Cell><Data ss:Type="Number">-0.7</Data></Cell>
    <Cell><Data ss:Type="Number">45.4</Data></Cell>
    <Cell><Data ss:Type="Number">25.06</Data></Cell>
    <Cell ss:Index="7"><Data ss:Type="Number">324</Data></Cell>
   </Row>
   <Row>
    <Cell><Data ss:Type="DateTime">2014-05-19T09:02:24.000</Data></Cell>
    <Cell><Data ss:Type="Number">-2.6</Data></Cell>
    <Cell><Data ss:Type="Number">-0.7</Data></Cell>
    <Cell><Data ss:Type="Number">45.5</Data></Cell>
    <Cell><Data ss:Type="Number">25.06</Data></Cell>
    <Cell ss:Index="7"><Data ss:Type="Number">325</Data></Cell>
   </Row>
   <Row>
    <Cell><Data ss:Type="DateTime">2014-05-19T09:02:25.000</Data></Cell>
    <Cell><Data ss:Type="Number">-2.7</Data></Cell>
    <Cell><Data ss:Type="Number">-0.7</Data></Cell>
    <Cell><Data ss:Type="Number">45.6</Data></Cell>
    <Cell><Data ss:Type="Number">25.06</Data></Cell>
    <Cell ss:Index="7"><Data ss:Type="Number">326</Data></Cell>
   </Row>
   <Row>
    <Cell><Data ss:Type="DateTime">2014-05-19T09:02:26.000</Data></Cell>
    <Cell><Data ss:Type="Number">-3</Data></Cell>
    <Cell><Data ss:Type="Number">-0.7</Data></Cell>
    <Cell><Data ss:Type="Number">45.9</Data></Cell>
    <Cell><Data ss:Type="Number">25.06</Data></Cell>
    <Cell ss:Index="7"><Data ss:Type="Number">327</Data></Cell>
   </Row>
   <Row>
    <Cell><Data ss:Type="DateTime">2014-05-19T09:02:27.000</Data></Cell>
    <Cell><Data ss:Type="Number">-3</Data></Cell>
    <Cell><Data ss:Type="Number">-0.7</Data></Cell>
    <Cell><Data ss:Type="Number">45.9</Data></Cell>
    <Cell><Data ss:Type="Number">25.06</Data></Cell>
    <Cell ss:Index="7"><Data ss:Type="Number">328</Data></Cell>
   </Row>
   <Row>
    <Cell><Data ss:Type="DateTime">2014-05-19T09:02:28.000</Data></Cell>
    <Cell><Data ss:Type="Number">-3</Data></Cell>
    <Cell><Data ss:Type="Number">-0.7</Data></Cell>
    <Cell><Data ss:Type="Number">45.8</Data></Cell>
    <Cell><Data ss:Type="Number">25.06</Data></Cell>
    <Cell ss:Index="7"><Data ss:Type="Number">329</Data></Cell>
   </Row>
   <Row>
    <Cell><Data ss:Type="DateTime">2014-05-19T09:02:29.000</Data></Cell>
    <Cell><Data ss:Type="Number">-3.1</Data></Cell>
    <Cell><Data ss:Type="Number">-0.7</Data></Cell>
    <Cell><Data ss:Type="Number">45.8</Data></Cell>
    <Cell><Data ss:Type="Number">25.06</Data></Cell>
    <Cell ss:Index="7"><Data ss:Type="Number">330</Data></Cell>
   </Row>
   <Row>
    <Cell><Data ss:Type="DateTime">2014-05-19T09:02:30.000</Data></Cell>
    <Cell><Data ss:Type="Number">-3.1</Data></Cell>
    <Cell><Data ss:Type="Number">-0.7</Data></Cell>
    <Cell><Data ss:Type="Number">45.8</Data></Cell>
    <Cell><Data ss:Type="Number">25.06</Data></Cell>
    <Cell ss:Index="7"><Data ss:Type="Number">331</Data></Cell>
   </Row>
   <Row>
    <Cell><Data ss:Type="DateTime">2014-05-19T09:02:31.000</Data></Cell>
    <Cell><Data ss:Type="Number">-3.1</Data></Cell>
    <Cell><Data ss:Type="Number">-0.7</Data></Cell>
    <Cell><Data ss:Type="Number">45.8</Data></Cell>
    <Cell><Data ss:Type="Number">25.06</Data></Cell>
    <Cell ss:Index="7"><Data ss:Type="Number">332</Data></Cell>
   </Row>
   <Row>
    <Cell><Data ss:Type="DateTime">2014-05-19T09:02:32.000</Data></Cell>
    <Cell><Data ss:Type="Number">-3.1</Data></Cell>
    <Cell><Data ss:Type="Number">-0.7</Data></Cell>
    <Cell><Data ss:Type="Number">45.7</Data></Cell>
    <Cell><Data ss:Type="Number">25.06</Data></Cell>
    <Cell ss:Index="7"><Data ss:Type="Number">333</Data></Cell>
   </Row>
   <Row>
    <Cell><Data ss:Type="DateTime">2014-05-19T09:02:33.000</Data></Cell>
    <Cell><Data ss:Type="Number">-3.1</Data></Cell>
    <Cell><Data ss:Type="Number">-0.7</Data></Cell>
    <Cell><Data ss:Type="Number">45.8</Data></Cell>
    <Cell><Data ss:Type="Number">25.06</Data></Cell>
    <Cell ss:Index="7"><Data ss:Type="Number">334</Data></Cell>
   </Row>
   <Row>
    <Cell><Data ss:Type="DateTime">2014-05-19T09:02:34.000</Data></Cell>
    <Cell><Data ss:Type="Number">-3.1</Data></Cell>
    <Cell><Data ss:Type="Number">-0.6</Data></Cell>
    <Cell><Data ss:Type="Number">45.8</Data></Cell>
    <Cell><Data ss:Type="Number">25.06</Data></Cell>
    <Cell ss:Index="7"><Data ss:Type="Number">335</Data></Cell>
   </Row>
   <Row>
    <Cell><Data ss:Type="DateTime">2014-05-19T09:02:35.000</Data></Cell>
    <Cell><Data ss:Type="Number">-3.1</Data></Cell>
    <Cell><Data ss:Type="Number">-0.6</Data></Cell>
    <Cell><Data ss:Type="Number">45.8</Data></Cell>
    <Cell><Data ss:Type="Number">25.06</Data></Cell>
    <Cell ss:Index="7"><Data ss:Type="Number">336</Data></Cell>
   </Row>
   <Row>
    <Cell><Data ss:Type="DateTime">2014-05-19T09:02:36.000</Data></Cell>
    <Cell><Data ss:Type="Number">-3.1</Data></Cell>
    <Cell><Data ss:Type="Number">-0.7</Data></Cell>
    <Cell><Data ss:Type="Number">45.8</Data></Cell>
    <Cell><Data ss:Type="Number">25.06</Data></Cell>
    <Cell ss:Index="7"><Data ss:Type="Number">337</Data></Cell>
   </Row>
   <Row>
    <Cell><Data ss:Type="DateTime">2014-05-19T09:02:37.000</Data></Cell>
    <Cell><Data ss:Type="Number">-3.1</Data></Cell>
    <Cell><Data ss:Type="Number">-0.7</Data></Cell>
    <Cell><Data ss:Type="Number">45.7</Data></Cell>
    <Cell><Data ss:Type="Number">25.06</Data></Cell>
    <Cell ss:Index="7"><Data ss:Type="Number">338</Data></Cell>
   </Row>
   <Row>
    <Cell><Data ss:Type="DateTime">2014-05-19T09:02:38.000</Data></Cell>
    <Cell><Data ss:Type="Number">-3.4</Data></Cell>
    <Cell><Data ss:Type="Number">-0.7</Data></Cell>
    <Cell><Data ss:Type="Number">45.7</Data></Cell>
    <Cell><Data ss:Type="Number">25.06</Data></Cell>
    <Cell ss:Index="7"><Data ss:Type="Number">339</Data></Cell>
   </Row>
   <Row>
    <Cell><Data ss:Type="DateTime">2014-05-19T09:02:39.000</Data></Cell>
    <Cell><Data ss:Type="Number">-3.7</Data></Cell>
    <Cell><Data ss:Type="Number">-0.7</Data></Cell>
    <Cell><Data ss:Type="Number">45.7</Data></Cell>
    <Cell><Data ss:Type="Number">25.06</Data></Cell>
    <Cell ss:Index="7"><Data ss:Type="Number">340</Data></Cell>
   </Row>
   <Row>
    <Cell><Data ss:Type="DateTime">2014-05-19T09:02:40.000</Data></Cell>
    <Cell><Data ss:Type="Number">-3.8</Data></Cell>
    <Cell><Data ss:Type="Number">-0.6</Data></Cell>
    <Cell><Data ss:Type="Number">45.7</Data></Cell>
    <Cell><Data ss:Type="Number">25.06</Data></Cell>
    <Cell ss:Index="7"><Data ss:Type="Number">341</Data></Cell>
   </Row>
   <Row>
    <Cell><Data ss:Type="DateTime">2014-05-19T09:02:41.000</Data></Cell>
    <Cell><Data ss:Type="Number">-3.8</Data></Cell>
    <Cell><Data ss:Type="Number">-0.6</Data></Cell>
    <Cell><Data ss:Type="Number">45.9</Data></Cell>
    <Cell><Data ss:Type="Number">25.06</Data></Cell>
    <Cell ss:Index="7"><Data ss:Type="Number">342</Data></Cell>
   </Row>
   <Row>
    <Cell><Data ss:Type="DateTime">2014-05-19T09:02:42.000</Data></Cell>
    <Cell><Data ss:Type="Number">-3.8</Data></Cell>
    <Cell><Data ss:Type="Number">-0.6</Data></Cell>
    <Cell><Data ss:Type="Number">46.1</Data></Cell>
    <Cell><Data ss:Type="Number">25.06</Data></Cell>
    <Cell ss:Index="7"><Data ss:Type="Number">343</Data></Cell>
   </Row>
   <Row>
    <Cell><Data ss:Type="DateTime">2014-05-19T09:02:43.000</Data></Cell>
    <Cell><Data ss:Type="Number">-3.9</Data></Cell>
    <Cell><Data ss:Type="Number">-0.6</Data></Cell>
    <Cell><Data ss:Type="Number">46.5</Data></Cell>
    <Cell><Data ss:Type="Number">25.06</Data></Cell>
    <Cell ss:Index="7"><Data ss:Type="Number">344</Data></Cell>
   </Row>
   <Row>
    <Cell><Data ss:Type="DateTime">2014-05-19T09:02:44.000</Data></Cell>
    <Cell><Data ss:Type="Number">-4.0999999999999996</Data></Cell>
    <Cell><Data ss:Type="Number">-0.5</Data></Cell>
    <Cell><Data ss:Type="Number">46.4</Data></Cell>
    <Cell><Data ss:Type="Number">25.06</Data></Cell>
    <Cell ss:Index="7"><Data ss:Type="Number">345</Data></Cell>
   </Row>
   <Row>
    <Cell><Data ss:Type="DateTime">2014-05-19T09:02:45.000</Data></Cell>
    <Cell><Data ss:Type="Number">-4</Data></Cell>
    <Cell><Data ss:Type="Number">-0.5</Data></Cell>
    <Cell><Data ss:Type="Number">46.4</Data></Cell>
    <Cell><Data ss:Type="Number">25.06</Data></Cell>
    <Cell ss:Index="7"><Data ss:Type="Number">346</Data></Cell>
   </Row>
   <Row>
    <Cell><Data ss:Type="DateTime">2014-05-19T09:02:46.000</Data></Cell>
    <Cell><Data ss:Type="Number">-4</Data></Cell>
    <Cell><Data ss:Type="Number">-0.4</Data></Cell>
    <Cell><Data ss:Type="Number">46.6</Data></Cell>
    <Cell><Data ss:Type="Number">25.06</Data></Cell>
    <Cell ss:Index="7"><Data ss:Type="Number">347</Data></Cell>
   </Row>
   <Row>
    <Cell><Data ss:Type="DateTime">2014-05-19T09:02:47.000</Data></Cell>
    <Cell><Data ss:Type="Number">-4</Data></Cell>
    <Cell><Data ss:Type="Number">-0.4</Data></Cell>
    <Cell><Data ss:Type="Number">46.6</Data></Cell>
    <Cell><Data ss:Type="Number">25.06</Data></Cell>
    <Cell ss:Index="7"><Data ss:Type="Number">348</Data></Cell>
   </Row>
   <Row>
    <Cell><Data ss:Type="DateTime">2014-05-19T09:02:48.000</Data></Cell>
    <Cell><Data ss:Type="Number">-4</Data></Cell>
    <Cell><Data ss:Type="Number">-0.4</Data></Cell>
    <Cell><Data ss:Type="Number">46.6</Data></Cell>
    <Cell><Data ss:Type="Number">25.06</Data></Cell>
    <Cell ss:Index="7"><Data ss:Type="Number">349</Data></Cell>
   </Row>
   <Row>
    <Cell><Data ss:Type="DateTime">2014-05-19T09:02:49.000</Data></Cell>
    <Cell><Data ss:Type="Number">-4</Data></Cell>
    <Cell><Data ss:Type="Number">-0.4</Data></Cell>
    <Cell><Data ss:Type="Number">46.8</Data></Cell>
    <Cell><Data ss:Type="Number">25.06</Data></Cell>
    <Cell ss:Index="7"><Data ss:Type="Number">350</Data></Cell>
   </Row>
   <Row>
    <Cell><Data ss:Type="DateTime">2014-05-19T09:02:50.000</Data></Cell>
    <Cell><Data ss:Type="Number">-3.9</Data></Cell>
    <Cell><Data ss:Type="Number">-0.5</Data></Cell>
    <Cell><Data ss:Type="Number">46.8</Data></Cell>
    <Cell><Data ss:Type="Number">25.06</Data></Cell>
    <Cell ss:Index="7"><Data ss:Type="Number">351</Data></Cell>
   </Row>
   <Row>
    <Cell><Data ss:Type="DateTime">2014-05-19T09:02:51.000</Data></Cell>
    <Cell><Data ss:Type="Number">-3.9</Data></Cell>
    <Cell><Data ss:Type="Number">-0.5</Data></Cell>
    <Cell><Data ss:Type="Number">46.8</Data></Cell>
    <Cell><Data ss:Type="Number">25.06</Data></Cell>
    <Cell ss:Index="7"><Data ss:Type="Number">352</Data></Cell>
   </Row>
   <Row>
    <Cell><Data ss:Type="DateTime">2014-05-19T09:02:52.000</Data></Cell>
    <Cell><Data ss:Type="Number">-3.9</Data></Cell>
    <Cell><Data ss:Type="Number">-0.5</Data></Cell>
    <Cell><Data ss:Type="Number">47</Data></Cell>
    <Cell><Data ss:Type="Number">25.06</Data></Cell>
    <Cell ss:Index="7"><Data ss:Type="Number">353</Data></Cell>
   </Row>
   <Row>
    <Cell><Data ss:Type="DateTime">2014-05-19T09:02:53.000</Data></Cell>
    <Cell><Data ss:Type="Number">-3.8</Data></Cell>
    <Cell><Data ss:Type="Number">-0.5</Data></Cell>
    <Cell><Data ss:Type="Number">47</Data></Cell>
    <Cell><Data ss:Type="Number">25.06</Data></Cell>
    <Cell ss:Index="7"><Data ss:Type="Number">354</Data></Cell>
   </Row>
   <Row>
    <Cell><Data ss:Type="DateTime">2014-05-19T09:02:54.000</Data></Cell>
    <Cell><Data ss:Type="Number">-3.8</Data></Cell>
    <Cell><Data ss:Type="Number">-0.4</Data></Cell>
    <Cell><Data ss:Type="Number">47</Data></Cell>
    <Cell><Data ss:Type="Number">25.06</Data></Cell>
    <Cell ss:Index="7"><Data ss:Type="Number">355</Data></Cell>
   </Row>
   <Row>
    <Cell><Data ss:Type="DateTime">2014-05-19T09:02:55.000</Data></Cell>
    <Cell><Data ss:Type="Number">-4</Data></Cell>
    <Cell><Data ss:Type="Number">-0.4</Data></Cell>
    <Cell><Data ss:Type="Number">47.1</Data></Cell>
    <Cell><Data ss:Type="Number">25.06</Data></Cell>
    <Cell ss:Index="7"><Data ss:Type="Number">356</Data></Cell>
   </Row>
   <Row>
    <Cell><Data ss:Type="DateTime">2014-05-19T09:02:56.000</Data></Cell>
    <Cell><Data ss:Type="Number">-4.0999999999999996</Data></Cell>
    <Cell><Data ss:Type="Number">-0.4</Data></Cell>
    <Cell><Data ss:Type="Number">47.8</Data></Cell>
    <Cell><Data ss:Type="Number">25.06</Data></Cell>
    <Cell ss:Index="7"><Data ss:Type="Number">357</Data></Cell>
   </Row>
   <Row>
    <Cell><Data ss:Type="DateTime">2014-05-19T09:02:57.000</Data></Cell>
    <Cell><Data ss:Type="Number">-4.0999999999999996</Data></Cell>
    <Cell><Data ss:Type="Number">-0.4</Data></Cell>
    <Cell><Data ss:Type="Number">47.9</Data></Cell>
    <Cell><Data ss:Type="Number">25.06</Data></Cell>
    <Cell ss:Index="7"><Data ss:Type="Number">358</Data></Cell>
   </Row>
   <Row>
    <Cell><Data ss:Type="DateTime">2014-05-19T09:02:58.000</Data></Cell>
    <Cell><Data ss:Type="Number">-4.0999999999999996</Data></Cell>
    <Cell><Data ss:Type="Number">-0.4</Data></Cell>
    <Cell><Data ss:Type="Number">48.6</Data></Cell>
    <Cell><Data ss:Type="Number">25.06</Data></Cell>
    <Cell ss:Index="7"><Data ss:Type="Number">359</Data></Cell>
   </Row>
   <Row>
    <Cell><Data ss:Type="DateTime">2014-05-19T09:02:59.000</Data></Cell>
    <Cell><Data ss:Type="Number">-4.0999999999999996</Data></Cell>
    <Cell><Data ss:Type="Number">-0.4</Data></Cell>
    <Cell><Data ss:Type="Number">49.4</Data></Cell>
    <Cell><Data ss:Type="Number">25.06</Data></Cell>
    <Cell ss:Index="7"><Data ss:Type="Number">360</Data></Cell>
   </Row>
   <Row>
    <Cell><Data ss:Type="DateTime">2014-05-19T09:03:00.000</Data></Cell>
    <Cell><Data ss:Type="Number">-3.9</Data></Cell>
    <Cell><Data ss:Type="Number">-0.4</Data></Cell>
    <Cell><Data ss:Type="Number">50</Data></Cell>
    <Cell><Data ss:Type="Number">25.06</Data></Cell>
    <Cell ss:Index="7"><Data ss:Type="Number">361</Data></Cell>
   </Row>
   <Row>
    <Cell><Data ss:Type="DateTime">2014-05-19T09:03:01.000</Data></Cell>
    <Cell><Data ss:Type="Number">-3.8</Data></Cell>
    <Cell><Data ss:Type="Number">-0.2</Data></Cell>
    <Cell><Data ss:Type="Number">51.5</Data></Cell>
    <Cell><Data ss:Type="Number">25.06</Data></Cell>
    <Cell ss:Index="7"><Data ss:Type="Number">362</Data></Cell>
   </Row>
   <Row>
    <Cell><Data ss:Type="DateTime">2014-05-19T09:03:02.000</Data></Cell>
    <Cell><Data ss:Type="Number">-3.8</Data></Cell>
    <Cell><Data ss:Type="Number">-0.2</Data></Cell>
    <Cell><Data ss:Type="Number">53.1</Data></Cell>
    <Cell><Data ss:Type="Number">25.06</Data></Cell>
    <Cell ss:Index="7"><Data ss:Type="Number">363</Data></Cell>
   </Row>
   <Row>
    <Cell><Data ss:Type="DateTime">2014-05-19T09:03:03.000</Data></Cell>
    <Cell><Data ss:Type="Number">-3.6</Data></Cell>
    <Cell><Data ss:Type="Number">0.3</Data></Cell>
    <Cell><Data ss:Type="Number">53.9</Data></Cell>
    <Cell><Data ss:Type="Number">25.06</Data></Cell>
    <Cell ss:Index="7"><Data ss:Type="Number">364</Data></Cell>
   </Row>
   <Row>
    <Cell><Data ss:Type="DateTime">2014-05-19T09:03:04.000</Data></Cell>
    <Cell><Data ss:Type="Number">-3.4</Data></Cell>
    <Cell><Data ss:Type="Number">1.1000000000000001</Data></Cell>
    <Cell><Data ss:Type="Number">55.3</Data></Cell>
    <Cell><Data ss:Type="Number">25.06</Data></Cell>
    <Cell ss:Index="7"><Data ss:Type="Number">365</Data></Cell>
   </Row>
   <Row>
    <Cell><Data ss:Type="DateTime">2014-05-19T09:03:05.000</Data></Cell>
    <Cell><Data ss:Type="Number">-3.3</Data></Cell>
    <Cell><Data ss:Type="Number">1.2</Data></Cell>
    <Cell><Data ss:Type="Number">55.3</Data></Cell>
    <Cell><Data ss:Type="Number">25.06</Data></Cell>
    <Cell ss:Index="7"><Data ss:Type="Number">366</Data></Cell>
   </Row>
   <Row>
    <Cell><Data ss:Type="DateTime">2014-05-19T09:03:06.000</Data></Cell>
    <Cell><Data ss:Type="Number">-3.5</Data></Cell>
    <Cell><Data ss:Type="Number">1.3</Data></Cell>
    <Cell><Data ss:Type="Number">56.8</Data></Cell>
    <Cell><Data ss:Type="Number">25.06</Data></Cell>
    <Cell ss:Index="7"><Data ss:Type="Number">367</Data></Cell>
   </Row>
   <Row>
    <Cell><Data ss:Type="DateTime">2014-05-19T09:03:07.000</Data></Cell>
    <Cell><Data ss:Type="Number">-3.6</Data></Cell>
    <Cell><Data ss:Type="Number">1.4</Data></Cell>
    <Cell><Data ss:Type="Number">57</Data></Cell>
    <Cell><Data ss:Type="Number">25.06</Data></Cell>
    <Cell ss:Index="7"><Data ss:Type="Number">368</Data></Cell>
   </Row>
   <Row>
    <Cell><Data ss:Type="DateTime">2014-05-19T09:03:08.000</Data></Cell>
    <Cell><Data ss:Type="Number">-3.6</Data></Cell>
    <Cell><Data ss:Type="Number">2.2999999999999998</Data></Cell>
    <Cell><Data ss:Type="Number">57</Data></Cell>
    <Cell><Data ss:Type="Number">25.06</Data></Cell>
    <Cell ss:Index="7"><Data ss:Type="Number">369</Data></Cell>
   </Row>
   <Row>
    <Cell><Data ss:Type="DateTime">2014-05-19T09:03:09.000</Data></Cell>
    <Cell><Data ss:Type="Number">-3.6</Data></Cell>
    <Cell><Data ss:Type="Number">2.2999999999999998</Data></Cell>
    <Cell><Data ss:Type="Number">56.8</Data></Cell>
    <Cell><Data ss:Type="Number">25.07</Data></Cell>
    <Cell ss:Index="7"><Data ss:Type="Number">370</Data></Cell>
   </Row>
   <Row>
    <Cell><Data ss:Type="DateTime">2014-05-19T09:03:10.000</Data></Cell>
    <Cell><Data ss:Type="Number">-3.5</Data></Cell>
    <Cell><Data ss:Type="Number">2.2000000000000002</Data></Cell>
    <Cell><Data ss:Type="Number">56.8</Data></Cell>
    <Cell><Data ss:Type="Number">25.06</Data></Cell>
    <Cell ss:Index="7"><Data ss:Type="Number">371</Data></Cell>
   </Row>
   <Row>
    <Cell><Data ss:Type="DateTime">2014-05-19T09:03:11.000</Data></Cell>
    <Cell><Data ss:Type="Number">-3.5</Data></Cell>
    <Cell><Data ss:Type="Number">1.8</Data></Cell>
    <Cell><Data ss:Type="Number">57.1</Data></Cell>
    <Cell><Data ss:Type="Number">25.07</Data></Cell>
    <Cell ss:Index="7"><Data ss:Type="Number">372</Data></Cell>
   </Row>
   <Row>
    <Cell><Data ss:Type="DateTime">2014-05-19T09:03:12.000</Data></Cell>
    <Cell><Data ss:Type="Number">-3.5</Data></Cell>
    <Cell><Data ss:Type="Number">1.6</Data></Cell>
    <Cell><Data ss:Type="Number">58.2</Data></Cell>
    <Cell><Data ss:Type="Number">25.07</Data></Cell>
    <Cell ss:Index="7"><Data ss:Type="Number">373</Data></Cell>
   </Row>
   <Row>
    <Cell><Data ss:Type="DateTime">2014-05-19T09:03:13.000</Data></Cell>
    <Cell><Data ss:Type="Number">-3.5</Data></Cell>
    <Cell><Data ss:Type="Number">1.2</Data></Cell>
    <Cell><Data ss:Type="Number">58.2</Data></Cell>
    <Cell><Data ss:Type="Number">25.06</Data></Cell>
    <Cell ss:Index="7"><Data ss:Type="Number">374</Data></Cell>
   </Row>
   <Row>
    <Cell><Data ss:Type="DateTime">2014-05-19T09:03:14.000</Data></Cell>
    <Cell><Data ss:Type="Number">-3.4</Data></Cell>
    <Cell><Data ss:Type="Number">1.1000000000000001</Data></Cell>
    <Cell><Data ss:Type="Number">57.4</Data></Cell>
    <Cell><Data ss:Type="Number">25.06</Data></Cell>
    <Cell ss:Index="7"><Data ss:Type="Number">375</Data></Cell>
   </Row>
   <Row>
    <Cell><Data ss:Type="DateTime">2014-05-19T09:03:15.000</Data></Cell>
    <Cell><Data ss:Type="Number">-3.2</Data></Cell>
    <Cell><Data ss:Type="Number">1</Data></Cell>
    <Cell><Data ss:Type="Number">57.4</Data></Cell>
    <Cell><Data ss:Type="Number">25.06</Data></Cell>
    <Cell ss:Index="7"><Data ss:Type="Number">376</Data></Cell>
   </Row>
   <Row>
    <Cell><Data ss:Type="DateTime">2014-05-19T09:03:16.000</Data></Cell>
    <Cell><Data ss:Type="Number">-3.1</Data></Cell>
    <Cell><Data ss:Type="Number">0.4</Data></Cell>
    <Cell><Data ss:Type="Number">57.1</Data></Cell>
    <Cell><Data ss:Type="Number">25.07</Data></Cell>
    <Cell ss:Index="7"><Data ss:Type="Number">377</Data></Cell>
   </Row>
   <Row>
    <Cell><Data ss:Type="DateTime">2014-05-19T09:03:17.000</Data></Cell>
    <Cell><Data ss:Type="Number">-3.1</Data></Cell>
    <Cell><Data ss:Type="Number">0.3</Data></Cell>
    <Cell><Data ss:Type="Number">56.9</Data></Cell>
    <Cell><Data ss:Type="Number">25.07</Data></Cell>
    <Cell ss:Index="7"><Data ss:Type="Number">378</Data></Cell>
   </Row>
   <Row>
    <Cell><Data ss:Type="DateTime">2014-05-19T09:03:18.000</Data></Cell>
    <Cell><Data ss:Type="Number">-3</Data></Cell>
    <Cell><Data ss:Type="Number">0.2</Data></Cell>
    <Cell><Data ss:Type="Number">55.2</Data></Cell>
    <Cell><Data ss:Type="Number">25.07</Data></Cell>
    <Cell ss:Index="7"><Data ss:Type="Number">379</Data></Cell>
   </Row>
   <Row>
    <Cell><Data ss:Type="DateTime">2014-05-19T09:03:19.000</Data></Cell>
    <Cell><Data ss:Type="Number">-2.7</Data></Cell>
    <Cell><Data ss:Type="Number">0.3</Data></Cell>
    <Cell><Data ss:Type="Number">55</Data></Cell>
    <Cell><Data ss:Type="Number">25.06</Data></Cell>
    <Cell ss:Index="7"><Data ss:Type="Number">380</Data></Cell>
   </Row>
   <Row>
    <Cell><Data ss:Type="DateTime">2014-05-19T09:03:20.000</Data></Cell>
    <Cell><Data ss:Type="Number">-2.7</Data></Cell>
    <Cell><Data ss:Type="Number">0.2</Data></Cell>
    <Cell><Data ss:Type="Number">52.6</Data></Cell>
    <Cell><Data ss:Type="Number">25.07</Data></Cell>
    <Cell ss:Index="7"><Data ss:Type="Number">381</Data></Cell>
   </Row>
   <Row>
    <Cell><Data ss:Type="DateTime">2014-05-19T09:03:21.000</Data></Cell>
    <Cell><Data ss:Type="Number">-2.7</Data></Cell>
    <Cell><Data ss:Type="Number">0.2</Data></Cell>
    <Cell><Data ss:Type="Number">52.3</Data></Cell>
    <Cell><Data ss:Type="Number">25.07</Data></Cell>
    <Cell ss:Index="7"><Data ss:Type="Number">382</Data></Cell>
   </Row>
   <Row>
    <Cell><Data ss:Type="DateTime">2014-05-19T09:03:22.000</Data></Cell>
    <Cell><Data ss:Type="Number">-2.8</Data></Cell>
    <Cell><Data ss:Type="Number">0.1</Data></Cell>
    <Cell><Data ss:Type="Number">51.2</Data></Cell>
    <Cell><Data ss:Type="Number">25.07</Data></Cell>
    <Cell ss:Index="7"><Data ss:Type="Number">383</Data></Cell>
   </Row>
   <Row>
    <Cell><Data ss:Type="DateTime">2014-05-19T09:03:23.000</Data></Cell>
    <Cell><Data ss:Type="Number">-2.9</Data></Cell>
    <Cell><Data ss:Type="Number">0.1</Data></Cell>
    <Cell><Data ss:Type="Number">50.3</Data></Cell>
    <Cell><Data ss:Type="Number">25.07</Data></Cell>
    <Cell ss:Index="7"><Data ss:Type="Number">384</Data></Cell>
   </Row>
   <Row>
    <Cell><Data ss:Type="DateTime">2014-05-19T09:03:24.000</Data></Cell>
    <Cell><Data ss:Type="Number">-2.9</Data></Cell>
    <Cell><Data ss:Type="Number">0.1</Data></Cell>
    <Cell><Data ss:Type="Number">49.9</Data></Cell>
    <Cell><Data ss:Type="Number">25.07</Data></Cell>
    <Cell ss:Index="7"><Data ss:Type="Number">385</Data></Cell>
   </Row>
   <Row>
    <Cell><Data ss:Type="DateTime">2014-05-19T09:03:25.000</Data></Cell>
    <Cell><Data ss:Type="Number">-2.8</Data></Cell>
    <Cell><Data ss:Type="Number">0.3</Data></Cell>
    <Cell><Data ss:Type="Number">49.9</Data></Cell>
    <Cell><Data ss:Type="Number">25.07</Data></Cell>
    <Cell ss:Index="7"><Data ss:Type="Number">386</Data></Cell>
   </Row>
   <Row>
    <Cell><Data ss:Type="DateTime">2014-05-19T09:03:26.000</Data></Cell>
    <Cell><Data ss:Type="Number">-3</Data></Cell>
    <Cell><Data ss:Type="Number">0.6</Data></Cell>
    <Cell><Data ss:Type="Number">50.7</Data></Cell>
    <Cell><Data ss:Type="Number">25.07</Data></Cell>
    <Cell ss:Index="7"><Data ss:Type="Number">387</Data></Cell>
   </Row>
   <Row>
    <Cell><Data ss:Type="DateTime">2014-05-19T09:03:27.000</Data></Cell>
    <Cell><Data ss:Type="Number">-3</Data></Cell>
    <Cell><Data ss:Type="Number">0.7</Data></Cell>
    <Cell><Data ss:Type="Number">52.3</Data></Cell>
    <Cell><Data ss:Type="Number">25.07</Data></Cell>
    <Cell ss:Index="7"><Data ss:Type="Number">388</Data></Cell>
   </Row>
   <Row>
    <Cell><Data ss:Type="DateTime">2014-05-19T09:03:28.000</Data></Cell>
    <Cell><Data ss:Type="Number">-3</Data></Cell>
    <Cell><Data ss:Type="Number">0.7</Data></Cell>
    <Cell><Data ss:Type="Number">52.3</Data></Cell>
    <Cell><Data ss:Type="Number">25.07</Data></Cell>
    <Cell ss:Index="7"><Data ss:Type="Number">389</Data></Cell>
   </Row>
   <Row>
    <Cell><Data ss:Type="DateTime">2014-05-19T09:03:29.000</Data></Cell>
    <Cell><Data ss:Type="Number">-3</Data></Cell>
    <Cell><Data ss:Type="Number">0.9</Data></Cell>
    <Cell><Data ss:Type="Number">54.4</Data></Cell>
    <Cell><Data ss:Type="Number">25.07</Data></Cell>
    <Cell ss:Index="7"><Data ss:Type="Number">390</Data></Cell>
   </Row>
   <Row>
    <Cell><Data ss:Type="DateTime">2014-05-19T09:03:30.000</Data></Cell>
    <Cell><Data ss:Type="Number">-3</Data></Cell>
    <Cell><Data ss:Type="Number">1.4</Data></Cell>
    <Cell><Data ss:Type="Number">55.4</Data></Cell>
    <Cell><Data ss:Type="Number">25.07</Data></Cell>
    <Cell ss:Index="7"><Data ss:Type="Number">391</Data></Cell>
   </Row>
   <Row>
    <Cell><Data ss:Type="DateTime">2014-05-19T09:03:31.000</Data></Cell>
    <Cell><Data ss:Type="Number">-3</Data></Cell>
    <Cell><Data ss:Type="Number">1</Data></Cell>
    <Cell><Data ss:Type="Number">55.4</Data></Cell>
    <Cell><Data ss:Type="Number">25.07</Data></Cell>
    <Cell ss:Index="7"><Data ss:Type="Number">392</Data></Cell>
   </Row>
   <Row>
    <Cell><Data ss:Type="DateTime">2014-05-19T09:03:32.000</Data></Cell>
    <Cell><Data ss:Type="Number">-3</Data></Cell>
    <Cell><Data ss:Type="Number">0.8</Data></Cell>
    <Cell><Data ss:Type="Number">54.7</Data></Cell>
    <Cell><Data ss:Type="Number">25.07</Data></Cell>
    <Cell ss:Index="7"><Data ss:Type="Number">393</Data></Cell>
   </Row>
   <Row>
    <Cell><Data ss:Type="DateTime">2014-05-19T09:03:33.000</Data></Cell>
    <Cell><Data ss:Type="Number">-3</Data></Cell>
    <Cell><Data ss:Type="Number">0.8</Data></Cell>
    <Cell><Data ss:Type="Number">52.1</Data></Cell>
    <Cell><Data ss:Type="Number">25.07</Data></Cell>
    <Cell ss:Index="7"><Data ss:Type="Number">394</Data></Cell>
   </Row>
   <Row>
    <Cell><Data ss:Type="DateTime">2014-05-19T09:03:34.000</Data></Cell>
    <Cell><Data ss:Type="Number">-3.1</Data></Cell>
    <Cell><Data ss:Type="Number">0.8</Data></Cell>
    <Cell><Data ss:Type="Number">51.8</Data></Cell>
    <Cell><Data ss:Type="Number">25.07</Data></Cell>
    <Cell ss:Index="7"><Data ss:Type="Number">395</Data></Cell>
   </Row>
   <Row>
    <Cell><Data ss:Type="DateTime">2014-05-19T09:03:35.000</Data></Cell>
    <Cell><Data ss:Type="Number">-3.1</Data></Cell>
    <Cell><Data ss:Type="Number">0.3</Data></Cell>
    <Cell><Data ss:Type="Number">50.7</Data></Cell>
    <Cell><Data ss:Type="Number">25.07</Data></Cell>
    <Cell ss:Index="7"><Data ss:Type="Number">396</Data></Cell>
   </Row>
   <Row>
    <Cell><Data ss:Type="DateTime">2014-05-19T09:03:36.000</Data></Cell>
    <Cell><Data ss:Type="Number">-2.9</Data></Cell>
    <Cell><Data ss:Type="Number">0</Data></Cell>
    <Cell><Data ss:Type="Number">49.7</Data></Cell>
    <Cell><Data ss:Type="Number">25.07</Data></Cell>
    <Cell ss:Index="7"><Data ss:Type="Number">397</Data></Cell>
   </Row>
   <Row>
    <Cell><Data ss:Type="DateTime">2014-05-19T09:03:37.000</Data></Cell>
    <Cell><Data ss:Type="Number">-2.8</Data></Cell>
    <Cell><Data ss:Type="Number">0.2</Data></Cell>
    <Cell><Data ss:Type="Number">49.8</Data></Cell>
    <Cell><Data ss:Type="Number">25.07</Data></Cell>
    <Cell ss:Index="7"><Data ss:Type="Number">398</Data></Cell>
   </Row>
   <Row>
    <Cell><Data ss:Type="DateTime">2014-05-19T09:03:38.000</Data></Cell>
    <Cell><Data ss:Type="Number">-2.7</Data></Cell>
    <Cell><Data ss:Type="Number">0.7</Data></Cell>
    <Cell><Data ss:Type="Number">49.8</Data></Cell>
    <Cell><Data ss:Type="Number">25.07</Data></Cell>
    <Cell ss:Index="7"><Data ss:Type="Number">399</Data></Cell>
   </Row>
   <Row>
    <Cell><Data ss:Type="DateTime">2014-05-19T09:03:39.000</Data></Cell>
    <Cell><Data ss:Type="Number">-2.6</Data></Cell>
    <Cell><Data ss:Type="Number">0.9</Data></Cell>
    <Cell><Data ss:Type="Number">51.1</Data></Cell>
    <Cell><Data ss:Type="Number">25.07</Data></Cell>
    <Cell ss:Index="7"><Data ss:Type="Number">400</Data></Cell>
   </Row>
   <Row>
    <Cell><Data ss:Type="DateTime">2014-05-19T09:03:40.000</Data></Cell>
    <Cell><Data ss:Type="Number">-2.6</Data></Cell>
    <Cell><Data ss:Type="Number">1.5</Data></Cell>
    <Cell><Data ss:Type="Number">51.8</Data></Cell>
    <Cell><Data ss:Type="Number">25.07</Data></Cell>
    <Cell ss:Index="7"><Data ss:Type="Number">401</Data></Cell>
   </Row>
   <Row>
    <Cell><Data ss:Type="DateTime">2014-05-19T09:03:41.000</Data></Cell>
    <Cell><Data ss:Type="Number">-2.5</Data></Cell>
    <Cell><Data ss:Type="Number">1.6</Data></Cell>
    <Cell><Data ss:Type="Number">52.5</Data></Cell>
    <Cell><Data ss:Type="Number">25.07</Data></Cell>
    <Cell ss:Index="7"><Data ss:Type="Number">402</Data></Cell>
   </Row>
   <Row>
    <Cell><Data ss:Type="DateTime">2014-05-19T09:03:42.000</Data></Cell>
    <Cell><Data ss:Type="Number">-2.2999999999999998</Data></Cell>
    <Cell><Data ss:Type="Number">2.1</Data></Cell>
    <Cell><Data ss:Type="Number">56.2</Data></Cell>
    <Cell><Data ss:Type="Number">25.07</Data></Cell>
    <Cell ss:Index="7"><Data ss:Type="Number">403</Data></Cell>
   </Row>
   <Row>
    <Cell><Data ss:Type="DateTime">2014-05-19T09:03:43.000</Data></Cell>
    <Cell><Data ss:Type="Number">-2.2000000000000002</Data></Cell>
    <Cell><Data ss:Type="Number">2.9</Data></Cell>
    <Cell><Data ss:Type="Number">57.6</Data></Cell>
    <Cell><Data ss:Type="Number">25.07</Data></Cell>
    <Cell ss:Index="7"><Data ss:Type="Number">404</Data></Cell>
   </Row>
   <Row>
    <Cell><Data ss:Type="DateTime">2014-05-19T09:03:44.000</Data></Cell>
    <Cell><Data ss:Type="Number">-2.2000000000000002</Data></Cell>
    <Cell><Data ss:Type="Number">2.7</Data></Cell>
    <Cell><Data ss:Type="Number">57.8</Data></Cell>
    <Cell><Data ss:Type="Number">25.07</Data></Cell>
    <Cell ss:Index="7"><Data ss:Type="Number">405</Data></Cell>
   </Row>
   <Row>
    <Cell><Data ss:Type="DateTime">2014-05-19T09:03:45.000</Data></Cell>
    <Cell><Data ss:Type="Number">-2.2999999999999998</Data></Cell>
    <Cell><Data ss:Type="Number">2.7</Data></Cell>
    <Cell><Data ss:Type="Number">59.6</Data></Cell>
    <Cell><Data ss:Type="Number">25.07</Data></Cell>
    <Cell ss:Index="7"><Data ss:Type="Number">406</Data></Cell>
   </Row>
   <Row>
    <Cell><Data ss:Type="DateTime">2014-05-19T09:03:46.000</Data></Cell>
    <Cell><Data ss:Type="Number">-2.5</Data></Cell>
    <Cell><Data ss:Type="Number">2.5</Data></Cell>
    <Cell><Data ss:Type="Number">60.2</Data></Cell>
    <Cell><Data ss:Type="Number">25.07</Data></Cell>
    <Cell ss:Index="7"><Data ss:Type="Number">407</Data></Cell>
   </Row>
   <Row>
    <Cell><Data ss:Type="DateTime">2014-05-19T09:03:47.000</Data></Cell>
    <Cell><Data ss:Type="Number">-2.6</Data></Cell>
    <Cell><Data ss:Type="Number">2.5</Data></Cell>
    <Cell><Data ss:Type="Number">60.3</Data></Cell>
    <Cell><Data ss:Type="Number">25.07</Data></Cell>
    <Cell ss:Index="7"><Data ss:Type="Number">408</Data></Cell>
   </Row>
   <Row>
    <Cell><Data ss:Type="DateTime">2014-05-19T09:03:48.000</Data></Cell>
    <Cell><Data ss:Type="Number">-2.6</Data></Cell>
    <Cell><Data ss:Type="Number">2.5</Data></Cell>
    <Cell><Data ss:Type="Number">61.7</Data></Cell>
    <Cell><Data ss:Type="Number">25.07</Data></Cell>
    <Cell ss:Index="7"><Data ss:Type="Number">409</Data></Cell>
   </Row>
   <Row>
    <Cell><Data ss:Type="DateTime">2014-05-19T09:03:49.000</Data></Cell>
    <Cell><Data ss:Type="Number">-2.7</Data></Cell>
    <Cell><Data ss:Type="Number">2.7</Data></Cell>
    <Cell><Data ss:Type="Number">61.8</Data></Cell>
    <Cell><Data ss:Type="Number">25.07</Data></Cell>
    <Cell ss:Index="7"><Data ss:Type="Number">410</Data></Cell>
   </Row>
   <Row>
    <Cell><Data ss:Type="DateTime">2014-05-19T09:03:50.000</Data></Cell>
    <Cell><Data ss:Type="Number">-2.7</Data></Cell>
    <Cell><Data ss:Type="Number">3.4</Data></Cell>
    <Cell><Data ss:Type="Number">61.8</Data></Cell>
    <Cell><Data ss:Type="Number">25.07</Data></Cell>
    <Cell ss:Index="7"><Data ss:Type="Number">411</Data></Cell>
   </Row>
   <Row>
    <Cell><Data ss:Type="DateTime">2014-05-19T09:03:51.000</Data></Cell>
    <Cell><Data ss:Type="Number">-2.7</Data></Cell>
    <Cell><Data ss:Type="Number">3.1</Data></Cell>
    <Cell><Data ss:Type="Number">62.1</Data></Cell>
    <Cell><Data ss:Type="Number">25.07</Data></Cell>
    <Cell ss:Index="7"><Data ss:Type="Number">412</Data></Cell>
   </Row>
   <Row>
    <Cell><Data ss:Type="DateTime">2014-05-19T09:03:52.000</Data></Cell>
    <Cell><Data ss:Type="Number">-2.6</Data></Cell>
    <Cell><Data ss:Type="Number">3</Data></Cell>
    <Cell><Data ss:Type="Number">63.1</Data></Cell>
    <Cell><Data ss:Type="Number">25.07</Data></Cell>
    <Cell ss:Index="7"><Data ss:Type="Number">413</Data></Cell>
   </Row>
   <Row>
    <Cell><Data ss:Type="DateTime">2014-05-19T09:03:53.000</Data></Cell>
    <Cell><Data ss:Type="Number">-2.6</Data></Cell>
    <Cell><Data ss:Type="Number">3</Data></Cell>
    <Cell><Data ss:Type="Number">63.1</Data></Cell>
    <Cell><Data ss:Type="Number">25.07</Data></Cell>
    <Cell ss:Index="7"><Data ss:Type="Number">414</Data></Cell>
   </Row>
   <Row>
    <Cell><Data ss:Type="DateTime">2014-05-19T09:03:54.000</Data></Cell>
    <Cell><Data ss:Type="Number">-2.6</Data></Cell>
    <Cell><Data ss:Type="Number">3</Data></Cell>
    <Cell><Data ss:Type="Number">63.1</Data></Cell>
    <Cell><Data ss:Type="Number">25.07</Data></Cell>
    <Cell ss:Index="7"><Data ss:Type="Number">415</Data></Cell>
   </Row>
   <Row>
    <Cell><Data ss:Type="DateTime">2014-05-19T09:03:55.000</Data></Cell>
    <Cell><Data ss:Type="Number">-2.6</Data></Cell>
    <Cell><Data ss:Type="Number">3</Data></Cell>
    <Cell><Data ss:Type="Number">63.7</Data></Cell>
    <Cell><Data ss:Type="Number">25.07</Data></Cell>
    <Cell ss:Index="7"><Data ss:Type="Number">416</Data></Cell>
   </Row>
   <Row>
    <Cell><Data ss:Type="DateTime">2014-05-19T09:03:56.000</Data></Cell>
    <Cell><Data ss:Type="Number">-2.7</Data></Cell>
    <Cell><Data ss:Type="Number">3.2</Data></Cell>
    <Cell><Data ss:Type="Number">62</Data></Cell>
    <Cell><Data ss:Type="Number">25.07</Data></Cell>
    <Cell ss:Index="7"><Data ss:Type="Number">417</Data></Cell>
   </Row>
   <Row>
    <Cell><Data ss:Type="DateTime">2014-05-19T09:03:57.000</Data></Cell>
    <Cell><Data ss:Type="Number">-2.8</Data></Cell>
    <Cell><Data ss:Type="Number">3.2</Data></Cell>
    <Cell><Data ss:Type="Number">62</Data></Cell>
    <Cell><Data ss:Type="Number">25.07</Data></Cell>
    <Cell ss:Index="7"><Data ss:Type="Number">418</Data></Cell>
   </Row>
   <Row>
    <Cell><Data ss:Type="DateTime">2014-05-19T09:03:58.000</Data></Cell>
    <Cell><Data ss:Type="Number">-3.1</Data></Cell>
    <Cell><Data ss:Type="Number">1.5</Data></Cell>
    <Cell><Data ss:Type="Number">60.9</Data></Cell>
    <Cell><Data ss:Type="Number">25.07</Data></Cell>
    <Cell ss:Index="7"><Data ss:Type="Number">419</Data></Cell>
   </Row>
   <Row>
    <Cell><Data ss:Type="DateTime">2014-05-19T09:03:59.000</Data></Cell>
    <Cell><Data ss:Type="Number">-3.2</Data></Cell>
    <Cell><Data ss:Type="Number">1.3</Data></Cell>
    <Cell><Data ss:Type="Number">59.3</Data></Cell>
    <Cell><Data ss:Type="Number">25.07</Data></Cell>
    <Cell ss:Index="7"><Data ss:Type="Number">420</Data></Cell>
   </Row>
   <Row>
    <Cell><Data ss:Type="DateTime">2014-05-19T09:04:00.000</Data></Cell>
    <Cell><Data ss:Type="Number">-3.3</Data></Cell>
    <Cell><Data ss:Type="Number">1.3</Data></Cell>
    <Cell><Data ss:Type="Number">57.4</Data></Cell>
    <Cell><Data ss:Type="Number">25.07</Data></Cell>
    <Cell ss:Index="7"><Data ss:Type="Number">421</Data></Cell>
   </Row>
   <Row>
    <Cell><Data ss:Type="DateTime">2014-05-19T09:04:01.000</Data></Cell>
    <Cell><Data ss:Type="Number">-3.2</Data></Cell>
    <Cell><Data ss:Type="Number">1.3</Data></Cell>
    <Cell><Data ss:Type="Number">56.6</Data></Cell>
    <Cell><Data ss:Type="Number">25.07</Data></Cell>
    <Cell ss:Index="7"><Data ss:Type="Number">422</Data></Cell>
   </Row>
   <Row>
    <Cell><Data ss:Type="DateTime">2014-05-19T09:04:02.000</Data></Cell>
    <Cell><Data ss:Type="Number">-3.2</Data></Cell>
    <Cell><Data ss:Type="Number">0.7</Data></Cell>
    <Cell><Data ss:Type="Number">56</Data></Cell>
    <Cell><Data ss:Type="Number">25.07</Data></Cell>
    <Cell ss:Index="7"><Data ss:Type="Number">423</Data></Cell>
   </Row>
   <Row>
    <Cell><Data ss:Type="DateTime">2014-05-19T09:04:03.000</Data></Cell>
    <Cell><Data ss:Type="Number">-3.2</Data></Cell>
    <Cell><Data ss:Type="Number">0</Data></Cell>
    <Cell><Data ss:Type="Number">55.3</Data></Cell>
    <Cell><Data ss:Type="Number">25.07</Data></Cell>
    <Cell ss:Index="7"><Data ss:Type="Number">424</Data></Cell>
   </Row>
   <Row>
    <Cell><Data ss:Type="DateTime">2014-05-19T09:04:04.000</Data></Cell>
    <Cell><Data ss:Type="Number">-3</Data></Cell>
    <Cell><Data ss:Type="Number">0</Data></Cell>
    <Cell><Data ss:Type="Number">55.1</Data></Cell>
    <Cell><Data ss:Type="Number">25.07</Data></Cell>
    <Cell ss:Index="7"><Data ss:Type="Number">425</Data></Cell>
   </Row>
   <Row>
    <Cell><Data ss:Type="DateTime">2014-05-19T09:04:05.000</Data></Cell>
    <Cell><Data ss:Type="Number">-3.1</Data></Cell>
    <Cell><Data ss:Type="Number">0</Data></Cell>
    <Cell><Data ss:Type="Number">54.2</Data></Cell>
    <Cell><Data ss:Type="Number">25.07</Data></Cell>
    <Cell ss:Index="7"><Data ss:Type="Number">426</Data></Cell>
   </Row>
   <Row>
    <Cell><Data ss:Type="DateTime">2014-05-19T09:04:06.000</Data></Cell>
    <Cell><Data ss:Type="Number">-3.1</Data></Cell>
    <Cell><Data ss:Type="Number">0</Data></Cell>
    <Cell><Data ss:Type="Number">53.8</Data></Cell>
    <Cell><Data ss:Type="Number">25.07</Data></Cell>
    <Cell ss:Index="7"><Data ss:Type="Number">427</Data></Cell>
   </Row>
   <Row>
    <Cell><Data ss:Type="DateTime">2014-05-19T09:04:07.000</Data></Cell>
    <Cell><Data ss:Type="Number">-3.2</Data></Cell>
    <Cell><Data ss:Type="Number">0</Data></Cell>
    <Cell><Data ss:Type="Number">53.4</Data></Cell>
    <Cell><Data ss:Type="Number">25.07</Data></Cell>
    <Cell ss:Index="7"><Data ss:Type="Number">428</Data></Cell>
   </Row>
   <Row>
    <Cell><Data ss:Type="DateTime">2014-05-19T09:04:08.000</Data></Cell>
    <Cell><Data ss:Type="Number">-3.2</Data></Cell>
    <Cell><Data ss:Type="Number">0.1</Data></Cell>
    <Cell><Data ss:Type="Number">53.4</Data></Cell>
    <Cell><Data ss:Type="Number">25.07</Data></Cell>
    <Cell ss:Index="7"><Data ss:Type="Number">429</Data></Cell>
   </Row>
   <Row>
    <Cell><Data ss:Type="DateTime">2014-05-19T09:04:09.000</Data></Cell>
    <Cell><Data ss:Type="Number">-3.2</Data></Cell>
    <Cell><Data ss:Type="Number">0.3</Data></Cell>
    <Cell><Data ss:Type="Number">54.2</Data></Cell>
    <Cell><Data ss:Type="Number">25.07</Data></Cell>
    <Cell ss:Index="7"><Data ss:Type="Number">430</Data></Cell>
   </Row>
   <Row>
    <Cell><Data ss:Type="DateTime">2014-05-19T09:04:10.000</Data></Cell>
    <Cell><Data ss:Type="Number">-3.2</Data></Cell>
    <Cell><Data ss:Type="Number">0.4</Data></Cell>
    <Cell><Data ss:Type="Number">54.6</Data></Cell>
    <Cell><Data ss:Type="Number">25.07</Data></Cell>
    <Cell ss:Index="7"><Data ss:Type="Number">431</Data></Cell>
   </Row>
   <Row>
    <Cell><Data ss:Type="DateTime">2014-05-19T09:04:11.000</Data></Cell>
    <Cell><Data ss:Type="Number">-3.2</Data></Cell>
    <Cell><Data ss:Type="Number">0.4</Data></Cell>
    <Cell><Data ss:Type="Number">56.5</Data></Cell>
    <Cell><Data ss:Type="Number">25.07</Data></Cell>
    <Cell ss:Index="7"><Data ss:Type="Number">432</Data></Cell>
   </Row>
   <Row>
    <Cell><Data ss:Type="DateTime">2014-05-19T09:04:12.000</Data></Cell>
    <Cell><Data ss:Type="Number">-3.4</Data></Cell>
    <Cell><Data ss:Type="Number">0.3</Data></Cell>
    <Cell><Data ss:Type="Number">56.8</Data></Cell>
    <Cell><Data ss:Type="Number">25.07</Data></Cell>
    <Cell ss:Index="7"><Data ss:Type="Number">433</Data></Cell>
   </Row>
   <Row>
    <Cell><Data ss:Type="DateTime">2014-05-19T09:04:13.000</Data></Cell>
    <Cell><Data ss:Type="Number">-3.5</Data></Cell>
    <Cell><Data ss:Type="Number">0.3</Data></Cell>
    <Cell><Data ss:Type="Number">55.4</Data></Cell>
    <Cell><Data ss:Type="Number">25.07</Data></Cell>
    <Cell ss:Index="7"><Data ss:Type="Number">434</Data></Cell>
   </Row>
   <Row>
    <Cell><Data ss:Type="DateTime">2014-05-19T09:04:14.000</Data></Cell>
    <Cell><Data ss:Type="Number">-3.5</Data></Cell>
    <Cell><Data ss:Type="Number">0.3</Data></Cell>
    <Cell><Data ss:Type="Number">54.5</Data></Cell>
    <Cell><Data ss:Type="Number">25.07</Data></Cell>
    <Cell ss:Index="7"><Data ss:Type="Number">435</Data></Cell>
   </Row>
   <Row>
    <Cell><Data ss:Type="DateTime">2014-05-19T09:04:15.000</Data></Cell>
    <Cell><Data ss:Type="Number">-3.6</Data></Cell>
    <Cell><Data ss:Type="Number">0</Data></Cell>
    <Cell><Data ss:Type="Number">54</Data></Cell>
    <Cell><Data ss:Type="Number">25.07</Data></Cell>
    <Cell ss:Index="7"><Data ss:Type="Number">436</Data></Cell>
   </Row>
   <Row>
    <Cell><Data ss:Type="DateTime">2014-05-19T09:04:16.000</Data></Cell>
    <Cell><Data ss:Type="Number">-3.7</Data></Cell>
    <Cell><Data ss:Type="Number">0</Data></Cell>
    <Cell><Data ss:Type="Number">53.8</Data></Cell>
    <Cell><Data ss:Type="Number">25.07</Data></Cell>
    <Cell ss:Index="7"><Data ss:Type="Number">437</Data></Cell>
   </Row>
   <Row>
    <Cell><Data ss:Type="DateTime">2014-05-19T09:04:17.000</Data></Cell>
    <Cell><Data ss:Type="Number">-3.7</Data></Cell>
    <Cell><Data ss:Type="Number">0.2</Data></Cell>
    <Cell><Data ss:Type="Number">53.4</Data></Cell>
    <Cell><Data ss:Type="Number">25.07</Data></Cell>
    <Cell ss:Index="7"><Data ss:Type="Number">438</Data></Cell>
   </Row>
   <Row>
    <Cell><Data ss:Type="DateTime">2014-05-19T09:04:18.000</Data></Cell>
    <Cell><Data ss:Type="Number">-3.6</Data></Cell>
    <Cell><Data ss:Type="Number">0.2</Data></Cell>
    <Cell><Data ss:Type="Number">53.5</Data></Cell>
    <Cell><Data ss:Type="Number">25.07</Data></Cell>
    <Cell ss:Index="7"><Data ss:Type="Number">439</Data></Cell>
   </Row>
   <Row>
    <Cell><Data ss:Type="DateTime">2014-05-19T09:04:19.000</Data></Cell>
    <Cell><Data ss:Type="Number">-3.6</Data></Cell>
    <Cell><Data ss:Type="Number">0.5</Data></Cell>
    <Cell><Data ss:Type="Number">53.9</Data></Cell>
    <Cell><Data ss:Type="Number">25.07</Data></Cell>
    <Cell ss:Index="7"><Data ss:Type="Number">440</Data></Cell>
   </Row>
   <Row>
    <Cell><Data ss:Type="DateTime">2014-05-19T09:04:20.000</Data></Cell>
    <Cell><Data ss:Type="Number">-3.5</Data></Cell>
    <Cell><Data ss:Type="Number">0.9</Data></Cell>
    <Cell><Data ss:Type="Number">54.2</Data></Cell>
    <Cell><Data ss:Type="Number">25.07</Data></Cell>
    <Cell ss:Index="7"><Data ss:Type="Number">441</Data></Cell>
   </Row>
   <Row>
    <Cell><Data ss:Type="DateTime">2014-05-19T09:04:21.000</Data></Cell>
    <Cell><Data ss:Type="Number">-3.5</Data></Cell>
    <Cell><Data ss:Type="Number">1</Data></Cell>
    <Cell><Data ss:Type="Number">53.9</Data></Cell>
    <Cell><Data ss:Type="Number">25.08</Data></Cell>
    <Cell ss:Index="7"><Data ss:Type="Number">442</Data></Cell>
   </Row>
   <Row>
    <Cell><Data ss:Type="DateTime">2014-05-19T09:04:22.000</Data></Cell>
    <Cell><Data ss:Type="Number">-3.3</Data></Cell>
    <Cell><Data ss:Type="Number">1</Data></Cell>
    <Cell><Data ss:Type="Number">53.9</Data></Cell>
    <Cell><Data ss:Type="Number">25.08</Data></Cell>
    <Cell ss:Index="7"><Data ss:Type="Number">443</Data></Cell>
   </Row>
   <Row>
    <Cell><Data ss:Type="DateTime">2014-05-19T09:04:23.000</Data></Cell>
    <Cell><Data ss:Type="Number">-3.3</Data></Cell>
    <Cell><Data ss:Type="Number">1</Data></Cell>
    <Cell><Data ss:Type="Number">53</Data></Cell>
    <Cell><Data ss:Type="Number">25.08</Data></Cell>
    <Cell ss:Index="7"><Data ss:Type="Number">444</Data></Cell>
   </Row>
   <Row>
    <Cell><Data ss:Type="DateTime">2014-05-19T09:04:24.000</Data></Cell>
    <Cell><Data ss:Type="Number">-3.2</Data></Cell>
    <Cell><Data ss:Type="Number">1</Data></Cell>
    <Cell><Data ss:Type="Number">52.5</Data></Cell>
    <Cell><Data ss:Type="Number">25.07</Data></Cell>
    <Cell ss:Index="7"><Data ss:Type="Number">445</Data></Cell>
   </Row>
   <Row>
    <Cell><Data ss:Type="DateTime">2014-05-19T09:04:25.000</Data></Cell>
    <Cell><Data ss:Type="Number">-3.2</Data></Cell>
    <Cell><Data ss:Type="Number">0.5</Data></Cell>
    <Cell><Data ss:Type="Number">52</Data></Cell>
    <Cell><Data ss:Type="Number">25.08</Data></Cell>
    <Cell ss:Index="7"><Data ss:Type="Number">446</Data></Cell>
   </Row>
   <Row>
    <Cell><Data ss:Type="DateTime">2014-05-19T09:04:26.000</Data></Cell>
    <Cell><Data ss:Type="Number">-3.2</Data></Cell>
    <Cell><Data ss:Type="Number">0</Data></Cell>
    <Cell><Data ss:Type="Number">52</Data></Cell>
    <Cell><Data ss:Type="Number">25.08</Data></Cell>
    <Cell ss:Index="7"><Data ss:Type="Number">447</Data></Cell>
   </Row>
   <Row>
    <Cell><Data ss:Type="DateTime">2014-05-19T09:04:27.000</Data></Cell>
    <Cell><Data ss:Type="Number">-2.9</Data></Cell>
    <Cell><Data ss:Type="Number">0.1</Data></Cell>
    <Cell><Data ss:Type="Number">52</Data></Cell>
    <Cell><Data ss:Type="Number">25.07</Data></Cell>
    <Cell ss:Index="7"><Data ss:Type="Number">448</Data></Cell>
   </Row>
   <Row>
    <Cell><Data ss:Type="DateTime">2014-05-19T09:04:28.000</Data></Cell>
    <Cell><Data ss:Type="Number">-2.6</Data></Cell>
    <Cell><Data ss:Type="Number">1.2</Data></Cell>
    <Cell><Data ss:Type="Number">52.5</Data></Cell>
    <Cell><Data ss:Type="Number">25.08</Data></Cell>
    <Cell ss:Index="7"><Data ss:Type="Number">449</Data></Cell>
   </Row>
   <Row>
    <Cell><Data ss:Type="DateTime">2014-05-19T09:04:29.000</Data></Cell>
    <Cell><Data ss:Type="Number">-2.6</Data></Cell>
    <Cell><Data ss:Type="Number">1.3</Data></Cell>
    <Cell><Data ss:Type="Number">52.5</Data></Cell>
    <Cell><Data ss:Type="Number">25.08</Data></Cell>
    <Cell ss:Index="7"><Data ss:Type="Number">450</Data></Cell>
   </Row>
   <Row>
    <Cell><Data ss:Type="DateTime">2014-05-19T09:04:30.000</Data></Cell>
    <Cell><Data ss:Type="Number">-2.6</Data></Cell>
    <Cell><Data ss:Type="Number">1.3</Data></Cell>
    <Cell><Data ss:Type="Number">52.7</Data></Cell>
    <Cell><Data ss:Type="Number">25.08</Data></Cell>
    <Cell ss:Index="7"><Data ss:Type="Number">451</Data></Cell>
   </Row>
   <Row>
    <Cell><Data ss:Type="DateTime">2014-05-19T09:04:31.000</Data></Cell>
    <Cell><Data ss:Type="Number">-2.4</Data></Cell>
    <Cell><Data ss:Type="Number">1.3</Data></Cell>
    <Cell><Data ss:Type="Number">54</Data></Cell>
    <Cell><Data ss:Type="Number">25.08</Data></Cell>
    <Cell ss:Index="7"><Data ss:Type="Number">452</Data></Cell>
   </Row>
   <Row>
    <Cell><Data ss:Type="DateTime">2014-05-19T09:04:32.000</Data></Cell>
    <Cell><Data ss:Type="Number">-2.1</Data></Cell>
    <Cell><Data ss:Type="Number">1.5</Data></Cell>
    <Cell><Data ss:Type="Number">54</Data></Cell>
    <Cell><Data ss:Type="Number">25.08</Data></Cell>
    <Cell ss:Index="7"><Data ss:Type="Number">453</Data></Cell>
   </Row>
   <Row>
    <Cell><Data ss:Type="DateTime">2014-05-19T09:04:33.000</Data></Cell>
    <Cell><Data ss:Type="Number">-2.2000000000000002</Data></Cell>
    <Cell><Data ss:Type="Number">2.7</Data></Cell>
    <Cell><Data ss:Type="Number">52.3</Data></Cell>
    <Cell><Data ss:Type="Number">25.08</Data></Cell>
    <Cell ss:Index="7"><Data ss:Type="Number">454</Data></Cell>
   </Row>
   <Row>
    <Cell><Data ss:Type="DateTime">2014-05-19T09:04:34.000</Data></Cell>
    <Cell><Data ss:Type="Number">-2.4</Data></Cell>
    <Cell><Data ss:Type="Number">2.2000000000000002</Data></Cell>
    <Cell><Data ss:Type="Number">51.2</Data></Cell>
    <Cell><Data ss:Type="Number">25.08</Data></Cell>
    <Cell ss:Index="7"><Data ss:Type="Number">455</Data></Cell>
   </Row>
   <Row>
    <Cell><Data ss:Type="DateTime">2014-05-19T09:04:35.000</Data></Cell>
    <Cell><Data ss:Type="Number">-2.6</Data></Cell>
    <Cell><Data ss:Type="Number">2.1</Data></Cell>
    <Cell><Data ss:Type="Number">50.6</Data></Cell>
    <Cell><Data ss:Type="Number">25.08</Data></Cell>
    <Cell ss:Index="7"><Data ss:Type="Number">456</Data></Cell>
   </Row>
   <Row>
    <Cell><Data ss:Type="DateTime">2014-05-19T09:04:36.000</Data></Cell>
    <Cell><Data ss:Type="Number">-2.8</Data></Cell>
    <Cell><Data ss:Type="Number">2.1</Data></Cell>
    <Cell><Data ss:Type="Number">49.9</Data></Cell>
    <Cell><Data ss:Type="Number">25.07</Data></Cell>
    <Cell ss:Index="7"><Data ss:Type="Number">457</Data></Cell>
   </Row>
   <Row>
    <Cell><Data ss:Type="DateTime">2014-05-19T09:04:37.000</Data></Cell>
    <Cell><Data ss:Type="Number">-2.8</Data></Cell>
    <Cell><Data ss:Type="Number">1.5</Data></Cell>
    <Cell><Data ss:Type="Number">49.2</Data></Cell>
    <Cell><Data ss:Type="Number">25.08</Data></Cell>
    <Cell ss:Index="7"><Data ss:Type="Number">458</Data></Cell>
   </Row>
   <Row>
    <Cell><Data ss:Type="DateTime">2014-05-19T09:04:38.000</Data></Cell>
    <Cell><Data ss:Type="Number">-2.9</Data></Cell>
    <Cell><Data ss:Type="Number">1.1000000000000001</Data></Cell>
    <Cell><Data ss:Type="Number">48.2</Data></Cell>
    <Cell><Data ss:Type="Number">25.07</Data></Cell>
    <Cell ss:Index="7"><Data ss:Type="Number">459</Data></Cell>
   </Row>
   <Row>
    <Cell><Data ss:Type="DateTime">2014-05-19T09:04:39.000</Data></Cell>
    <Cell><Data ss:Type="Number">-3.1</Data></Cell>
    <Cell><Data ss:Type="Number">1</Data></Cell>
    <Cell><Data ss:Type="Number">47.6</Data></Cell>
    <Cell><Data ss:Type="Number">25.07</Data></Cell>
    <Cell ss:Index="7"><Data ss:Type="Number">460</Data></Cell>
   </Row>
   <Row>
    <Cell><Data ss:Type="DateTime">2014-05-19T09:04:40.000</Data></Cell>
    <Cell><Data ss:Type="Number">-3.1</Data></Cell>
    <Cell><Data ss:Type="Number">1</Data></Cell>
    <Cell><Data ss:Type="Number">47.4</Data></Cell>
    <Cell><Data ss:Type="Number">25.07</Data></Cell>
    <Cell ss:Index="7"><Data ss:Type="Number">461</Data></Cell>
   </Row>
   <Row>
    <Cell><Data ss:Type="DateTime">2014-05-19T09:04:41.000</Data></Cell>
    <Cell><Data ss:Type="Number">-3.1</Data></Cell>
    <Cell><Data ss:Type="Number">1.2</Data></Cell>
    <Cell><Data ss:Type="Number">47.4</Data></Cell>
    <Cell><Data ss:Type="Number">25.07</Data></Cell>
    <Cell ss:Index="7"><Data ss:Type="Number">462</Data></Cell>
   </Row>
   <Row>
    <Cell><Data ss:Type="DateTime">2014-05-19T09:04:42.000</Data></Cell>
    <Cell><Data ss:Type="Number">-3.2</Data></Cell>
    <Cell><Data ss:Type="Number">1.2</Data></Cell>
    <Cell><Data ss:Type="Number">47.2</Data></Cell>
    <Cell><Data ss:Type="Number">25.07</Data></Cell>
    <Cell ss:Index="7"><Data ss:Type="Number">463</Data></Cell>
   </Row>
   <Row>
    <Cell><Data ss:Type="DateTime">2014-05-19T09:04:43.000</Data></Cell>
    <Cell><Data ss:Type="Number">-3.3</Data></Cell>
    <Cell><Data ss:Type="Number">1</Data></Cell>
    <Cell><Data ss:Type="Number">47.6</Data></Cell>
    <Cell><Data ss:Type="Number">25.07</Data></Cell>
    <Cell ss:Index="7"><Data ss:Type="Number">464</Data></Cell>
   </Row>
   <Row>
    <Cell><Data ss:Type="DateTime">2014-05-19T09:04:44.000</Data></Cell>
    <Cell><Data ss:Type="Number">-3.3</Data></Cell>
    <Cell><Data ss:Type="Number">0.8</Data></Cell>
    <Cell><Data ss:Type="Number">47.6</Data></Cell>
    <Cell><Data ss:Type="Number">25.08</Data></Cell>
    <Cell ss:Index="7"><Data ss:Type="Number">465</Data></Cell>
   </Row>
   <Row>
    <Cell><Data ss:Type="DateTime">2014-05-19T09:04:45.000</Data></Cell>
    <Cell><Data ss:Type="Number">-3.3</Data></Cell>
    <Cell><Data ss:Type="Number">0.8</Data></Cell>
    <Cell><Data ss:Type="Number">47.8</Data></Cell>
    <Cell><Data ss:Type="Number">25.07</Data></Cell>
    <Cell ss:Index="7"><Data ss:Type="Number">466</Data></Cell>
   </Row>
   <Row>
    <Cell><Data ss:Type="DateTime">2014-05-19T09:04:46.000</Data></Cell>
    <Cell><Data ss:Type="Number">-3.2</Data></Cell>
    <Cell><Data ss:Type="Number">0.6</Data></Cell>
    <Cell><Data ss:Type="Number">48.2</Data></Cell>
    <Cell><Data ss:Type="Number">25.08</Data></Cell>
    <Cell ss:Index="7"><Data ss:Type="Number">467</Data></Cell>
   </Row>
   <Row>
    <Cell><Data ss:Type="DateTime">2014-05-19T09:04:47.000</Data></Cell>
    <Cell><Data ss:Type="Number">-3.2</Data></Cell>
    <Cell><Data ss:Type="Number">0.2</Data></Cell>
    <Cell><Data ss:Type="Number">48.5</Data></Cell>
    <Cell><Data ss:Type="Number">25.08</Data></Cell>
    <Cell ss:Index="7"><Data ss:Type="Number">468</Data></Cell>
   </Row>
   <Row>
    <Cell><Data ss:Type="DateTime">2014-05-19T09:04:48.000</Data></Cell>
    <Cell><Data ss:Type="Number">-3.1</Data></Cell>
    <Cell><Data ss:Type="Number">0</Data></Cell>
    <Cell><Data ss:Type="Number">48.5</Data></Cell>
    <Cell><Data ss:Type="Number">25.08</Data></Cell>
    <Cell ss:Index="7"><Data ss:Type="Number">469</Data></Cell>
   </Row>
   <Row>
    <Cell><Data ss:Type="DateTime">2014-05-19T09:04:49.000</Data></Cell>
    <Cell><Data ss:Type="Number">-2.9</Data></Cell>
    <Cell><Data ss:Type="Number">-0.1</Data></Cell>
    <Cell><Data ss:Type="Number">48.5</Data></Cell>
    <Cell><Data ss:Type="Number">25.08</Data></Cell>
    <Cell ss:Index="7"><Data ss:Type="Number">470</Data></Cell>
   </Row>
   <Row>
    <Cell><Data ss:Type="DateTime">2014-05-19T09:04:50.000</Data></Cell>
    <Cell><Data ss:Type="Number">-2.6</Data></Cell>
    <Cell><Data ss:Type="Number">-0.2</Data></Cell>
    <Cell><Data ss:Type="Number">48.6</Data></Cell>
    <Cell><Data ss:Type="Number">25.08</Data></Cell>
    <Cell ss:Index="7"><Data ss:Type="Number">471</Data></Cell>
   </Row>
   <Row>
    <Cell><Data ss:Type="DateTime">2014-05-19T09:04:51.000</Data></Cell>
    <Cell><Data ss:Type="Number">-2.8</Data></Cell>
    <Cell><Data ss:Type="Number">-0.3</Data></Cell>
    <Cell><Data ss:Type="Number">48.6</Data></Cell>
    <Cell><Data ss:Type="Number">25.08</Data></Cell>
    <Cell ss:Index="7"><Data ss:Type="Number">472</Data></Cell>
   </Row>
   <Row>
    <Cell><Data ss:Type="DateTime">2014-05-19T09:04:52.000</Data></Cell>
    <Cell><Data ss:Type="Number">-3</Data></Cell>
    <Cell><Data ss:Type="Number">-0.3</Data></Cell>
    <Cell><Data ss:Type="Number">49.1</Data></Cell>
    <Cell><Data ss:Type="Number">25.08</Data></Cell>
    <Cell ss:Index="7"><Data ss:Type="Number">473</Data></Cell>
   </Row>
   <Row>
    <Cell><Data ss:Type="DateTime">2014-05-19T09:04:53.000</Data></Cell>
    <Cell><Data ss:Type="Number">-3</Data></Cell>
    <Cell><Data ss:Type="Number">-0.1</Data></Cell>
    <Cell><Data ss:Type="Number">49.1</Data></Cell>
    <Cell><Data ss:Type="Number">25.08</Data></Cell>
    <Cell ss:Index="7"><Data ss:Type="Number">474</Data></Cell>
   </Row>
   <Row>
    <Cell><Data ss:Type="DateTime">2014-05-19T09:04:54.000</Data></Cell>
    <Cell><Data ss:Type="Number">-3.1</Data></Cell>
    <Cell><Data ss:Type="Number">0.2</Data></Cell>
    <Cell><Data ss:Type="Number">49.1</Data></Cell>
    <Cell><Data ss:Type="Number">25.08</Data></Cell>
    <Cell ss:Index="7"><Data ss:Type="Number">475</Data></Cell>
   </Row>
   <Row>
    <Cell><Data ss:Type="DateTime">2014-05-19T09:04:55.000</Data></Cell>
    <Cell><Data ss:Type="Number">-3.2</Data></Cell>
    <Cell><Data ss:Type="Number">0.7</Data></Cell>
    <Cell><Data ss:Type="Number">49.3</Data></Cell>
    <Cell><Data ss:Type="Number">25.08</Data></Cell>
    <Cell ss:Index="7"><Data ss:Type="Number">476</Data></Cell>
   </Row>
   <Row>
    <Cell><Data ss:Type="DateTime">2014-05-19T09:04:56.000</Data></Cell>
    <Cell><Data ss:Type="Number">-3.2</Data></Cell>
    <Cell><Data ss:Type="Number">0.8</Data></Cell>
    <Cell><Data ss:Type="Number">49.6</Data></Cell>
    <Cell><Data ss:Type="Number">25.08</Data></Cell>
    <Cell ss:Index="7"><Data ss:Type="Number">477</Data></Cell>
   </Row>
   <Row>
    <Cell><Data ss:Type="DateTime">2014-05-19T09:04:57.000</Data></Cell>
    <Cell><Data ss:Type="Number">-3.2</Data></Cell>
    <Cell><Data ss:Type="Number">0.9</Data></Cell>
    <Cell><Data ss:Type="Number">49.8</Data></Cell>
    <Cell><Data ss:Type="Number">25.08</Data></Cell>
    <Cell ss:Index="7"><Data ss:Type="Number">478</Data></Cell>
   </Row>
   <Row>
    <Cell><Data ss:Type="DateTime">2014-05-19T09:04:58.000</Data></Cell>
    <Cell><Data ss:Type="Number">-3.1</Data></Cell>
    <Cell><Data ss:Type="Number">1</Data></Cell>
    <Cell><Data ss:Type="Number">49.8</Data></Cell>
    <Cell><Data ss:Type="Number">25.08</Data></Cell>
    <Cell ss:Index="7"><Data ss:Type="Number">479</Data></Cell>
   </Row>
   <Row>
    <Cell><Data ss:Type="DateTime">2014-05-19T09:04:59.000</Data></Cell>
    <Cell><Data ss:Type="Number">-3</Data></Cell>
    <Cell><Data ss:Type="Number">1.3</Data></Cell>
    <Cell><Data ss:Type="Number">50</Data></Cell>
    <Cell><Data ss:Type="Number">25.08</Data></Cell>
    <Cell ss:Index="7"><Data ss:Type="Number">480</Data></Cell>
   </Row>
   <Row>
    <Cell><Data ss:Type="DateTime">2014-05-19T09:05:00.000</Data></Cell>
    <Cell><Data ss:Type="Number">-2.9</Data></Cell>
    <Cell><Data ss:Type="Number">1.2</Data></Cell>
    <Cell><Data ss:Type="Number">50</Data></Cell>
    <Cell><Data ss:Type="Number">25.08</Data></Cell>
    <Cell ss:Index="7"><Data ss:Type="Number">481</Data></Cell>
   </Row>
   <Row>
    <Cell><Data ss:Type="DateTime">2014-05-19T09:05:01.000</Data></Cell>
    <Cell><Data ss:Type="Number">-2.8</Data></Cell>
    <Cell><Data ss:Type="Number">0.5</Data></Cell>
    <Cell><Data ss:Type="Number">51</Data></Cell>
    <Cell><Data ss:Type="Number">25.08</Data></Cell>
    <Cell ss:Index="7"><Data ss:Type="Number">482</Data></Cell>
   </Row>
   <Row>
    <Cell><Data ss:Type="DateTime">2014-05-19T09:05:02.000</Data></Cell>
    <Cell><Data ss:Type="Number">-2.8</Data></Cell>
    <Cell><Data ss:Type="Number">0.2</Data></Cell>
    <Cell><Data ss:Type="Number">51</Data></Cell>
    <Cell><Data ss:Type="Number">25.08</Data></Cell>
    <Cell ss:Index="7"><Data ss:Type="Number">483</Data></Cell>
   </Row>
   <Row>
    <Cell><Data ss:Type="DateTime">2014-05-19T09:05:03.000</Data></Cell>
    <Cell><Data ss:Type="Number">-2.8</Data></Cell>
    <Cell><Data ss:Type="Number">0.8</Data></Cell>
    <Cell><Data ss:Type="Number">51</Data></Cell>
    <Cell><Data ss:Type="Number">25.08</Data></Cell>
    <Cell ss:Index="7"><Data ss:Type="Number">484</Data></Cell>
   </Row>
   <Row>
    <Cell><Data ss:Type="DateTime">2014-05-19T09:05:04.000</Data></Cell>
    <Cell><Data ss:Type="Number">-2.8</Data></Cell>
    <Cell><Data ss:Type="Number">1</Data></Cell>
    <Cell><Data ss:Type="Number">52.2</Data></Cell>
    <Cell><Data ss:Type="Number">25.08</Data></Cell>
    <Cell ss:Index="7"><Data ss:Type="Number">485</Data></Cell>
   </Row>
   <Row>
    <Cell><Data ss:Type="DateTime">2014-05-19T09:05:05.000</Data></Cell>
    <Cell><Data ss:Type="Number">-2.6</Data></Cell>
    <Cell><Data ss:Type="Number">1</Data></Cell>
    <Cell><Data ss:Type="Number">52.2</Data></Cell>
    <Cell><Data ss:Type="Number">25.08</Data></Cell>
    <Cell ss:Index="7"><Data ss:Type="Number">486</Data></Cell>
   </Row>
   <Row>
    <Cell><Data ss:Type="DateTime">2014-05-19T09:05:06.000</Data></Cell>
    <Cell><Data ss:Type="Number">-2.6</Data></Cell>
    <Cell><Data ss:Type="Number">1</Data></Cell>
    <Cell><Data ss:Type="Number">51.9</Data></Cell>
    <Cell><Data ss:Type="Number">25.08</Data></Cell>
    <Cell ss:Index="7"><Data ss:Type="Number">487</Data></Cell>
   </Row>
   <Row>
    <Cell><Data ss:Type="DateTime">2014-05-19T09:05:07.000</Data></Cell>
    <Cell><Data ss:Type="Number">-2.8</Data></Cell>
    <Cell><Data ss:Type="Number">1</Data></Cell>
    <Cell><Data ss:Type="Number">51.9</Data></Cell>
    <Cell><Data ss:Type="Number">25.08</Data></Cell>
    <Cell ss:Index="7"><Data ss:Type="Number">488</Data></Cell>
   </Row>
   <Row>
    <Cell><Data ss:Type="DateTime">2014-05-19T09:05:08.000</Data></Cell>
    <Cell><Data ss:Type="Number">-2.8</Data></Cell>
    <Cell><Data ss:Type="Number">0.8</Data></Cell>
    <Cell><Data ss:Type="Number">52</Data></Cell>
    <Cell><Data ss:Type="Number">25.08</Data></Cell>
    <Cell ss:Index="7"><Data ss:Type="Number">489</Data></Cell>
   </Row>
   <Row>
    <Cell><Data ss:Type="DateTime">2014-05-19T09:05:09.000</Data></Cell>
    <Cell><Data ss:Type="Number">-2.8</Data></Cell>
    <Cell><Data ss:Type="Number">0.7</Data></Cell>
    <Cell><Data ss:Type="Number">52.3</Data></Cell>
    <Cell><Data ss:Type="Number">25.08</Data></Cell>
    <Cell ss:Index="7"><Data ss:Type="Number">490</Data></Cell>
   </Row>
   <Row>
    <Cell><Data ss:Type="DateTime">2014-05-19T09:05:10.000</Data></Cell>
    <Cell><Data ss:Type="Number">-2.9</Data></Cell>
    <Cell><Data ss:Type="Number">0.4</Data></Cell>
    <Cell><Data ss:Type="Number">52.4</Data></Cell>
    <Cell><Data ss:Type="Number">25.08</Data></Cell>
    <Cell ss:Index="7"><Data ss:Type="Number">491</Data></Cell>
   </Row>
   <Row>
    <Cell><Data ss:Type="DateTime">2014-05-19T09:05:11.000</Data></Cell>
    <Cell><Data ss:Type="Number">-3</Data></Cell>
    <Cell><Data ss:Type="Number">0.4</Data></Cell>
    <Cell><Data ss:Type="Number">53</Data></Cell>
    <Cell><Data ss:Type="Number">25.08</Data></Cell>
    <Cell ss:Index="7"><Data ss:Type="Number">492</Data></Cell>
   </Row>
   <Row>
    <Cell><Data ss:Type="DateTime">2014-05-19T09:05:12.000</Data></Cell>
    <Cell><Data ss:Type="Number">-3</Data></Cell>
    <Cell><Data ss:Type="Number">0.4</Data></Cell>
    <Cell><Data ss:Type="Number">50.8</Data></Cell>
    <Cell><Data ss:Type="Number">25.08</Data></Cell>
    <Cell ss:Index="7"><Data ss:Type="Number">493</Data></Cell>
   </Row>
   <Row>
    <Cell><Data ss:Type="DateTime">2014-05-19T09:05:13.000</Data></Cell>
    <Cell><Data ss:Type="Number">-3</Data></Cell>
    <Cell><Data ss:Type="Number">0.4</Data></Cell>
    <Cell><Data ss:Type="Number">50.5</Data></Cell>
    <Cell><Data ss:Type="Number">25.08</Data></Cell>
    <Cell ss:Index="7"><Data ss:Type="Number">494</Data></Cell>
   </Row>
   <Row>
    <Cell><Data ss:Type="DateTime">2014-05-19T09:05:14.000</Data></Cell>
    <Cell><Data ss:Type="Number">-3</Data></Cell>
    <Cell><Data ss:Type="Number">0.6</Data></Cell>
    <Cell><Data ss:Type="Number">50.1</Data></Cell>
    <Cell><Data ss:Type="Number">25.08</Data></Cell>
    <Cell ss:Index="7"><Data ss:Type="Number">495</Data></Cell>
   </Row>
   <Row>
    <Cell><Data ss:Type="DateTime">2014-05-19T09:05:15.000</Data></Cell>
    <Cell><Data ss:Type="Number">-2.9</Data></Cell>
    <Cell><Data ss:Type="Number">0.6</Data></Cell>
    <Cell><Data ss:Type="Number">48.5</Data></Cell>
    <Cell><Data ss:Type="Number">25.08</Data></Cell>
    <Cell ss:Index="7"><Data ss:Type="Number">496</Data></Cell>
   </Row>
   <Row>
    <Cell><Data ss:Type="DateTime">2014-05-19T09:05:16.000</Data></Cell>
    <Cell><Data ss:Type="Number">-2.9</Data></Cell>
    <Cell><Data ss:Type="Number">0.5</Data></Cell>
    <Cell><Data ss:Type="Number">48.1</Data></Cell>
    <Cell><Data ss:Type="Number">25.08</Data></Cell>
    <Cell ss:Index="7"><Data ss:Type="Number">497</Data></Cell>
   </Row>
   <Row>
    <Cell><Data ss:Type="DateTime">2014-05-19T09:05:17.000</Data></Cell>
    <Cell><Data ss:Type="Number">-2.9</Data></Cell>
    <Cell><Data ss:Type="Number">0.5</Data></Cell>
    <Cell><Data ss:Type="Number">47.7</Data></Cell>
    <Cell><Data ss:Type="Number">25.08</Data></Cell>
    <Cell ss:Index="7"><Data ss:Type="Number">498</Data></Cell>
   </Row>
   <Row>
    <Cell><Data ss:Type="DateTime">2014-05-19T09:05:18.000</Data></Cell>
    <Cell><Data ss:Type="Number">-2.9</Data></Cell>
    <Cell><Data ss:Type="Number">0.5</Data></Cell>
    <Cell><Data ss:Type="Number">47.3</Data></Cell>
    <Cell><Data ss:Type="Number">25.08</Data></Cell>
    <Cell ss:Index="7"><Data ss:Type="Number">499</Data></Cell>
   </Row>
   <Row>
    <Cell><Data ss:Type="DateTime">2014-05-19T09:05:19.000</Data></Cell>
    <Cell><Data ss:Type="Number">-2.9</Data></Cell>
    <Cell><Data ss:Type="Number">0.5</Data></Cell>
    <Cell><Data ss:Type="Number">46.1</Data></Cell>
    <Cell><Data ss:Type="Number">25.08</Data></Cell>
    <Cell ss:Index="7"><Data ss:Type="Number">500</Data></Cell>
   </Row>
   <Row>
    <Cell><Data ss:Type="DateTime">2014-05-19T09:05:20.000</Data></Cell>
    <Cell><Data ss:Type="Number">-2.8</Data></Cell>
    <Cell><Data ss:Type="Number">0.7</Data></Cell>
    <Cell><Data ss:Type="Number">46.1</Data></Cell>
    <Cell><Data ss:Type="Number">25.08</Data></Cell>
    <Cell ss:Index="7"><Data ss:Type="Number">501</Data></Cell>
   </Row>
   <Row>
    <Cell><Data ss:Type="DateTime">2014-05-19T09:05:21.000</Data></Cell>
    <Cell><Data ss:Type="Number">-2.7</Data></Cell>
    <Cell><Data ss:Type="Number">0.6</Data></Cell>
    <Cell><Data ss:Type="Number">46.2</Data></Cell>
    <Cell><Data ss:Type="Number">25.08</Data></Cell>
    <Cell ss:Index="7"><Data ss:Type="Number">502</Data></Cell>
   </Row>
   <Row>
    <Cell><Data ss:Type="DateTime">2014-05-19T09:05:22.000</Data></Cell>
    <Cell><Data ss:Type="Number">-2.6</Data></Cell>
    <Cell><Data ss:Type="Number">0.6</Data></Cell>
    <Cell><Data ss:Type="Number">46.7</Data></Cell>
    <Cell><Data ss:Type="Number">25.08</Data></Cell>
    <Cell ss:Index="7"><Data ss:Type="Number">503</Data></Cell>
   </Row>
   <Row>
    <Cell><Data ss:Type="DateTime">2014-05-19T09:05:23.000</Data></Cell>
    <Cell><Data ss:Type="Number">-2.5</Data></Cell>
    <Cell><Data ss:Type="Number">0.6</Data></Cell>
    <Cell><Data ss:Type="Number">47.5</Data></Cell>
    <Cell><Data ss:Type="Number">25.08</Data></Cell>
    <Cell ss:Index="7"><Data ss:Type="Number">504</Data></Cell>
   </Row>
   <Row>
    <Cell><Data ss:Type="DateTime">2014-05-19T09:05:24.000</Data></Cell>
    <Cell><Data ss:Type="Number">-2.5</Data></Cell>
    <Cell><Data ss:Type="Number">1</Data></Cell>
    <Cell><Data ss:Type="Number">48.9</Data></Cell>
    <Cell><Data ss:Type="Number">25.08</Data></Cell>
    <Cell ss:Index="7"><Data ss:Type="Number">505</Data></Cell>
   </Row>
   <Row>
    <Cell><Data ss:Type="DateTime">2014-05-19T09:05:25.000</Data></Cell>
    <Cell><Data ss:Type="Number">-2.1</Data></Cell>
    <Cell><Data ss:Type="Number">1.1000000000000001</Data></Cell>
    <Cell><Data ss:Type="Number">50.7</Data></Cell>
    <Cell><Data ss:Type="Number">25.08</Data></Cell>
    <Cell ss:Index="7"><Data ss:Type="Number">506</Data></Cell>
   </Row>
   <Row>
    <Cell><Data ss:Type="DateTime">2014-05-19T09:05:26.000</Data></Cell>
    <Cell><Data ss:Type="Number">-2</Data></Cell>
    <Cell><Data ss:Type="Number">1.2</Data></Cell>
    <Cell><Data ss:Type="Number">51.1</Data></Cell>
    <Cell><Data ss:Type="Number">25.08</Data></Cell>
    <Cell ss:Index="7"><Data ss:Type="Number">507</Data></Cell>
   </Row>
   <Row>
    <Cell><Data ss:Type="DateTime">2014-05-19T09:05:27.000</Data></Cell>
    <Cell><Data ss:Type="Number">-2</Data></Cell>
    <Cell><Data ss:Type="Number">1.8</Data></Cell>
    <Cell><Data ss:Type="Number">53.9</Data></Cell>
    <Cell><Data ss:Type="Number">25.08</Data></Cell>
    <Cell ss:Index="7"><Data ss:Type="Number">508</Data></Cell>
   </Row>
   <Row>
    <Cell><Data ss:Type="DateTime">2014-05-19T09:05:28.000</Data></Cell>
    <Cell><Data ss:Type="Number">-2</Data></Cell>
    <Cell><Data ss:Type="Number">1.9</Data></Cell>
    <Cell><Data ss:Type="Number">52.1</Data></Cell>
    <Cell><Data ss:Type="Number">25.08</Data></Cell>
    <Cell ss:Index="7"><Data ss:Type="Number">509</Data></Cell>
   </Row>
   <Row>
    <Cell><Data ss:Type="DateTime">2014-05-19T09:05:29.000</Data></Cell>
    <Cell><Data ss:Type="Number">-2</Data></Cell>
    <Cell><Data ss:Type="Number">2</Data></Cell>
    <Cell><Data ss:Type="Number">51</Data></Cell>
    <Cell><Data ss:Type="Number">25.08</Data></Cell>
    <Cell ss:Index="7"><Data ss:Type="Number">510</Data></Cell>
   </Row>
   <Row>
    <Cell><Data ss:Type="DateTime">2014-05-19T09:05:30.000</Data></Cell>
    <Cell><Data ss:Type="Number">-2</Data></Cell>
    <Cell><Data ss:Type="Number">2</Data></Cell>
    <Cell><Data ss:Type="Number">50.9</Data></Cell>
    <Cell><Data ss:Type="Number">25.08</Data></Cell>
    <Cell ss:Index="7"><Data ss:Type="Number">511</Data></Cell>
   </Row>
   <Row>
    <Cell><Data ss:Type="DateTime">2014-05-19T09:05:31.000</Data></Cell>
    <Cell><Data ss:Type="Number">-2</Data></Cell>
    <Cell><Data ss:Type="Number">1.8</Data></Cell>
    <Cell><Data ss:Type="Number">49.9</Data></Cell>
    <Cell><Data ss:Type="Number">25.08</Data></Cell>
    <Cell ss:Index="7"><Data ss:Type="Number">512</Data></Cell>
   </Row>
   <Row>
    <Cell><Data ss:Type="DateTime">2014-05-19T09:05:32.000</Data></Cell>
    <Cell><Data ss:Type="Number">-2</Data></Cell>
    <Cell><Data ss:Type="Number">1.7</Data></Cell>
    <Cell><Data ss:Type="Number">50.1</Data></Cell>
    <Cell><Data ss:Type="Number">25.08</Data></Cell>
    <Cell ss:Index="7"><Data ss:Type="Number">513</Data></Cell>
   </Row>
   <Row>
    <Cell><Data ss:Type="DateTime">2014-05-19T09:05:33.000</Data></Cell>
    <Cell><Data ss:Type="Number">-2.1</Data></Cell>
    <Cell><Data ss:Type="Number">1.5</Data></Cell>
    <Cell><Data ss:Type="Number">50.6</Data></Cell>
    <Cell><Data ss:Type="Number">25.09</Data></Cell>
    <Cell ss:Index="7"><Data ss:Type="Number">514</Data></Cell>
   </Row>
   <Row>
    <Cell><Data ss:Type="DateTime">2014-05-19T09:05:34.000</Data></Cell>
    <Cell><Data ss:Type="Number">-2.1</Data></Cell>
    <Cell><Data ss:Type="Number">1.4</Data></Cell>
    <Cell><Data ss:Type="Number">51.2</Data></Cell>
    <Cell><Data ss:Type="Number">25.09</Data></Cell>
    <Cell ss:Index="7"><Data ss:Type="Number">515</Data></Cell>
   </Row>
   <Row>
    <Cell><Data ss:Type="DateTime">2014-05-19T09:05:35.000</Data></Cell>
    <Cell><Data ss:Type="Number">-2</Data></Cell>
    <Cell><Data ss:Type="Number">1.4</Data></Cell>
    <Cell><Data ss:Type="Number">52.5</Data></Cell>
    <Cell><Data ss:Type="Number">25.09</Data></Cell>
    <Cell ss:Index="7"><Data ss:Type="Number">516</Data></Cell>
   </Row>
   <Row>
    <Cell><Data ss:Type="DateTime">2014-05-19T09:05:36.000</Data></Cell>
    <Cell><Data ss:Type="Number">-2</Data></Cell>
    <Cell><Data ss:Type="Number">1.4</Data></Cell>
    <Cell><Data ss:Type="Number">52.5</Data></Cell>
    <Cell><Data ss:Type="Number">25.09</Data></Cell>
    <Cell ss:Index="7"><Data ss:Type="Number">517</Data></Cell>
   </Row>
   <Row>
    <Cell><Data ss:Type="DateTime">2014-05-19T09:05:37.000</Data></Cell>
    <Cell><Data ss:Type="Number">-1.9</Data></Cell>
    <Cell><Data ss:Type="Number">1.2</Data></Cell>
    <Cell><Data ss:Type="Number">51.6</Data></Cell>
    <Cell><Data ss:Type="Number">25.08</Data></Cell>
    <Cell ss:Index="7"><Data ss:Type="Number">518</Data></Cell>
   </Row>
   <Row>
    <Cell><Data ss:Type="DateTime">2014-05-19T09:05:38.000</Data></Cell>
    <Cell><Data ss:Type="Number">-1.7</Data></Cell>
    <Cell><Data ss:Type="Number">0.8</Data></Cell>
    <Cell><Data ss:Type="Number">49.6</Data></Cell>
    <Cell><Data ss:Type="Number">25.09</Data></Cell>
    <Cell ss:Index="7"><Data ss:Type="Number">519</Data></Cell>
   </Row>
   <Row>
    <Cell><Data ss:Type="DateTime">2014-05-19T09:05:39.000</Data></Cell>
    <Cell><Data ss:Type="Number">-1.5</Data></Cell>
    <Cell><Data ss:Type="Number">0.8</Data></Cell>
    <Cell><Data ss:Type="Number">49.2</Data></Cell>
    <Cell><Data ss:Type="Number">25.09</Data></Cell>
    <Cell ss:Index="7"><Data ss:Type="Number">520</Data></Cell>
   </Row>
   <Row>
    <Cell><Data ss:Type="DateTime">2014-05-19T09:05:40.000</Data></Cell>
    <Cell><Data ss:Type="Number">-1.4</Data></Cell>
    <Cell><Data ss:Type="Number">0.8</Data></Cell>
    <Cell><Data ss:Type="Number">49.1</Data></Cell>
    <Cell><Data ss:Type="Number">25.09</Data></Cell>
    <Cell ss:Index="7"><Data ss:Type="Number">521</Data></Cell>
   </Row>
   <Row>
    <Cell><Data ss:Type="DateTime">2014-05-19T09:05:41.000</Data></Cell>
    <Cell><Data ss:Type="Number">-1.4</Data></Cell>
    <Cell><Data ss:Type="Number">0.8</Data></Cell>
    <Cell><Data ss:Type="Number">48.6</Data></Cell>
    <Cell><Data ss:Type="Number">25.09</Data></Cell>
    <Cell ss:Index="7"><Data ss:Type="Number">522</Data></Cell>
   </Row>
   <Row>
    <Cell><Data ss:Type="DateTime">2014-05-19T09:05:42.000</Data></Cell>
    <Cell><Data ss:Type="Number">-1.4</Data></Cell>
    <Cell><Data ss:Type="Number">0.6</Data></Cell>
    <Cell><Data ss:Type="Number">47</Data></Cell>
    <Cell><Data ss:Type="Number">25.09</Data></Cell>
    <Cell ss:Index="7"><Data ss:Type="Number">523</Data></Cell>
   </Row>
   <Row>
    <Cell><Data ss:Type="DateTime">2014-05-19T09:05:43.000</Data></Cell>
    <Cell><Data ss:Type="Number">-1.5</Data></Cell>
    <Cell><Data ss:Type="Number">0.5</Data></Cell>
    <Cell><Data ss:Type="Number">46.8</Data></Cell>
    <Cell><Data ss:Type="Number">25.09</Data></Cell>
    <Cell ss:Index="7"><Data ss:Type="Number">524</Data></Cell>
   </Row>
   <Row>
    <Cell><Data ss:Type="DateTime">2014-05-19T09:05:44.000</Data></Cell>
    <Cell><Data ss:Type="Number">-1.6</Data></Cell>
    <Cell><Data ss:Type="Number">0.3</Data></Cell>
    <Cell><Data ss:Type="Number">47.7</Data></Cell>
    <Cell><Data ss:Type="Number">25.09</Data></Cell>
    <Cell ss:Index="7"><Data ss:Type="Number">525</Data></Cell>
   </Row>
   <Row>
    <Cell><Data ss:Type="DateTime">2014-05-19T09:05:45.000</Data></Cell>
    <Cell><Data ss:Type="Number">-1.9</Data></Cell>
    <Cell><Data ss:Type="Number">0.3</Data></Cell>
    <Cell><Data ss:Type="Number">48.2</Data></Cell>
    <Cell><Data ss:Type="Number">25.09</Data></Cell>
    <Cell ss:Index="7"><Data ss:Type="Number">526</Data></Cell>
   </Row>
   <Row>
    <Cell><Data ss:Type="DateTime">2014-05-19T09:05:46.000</Data></Cell>
    <Cell><Data ss:Type="Number">-1.9</Data></Cell>
    <Cell><Data ss:Type="Number">0.3</Data></Cell>
    <Cell><Data ss:Type="Number">49.2</Data></Cell>
    <Cell><Data ss:Type="Number">25.09</Data></Cell>
    <Cell ss:Index="7"><Data ss:Type="Number">527</Data></Cell>
   </Row>
   <Row>
    <Cell><Data ss:Type="DateTime">2014-05-19T09:05:47.000</Data></Cell>
    <Cell><Data ss:Type="Number">-2.2000000000000002</Data></Cell>
    <Cell><Data ss:Type="Number">0.3</Data></Cell>
    <Cell><Data ss:Type="Number">51.3</Data></Cell>
    <Cell><Data ss:Type="Number">25.09</Data></Cell>
    <Cell ss:Index="7"><Data ss:Type="Number">528</Data></Cell>
   </Row>
   <Row>
    <Cell><Data ss:Type="DateTime">2014-05-19T09:05:48.000</Data></Cell>
    <Cell><Data ss:Type="Number">-3.2</Data></Cell>
    <Cell><Data ss:Type="Number">0.3</Data></Cell>
    <Cell><Data ss:Type="Number">52.9</Data></Cell>
    <Cell><Data ss:Type="Number">25.09</Data></Cell>
    <Cell ss:Index="7"><Data ss:Type="Number">529</Data></Cell>
   </Row>
   <Row>
    <Cell><Data ss:Type="DateTime">2014-05-19T09:05:49.000</Data></Cell>
    <Cell><Data ss:Type="Number">-3.3</Data></Cell>
    <Cell><Data ss:Type="Number">0.4</Data></Cell>
    <Cell><Data ss:Type="Number">53.7</Data></Cell>
    <Cell><Data ss:Type="Number">25.09</Data></Cell>
    <Cell ss:Index="7"><Data ss:Type="Number">530</Data></Cell>
   </Row>
   <Row>
    <Cell><Data ss:Type="DateTime">2014-05-19T09:05:50.000</Data></Cell>
    <Cell><Data ss:Type="Number">-3.3</Data></Cell>
    <Cell><Data ss:Type="Number">0.4</Data></Cell>
    <Cell><Data ss:Type="Number">55.2</Data></Cell>
    <Cell><Data ss:Type="Number">25.09</Data></Cell>
    <Cell ss:Index="7"><Data ss:Type="Number">531</Data></Cell>
   </Row>
   <Row>
    <Cell><Data ss:Type="DateTime">2014-05-19T09:05:51.000</Data></Cell>
    <Cell><Data ss:Type="Number">-3.4</Data></Cell>
    <Cell><Data ss:Type="Number">0.4</Data></Cell>
    <Cell><Data ss:Type="Number">54.3</Data></Cell>
    <Cell><Data ss:Type="Number">25.09</Data></Cell>
    <Cell ss:Index="7"><Data ss:Type="Number">532</Data></Cell>
   </Row>
   <Row>
    <Cell><Data ss:Type="DateTime">2014-05-19T09:05:52.000</Data></Cell>
    <Cell><Data ss:Type="Number">-3.5</Data></Cell>
    <Cell><Data ss:Type="Number">0.3</Data></Cell>
    <Cell><Data ss:Type="Number">52.7</Data></Cell>
    <Cell><Data ss:Type="Number">25.09</Data></Cell>
    <Cell ss:Index="7"><Data ss:Type="Number">533</Data></Cell>
   </Row>
   <Row>
    <Cell><Data ss:Type="DateTime">2014-05-19T09:05:53.000</Data></Cell>
    <Cell><Data ss:Type="Number">-3.5</Data></Cell>
    <Cell><Data ss:Type="Number">0.3</Data></Cell>
    <Cell><Data ss:Type="Number">51.5</Data></Cell>
    <Cell><Data ss:Type="Number">25.09</Data></Cell>
    <Cell ss:Index="7"><Data ss:Type="Number">534</Data></Cell>
   </Row>
   <Row>
    <Cell><Data ss:Type="DateTime">2014-05-19T09:05:54.000</Data></Cell>
    <Cell><Data ss:Type="Number">-3.2</Data></Cell>
    <Cell><Data ss:Type="Number">0.4</Data></Cell>
    <Cell><Data ss:Type="Number">50.7</Data></Cell>
    <Cell><Data ss:Type="Number">25.09</Data></Cell>
    <Cell ss:Index="7"><Data ss:Type="Number">535</Data></Cell>
   </Row>
   <Row>
    <Cell><Data ss:Type="DateTime">2014-05-19T09:05:55.000</Data></Cell>
    <Cell><Data ss:Type="Number">-3.2</Data></Cell>
    <Cell><Data ss:Type="Number">0.4</Data></Cell>
    <Cell><Data ss:Type="Number">49.5</Data></Cell>
    <Cell><Data ss:Type="Number">25.09</Data></Cell>
    <Cell ss:Index="7"><Data ss:Type="Number">536</Data></Cell>
   </Row>
   <Row>
    <Cell><Data ss:Type="DateTime">2014-05-19T09:05:56.000</Data></Cell>
    <Cell><Data ss:Type="Number">-3.2</Data></Cell>
    <Cell><Data ss:Type="Number">0.4</Data></Cell>
    <Cell><Data ss:Type="Number">48.6</Data></Cell>
    <Cell><Data ss:Type="Number">25.09</Data></Cell>
    <Cell ss:Index="7"><Data ss:Type="Number">537</Data></Cell>
   </Row>
   <Row>
    <Cell><Data ss:Type="DateTime">2014-05-19T09:05:57.000</Data></Cell>
    <Cell><Data ss:Type="Number">-3.1</Data></Cell>
    <Cell><Data ss:Type="Number">0.5</Data></Cell>
    <Cell><Data ss:Type="Number">48.1</Data></Cell>
    <Cell><Data ss:Type="Number">25.09</Data></Cell>
    <Cell ss:Index="7"><Data ss:Type="Number">538</Data></Cell>
   </Row>
   <Row>
    <Cell><Data ss:Type="DateTime">2014-05-19T09:05:58.000</Data></Cell>
    <Cell><Data ss:Type="Number">-3</Data></Cell>
    <Cell><Data ss:Type="Number">0.9</Data></Cell>
    <Cell><Data ss:Type="Number">47.5</Data></Cell>
    <Cell><Data ss:Type="Number">25.09</Data></Cell>
    <Cell ss:Index="7"><Data ss:Type="Number">539</Data></Cell>
   </Row>
   <Row>
    <Cell><Data ss:Type="DateTime">2014-05-19T09:05:59.000</Data></Cell>
    <Cell><Data ss:Type="Number">-2.7</Data></Cell>
    <Cell><Data ss:Type="Number">0.9</Data></Cell>
    <Cell><Data ss:Type="Number">47.2</Data></Cell>
    <Cell><Data ss:Type="Number">25.09</Data></Cell>
    <Cell ss:Index="7"><Data ss:Type="Number">540</Data></Cell>
   </Row>
   <Row>
    <Cell><Data ss:Type="DateTime">2014-05-19T09:06:00.000</Data></Cell>
    <Cell><Data ss:Type="Number">-2.5</Data></Cell>
    <Cell><Data ss:Type="Number">0.9</Data></Cell>
    <Cell><Data ss:Type="Number">47.2</Data></Cell>
    <Cell><Data ss:Type="Number">25.09</Data></Cell>
    <Cell ss:Index="7"><Data ss:Type="Number">541</Data></Cell>
   </Row>
   <Row>
    <Cell><Data ss:Type="DateTime">2014-05-19T09:06:01.000</Data></Cell>
    <Cell><Data ss:Type="Number">-2.2999999999999998</Data></Cell>
    <Cell><Data ss:Type="Number">0.8</Data></Cell>
    <Cell><Data ss:Type="Number">47.1</Data></Cell>
    <Cell><Data ss:Type="Number">25.09</Data></Cell>
    <Cell ss:Index="7"><Data ss:Type="Number">542</Data></Cell>
   </Row>
   <Row>
    <Cell><Data ss:Type="DateTime">2014-05-19T09:06:02.000</Data></Cell>
    <Cell><Data ss:Type="Number">-2.2000000000000002</Data></Cell>
    <Cell><Data ss:Type="Number">0.7</Data></Cell>
    <Cell><Data ss:Type="Number">47.9</Data></Cell>
    <Cell><Data ss:Type="Number">25.09</Data></Cell>
    <Cell ss:Index="7"><Data ss:Type="Number">543</Data></Cell>
   </Row>
   <Row>
    <Cell><Data ss:Type="DateTime">2014-05-19T09:06:03.000</Data></Cell>
    <Cell><Data ss:Type="Number">-2</Data></Cell>
    <Cell><Data ss:Type="Number">0.7</Data></Cell>
    <Cell><Data ss:Type="Number">48.9</Data></Cell>
    <Cell><Data ss:Type="Number">25.09</Data></Cell>
    <Cell ss:Index="7"><Data ss:Type="Number">544</Data></Cell>
   </Row>
   <Row>
    <Cell><Data ss:Type="DateTime">2014-05-19T09:06:04.000</Data></Cell>
    <Cell><Data ss:Type="Number">-1.8</Data></Cell>
    <Cell><Data ss:Type="Number">0.8</Data></Cell>
    <Cell><Data ss:Type="Number">50.1</Data></Cell>
    <Cell><Data ss:Type="Number">25.09</Data></Cell>
    <Cell ss:Index="7"><Data ss:Type="Number">545</Data></Cell>
   </Row>
   <Row>
    <Cell><Data ss:Type="DateTime">2014-05-19T09:06:05.000</Data></Cell>
    <Cell><Data ss:Type="Number">-1.8</Data></Cell>
    <Cell><Data ss:Type="Number">0.8</Data></Cell>
    <Cell><Data ss:Type="Number">50.8</Data></Cell>
    <Cell><Data ss:Type="Number">25.09</Data></Cell>
    <Cell ss:Index="7"><Data ss:Type="Number">546</Data></Cell>
   </Row>
   <Row>
    <Cell><Data ss:Type="DateTime">2014-05-19T09:06:06.000</Data></Cell>
    <Cell><Data ss:Type="Number">-1.8</Data></Cell>
    <Cell><Data ss:Type="Number">1</Data></Cell>
    <Cell><Data ss:Type="Number">50.8</Data></Cell>
    <Cell><Data ss:Type="Number">25.09</Data></Cell>
    <Cell ss:Index="7"><Data ss:Type="Number">547</Data></Cell>
   </Row>
   <Row>
    <Cell><Data ss:Type="DateTime">2014-05-19T09:06:07.000</Data></Cell>
    <Cell><Data ss:Type="Number">-2</Data></Cell>
    <Cell><Data ss:Type="Number">1.2</Data></Cell>
    <Cell><Data ss:Type="Number">53.9</Data></Cell>
    <Cell><Data ss:Type="Number">25.09</Data></Cell>
    <Cell ss:Index="7"><Data ss:Type="Number">548</Data></Cell>
   </Row>
   <Row>
    <Cell><Data ss:Type="DateTime">2014-05-19T09:06:08.000</Data></Cell>
    <Cell><Data ss:Type="Number">-2.2000000000000002</Data></Cell>
    <Cell><Data ss:Type="Number">1.4</Data></Cell>
    <Cell><Data ss:Type="Number">55.6</Data></Cell>
    <Cell><Data ss:Type="Number">25.09</Data></Cell>
    <Cell ss:Index="7"><Data ss:Type="Number">549</Data></Cell>
   </Row>
   <Row>
    <Cell><Data ss:Type="DateTime">2014-05-19T09:06:09.000</Data></Cell>
    <Cell><Data ss:Type="Number">-2.7</Data></Cell>
    <Cell><Data ss:Type="Number">1.3</Data></Cell>
    <Cell><Data ss:Type="Number">55.6</Data></Cell>
    <Cell><Data ss:Type="Number">25.09</Data></Cell>
    <Cell ss:Index="7"><Data ss:Type="Number">550</Data></Cell>
   </Row>
   <Row>
    <Cell><Data ss:Type="DateTime">2014-05-19T09:06:10.000</Data></Cell>
    <Cell><Data ss:Type="Number">-2.7</Data></Cell>
    <Cell><Data ss:Type="Number">1.2</Data></Cell>
    <Cell><Data ss:Type="Number">55.6</Data></Cell>
    <Cell><Data ss:Type="Number">25.09</Data></Cell>
    <Cell ss:Index="7"><Data ss:Type="Number">551</Data></Cell>
   </Row>
   <Row>
    <Cell><Data ss:Type="DateTime">2014-05-19T09:06:11.000</Data></Cell>
    <Cell><Data ss:Type="Number">-2.7</Data></Cell>
    <Cell><Data ss:Type="Number">1.2</Data></Cell>
    <Cell><Data ss:Type="Number">54.4</Data></Cell>
    <Cell><Data ss:Type="Number">25.09</Data></Cell>
    <Cell ss:Index="7"><Data ss:Type="Number">552</Data></Cell>
   </Row>
   <Row>
    <Cell><Data ss:Type="DateTime">2014-05-19T09:06:12.000</Data></Cell>
    <Cell><Data ss:Type="Number">-2.8</Data></Cell>
    <Cell><Data ss:Type="Number">1.2</Data></Cell>
    <Cell><Data ss:Type="Number">54.2</Data></Cell>
    <Cell><Data ss:Type="Number">25.09</Data></Cell>
    <Cell ss:Index="7"><Data ss:Type="Number">553</Data></Cell>
   </Row>
   <Row>
    <Cell><Data ss:Type="DateTime">2014-05-19T09:06:13.000</Data></Cell>
    <Cell><Data ss:Type="Number">-2.9</Data></Cell>
    <Cell><Data ss:Type="Number">0.8</Data></Cell>
    <Cell><Data ss:Type="Number">54.2</Data></Cell>
    <Cell><Data ss:Type="Number">25.09</Data></Cell>
    <Cell ss:Index="7"><Data ss:Type="Number">554</Data></Cell>
   </Row>
   <Row>
    <Cell><Data ss:Type="DateTime">2014-05-19T09:06:14.000</Data></Cell>
    <Cell><Data ss:Type="Number">-2.8</Data></Cell>
    <Cell><Data ss:Type="Number">0.8</Data></Cell>
    <Cell><Data ss:Type="Number">53.6</Data></Cell>
    <Cell><Data ss:Type="Number">25.09</Data></Cell>
    <Cell ss:Index="7"><Data ss:Type="Number">555</Data></Cell>
   </Row>
   <Row>
    <Cell><Data ss:Type="DateTime">2014-05-19T09:06:15.000</Data></Cell>
    <Cell><Data ss:Type="Number">-2.7</Data></Cell>
    <Cell><Data ss:Type="Number">0.9</Data></Cell>
    <Cell><Data ss:Type="Number">52.4</Data></Cell>
    <Cell><Data ss:Type="Number">25.09</Data></Cell>
    <Cell ss:Index="7"><Data ss:Type="Number">556</Data></Cell>
   </Row>
   <Row>
    <Cell><Data ss:Type="DateTime">2014-05-19T09:06:16.000</Data></Cell>
    <Cell><Data ss:Type="Number">-2.6</Data></Cell>
    <Cell><Data ss:Type="Number">1</Data></Cell>
    <Cell><Data ss:Type="Number">52.4</Data></Cell>
    <Cell><Data ss:Type="Number">25.09</Data></Cell>
    <Cell ss:Index="7"><Data ss:Type="Number">557</Data></Cell>
   </Row>
   <Row>
    <Cell><Data ss:Type="DateTime">2014-05-19T09:06:17.000</Data></Cell>
    <Cell><Data ss:Type="Number">-2.6</Data></Cell>
    <Cell><Data ss:Type="Number">1</Data></Cell>
    <Cell><Data ss:Type="Number">52</Data></Cell>
    <Cell><Data ss:Type="Number">25.09</Data></Cell>
    <Cell ss:Index="7"><Data ss:Type="Number">558</Data></Cell>
   </Row>
   <Row>
    <Cell><Data ss:Type="DateTime">2014-05-19T09:06:18.000</Data></Cell>
    <Cell><Data ss:Type="Number">-2.4</Data></Cell>
    <Cell><Data ss:Type="Number">1.1000000000000001</Data></Cell>
    <Cell><Data ss:Type="Number">51.4</Data></Cell>
    <Cell><Data ss:Type="Number">25.09</Data></Cell>
    <Cell ss:Index="7"><Data ss:Type="Number">559</Data></Cell>
   </Row>
   <Row>
    <Cell><Data ss:Type="DateTime">2014-05-19T09:06:19.000</Data></Cell>
    <Cell><Data ss:Type="Number">-2.2000000000000002</Data></Cell>
    <Cell><Data ss:Type="Number">1.3</Data></Cell>
    <Cell><Data ss:Type="Number">51.3</Data></Cell>
    <Cell><Data ss:Type="Number">25.09</Data></Cell>
    <Cell ss:Index="7"><Data ss:Type="Number">560</Data></Cell>
   </Row>
   <Row>
    <Cell><Data ss:Type="DateTime">2014-05-19T09:06:20.000</Data></Cell>
    <Cell><Data ss:Type="Number">-2.5</Data></Cell>
    <Cell><Data ss:Type="Number">1.3</Data></Cell>
    <Cell><Data ss:Type="Number">51</Data></Cell>
    <Cell><Data ss:Type="Number">25.09</Data></Cell>
    <Cell ss:Index="7"><Data ss:Type="Number">561</Data></Cell>
   </Row>
   <Row>
    <Cell><Data ss:Type="DateTime">2014-05-19T09:06:21.000</Data></Cell>
    <Cell><Data ss:Type="Number">-2.5</Data></Cell>
    <Cell><Data ss:Type="Number">1.3</Data></Cell>
    <Cell><Data ss:Type="Number">50.7</Data></Cell>
    <Cell><Data ss:Type="Number">25.09</Data></Cell>
    <Cell ss:Index="7"><Data ss:Type="Number">562</Data></Cell>
   </Row>
   <Row>
    <Cell><Data ss:Type="DateTime">2014-05-19T09:06:22.000</Data></Cell>
    <Cell><Data ss:Type="Number">-2.6</Data></Cell>
    <Cell><Data ss:Type="Number">0.9</Data></Cell>
    <Cell><Data ss:Type="Number">50.7</Data></Cell>
    <Cell><Data ss:Type="Number">25.09</Data></Cell>
    <Cell ss:Index="7"><Data ss:Type="Number">563</Data></Cell>
   </Row>
   <Row>
    <Cell><Data ss:Type="DateTime">2014-05-19T09:06:23.000</Data></Cell>
    <Cell><Data ss:Type="Number">-2.6</Data></Cell>
    <Cell><Data ss:Type="Number">0.9</Data></Cell>
    <Cell><Data ss:Type="Number">50.7</Data></Cell>
    <Cell><Data ss:Type="Number">25.09</Data></Cell>
    <Cell ss:Index="7"><Data ss:Type="Number">564</Data></Cell>
   </Row>
   <Row>
    <Cell><Data ss:Type="DateTime">2014-05-19T09:06:24.000</Data></Cell>
    <Cell><Data ss:Type="Number">-2.9</Data></Cell>
    <Cell><Data ss:Type="Number">0.9</Data></Cell>
    <Cell><Data ss:Type="Number">49.8</Data></Cell>
    <Cell><Data ss:Type="Number">25.09</Data></Cell>
    <Cell ss:Index="7"><Data ss:Type="Number">565</Data></Cell>
   </Row>
   <Row>
    <Cell><Data ss:Type="DateTime">2014-05-19T09:06:25.000</Data></Cell>
    <Cell><Data ss:Type="Number">-2.9</Data></Cell>
    <Cell><Data ss:Type="Number">0.9</Data></Cell>
    <Cell><Data ss:Type="Number">49.7</Data></Cell>
    <Cell><Data ss:Type="Number">25.1</Data></Cell>
    <Cell ss:Index="7"><Data ss:Type="Number">566</Data></Cell>
   </Row>
   <Row>
    <Cell><Data ss:Type="DateTime">2014-05-19T09:06:26.000</Data></Cell>
    <Cell><Data ss:Type="Number">-2.9</Data></Cell>
    <Cell><Data ss:Type="Number">0.8</Data></Cell>
    <Cell><Data ss:Type="Number">49.7</Data></Cell>
    <Cell><Data ss:Type="Number">25.09</Data></Cell>
    <Cell ss:Index="7"><Data ss:Type="Number">567</Data></Cell>
   </Row>
   <Row>
    <Cell><Data ss:Type="DateTime">2014-05-19T09:06:27.000</Data></Cell>
    <Cell><Data ss:Type="Number">-2.9</Data></Cell>
    <Cell><Data ss:Type="Number">0.8</Data></Cell>
    <Cell><Data ss:Type="Number">49.6</Data></Cell>
    <Cell><Data ss:Type="Number">25.09</Data></Cell>
    <Cell ss:Index="7"><Data ss:Type="Number">568</Data></Cell>
   </Row>
   <Row>
    <Cell><Data ss:Type="DateTime">2014-05-19T09:06:28.000</Data></Cell>
    <Cell><Data ss:Type="Number">-3</Data></Cell>
    <Cell><Data ss:Type="Number">0.8</Data></Cell>
    <Cell><Data ss:Type="Number">49.7</Data></Cell>
    <Cell><Data ss:Type="Number">25.09</Data></Cell>
    <Cell ss:Index="7"><Data ss:Type="Number">569</Data></Cell>
   </Row>
   <Row>
    <Cell><Data ss:Type="DateTime">2014-05-19T09:06:29.000</Data></Cell>
    <Cell><Data ss:Type="Number">-2.9</Data></Cell>
    <Cell><Data ss:Type="Number">0.8</Data></Cell>
    <Cell><Data ss:Type="Number">49.7</Data></Cell>
    <Cell><Data ss:Type="Number">25.09</Data></Cell>
    <Cell ss:Index="7"><Data ss:Type="Number">570</Data></Cell>
   </Row>
   <Row>
    <Cell><Data ss:Type="DateTime">2014-05-19T09:06:30.000</Data></Cell>
    <Cell><Data ss:Type="Number">-2.6</Data></Cell>
    <Cell><Data ss:Type="Number">0.8</Data></Cell>
    <Cell><Data ss:Type="Number">49.9</Data></Cell>
    <Cell><Data ss:Type="Number">25.1</Data></Cell>
    <Cell ss:Index="7"><Data ss:Type="Number">571</Data></Cell>
   </Row>
   <Row>
    <Cell><Data ss:Type="DateTime">2014-05-19T09:06:31.000</Data></Cell>
    <Cell><Data ss:Type="Number">-2.5</Data></Cell>
    <Cell><Data ss:Type="Number">0.6</Data></Cell>
    <Cell><Data ss:Type="Number">49.6</Data></Cell>
    <Cell><Data ss:Type="Number">25.1</Data></Cell>
    <Cell ss:Index="7"><Data ss:Type="Number">572</Data></Cell>
   </Row>
   <Row>
    <Cell><Data ss:Type="DateTime">2014-05-19T09:06:32.000</Data></Cell>
    <Cell><Data ss:Type="Number">-2.4</Data></Cell>
    <Cell><Data ss:Type="Number">0.7</Data></Cell>
    <Cell><Data ss:Type="Number">49.6</Data></Cell>
    <Cell><Data ss:Type="Number">25.1</Data></Cell>
    <Cell ss:Index="7"><Data ss:Type="Number">573</Data></Cell>
   </Row>
   <Row>
    <Cell><Data ss:Type="DateTime">2014-05-19T09:06:33.000</Data></Cell>
    <Cell><Data ss:Type="Number">-2.4</Data></Cell>
    <Cell><Data ss:Type="Number">0.8</Data></Cell>
    <Cell><Data ss:Type="Number">49.6</Data></Cell>
    <Cell><Data ss:Type="Number">25.1</Data></Cell>
    <Cell ss:Index="7"><Data ss:Type="Number">574</Data></Cell>
   </Row>
   <Row>
    <Cell><Data ss:Type="DateTime">2014-05-19T09:06:34.000</Data></Cell>
    <Cell><Data ss:Type="Number">-2.1</Data></Cell>
    <Cell><Data ss:Type="Number">0.8</Data></Cell>
    <Cell><Data ss:Type="Number">49.1</Data></Cell>
    <Cell><Data ss:Type="Number">25.1</Data></Cell>
    <Cell ss:Index="7"><Data ss:Type="Number">575</Data></Cell>
   </Row>
   <Row>
    <Cell><Data ss:Type="DateTime">2014-05-19T09:06:35.000</Data></Cell>
    <Cell><Data ss:Type="Number">-2.1</Data></Cell>
    <Cell><Data ss:Type="Number">0.8</Data></Cell>
    <Cell><Data ss:Type="Number">48.7</Data></Cell>
    <Cell><Data ss:Type="Number">25.1</Data></Cell>
    <Cell ss:Index="7"><Data ss:Type="Number">576</Data></Cell>
   </Row>
   <Row>
    <Cell><Data ss:Type="DateTime">2014-05-19T09:06:36.000</Data></Cell>
    <Cell><Data ss:Type="Number">-2.1</Data></Cell>
    <Cell><Data ss:Type="Number">0.8</Data></Cell>
    <Cell><Data ss:Type="Number">48.7</Data></Cell>
    <Cell><Data ss:Type="Number">25.1</Data></Cell>
    <Cell ss:Index="7"><Data ss:Type="Number">577</Data></Cell>
   </Row>
   <Row>
    <Cell><Data ss:Type="DateTime">2014-05-19T09:06:37.000</Data></Cell>
    <Cell><Data ss:Type="Number">-2.1</Data></Cell>
    <Cell><Data ss:Type="Number">0.7</Data></Cell>
    <Cell><Data ss:Type="Number">48.6</Data></Cell>
    <Cell><Data ss:Type="Number">25.1</Data></Cell>
    <Cell ss:Index="7"><Data ss:Type="Number">578</Data></Cell>
   </Row>
   <Row>
    <Cell><Data ss:Type="DateTime">2014-05-19T09:06:38.000</Data></Cell>
    <Cell><Data ss:Type="Number">-2.2999999999999998</Data></Cell>
    <Cell><Data ss:Type="Number">0.6</Data></Cell>
    <Cell><Data ss:Type="Number">48.7</Data></Cell>
    <Cell><Data ss:Type="Number">25.1</Data></Cell>
    <Cell ss:Index="7"><Data ss:Type="Number">579</Data></Cell>
   </Row>
   <Row>
    <Cell><Data ss:Type="DateTime">2014-05-19T09:06:39.000</Data></Cell>
    <Cell><Data ss:Type="Number">-2.8</Data></Cell>
    <Cell><Data ss:Type="Number">0.6</Data></Cell>
    <Cell><Data ss:Type="Number">49.2</Data></Cell>
    <Cell><Data ss:Type="Number">25.1</Data></Cell>
    <Cell ss:Index="7"><Data ss:Type="Number">580</Data></Cell>
   </Row>
   <Row>
    <Cell><Data ss:Type="DateTime">2014-05-19T09:06:40.000</Data></Cell>
    <Cell><Data ss:Type="Number">-2.9</Data></Cell>
    <Cell><Data ss:Type="Number">0.6</Data></Cell>
    <Cell><Data ss:Type="Number">49.2</Data></Cell>
    <Cell><Data ss:Type="Number">25.1</Data></Cell>
    <Cell ss:Index="7"><Data ss:Type="Number">581</Data></Cell>
   </Row>
   <Row>
    <Cell><Data ss:Type="DateTime">2014-05-19T09:06:41.000</Data></Cell>
    <Cell><Data ss:Type="Number">-2.9</Data></Cell>
    <Cell><Data ss:Type="Number">0.5</Data></Cell>
    <Cell><Data ss:Type="Number">48.4</Data></Cell>
    <Cell><Data ss:Type="Number">25.1</Data></Cell>
    <Cell ss:Index="7"><Data ss:Type="Number">582</Data></Cell>
   </Row>
   <Row>
    <Cell><Data ss:Type="DateTime">2014-05-19T09:06:42.000</Data></Cell>
    <Cell><Data ss:Type="Number">-2.9</Data></Cell>
    <Cell><Data ss:Type="Number">0.3</Data></Cell>
    <Cell><Data ss:Type="Number">48.4</Data></Cell>
    <Cell><Data ss:Type="Number">25.1</Data></Cell>
    <Cell ss:Index="7"><Data ss:Type="Number">583</Data></Cell>
   </Row>
   <Row>
    <Cell><Data ss:Type="DateTime">2014-05-19T09:06:43.000</Data></Cell>
    <Cell><Data ss:Type="Number">-2.9</Data></Cell>
    <Cell><Data ss:Type="Number">0.4</Data></Cell>
    <Cell><Data ss:Type="Number">48.1</Data></Cell>
    <Cell><Data ss:Type="Number">25.1</Data></Cell>
    <Cell ss:Index="7"><Data ss:Type="Number">584</Data></Cell>
   </Row>
   <Row>
    <Cell><Data ss:Type="DateTime">2014-05-19T09:06:44.000</Data></Cell>
    <Cell><Data ss:Type="Number">-2.9</Data></Cell>
    <Cell><Data ss:Type="Number">0.4</Data></Cell>
    <Cell><Data ss:Type="Number">48</Data></Cell>
    <Cell><Data ss:Type="Number">25.1</Data></Cell>
    <Cell ss:Index="7"><Data ss:Type="Number">585</Data></Cell>
   </Row>
   <Row>
    <Cell><Data ss:Type="DateTime">2014-05-19T09:06:45.000</Data></Cell>
    <Cell><Data ss:Type="Number">-2.7</Data></Cell>
    <Cell><Data ss:Type="Number">0.4</Data></Cell>
    <Cell><Data ss:Type="Number">48</Data></Cell>
    <Cell><Data ss:Type="Number">25.1</Data></Cell>
    <Cell ss:Index="7"><Data ss:Type="Number">586</Data></Cell>
   </Row>
   <Row>
    <Cell><Data ss:Type="DateTime">2014-05-19T09:06:46.000</Data></Cell>
    <Cell><Data ss:Type="Number">-2.8</Data></Cell>
    <Cell><Data ss:Type="Number">0.5</Data></Cell>
    <Cell><Data ss:Type="Number">48</Data></Cell>
    <Cell><Data ss:Type="Number">25.1</Data></Cell>
    <Cell ss:Index="7"><Data ss:Type="Number">587</Data></Cell>
   </Row>
   <Row>
    <Cell><Data ss:Type="DateTime">2014-05-19T09:06:47.000</Data></Cell>
    <Cell><Data ss:Type="Number">-3.1</Data></Cell>
    <Cell><Data ss:Type="Number">0.5</Data></Cell>
    <Cell><Data ss:Type="Number">48</Data></Cell>
    <Cell><Data ss:Type="Number">25.1</Data></Cell>
    <Cell ss:Index="7"><Data ss:Type="Number">588</Data></Cell>
   </Row>
   <Row>
    <Cell><Data ss:Type="DateTime">2014-05-19T09:06:48.000</Data></Cell>
    <Cell><Data ss:Type="Number">-3.1</Data></Cell>
    <Cell><Data ss:Type="Number">0.6</Data></Cell>
    <Cell><Data ss:Type="Number">48</Data></Cell>
    <Cell><Data ss:Type="Number">25.1</Data></Cell>
    <Cell ss:Index="7"><Data ss:Type="Number">589</Data></Cell>
   </Row>
   <Row>
    <Cell><Data ss:Type="DateTime">2014-05-19T09:06:49.000</Data></Cell>
    <Cell><Data ss:Type="Number">-3.1</Data></Cell>
    <Cell><Data ss:Type="Number">0.7</Data></Cell>
    <Cell><Data ss:Type="Number">48.2</Data></Cell>
    <Cell><Data ss:Type="Number">25.1</Data></Cell>
    <Cell ss:Index="7"><Data ss:Type="Number">590</Data></Cell>
   </Row>
   <Row>
    <Cell><Data ss:Type="DateTime">2014-05-19T09:06:50.000</Data></Cell>
    <Cell><Data ss:Type="Number">-3</Data></Cell>
    <Cell><Data ss:Type="Number">0.7</Data></Cell>
    <Cell><Data ss:Type="Number">48.2</Data></Cell>
    <Cell><Data ss:Type="Number">25.1</Data></Cell>
    <Cell ss:Index="7"><Data ss:Type="Number">591</Data></Cell>
   </Row>
   <Row>
    <Cell><Data ss:Type="DateTime">2014-05-19T09:06:51.000</Data></Cell>
    <Cell><Data ss:Type="Number">-3</Data></Cell>
    <Cell><Data ss:Type="Number">1</Data></Cell>
    <Cell><Data ss:Type="Number">48.2</Data></Cell>
    <Cell><Data ss:Type="Number">25.1</Data></Cell>
    <Cell ss:Index="7"><Data ss:Type="Number">592</Data></Cell>
   </Row>
   <Row>
    <Cell><Data ss:Type="DateTime">2014-05-19T09:06:52.000</Data></Cell>
    <Cell><Data ss:Type="Number">-3.2</Data></Cell>
    <Cell><Data ss:Type="Number">1.1000000000000001</Data></Cell>
    <Cell><Data ss:Type="Number">48.2</Data></Cell>
    <Cell><Data ss:Type="Number">25.1</Data></Cell>
    <Cell ss:Index="7"><Data ss:Type="Number">593</Data></Cell>
   </Row>
   <Row>
    <Cell><Data ss:Type="DateTime">2014-05-19T09:06:53.000</Data></Cell>
    <Cell><Data ss:Type="Number">-3.2</Data></Cell>
    <Cell><Data ss:Type="Number">1.1000000000000001</Data></Cell>
    <Cell><Data ss:Type="Number">48.5</Data></Cell>
    <Cell><Data ss:Type="Number">25.1</Data></Cell>
    <Cell ss:Index="7"><Data ss:Type="Number">594</Data></Cell>
   </Row>
   <Row>
    <Cell><Data ss:Type="DateTime">2014-05-19T09:06:54.000</Data></Cell>
    <Cell><Data ss:Type="Number">-3.4</Data></Cell>
    <Cell><Data ss:Type="Number">1</Data></Cell>
    <Cell><Data ss:Type="Number">48.5</Data></Cell>
    <Cell><Data ss:Type="Number">25.1</Data></Cell>
    <Cell ss:Index="7"><Data ss:Type="Number">595</Data></Cell>
   </Row>
   <Row>
    <Cell><Data ss:Type="DateTime">2014-05-19T09:06:55.000</Data></Cell>
    <Cell><Data ss:Type="Number">-3.4</Data></Cell>
    <Cell><Data ss:Type="Number">0.8</Data></Cell>
    <Cell><Data ss:Type="Number">48.7</Data></Cell>
    <Cell><Data ss:Type="Number">25.1</Data></Cell>
    <Cell ss:Index="7"><Data ss:Type="Number">596</Data></Cell>
   </Row>
   <Row>
    <Cell><Data ss:Type="DateTime">2014-05-19T09:06:56.000</Data></Cell>
    <Cell><Data ss:Type="Number">-3.5</Data></Cell>
    <Cell><Data ss:Type="Number">0.7</Data></Cell>
    <Cell><Data ss:Type="Number">49.5</Data></Cell>
    <Cell><Data ss:Type="Number">25.1</Data></Cell>
    <Cell ss:Index="7"><Data ss:Type="Number">597</Data></Cell>
   </Row>
   <Row>
    <Cell><Data ss:Type="DateTime">2014-05-19T09:06:57.000</Data></Cell>
    <Cell><Data ss:Type="Number">-3.7</Data></Cell>
    <Cell><Data ss:Type="Number">0.5</Data></Cell>
    <Cell><Data ss:Type="Number">49.7</Data></Cell>
    <Cell><Data ss:Type="Number">25.1</Data></Cell>
    <Cell ss:Index="7"><Data ss:Type="Number">598</Data></Cell>
   </Row>
   <Row>
    <Cell><Data ss:Type="DateTime">2014-05-19T09:06:58.000</Data></Cell>
    <Cell><Data ss:Type="Number">-3.7</Data></Cell>
    <Cell><Data ss:Type="Number">0.4</Data></Cell>
    <Cell><Data ss:Type="Number">49.7</Data></Cell>
    <Cell><Data ss:Type="Number">25.1</Data></Cell>
    <Cell ss:Index="7"><Data ss:Type="Number">599</Data></Cell>
   </Row>
   <Row>
    <Cell><Data ss:Type="DateTime">2014-05-19T09:06:59.000</Data></Cell>
    <Cell><Data ss:Type="Number">-3.8</Data></Cell>
    <Cell><Data ss:Type="Number">0.1</Data></Cell>
    <Cell><Data ss:Type="Number">49.9</Data></Cell>
    <Cell><Data ss:Type="Number">25.1</Data></Cell>
    <Cell ss:Index="7"><Data ss:Type="Number">600</Data></Cell>
   </Row>
   <Row>
    <Cell><Data ss:Type="DateTime">2014-05-19T09:07:00.000</Data></Cell>
    <Cell><Data ss:Type="Number">-3.8</Data></Cell>
    <Cell><Data ss:Type="Number">0.2</Data></Cell>
    <Cell><Data ss:Type="Number">49.9</Data></Cell>
    <Cell><Data ss:Type="Number">25.1</Data></Cell>
    <Cell ss:Index="7"><Data ss:Type="Number">601</Data></Cell>
   </Row>
   <Row>
    <Cell><Data ss:Type="DateTime">2014-05-19T09:07:01.000</Data></Cell>
    <Cell><Data ss:Type="Number">-3.8</Data></Cell>
    <Cell><Data ss:Type="Number">0.2</Data></Cell>
    <Cell><Data ss:Type="Number">49</Data></Cell>
    <Cell><Data ss:Type="Number">25.1</Data></Cell>
    <Cell ss:Index="7"><Data ss:Type="Number">602</Data></Cell>
   </Row>
   <Row>
    <Cell><Data ss:Type="DateTime">2014-05-19T09:07:02.000</Data></Cell>
    <Cell><Data ss:Type="Number">-3.9</Data></Cell>
    <Cell><Data ss:Type="Number">0.3</Data></Cell>
    <Cell><Data ss:Type="Number">49</Data></Cell>
    <Cell><Data ss:Type="Number">25.1</Data></Cell>
    <Cell ss:Index="7"><Data ss:Type="Number">603</Data></Cell>
   </Row>
   <Row>
    <Cell><Data ss:Type="DateTime">2014-05-19T09:07:03.000</Data></Cell>
    <Cell><Data ss:Type="Number">-3.9</Data></Cell>
    <Cell><Data ss:Type="Number">0.3</Data></Cell>
    <Cell><Data ss:Type="Number">48.8</Data></Cell>
    <Cell><Data ss:Type="Number">25.1</Data></Cell>
    <Cell ss:Index="7"><Data ss:Type="Number">604</Data></Cell>
   </Row>
   <Row>
    <Cell><Data ss:Type="DateTime">2014-05-19T09:07:04.000</Data></Cell>
    <Cell><Data ss:Type="Number">-3.9</Data></Cell>
    <Cell><Data ss:Type="Number">0.6</Data></Cell>
    <Cell><Data ss:Type="Number">48.6</Data></Cell>
    <Cell><Data ss:Type="Number">25.1</Data></Cell>
    <Cell ss:Index="7"><Data ss:Type="Number">605</Data></Cell>
   </Row>
   <Row>
    <Cell><Data ss:Type="DateTime">2014-05-19T09:07:05.000</Data></Cell>
    <Cell><Data ss:Type="Number">-3.9</Data></Cell>
    <Cell><Data ss:Type="Number">0.6</Data></Cell>
    <Cell><Data ss:Type="Number">48.3</Data></Cell>
    <Cell><Data ss:Type="Number">25.1</Data></Cell>
    <Cell ss:Index="7"><Data ss:Type="Number">606</Data></Cell>
   </Row>
   <Row>
    <Cell><Data ss:Type="DateTime">2014-05-19T09:07:06.000</Data></Cell>
    <Cell><Data ss:Type="Number">-3.9</Data></Cell>
    <Cell><Data ss:Type="Number">0.6</Data></Cell>
    <Cell><Data ss:Type="Number">48.3</Data></Cell>
    <Cell><Data ss:Type="Number">25.1</Data></Cell>
    <Cell ss:Index="7"><Data ss:Type="Number">607</Data></Cell>
   </Row>
   <Row>
    <Cell><Data ss:Type="DateTime">2014-05-19T09:07:07.000</Data></Cell>
    <Cell><Data ss:Type="Number">-3.9</Data></Cell>
    <Cell><Data ss:Type="Number">0.8</Data></Cell>
    <Cell><Data ss:Type="Number">48.3</Data></Cell>
    <Cell><Data ss:Type="Number">25.1</Data></Cell>
    <Cell ss:Index="7"><Data ss:Type="Number">608</Data></Cell>
   </Row>
   <Row>
    <Cell><Data ss:Type="DateTime">2014-05-19T09:07:08.000</Data></Cell>
    <Cell><Data ss:Type="Number">-3.8</Data></Cell>
    <Cell><Data ss:Type="Number">1.1000000000000001</Data></Cell>
    <Cell><Data ss:Type="Number">48.3</Data></Cell>
    <Cell><Data ss:Type="Number">25.1</Data></Cell>
    <Cell ss:Index="7"><Data ss:Type="Number">609</Data></Cell>
   </Row>
   <Row>
    <Cell><Data ss:Type="DateTime">2014-05-19T09:07:09.000</Data></Cell>
    <Cell><Data ss:Type="Number">-3.7</Data></Cell>
    <Cell><Data ss:Type="Number">1.2</Data></Cell>
    <Cell><Data ss:Type="Number">48.3</Data></Cell>
    <Cell><Data ss:Type="Number">25.1</Data></Cell>
    <Cell ss:Index="7"><Data ss:Type="Number">610</Data></Cell>
   </Row>
   <Row>
    <Cell><Data ss:Type="DateTime">2014-05-19T09:07:10.000</Data></Cell>
    <Cell><Data ss:Type="Number">-3.6</Data></Cell>
    <Cell><Data ss:Type="Number">1.2</Data></Cell>
    <Cell><Data ss:Type="Number">48.5</Data></Cell>
    <Cell><Data ss:Type="Number">25.1</Data></Cell>
    <Cell ss:Index="7"><Data ss:Type="Number">611</Data></Cell>
   </Row>
   <Row>
    <Cell><Data ss:Type="DateTime">2014-05-19T09:07:11.000</Data></Cell>
    <Cell><Data ss:Type="Number">-3.4</Data></Cell>
    <Cell><Data ss:Type="Number">1.7</Data></Cell>
    <Cell><Data ss:Type="Number">48.6</Data></Cell>
    <Cell><Data ss:Type="Number">25.1</Data></Cell>
    <Cell ss:Index="7"><Data ss:Type="Number">612</Data></Cell>
   </Row>
   <Row>
    <Cell><Data ss:Type="DateTime">2014-05-19T09:07:12.000</Data></Cell>
    <Cell><Data ss:Type="Number">-3.4</Data></Cell>
    <Cell><Data ss:Type="Number">2.2000000000000002</Data></Cell>
    <Cell><Data ss:Type="Number">48.9</Data></Cell>
    <Cell><Data ss:Type="Number">25.1</Data></Cell>
    <Cell ss:Index="7"><Data ss:Type="Number">613</Data></Cell>
   </Row>
   <Row>
    <Cell><Data ss:Type="DateTime">2014-05-19T09:07:13.000</Data></Cell>
    <Cell><Data ss:Type="Number">-3.4</Data></Cell>
    <Cell><Data ss:Type="Number">2.2999999999999998</Data></Cell>
    <Cell><Data ss:Type="Number">49</Data></Cell>
    <Cell><Data ss:Type="Number">25.11</Data></Cell>
    <Cell ss:Index="7"><Data ss:Type="Number">614</Data></Cell>
   </Row>
   <Row>
    <Cell><Data ss:Type="DateTime">2014-05-19T09:07:14.000</Data></Cell>
    <Cell><Data ss:Type="Number">-3.3</Data></Cell>
    <Cell><Data ss:Type="Number">2.1</Data></Cell>
    <Cell><Data ss:Type="Number">49.1</Data></Cell>
    <Cell><Data ss:Type="Number">25.1</Data></Cell>
    <Cell ss:Index="7"><Data ss:Type="Number">615</Data></Cell>
   </Row>
   <Row>
    <Cell><Data ss:Type="DateTime">2014-05-19T09:07:15.000</Data></Cell>
    <Cell><Data ss:Type="Number">-3.2</Data></Cell>
    <Cell><Data ss:Type="Number">2</Data></Cell>
    <Cell><Data ss:Type="Number">49.1</Data></Cell>
    <Cell><Data ss:Type="Number">25.11</Data></Cell>
    <Cell ss:Index="7"><Data ss:Type="Number">616</Data></Cell>
   </Row>
   <Row>
    <Cell><Data ss:Type="DateTime">2014-05-19T09:07:16.000</Data></Cell>
    <Cell><Data ss:Type="Number">-3.4</Data></Cell>
    <Cell><Data ss:Type="Number">1.9</Data></Cell>
    <Cell><Data ss:Type="Number">49.2</Data></Cell>
    <Cell><Data ss:Type="Number">25.1</Data></Cell>
    <Cell ss:Index="7"><Data ss:Type="Number">617</Data></Cell>
   </Row>
   <Row>
    <Cell><Data ss:Type="DateTime">2014-05-19T09:07:17.000</Data></Cell>
    <Cell><Data ss:Type="Number">-3.5</Data></Cell>
    <Cell><Data ss:Type="Number">1.7</Data></Cell>
    <Cell><Data ss:Type="Number">49</Data></Cell>
    <Cell><Data ss:Type="Number">25.11</Data></Cell>
    <Cell ss:Index="7"><Data ss:Type="Number">618</Data></Cell>
   </Row>
   <Row>
    <Cell><Data ss:Type="DateTime">2014-05-19T09:07:18.000</Data></Cell>
    <Cell><Data ss:Type="Number">-3.6</Data></Cell>
    <Cell><Data ss:Type="Number">1.3</Data></Cell>
    <Cell><Data ss:Type="Number">49</Data></Cell>
    <Cell><Data ss:Type="Number">25.11</Data></Cell>
    <Cell ss:Index="7"><Data ss:Type="Number">619</Data></Cell>
   </Row>
   <Row>
    <Cell><Data ss:Type="DateTime">2014-05-19T09:07:19.000</Data></Cell>
    <Cell><Data ss:Type="Number">-3.6</Data></Cell>
    <Cell><Data ss:Type="Number">1.1000000000000001</Data></Cell>
    <Cell><Data ss:Type="Number">48.9</Data></Cell>
    <Cell><Data ss:Type="Number">25.11</Data></Cell>
    <Cell ss:Index="7"><Data ss:Type="Number">620</Data></Cell>
   </Row>
   <Row>
    <Cell><Data ss:Type="DateTime">2014-05-19T09:07:20.000</Data></Cell>
    <Cell><Data ss:Type="Number">-3.6</Data></Cell>
    <Cell><Data ss:Type="Number">1.1000000000000001</Data></Cell>
    <Cell><Data ss:Type="Number">48.2</Data></Cell>
    <Cell><Data ss:Type="Number">25.11</Data></Cell>
    <Cell ss:Index="7"><Data ss:Type="Number">621</Data></Cell>
   </Row>
   <Row>
    <Cell><Data ss:Type="DateTime">2014-05-19T09:07:21.000</Data></Cell>
    <Cell><Data ss:Type="Number">-3.6</Data></Cell>
    <Cell><Data ss:Type="Number">1</Data></Cell>
    <Cell><Data ss:Type="Number">48</Data></Cell>
    <Cell><Data ss:Type="Number">25.11</Data></Cell>
    <Cell ss:Index="7"><Data ss:Type="Number">622</Data></Cell>
   </Row>
   <Row>
    <Cell><Data ss:Type="DateTime">2014-05-19T09:07:22.000</Data></Cell>
    <Cell><Data ss:Type="Number">-3.4</Data></Cell>
    <Cell><Data ss:Type="Number">0.6</Data></Cell>
    <Cell><Data ss:Type="Number">48</Data></Cell>
    <Cell><Data ss:Type="Number">25.11</Data></Cell>
    <Cell ss:Index="7"><Data ss:Type="Number">623</Data></Cell>
   </Row>
   <Row>
    <Cell><Data ss:Type="DateTime">2014-05-19T09:07:23.000</Data></Cell>
    <Cell><Data ss:Type="Number">-3.4</Data></Cell>
    <Cell><Data ss:Type="Number">0.4</Data></Cell>
    <Cell><Data ss:Type="Number">47.8</Data></Cell>
    <Cell><Data ss:Type="Number">25.11</Data></Cell>
    <Cell ss:Index="7"><Data ss:Type="Number">624</Data></Cell>
   </Row>
   <Row>
    <Cell><Data ss:Type="DateTime">2014-05-19T09:07:24.000</Data></Cell>
    <Cell><Data ss:Type="Number">-3.1</Data></Cell>
    <Cell><Data ss:Type="Number">0.4</Data></Cell>
    <Cell><Data ss:Type="Number">47.8</Data></Cell>
    <Cell><Data ss:Type="Number">25.11</Data></Cell>
    <Cell ss:Index="7"><Data ss:Type="Number">625</Data></Cell>
   </Row>
   <Row>
    <Cell><Data ss:Type="DateTime">2014-05-19T09:07:25.000</Data></Cell>
    <Cell><Data ss:Type="Number">-3</Data></Cell>
    <Cell><Data ss:Type="Number">0.4</Data></Cell>
    <Cell><Data ss:Type="Number">48.1</Data></Cell>
    <Cell><Data ss:Type="Number">25.11</Data></Cell>
    <Cell ss:Index="7"><Data ss:Type="Number">626</Data></Cell>
   </Row>
   <Row>
    <Cell><Data ss:Type="DateTime">2014-05-19T09:07:26.000</Data></Cell>
    <Cell><Data ss:Type="Number">-2.8</Data></Cell>
    <Cell><Data ss:Type="Number">0</Data></Cell>
    <Cell><Data ss:Type="Number">48.1</Data></Cell>
    <Cell><Data ss:Type="Number">25.11</Data></Cell>
    <Cell ss:Index="7"><Data ss:Type="Number">627</Data></Cell>
   </Row>
   <Row>
    <Cell><Data ss:Type="DateTime">2014-05-19T09:07:27.000</Data></Cell>
    <Cell><Data ss:Type="Number">-2.7</Data></Cell>
    <Cell><Data ss:Type="Number">0</Data></Cell>
    <Cell><Data ss:Type="Number">47.4</Data></Cell>
    <Cell><Data ss:Type="Number">25.11</Data></Cell>
    <Cell ss:Index="7"><Data ss:Type="Number">628</Data></Cell>
   </Row>
   <Row>
    <Cell><Data ss:Type="DateTime">2014-05-19T09:07:28.000</Data></Cell>
    <Cell><Data ss:Type="Number">-2.6</Data></Cell>
    <Cell><Data ss:Type="Number">0</Data></Cell>
    <Cell><Data ss:Type="Number">47.3</Data></Cell>
    <Cell><Data ss:Type="Number">25.11</Data></Cell>
    <Cell ss:Index="7"><Data ss:Type="Number">629</Data></Cell>
   </Row>
   <Row>
    <Cell><Data ss:Type="DateTime">2014-05-19T09:07:29.000</Data></Cell>
    <Cell><Data ss:Type="Number">-2.7</Data></Cell>
    <Cell><Data ss:Type="Number">0.1</Data></Cell>
    <Cell><Data ss:Type="Number">47.2</Data></Cell>
    <Cell><Data ss:Type="Number">25.11</Data></Cell>
    <Cell ss:Index="7"><Data ss:Type="Number">630</Data></Cell>
   </Row>
   <Row>
    <Cell><Data ss:Type="DateTime">2014-05-19T09:07:30.000</Data></Cell>
    <Cell><Data ss:Type="Number">-2.9</Data></Cell>
    <Cell><Data ss:Type="Number">0.1</Data></Cell>
    <Cell><Data ss:Type="Number">46.9</Data></Cell>
    <Cell><Data ss:Type="Number">25.11</Data></Cell>
    <Cell ss:Index="7"><Data ss:Type="Number">631</Data></Cell>
   </Row>
   <Row>
    <Cell><Data ss:Type="DateTime">2014-05-19T09:07:31.000</Data></Cell>
    <Cell><Data ss:Type="Number">-3</Data></Cell>
    <Cell><Data ss:Type="Number">0.1</Data></Cell>
    <Cell><Data ss:Type="Number">46.9</Data></Cell>
    <Cell><Data ss:Type="Number">25.11</Data></Cell>
    <Cell ss:Index="7"><Data ss:Type="Number">632</Data></Cell>
   </Row>
   <Row>
    <Cell><Data ss:Type="DateTime">2014-05-19T09:07:32.000</Data></Cell>
    <Cell><Data ss:Type="Number">-3.1</Data></Cell>
    <Cell><Data ss:Type="Number">0.4</Data></Cell>
    <Cell><Data ss:Type="Number">25.5</Data></Cell>
    <Cell><Data ss:Type="Number">25.11</Data></Cell>
    <Cell ss:Index="7"><Data ss:Type="Number">633</Data></Cell>
   </Row>
   <Row>
    <Cell><Data ss:Type="DateTime">2014-05-19T09:07:33.000</Data></Cell>
    <Cell><Data ss:Type="Number">-3.2</Data></Cell>
    <Cell><Data ss:Type="Number">0.5</Data></Cell>
    <Cell><Data ss:Type="Number">23</Data></Cell>
    <Cell><Data ss:Type="Number">25.11</Data></Cell>
    <Cell ss:Index="7"><Data ss:Type="Number">634</Data></Cell>
   </Row>
   <Row>
    <Cell><Data ss:Type="DateTime">2014-05-19T09:07:34.000</Data></Cell>
    <Cell><Data ss:Type="Number">-3.4</Data></Cell>
    <Cell><Data ss:Type="Number">0.3</Data></Cell>
    <Cell><Data ss:Type="Number">21.8</Data></Cell>
    <Cell><Data ss:Type="Number">25.11</Data></Cell>
    <Cell ss:Index="7"><Data ss:Type="Number">635</Data></Cell>
   </Row>
   <Row>
    <Cell><Data ss:Type="DateTime">2014-05-19T09:07:35.000</Data></Cell>
    <Cell><Data ss:Type="Number">-3.4</Data></Cell>
    <Cell><Data ss:Type="Number">0.3</Data></Cell>
    <Cell><Data ss:Type="Number">21.3</Data></Cell>
    <Cell><Data ss:Type="Number">25.11</Data></Cell>
    <Cell ss:Index="7"><Data ss:Type="Number">636</Data></Cell>
   </Row>
   <Row>
    <Cell><Data ss:Type="DateTime">2014-05-19T09:07:36.000</Data></Cell>
    <Cell><Data ss:Type="Number">-3.5</Data></Cell>
    <Cell><Data ss:Type="Number">0.3</Data></Cell>
    <Cell><Data ss:Type="Number">15.2</Data></Cell>
    <Cell><Data ss:Type="Number">25.11</Data></Cell>
    <Cell ss:Index="7"><Data ss:Type="Number">637</Data></Cell>
   </Row>
   <Row>
    <Cell><Data ss:Type="DateTime">2014-05-19T09:07:37.000</Data></Cell>
    <Cell><Data ss:Type="Number">-3.7</Data></Cell>
    <Cell><Data ss:Type="Number">0.3</Data></Cell>
    <Cell><Data ss:Type="Number">3.1</Data></Cell>
    <Cell><Data ss:Type="Number">25.11</Data></Cell>
    <Cell ss:Index="7"><Data ss:Type="Number">638</Data></Cell>
   </Row>
   <Row>
    <Cell><Data ss:Type="DateTime">2014-05-19T09:07:38.000</Data></Cell>
    <Cell><Data ss:Type="Number">-3.8</Data></Cell>
    <Cell><Data ss:Type="Number">0.1</Data></Cell>
    <Cell><Data ss:Type="Number">1.7</Data></Cell>
    <Cell><Data ss:Type="Number">25.11</Data></Cell>
    <Cell ss:Index="7"><Data ss:Type="Number">639</Data></Cell>
   </Row>
   <Row>
    <Cell><Data ss:Type="DateTime">2014-05-19T09:07:39.000</Data></Cell>
    <Cell><Data ss:Type="Number">-3.8</Data></Cell>
    <Cell><Data ss:Type="Number">-0.2</Data></Cell>
    <Cell><Data ss:Type="Number">1.1000000000000001</Data></Cell>
    <Cell><Data ss:Type="Number">25.11</Data></Cell>
    <Cell ss:Index="7"><Data ss:Type="Number">640</Data></Cell>
   </Row>
   <Row>
    <Cell><Data ss:Type="DateTime">2014-05-19T09:07:40.000</Data></Cell>
    <Cell><Data ss:Type="Number">-3.8</Data></Cell>
    <Cell><Data ss:Type="Number">0.2</Data></Cell>
    <Cell><Data ss:Type="Number">0.6</Data></Cell>
    <Cell><Data ss:Type="Number">25.11</Data></Cell>
    <Cell ss:Index="7"><Data ss:Type="Number">641</Data></Cell>
   </Row>
   <Row>
    <Cell><Data ss:Type="DateTime">2014-05-19T09:07:41.000</Data></Cell>
    <Cell><Data ss:Type="Number">-3.8</Data></Cell>
    <Cell><Data ss:Type="Number">0.4</Data></Cell>
    <Cell><Data ss:Type="Number">0.4</Data></Cell>
    <Cell><Data ss:Type="Number">25.11</Data></Cell>
    <Cell ss:Index="7"><Data ss:Type="Number">642</Data></Cell>
   </Row>
   <Row>
    <Cell><Data ss:Type="DateTime">2014-05-19T09:07:42.000</Data></Cell>
    <Cell><Data ss:Type="Number">-3.9</Data></Cell>
    <Cell><Data ss:Type="Number">0.4</Data></Cell>
    <Cell><Data ss:Type="Number">0.1</Data></Cell>
    <Cell><Data ss:Type="Number">25.11</Data></Cell>
    <Cell ss:Index="7"><Data ss:Type="Number">643</Data></Cell>
   </Row>
   <Row>
    <Cell><Data ss:Type="DateTime">2014-05-19T09:07:43.000</Data></Cell>
    <Cell><Data ss:Type="Number">-3.8</Data></Cell>
    <Cell><Data ss:Type="Number">0.4</Data></Cell>
    <Cell><Data ss:Type="Number">0</Data></Cell>
    <Cell><Data ss:Type="Number">25.11</Data></Cell>
    <Cell ss:Index="7"><Data ss:Type="Number">644</Data></Cell>
   </Row>
   <Row>
    <Cell><Data ss:Type="DateTime">2014-05-19T09:07:44.000</Data></Cell>
    <Cell><Data ss:Type="Number">-3.8</Data></Cell>
    <Cell><Data ss:Type="Number">0.5</Data></Cell>
    <Cell><Data ss:Type="Number">-0.2</Data></Cell>
    <Cell><Data ss:Type="Number">25.11</Data></Cell>
    <Cell ss:Index="7"><Data ss:Type="Number">645</Data></Cell>
   </Row>
   <Row>
    <Cell><Data ss:Type="DateTime">2014-05-19T09:07:45.000</Data></Cell>
    <Cell><Data ss:Type="Number">-3.7</Data></Cell>
    <Cell><Data ss:Type="Number">0.5</Data></Cell>
    <Cell><Data ss:Type="Number">-0.3</Data></Cell>
    <Cell><Data ss:Type="Number">25.11</Data></Cell>
    <Cell ss:Index="7"><Data ss:Type="Number">646</Data></Cell>
   </Row>
   <Row>
    <Cell><Data ss:Type="DateTime">2014-05-19T09:07:46.000</Data></Cell>
    <Cell><Data ss:Type="Number">-3.6</Data></Cell>
    <Cell><Data ss:Type="Number">0.4</Data></Cell>
    <Cell><Data ss:Type="Number">-0.4</Data></Cell>
    <Cell><Data ss:Type="Number">25.11</Data></Cell>
    <Cell ss:Index="7"><Data ss:Type="Number">647</Data></Cell>
   </Row>
   <Row>
    <Cell><Data ss:Type="DateTime">2014-05-19T09:07:47.000</Data></Cell>
    <Cell><Data ss:Type="Number">-3.4</Data></Cell>
    <Cell><Data ss:Type="Number">0.4</Data></Cell>
    <Cell><Data ss:Type="Number">-0.5</Data></Cell>
    <Cell><Data ss:Type="Number">25.11</Data></Cell>
    <Cell ss:Index="7"><Data ss:Type="Number">648</Data></Cell>
   </Row>
   <Row>
    <Cell><Data ss:Type="DateTime">2014-05-19T09:07:48.000</Data></Cell>
    <Cell><Data ss:Type="Number">-3.2</Data></Cell>
    <Cell><Data ss:Type="Number">0.4</Data></Cell>
    <Cell><Data ss:Type="Number">-0.6</Data></Cell>
    <Cell><Data ss:Type="Number">25.11</Data></Cell>
    <Cell ss:Index="7"><Data ss:Type="Number">649</Data></Cell>
   </Row>
   <Row>
    <Cell><Data ss:Type="DateTime">2014-05-19T09:07:49.000</Data></Cell>
    <Cell><Data ss:Type="Number">-3.2</Data></Cell>
    <Cell><Data ss:Type="Number">0.3</Data></Cell>
    <Cell><Data ss:Type="Number">-0.7</Data></Cell>
    <Cell><Data ss:Type="Number">25.11</Data></Cell>
    <Cell ss:Index="7"><Data ss:Type="Number">650</Data></Cell>
   </Row>
   <Row>
    <Cell><Data ss:Type="DateTime">2014-05-19T09:07:50.000</Data></Cell>
    <Cell><Data ss:Type="Number">-3.1</Data></Cell>
    <Cell><Data ss:Type="Number">0.3</Data></Cell>
    <Cell><Data ss:Type="Number">-0.7</Data></Cell>
    <Cell><Data ss:Type="Number">25.11</Data></Cell>
    <Cell ss:Index="7"><Data ss:Type="Number">651</Data></Cell>
   </Row>
   <Row>
    <Cell><Data ss:Type="DateTime">2014-05-19T09:07:51.000</Data></Cell>
    <Cell><Data ss:Type="Number">-2.7</Data></Cell>
    <Cell><Data ss:Type="Number">0.2</Data></Cell>
    <Cell><Data ss:Type="Number">-0.8</Data></Cell>
    <Cell><Data ss:Type="Number">25.11</Data></Cell>
    <Cell ss:Index="7"><Data ss:Type="Number">652</Data></Cell>
   </Row>
   <Row>
    <Cell><Data ss:Type="DateTime">2014-05-19T09:07:52.000</Data></Cell>
    <Cell><Data ss:Type="Number">-2.4</Data></Cell>
    <Cell><Data ss:Type="Number">0.2</Data></Cell>
    <Cell><Data ss:Type="Number">-0.9</Data></Cell>
    <Cell><Data ss:Type="Number">25.11</Data></Cell>
    <Cell ss:Index="7"><Data ss:Type="Number">653</Data></Cell>
   </Row>
   <Row>
    <Cell><Data ss:Type="DateTime">2014-05-19T09:07:53.000</Data></Cell>
    <Cell><Data ss:Type="Number">-2.2999999999999998</Data></Cell>
    <Cell><Data ss:Type="Number">0</Data></Cell>
    <Cell><Data ss:Type="Number">-0.9</Data></Cell>
    <Cell><Data ss:Type="Number">25.11</Data></Cell>
    <Cell ss:Index="7"><Data ss:Type="Number">654</Data></Cell>
   </Row>
   <Row>
    <Cell><Data ss:Type="DateTime">2014-05-19T09:07:54.000</Data></Cell>
    <Cell><Data ss:Type="Number">-2.2999999999999998</Data></Cell>
    <Cell><Data ss:Type="Number">0</Data></Cell>
    <Cell><Data ss:Type="Number">-0.9</Data></Cell>
    <Cell><Data ss:Type="Number">25.11</Data></Cell>
    <Cell ss:Index="7"><Data ss:Type="Number">655</Data></Cell>
   </Row>
   <Row>
    <Cell><Data ss:Type="DateTime">2014-05-19T09:07:55.000</Data></Cell>
    <Cell><Data ss:Type="Number">-2.4</Data></Cell>
    <Cell><Data ss:Type="Number">0</Data></Cell>
    <Cell><Data ss:Type="Number">-1</Data></Cell>
    <Cell><Data ss:Type="Number">25.11</Data></Cell>
    <Cell ss:Index="7"><Data ss:Type="Number">656</Data></Cell>
   </Row>
   <Row>
    <Cell><Data ss:Type="DateTime">2014-05-19T09:07:56.000</Data></Cell>
    <Cell><Data ss:Type="Number">-2.4</Data></Cell>
    <Cell><Data ss:Type="Number">0</Data></Cell>
    <Cell><Data ss:Type="Number">-1.1000000000000001</Data></Cell>
    <Cell><Data ss:Type="Number">25.11</Data></Cell>
    <Cell ss:Index="7"><Data ss:Type="Number">657</Data></Cell>
   </Row>
   <Row>
    <Cell><Data ss:Type="DateTime">2014-05-19T09:07:57.000</Data></Cell>
    <Cell><Data ss:Type="Number">-2.4</Data></Cell>
    <Cell><Data ss:Type="Number">0</Data></Cell>
    <Cell><Data ss:Type="Number">-1.1000000000000001</Data></Cell>
    <Cell><Data ss:Type="Number">25.11</Data></Cell>
    <Cell ss:Index="7"><Data ss:Type="Number">658</Data></Cell>
   </Row>
   <Row>
    <Cell><Data ss:Type="DateTime">2014-05-19T09:07:58.000</Data></Cell>
    <Cell><Data ss:Type="Number">-2.4</Data></Cell>
    <Cell><Data ss:Type="Number">0.2</Data></Cell>
    <Cell><Data ss:Type="Number">-1.2</Data></Cell>
    <Cell><Data ss:Type="Number">25.11</Data></Cell>
    <Cell ss:Index="7"><Data ss:Type="Number">659</Data></Cell>
   </Row>
   <Row>
    <Cell><Data ss:Type="DateTime">2014-05-19T09:07:59.000</Data></Cell>
    <Cell><Data ss:Type="Number">-2.5</Data></Cell>
    <Cell><Data ss:Type="Number">0.3</Data></Cell>
    <Cell><Data ss:Type="Number">-1.2</Data></Cell>
    <Cell><Data ss:Type="Number">25.11</Data></Cell>
    <Cell ss:Index="7"><Data ss:Type="Number">660</Data></Cell>
   </Row>
   <Row>
    <Cell><Data ss:Type="DateTime">2014-05-19T09:08:00.000</Data></Cell>
    <Cell><Data ss:Type="Number">-2.4</Data></Cell>
    <Cell><Data ss:Type="Number">0.3</Data></Cell>
    <Cell><Data ss:Type="Number">-1.3</Data></Cell>
    <Cell><Data ss:Type="Number">25.11</Data></Cell>
    <Cell ss:Index="7"><Data ss:Type="Number">661</Data></Cell>
   </Row>
   <Row>
    <Cell><Data ss:Type="DateTime">2014-05-19T09:08:01.000</Data></Cell>
    <Cell><Data ss:Type="Number">-2.4</Data></Cell>
    <Cell><Data ss:Type="Number">0.4</Data></Cell>
    <Cell><Data ss:Type="Number">-1.3</Data></Cell>
    <Cell><Data ss:Type="Number">25.11</Data></Cell>
    <Cell ss:Index="7"><Data ss:Type="Number">662</Data></Cell>
   </Row>
   <Row>
    <Cell><Data ss:Type="DateTime">2014-05-19T09:08:02.000</Data></Cell>
    <Cell><Data ss:Type="Number">-2.4</Data></Cell>
    <Cell><Data ss:Type="Number">0.4</Data></Cell>
    <Cell><Data ss:Type="Number">-1.3</Data></Cell>
    <Cell><Data ss:Type="Number">25.11</Data></Cell>
    <Cell ss:Index="7"><Data ss:Type="Number">663</Data></Cell>
   </Row>
   <Row>
    <Cell><Data ss:Type="DateTime">2014-05-19T09:08:03.000</Data></Cell>
    <Cell><Data ss:Type="Number">-2.4</Data></Cell>
    <Cell><Data ss:Type="Number">0.4</Data></Cell>
    <Cell><Data ss:Type="Number">-1.4</Data></Cell>
    <Cell><Data ss:Type="Number">25.11</Data></Cell>
    <Cell ss:Index="7"><Data ss:Type="Number">664</Data></Cell>
   </Row>
   <Row>
    <Cell><Data ss:Type="DateTime">2014-05-19T09:08:04.000</Data></Cell>
    <Cell><Data ss:Type="Number">-2.4</Data></Cell>
    <Cell><Data ss:Type="Number">0.5</Data></Cell>
    <Cell><Data ss:Type="Number">-1.4</Data></Cell>
    <Cell><Data ss:Type="Number">25.11</Data></Cell>
    <Cell ss:Index="7"><Data ss:Type="Number">665</Data></Cell>
   </Row>
   <Row>
    <Cell><Data ss:Type="DateTime">2014-05-19T09:08:05.000</Data></Cell>
    <Cell><Data ss:Type="Number">-2.4</Data></Cell>
    <Cell><Data ss:Type="Number">0.5</Data></Cell>
    <Cell><Data ss:Type="Number">-1.4</Data></Cell>
    <Cell><Data ss:Type="Number">25.11</Data></Cell>
    <Cell ss:Index="7"><Data ss:Type="Number">666</Data></Cell>
   </Row>
   <Row>
    <Cell><Data ss:Type="DateTime">2014-05-19T09:08:06.000</Data></Cell>
    <Cell><Data ss:Type="Number">-2.7</Data></Cell>
    <Cell><Data ss:Type="Number">0.5</Data></Cell>
    <Cell><Data ss:Type="Number">-1.4</Data></Cell>
    <Cell><Data ss:Type="Number">25.11</Data></Cell>
    <Cell ss:Index="7"><Data ss:Type="Number">667</Data></Cell>
   </Row>
   <Row>
    <Cell><Data ss:Type="DateTime">2014-05-19T09:08:07.000</Data></Cell>
    <Cell><Data ss:Type="Number">-3.1</Data></Cell>
    <Cell><Data ss:Type="Number">0.2</Data></Cell>
    <Cell><Data ss:Type="Number">-0.6</Data></Cell>
    <Cell><Data ss:Type="Number">25.11</Data></Cell>
    <Cell ss:Index="7"><Data ss:Type="Number">668</Data></Cell>
   </Row>
   <Row>
    <Cell><Data ss:Type="DateTime">2014-05-19T09:08:08.000</Data></Cell>
    <Cell><Data ss:Type="Number">-3.4</Data></Cell>
    <Cell><Data ss:Type="Number">0.1</Data></Cell>
    <Cell><Data ss:Type="Number">14.9</Data></Cell>
    <Cell><Data ss:Type="Number">25.11</Data></Cell>
    <Cell ss:Index="7"><Data ss:Type="Number">669</Data></Cell>
   </Row>
   <Row>
    <Cell><Data ss:Type="DateTime">2014-05-19T09:08:09.000</Data></Cell>
    <Cell><Data ss:Type="Number">-3.4</Data></Cell>
    <Cell><Data ss:Type="Number">0.1</Data></Cell>
    <Cell><Data ss:Type="Number">17.5</Data></Cell>
    <Cell><Data ss:Type="Number">25.12</Data></Cell>
    <Cell ss:Index="7"><Data ss:Type="Number">670</Data></Cell>
   </Row>
   <Row>
    <Cell><Data ss:Type="DateTime">2014-05-19T09:08:10.000</Data></Cell>
    <Cell><Data ss:Type="Number">-3.5</Data></Cell>
    <Cell><Data ss:Type="Number">0.2</Data></Cell>
    <Cell><Data ss:Type="Number">17.5</Data></Cell>
    <Cell><Data ss:Type="Number">25.11</Data></Cell>
    <Cell ss:Index="7"><Data ss:Type="Number">671</Data></Cell>
   </Row>
   <Row>
    <Cell><Data ss:Type="DateTime">2014-05-19T09:08:11.000</Data></Cell>
    <Cell><Data ss:Type="Number">-3.6</Data></Cell>
    <Cell><Data ss:Type="Number">0.2</Data></Cell>
    <Cell><Data ss:Type="Number">17.5</Data></Cell>
    <Cell><Data ss:Type="Number">25.11</Data></Cell>
    <Cell ss:Index="7"><Data ss:Type="Number">672</Data></Cell>
   </Row>
   <Row>
    <Cell><Data ss:Type="DateTime">2014-05-19T09:08:12.000</Data></Cell>
    <Cell><Data ss:Type="Number">-3.6</Data></Cell>
    <Cell><Data ss:Type="Number">0.2</Data></Cell>
    <Cell><Data ss:Type="Number">19.5</Data></Cell>
    <Cell><Data ss:Type="Number">25.11</Data></Cell>
    <Cell ss:Index="7"><Data ss:Type="Number">673</Data></Cell>
   </Row>
   <Row>
    <Cell><Data ss:Type="DateTime">2014-05-19T09:08:13.000</Data></Cell>
    <Cell><Data ss:Type="Number">-3.5</Data></Cell>
    <Cell><Data ss:Type="Number">0.5</Data></Cell>
    <Cell><Data ss:Type="Number">42.1</Data></Cell>
    <Cell><Data ss:Type="Number">25.12</Data></Cell>
    <Cell ss:Index="7"><Data ss:Type="Number">674</Data></Cell>
   </Row>
   <Row>
    <Cell><Data ss:Type="DateTime">2014-05-19T09:08:14.000</Data></Cell>
    <Cell><Data ss:Type="Number">-3.3</Data></Cell>
    <Cell><Data ss:Type="Number">0.8</Data></Cell>
    <Cell><Data ss:Type="Number">41.9</Data></Cell>
    <Cell><Data ss:Type="Number">25.11</Data></Cell>
    <Cell ss:Index="7"><Data ss:Type="Number">675</Data></Cell>
   </Row>
   <Row>
    <Cell><Data ss:Type="DateTime">2014-05-19T09:08:15.000</Data></Cell>
    <Cell><Data ss:Type="Number">-2.9</Data></Cell>
    <Cell><Data ss:Type="Number">0.8</Data></Cell>
    <Cell><Data ss:Type="Number">41.8</Data></Cell>
    <Cell><Data ss:Type="Number">25.12</Data></Cell>
    <Cell ss:Index="7"><Data ss:Type="Number">676</Data></Cell>
   </Row>
   <Row>
    <Cell><Data ss:Type="DateTime">2014-05-19T09:08:16.000</Data></Cell>
    <Cell><Data ss:Type="Number">-2.6</Data></Cell>
    <Cell><Data ss:Type="Number">0.9</Data></Cell>
    <Cell><Data ss:Type="Number">41.2</Data></Cell>
    <Cell><Data ss:Type="Number">25.12</Data></Cell>
    <Cell ss:Index="7"><Data ss:Type="Number">677</Data></Cell>
   </Row>
   <Row>
    <Cell><Data ss:Type="DateTime">2014-05-19T09:08:17.000</Data></Cell>
    <Cell><Data ss:Type="Number">-2.6</Data></Cell>
    <Cell><Data ss:Type="Number">0.9</Data></Cell>
    <Cell><Data ss:Type="Number">41.2</Data></Cell>
    <Cell><Data ss:Type="Number">25.12</Data></Cell>
    <Cell ss:Index="7"><Data ss:Type="Number">678</Data></Cell>
   </Row>
   <Row>
    <Cell><Data ss:Type="DateTime">2014-05-19T09:08:18.000</Data></Cell>
    <Cell><Data ss:Type="Number">-2.4</Data></Cell>
    <Cell><Data ss:Type="Number">1</Data></Cell>
    <Cell><Data ss:Type="Number">41.2</Data></Cell>
    <Cell><Data ss:Type="Number">25.11</Data></Cell>
    <Cell ss:Index="7"><Data ss:Type="Number">679</Data></Cell>
   </Row>
   <Row>
    <Cell><Data ss:Type="DateTime">2014-05-19T09:08:19.000</Data></Cell>
    <Cell><Data ss:Type="Number">-2.2999999999999998</Data></Cell>
    <Cell><Data ss:Type="Number">1.2</Data></Cell>
    <Cell><Data ss:Type="Number">41.1</Data></Cell>
    <Cell><Data ss:Type="Number">25.12</Data></Cell>
    <Cell ss:Index="7"><Data ss:Type="Number">680</Data></Cell>
   </Row>
   <Row>
    <Cell><Data ss:Type="DateTime">2014-05-19T09:08:20.000</Data></Cell>
    <Cell><Data ss:Type="Number">-2.4</Data></Cell>
    <Cell><Data ss:Type="Number">1.2</Data></Cell>
    <Cell><Data ss:Type="Number">41</Data></Cell>
    <Cell><Data ss:Type="Number">25.12</Data></Cell>
    <Cell ss:Index="7"><Data ss:Type="Number">681</Data></Cell>
   </Row>
   <Row>
    <Cell><Data ss:Type="DateTime">2014-05-19T09:08:21.000</Data></Cell>
    <Cell><Data ss:Type="Number">-2.4</Data></Cell>
    <Cell><Data ss:Type="Number">1</Data></Cell>
    <Cell><Data ss:Type="Number">41</Data></Cell>
    <Cell><Data ss:Type="Number">25.12</Data></Cell>
    <Cell ss:Index="7"><Data ss:Type="Number">682</Data></Cell>
   </Row>
   <Row>
    <Cell><Data ss:Type="DateTime">2014-05-19T09:08:22.000</Data></Cell>
    <Cell><Data ss:Type="Number">-2.7</Data></Cell>
    <Cell><Data ss:Type="Number">1</Data></Cell>
    <Cell><Data ss:Type="Number">41</Data></Cell>
    <Cell><Data ss:Type="Number">25.12</Data></Cell>
    <Cell ss:Index="7"><Data ss:Type="Number">683</Data></Cell>
   </Row>
   <Row>
    <Cell><Data ss:Type="DateTime">2014-05-19T09:08:23.000</Data></Cell>
    <Cell><Data ss:Type="Number">-2.9</Data></Cell>
    <Cell><Data ss:Type="Number">0.7</Data></Cell>
    <Cell><Data ss:Type="Number">40.799999999999997</Data></Cell>
    <Cell><Data ss:Type="Number">25.12</Data></Cell>
    <Cell ss:Index="7"><Data ss:Type="Number">684</Data></Cell>
   </Row>
   <Row>
    <Cell><Data ss:Type="DateTime">2014-05-19T09:08:24.000</Data></Cell>
    <Cell><Data ss:Type="Number">-3.3</Data></Cell>
    <Cell><Data ss:Type="Number">0.7</Data></Cell>
    <Cell><Data ss:Type="Number">40.799999999999997</Data></Cell>
    <Cell><Data ss:Type="Number">25.12</Data></Cell>
    <Cell ss:Index="7"><Data ss:Type="Number">685</Data></Cell>
   </Row>
   <Row>
    <Cell><Data ss:Type="DateTime">2014-05-19T09:08:25.000</Data></Cell>
    <Cell><Data ss:Type="Number">-3.3</Data></Cell>
    <Cell><Data ss:Type="Number">0.4</Data></Cell>
    <Cell><Data ss:Type="Number">40.6</Data></Cell>
    <Cell><Data ss:Type="Number">25.12</Data></Cell>
    <Cell ss:Index="7"><Data ss:Type="Number">686</Data></Cell>
   </Row>
   <Row>
    <Cell><Data ss:Type="DateTime">2014-05-19T09:08:26.000</Data></Cell>
    <Cell><Data ss:Type="Number">-3.3</Data></Cell>
    <Cell><Data ss:Type="Number">0.2</Data></Cell>
    <Cell><Data ss:Type="Number">40.5</Data></Cell>
    <Cell><Data ss:Type="Number">25.12</Data></Cell>
    <Cell ss:Index="7"><Data ss:Type="Number">687</Data></Cell>
   </Row>
   <Row>
    <Cell><Data ss:Type="DateTime">2014-05-19T09:08:27.000</Data></Cell>
    <Cell><Data ss:Type="Number">-3.4</Data></Cell>
    <Cell><Data ss:Type="Number">0.2</Data></Cell>
    <Cell><Data ss:Type="Number">40.4</Data></Cell>
    <Cell><Data ss:Type="Number">25.12</Data></Cell>
    <Cell ss:Index="7"><Data ss:Type="Number">688</Data></Cell>
   </Row>
   <Row>
    <Cell><Data ss:Type="DateTime">2014-05-19T09:08:28.000</Data></Cell>
    <Cell><Data ss:Type="Number">-3.4</Data></Cell>
    <Cell><Data ss:Type="Number">0.3</Data></Cell>
    <Cell><Data ss:Type="Number">40.6</Data></Cell>
    <Cell><Data ss:Type="Number">25.12</Data></Cell>
    <Cell ss:Index="7"><Data ss:Type="Number">689</Data></Cell>
   </Row>
   <Row>
    <Cell><Data ss:Type="DateTime">2014-05-19T09:08:29.000</Data></Cell>
    <Cell><Data ss:Type="Number">-3.4</Data></Cell>
    <Cell><Data ss:Type="Number">0.3</Data></Cell>
    <Cell><Data ss:Type="Number">40.6</Data></Cell>
    <Cell><Data ss:Type="Number">25.12</Data></Cell>
    <Cell ss:Index="7"><Data ss:Type="Number">690</Data></Cell>
   </Row>
   <Row>
    <Cell><Data ss:Type="DateTime">2014-05-19T09:08:30.000</Data></Cell>
    <Cell><Data ss:Type="Number">-3.3</Data></Cell>
    <Cell><Data ss:Type="Number">0.3</Data></Cell>
    <Cell><Data ss:Type="Number">40.6</Data></Cell>
    <Cell><Data ss:Type="Number">25.12</Data></Cell>
    <Cell ss:Index="7"><Data ss:Type="Number">691</Data></Cell>
   </Row>
   <Row>
    <Cell><Data ss:Type="DateTime">2014-05-19T09:08:31.000</Data></Cell>
    <Cell><Data ss:Type="Number">-3.1</Data></Cell>
    <Cell><Data ss:Type="Number">0.3</Data></Cell>
    <Cell><Data ss:Type="Number">41</Data></Cell>
    <Cell><Data ss:Type="Number">25.12</Data></Cell>
    <Cell ss:Index="7"><Data ss:Type="Number">692</Data></Cell>
   </Row>
   <Row>
    <Cell><Data ss:Type="DateTime">2014-05-19T09:08:32.000</Data></Cell>
    <Cell><Data ss:Type="Number">-3</Data></Cell>
    <Cell><Data ss:Type="Number">0.3</Data></Cell>
    <Cell><Data ss:Type="Number">40.6</Data></Cell>
    <Cell><Data ss:Type="Number">25.12</Data></Cell>
    <Cell ss:Index="7"><Data ss:Type="Number">693</Data></Cell>
   </Row>
   <Row>
    <Cell><Data ss:Type="DateTime">2014-05-19T09:08:33.000</Data></Cell>
    <Cell><Data ss:Type="Number">-3</Data></Cell>
    <Cell><Data ss:Type="Number">0.4</Data></Cell>
    <Cell><Data ss:Type="Number">40.6</Data></Cell>
    <Cell><Data ss:Type="Number">25.12</Data></Cell>
    <Cell ss:Index="7"><Data ss:Type="Number">694</Data></Cell>
   </Row>
   <Row>
    <Cell><Data ss:Type="DateTime">2014-05-19T09:08:34.000</Data></Cell>
    <Cell><Data ss:Type="Number">-3.2</Data></Cell>
    <Cell><Data ss:Type="Number">0.5</Data></Cell>
    <Cell><Data ss:Type="Number">40.6</Data></Cell>
    <Cell><Data ss:Type="Number">25.12</Data></Cell>
    <Cell ss:Index="7"><Data ss:Type="Number">695</Data></Cell>
   </Row>
   <Row>
    <Cell><Data ss:Type="DateTime">2014-05-19T09:08:35.000</Data></Cell>
    <Cell><Data ss:Type="Number">-3.2</Data></Cell>
    <Cell><Data ss:Type="Number">0.6</Data></Cell>
    <Cell><Data ss:Type="Number">40.4</Data></Cell>
    <Cell><Data ss:Type="Number">25.12</Data></Cell>
    <Cell ss:Index="7"><Data ss:Type="Number">696</Data></Cell>
   </Row>
   <Row>
    <Cell><Data ss:Type="DateTime">2014-05-19T09:08:36.000</Data></Cell>
    <Cell><Data ss:Type="Number">-3.2</Data></Cell>
    <Cell><Data ss:Type="Number">1.1000000000000001</Data></Cell>
    <Cell><Data ss:Type="Number">40.5</Data></Cell>
    <Cell><Data ss:Type="Number">25.12</Data></Cell>
    <Cell ss:Index="7"><Data ss:Type="Number">697</Data></Cell>
   </Row>
   <Row>
    <Cell><Data ss:Type="DateTime">2014-05-19T09:08:37.000</Data></Cell>
    <Cell><Data ss:Type="Number">-3.2</Data></Cell>
    <Cell><Data ss:Type="Number">1.1000000000000001</Data></Cell>
    <Cell><Data ss:Type="Number">40.799999999999997</Data></Cell>
    <Cell><Data ss:Type="Number">25.12</Data></Cell>
    <Cell ss:Index="7"><Data ss:Type="Number">698</Data></Cell>
   </Row>
   <Row>
    <Cell><Data ss:Type="DateTime">2014-05-19T09:08:38.000</Data></Cell>
    <Cell><Data ss:Type="Number">-3.2</Data></Cell>
    <Cell><Data ss:Type="Number">0.8</Data></Cell>
    <Cell><Data ss:Type="Number">40.799999999999997</Data></Cell>
    <Cell><Data ss:Type="Number">25.12</Data></Cell>
    <Cell ss:Index="7"><Data ss:Type="Number">699</Data></Cell>
   </Row>
   <Row>
    <Cell><Data ss:Type="DateTime">2014-05-19T09:08:39.000</Data></Cell>
    <Cell><Data ss:Type="Number">-3.2</Data></Cell>
    <Cell><Data ss:Type="Number">0.8</Data></Cell>
    <Cell><Data ss:Type="Number">40.799999999999997</Data></Cell>
    <Cell><Data ss:Type="Number">25.12</Data></Cell>
    <Cell ss:Index="7"><Data ss:Type="Number">700</Data></Cell>
   </Row>
   <Row>
    <Cell><Data ss:Type="DateTime">2014-05-19T09:08:40.000</Data></Cell>
    <Cell><Data ss:Type="Number">-2.9</Data></Cell>
    <Cell><Data ss:Type="Number">0.8</Data></Cell>
    <Cell><Data ss:Type="Number">41</Data></Cell>
    <Cell><Data ss:Type="Number">25.12</Data></Cell>
    <Cell ss:Index="7"><Data ss:Type="Number">701</Data></Cell>
   </Row>
   <Row>
    <Cell><Data ss:Type="DateTime">2014-05-19T09:08:41.000</Data></Cell>
    <Cell><Data ss:Type="Number">-2.9</Data></Cell>
    <Cell><Data ss:Type="Number">0.8</Data></Cell>
    <Cell><Data ss:Type="Number">41.7</Data></Cell>
    <Cell><Data ss:Type="Number">25.12</Data></Cell>
    <Cell ss:Index="7"><Data ss:Type="Number">702</Data></Cell>
   </Row>
   <Row>
    <Cell><Data ss:Type="DateTime">2014-05-19T09:08:42.000</Data></Cell>
    <Cell><Data ss:Type="Number">-2.6</Data></Cell>
    <Cell><Data ss:Type="Number">0.9</Data></Cell>
    <Cell><Data ss:Type="Number">41.6</Data></Cell>
    <Cell><Data ss:Type="Number">25.12</Data></Cell>
    <Cell ss:Index="7"><Data ss:Type="Number">703</Data></Cell>
   </Row>
   <Row>
    <Cell><Data ss:Type="DateTime">2014-05-19T09:08:43.000</Data></Cell>
    <Cell><Data ss:Type="Number">-2.6</Data></Cell>
    <Cell><Data ss:Type="Number">1</Data></Cell>
    <Cell><Data ss:Type="Number">41.6</Data></Cell>
    <Cell><Data ss:Type="Number">25.12</Data></Cell>
    <Cell ss:Index="7"><Data ss:Type="Number">704</Data></Cell>
   </Row>
   <Row>
    <Cell><Data ss:Type="DateTime">2014-05-19T09:08:44.000</Data></Cell>
    <Cell><Data ss:Type="Number">-2.6</Data></Cell>
    <Cell><Data ss:Type="Number">1</Data></Cell>
    <Cell><Data ss:Type="Number">41.6</Data></Cell>
    <Cell><Data ss:Type="Number">25.12</Data></Cell>
    <Cell ss:Index="7"><Data ss:Type="Number">705</Data></Cell>
   </Row>
   <Row>
    <Cell><Data ss:Type="DateTime">2014-05-19T09:08:45.000</Data></Cell>
    <Cell><Data ss:Type="Number">-2.6</Data></Cell>
    <Cell><Data ss:Type="Number">1.2</Data></Cell>
    <Cell><Data ss:Type="Number">41.6</Data></Cell>
    <Cell><Data ss:Type="Number">25.12</Data></Cell>
    <Cell ss:Index="7"><Data ss:Type="Number">706</Data></Cell>
   </Row>
   <Row>
    <Cell><Data ss:Type="DateTime">2014-05-19T09:08:46.000</Data></Cell>
    <Cell><Data ss:Type="Number">-2.6</Data></Cell>
    <Cell><Data ss:Type="Number">1.4</Data></Cell>
    <Cell><Data ss:Type="Number">41.6</Data></Cell>
    <Cell><Data ss:Type="Number">25.12</Data></Cell>
    <Cell ss:Index="7"><Data ss:Type="Number">707</Data></Cell>
   </Row>
   <Row>
    <Cell><Data ss:Type="DateTime">2014-05-19T09:08:47.000</Data></Cell>
    <Cell><Data ss:Type="Number">-2.7</Data></Cell>
    <Cell><Data ss:Type="Number">1.4</Data></Cell>
    <Cell><Data ss:Type="Number">41.6</Data></Cell>
    <Cell><Data ss:Type="Number">25.12</Data></Cell>
    <Cell ss:Index="7"><Data ss:Type="Number">708</Data></Cell>
   </Row>
   <Row>
    <Cell><Data ss:Type="DateTime">2014-05-19T09:08:48.000</Data></Cell>
    <Cell><Data ss:Type="Number">-2.8</Data></Cell>
    <Cell><Data ss:Type="Number">1.4</Data></Cell>
    <Cell><Data ss:Type="Number">41.5</Data></Cell>
    <Cell><Data ss:Type="Number">25.12</Data></Cell>
    <Cell ss:Index="7"><Data ss:Type="Number">709</Data></Cell>
   </Row>
   <Row>
    <Cell><Data ss:Type="DateTime">2014-05-19T09:08:49.000</Data></Cell>
    <Cell><Data ss:Type="Number">-2.9</Data></Cell>
    <Cell><Data ss:Type="Number">1</Data></Cell>
    <Cell><Data ss:Type="Number">41.1</Data></Cell>
    <Cell><Data ss:Type="Number">25.12</Data></Cell>
    <Cell ss:Index="7"><Data ss:Type="Number">710</Data></Cell>
   </Row>
   <Row>
    <Cell><Data ss:Type="DateTime">2014-05-19T09:08:50.000</Data></Cell>
    <Cell><Data ss:Type="Number">-2.9</Data></Cell>
    <Cell><Data ss:Type="Number">1</Data></Cell>
    <Cell><Data ss:Type="Number">41.1</Data></Cell>
    <Cell><Data ss:Type="Number">25.12</Data></Cell>
    <Cell ss:Index="7"><Data ss:Type="Number">711</Data></Cell>
   </Row>
   <Row>
    <Cell><Data ss:Type="DateTime">2014-05-19T09:08:51.000</Data></Cell>
    <Cell><Data ss:Type="Number">-2.9</Data></Cell>
    <Cell><Data ss:Type="Number">0.9</Data></Cell>
    <Cell><Data ss:Type="Number">41</Data></Cell>
    <Cell><Data ss:Type="Number">25.12</Data></Cell>
    <Cell ss:Index="7"><Data ss:Type="Number">712</Data></Cell>
   </Row>
   <Row>
    <Cell><Data ss:Type="DateTime">2014-05-19T09:08:52.000</Data></Cell>
    <Cell><Data ss:Type="Number">-2.9</Data></Cell>
    <Cell><Data ss:Type="Number">0.8</Data></Cell>
    <Cell><Data ss:Type="Number">41</Data></Cell>
    <Cell><Data ss:Type="Number">25.12</Data></Cell>
    <Cell ss:Index="7"><Data ss:Type="Number">713</Data></Cell>
   </Row>
   <Row>
    <Cell><Data ss:Type="DateTime">2014-05-19T09:08:53.000</Data></Cell>
    <Cell><Data ss:Type="Number">-2.9</Data></Cell>
    <Cell><Data ss:Type="Number">0.7</Data></Cell>
    <Cell><Data ss:Type="Number">41</Data></Cell>
    <Cell><Data ss:Type="Number">25.12</Data></Cell>
    <Cell ss:Index="7"><Data ss:Type="Number">714</Data></Cell>
   </Row>
   <Row>
    <Cell><Data ss:Type="DateTime">2014-05-19T09:08:54.000</Data></Cell>
    <Cell><Data ss:Type="Number">-2.9</Data></Cell>
    <Cell><Data ss:Type="Number">0.6</Data></Cell>
    <Cell><Data ss:Type="Number">41</Data></Cell>
    <Cell><Data ss:Type="Number">25.12</Data></Cell>
    <Cell ss:Index="7"><Data ss:Type="Number">715</Data></Cell>
   </Row>
   <Row>
    <Cell><Data ss:Type="DateTime">2014-05-19T09:08:55.000</Data></Cell>
    <Cell><Data ss:Type="Number">-2.7</Data></Cell>
    <Cell><Data ss:Type="Number">0.6</Data></Cell>
    <Cell><Data ss:Type="Number">41</Data></Cell>
    <Cell><Data ss:Type="Number">25.12</Data></Cell>
    <Cell ss:Index="7"><Data ss:Type="Number">716</Data></Cell>
   </Row>
   <Row>
    <Cell><Data ss:Type="DateTime">2014-05-19T09:08:56.000</Data></Cell>
    <Cell><Data ss:Type="Number">-3</Data></Cell>
    <Cell><Data ss:Type="Number">0.6</Data></Cell>
    <Cell><Data ss:Type="Number">41.2</Data></Cell>
    <Cell><Data ss:Type="Number">25.12</Data></Cell>
    <Cell ss:Index="7"><Data ss:Type="Number">717</Data></Cell>
   </Row>
   <Row>
    <Cell><Data ss:Type="DateTime">2014-05-19T09:08:57.000</Data></Cell>
    <Cell><Data ss:Type="Number">-3</Data></Cell>
    <Cell><Data ss:Type="Number">0.6</Data></Cell>
    <Cell><Data ss:Type="Number">41.3</Data></Cell>
    <Cell><Data ss:Type="Number">25.12</Data></Cell>
    <Cell ss:Index="7"><Data ss:Type="Number">718</Data></Cell>
   </Row>
   <Row>
    <Cell><Data ss:Type="DateTime">2014-05-19T09:08:58.000</Data></Cell>
    <Cell><Data ss:Type="Number">-2.9</Data></Cell>
    <Cell><Data ss:Type="Number">0.6</Data></Cell>
    <Cell><Data ss:Type="Number">41.3</Data></Cell>
    <Cell><Data ss:Type="Number">25.12</Data></Cell>
    <Cell ss:Index="7"><Data ss:Type="Number">719</Data></Cell>
   </Row>
   <Row>
    <Cell><Data ss:Type="DateTime">2014-05-19T09:08:59.000</Data></Cell>
    <Cell><Data ss:Type="Number">-2.9</Data></Cell>
    <Cell><Data ss:Type="Number">0.6</Data></Cell>
    <Cell><Data ss:Type="Number">41.3</Data></Cell>
    <Cell><Data ss:Type="Number">25.12</Data></Cell>
    <Cell ss:Index="7"><Data ss:Type="Number">720</Data></Cell>
   </Row>
   <Row>
    <Cell><Data ss:Type="DateTime">2014-05-19T09:09:00.000</Data></Cell>
    <Cell><Data ss:Type="Number">-2.9</Data></Cell>
    <Cell><Data ss:Type="Number">0.9</Data></Cell>
    <Cell><Data ss:Type="Number">41.6</Data></Cell>
    <Cell><Data ss:Type="Number">25.12</Data></Cell>
    <Cell ss:Index="7"><Data ss:Type="Number">721</Data></Cell>
   </Row>
   <Row>
    <Cell><Data ss:Type="DateTime">2014-05-19T09:09:01.000</Data></Cell>
    <Cell><Data ss:Type="Number">-2.9</Data></Cell>
    <Cell><Data ss:Type="Number">0.9</Data></Cell>
    <Cell><Data ss:Type="Number">41.5</Data></Cell>
    <Cell><Data ss:Type="Number">25.12</Data></Cell>
    <Cell ss:Index="7"><Data ss:Type="Number">722</Data></Cell>
   </Row>
   <Row>
    <Cell><Data ss:Type="DateTime">2014-05-19T09:09:02.000</Data></Cell>
    <Cell><Data ss:Type="Number">-2.8</Data></Cell>
    <Cell><Data ss:Type="Number">1</Data></Cell>
    <Cell><Data ss:Type="Number">41.4</Data></Cell>
    <Cell><Data ss:Type="Number">25.12</Data></Cell>
    <Cell ss:Index="7"><Data ss:Type="Number">723</Data></Cell>
   </Row>
   <Row>
    <Cell><Data ss:Type="DateTime">2014-05-19T09:09:03.000</Data></Cell>
    <Cell><Data ss:Type="Number">-2.8</Data></Cell>
    <Cell><Data ss:Type="Number">1</Data></Cell>
    <Cell><Data ss:Type="Number">41.5</Data></Cell>
    <Cell><Data ss:Type="Number">25.12</Data></Cell>
    <Cell ss:Index="7"><Data ss:Type="Number">724</Data></Cell>
   </Row>
   <Row>
    <Cell><Data ss:Type="DateTime">2014-05-19T09:09:04.000</Data></Cell>
    <Cell><Data ss:Type="Number">-3.1</Data></Cell>
    <Cell><Data ss:Type="Number">1.4</Data></Cell>
    <Cell><Data ss:Type="Number">41.5</Data></Cell>
    <Cell><Data ss:Type="Number">25.12</Data></Cell>
    <Cell ss:Index="7"><Data ss:Type="Number">725</Data></Cell>
   </Row>
   <Row>
    <Cell><Data ss:Type="DateTime">2014-05-19T09:09:05.000</Data></Cell>
    <Cell><Data ss:Type="Number">-3.2</Data></Cell>
    <Cell><Data ss:Type="Number">1.5</Data></Cell>
    <Cell><Data ss:Type="Number">41.2</Data></Cell>
    <Cell><Data ss:Type="Number">25.12</Data></Cell>
    <Cell ss:Index="7"><Data ss:Type="Number">726</Data></Cell>
   </Row>
   <Row>
    <Cell><Data ss:Type="DateTime">2014-05-19T09:09:06.000</Data></Cell>
    <Cell><Data ss:Type="Number">-3.3</Data></Cell>
    <Cell><Data ss:Type="Number">1.4</Data></Cell>
    <Cell><Data ss:Type="Number">41.2</Data></Cell>
    <Cell><Data ss:Type="Number">25.12</Data></Cell>
    <Cell ss:Index="7"><Data ss:Type="Number">727</Data></Cell>
   </Row>
   <Row>
    <Cell><Data ss:Type="DateTime">2014-05-19T09:09:07.000</Data></Cell>
    <Cell><Data ss:Type="Number">-3.3</Data></Cell>
    <Cell><Data ss:Type="Number">1.2</Data></Cell>
    <Cell><Data ss:Type="Number">41.2</Data></Cell>
    <Cell><Data ss:Type="Number">25.12</Data></Cell>
    <Cell ss:Index="7"><Data ss:Type="Number">728</Data></Cell>
   </Row>
   <Row>
    <Cell><Data ss:Type="DateTime">2014-05-19T09:09:08.000</Data></Cell>
    <Cell><Data ss:Type="Number">-3.4</Data></Cell>
    <Cell><Data ss:Type="Number">1.2</Data></Cell>
    <Cell><Data ss:Type="Number">41</Data></Cell>
    <Cell><Data ss:Type="Number">25.12</Data></Cell>
    <Cell ss:Index="7"><Data ss:Type="Number">729</Data></Cell>
   </Row>
   <Row>
    <Cell><Data ss:Type="DateTime">2014-05-19T09:09:09.000</Data></Cell>
    <Cell><Data ss:Type="Number">-3.4</Data></Cell>
    <Cell><Data ss:Type="Number">1.1000000000000001</Data></Cell>
    <Cell><Data ss:Type="Number">40.6</Data></Cell>
    <Cell><Data ss:Type="Number">25.12</Data></Cell>
    <Cell ss:Index="7"><Data ss:Type="Number">730</Data></Cell>
   </Row>
   <Row>
    <Cell><Data ss:Type="DateTime">2014-05-19T09:09:10.000</Data></Cell>
    <Cell><Data ss:Type="Number">-3.4</Data></Cell>
    <Cell><Data ss:Type="Number">0.8</Data></Cell>
    <Cell><Data ss:Type="Number">40.5</Data></Cell>
    <Cell><Data ss:Type="Number">25.12</Data></Cell>
    <Cell ss:Index="7"><Data ss:Type="Number">731</Data></Cell>
   </Row>
   <Row>
    <Cell><Data ss:Type="DateTime">2014-05-19T09:09:11.000</Data></Cell>
    <Cell><Data ss:Type="Number">-3.4</Data></Cell>
    <Cell><Data ss:Type="Number">0.6</Data></Cell>
    <Cell><Data ss:Type="Number">40.5</Data></Cell>
    <Cell><Data ss:Type="Number">25.12</Data></Cell>
    <Cell ss:Index="7"><Data ss:Type="Number">732</Data></Cell>
   </Row>
   <Row>
    <Cell><Data ss:Type="DateTime">2014-05-19T09:09:12.000</Data></Cell>
    <Cell><Data ss:Type="Number">-3.3</Data></Cell>
    <Cell><Data ss:Type="Number">0.6</Data></Cell>
    <Cell><Data ss:Type="Number">40.200000000000003</Data></Cell>
    <Cell><Data ss:Type="Number">25.13</Data></Cell>
    <Cell ss:Index="7"><Data ss:Type="Number">733</Data></Cell>
   </Row>
   <Row>
    <Cell><Data ss:Type="DateTime">2014-05-19T09:09:13.000</Data></Cell>
    <Cell><Data ss:Type="Number">-3.2</Data></Cell>
    <Cell><Data ss:Type="Number">0.6</Data></Cell>
    <Cell><Data ss:Type="Number">40.200000000000003</Data></Cell>
    <Cell><Data ss:Type="Number">25.12</Data></Cell>
    <Cell ss:Index="7"><Data ss:Type="Number">734</Data></Cell>
   </Row>
   <Row>
    <Cell><Data ss:Type="DateTime">2014-05-19T09:09:14.000</Data></Cell>
    <Cell><Data ss:Type="Number">-3</Data></Cell>
    <Cell><Data ss:Type="Number">0.6</Data></Cell>
    <Cell><Data ss:Type="Number">40.1</Data></Cell>
    <Cell><Data ss:Type="Number">25.12</Data></Cell>
    <Cell ss:Index="7"><Data ss:Type="Number">735</Data></Cell>
   </Row>
   <Row>
    <Cell><Data ss:Type="DateTime">2014-05-19T09:09:15.000</Data></Cell>
    <Cell><Data ss:Type="Number">-3</Data></Cell>
    <Cell><Data ss:Type="Number">0.6</Data></Cell>
    <Cell><Data ss:Type="Number">40.1</Data></Cell>
    <Cell><Data ss:Type="Number">25.12</Data></Cell>
    <Cell ss:Index="7"><Data ss:Type="Number">736</Data></Cell>
   </Row>
   <Row>
    <Cell><Data ss:Type="DateTime">2014-05-19T09:09:16.000</Data></Cell>
    <Cell><Data ss:Type="Number">-2.7</Data></Cell>
    <Cell><Data ss:Type="Number">0.7</Data></Cell>
    <Cell><Data ss:Type="Number">40.200000000000003</Data></Cell>
    <Cell><Data ss:Type="Number">25.12</Data></Cell>
    <Cell ss:Index="7"><Data ss:Type="Number">737</Data></Cell>
   </Row>
   <Row>
    <Cell><Data ss:Type="DateTime">2014-05-19T09:09:17.000</Data></Cell>
    <Cell><Data ss:Type="Number">-2.6</Data></Cell>
    <Cell><Data ss:Type="Number">0.8</Data></Cell>
    <Cell><Data ss:Type="Number">40.4</Data></Cell>
    <Cell><Data ss:Type="Number">25.13</Data></Cell>
    <Cell ss:Index="7"><Data ss:Type="Number">738</Data></Cell>
   </Row>
   <Row>
    <Cell><Data ss:Type="DateTime">2014-05-19T09:09:18.000</Data></Cell>
    <Cell><Data ss:Type="Number">-2.7</Data></Cell>
    <Cell><Data ss:Type="Number">0.7</Data></Cell>
    <Cell><Data ss:Type="Number">40.4</Data></Cell>
    <Cell><Data ss:Type="Number">25.13</Data></Cell>
    <Cell ss:Index="7"><Data ss:Type="Number">739</Data></Cell>
   </Row>
   <Row>
    <Cell><Data ss:Type="DateTime">2014-05-19T09:09:19.000</Data></Cell>
    <Cell><Data ss:Type="Number">-3.1</Data></Cell>
    <Cell><Data ss:Type="Number">0.7</Data></Cell>
    <Cell><Data ss:Type="Number">40.4</Data></Cell>
    <Cell><Data ss:Type="Number">25.13</Data></Cell>
    <Cell ss:Index="7"><Data ss:Type="Number">740</Data></Cell>
   </Row>
   <Row>
    <Cell><Data ss:Type="DateTime">2014-05-19T09:09:20.000</Data></Cell>
    <Cell><Data ss:Type="Number">-3.2</Data></Cell>
    <Cell><Data ss:Type="Number">0.7</Data></Cell>
    <Cell><Data ss:Type="Number">40.5</Data></Cell>
    <Cell><Data ss:Type="Number">25.12</Data></Cell>
    <Cell ss:Index="7"><Data ss:Type="Number">741</Data></Cell>
   </Row>
   <Row>
    <Cell><Data ss:Type="DateTime">2014-05-19T09:09:21.000</Data></Cell>
    <Cell><Data ss:Type="Number">-3.2</Data></Cell>
    <Cell><Data ss:Type="Number">0.7</Data></Cell>
    <Cell><Data ss:Type="Number">40.6</Data></Cell>
    <Cell><Data ss:Type="Number">25.13</Data></Cell>
    <Cell ss:Index="7"><Data ss:Type="Number">742</Data></Cell>
   </Row>
   <Row>
    <Cell><Data ss:Type="DateTime">2014-05-19T09:09:22.000</Data></Cell>
    <Cell><Data ss:Type="Number">-3.3</Data></Cell>
    <Cell><Data ss:Type="Number">0.4</Data></Cell>
    <Cell><Data ss:Type="Number">40.6</Data></Cell>
    <Cell><Data ss:Type="Number">25.12</Data></Cell>
    <Cell ss:Index="7"><Data ss:Type="Number">743</Data></Cell>
   </Row>
   <Row>
    <Cell><Data ss:Type="DateTime">2014-05-19T09:09:23.000</Data></Cell>
    <Cell><Data ss:Type="Number">-3.4</Data></Cell>
    <Cell><Data ss:Type="Number">0.1</Data></Cell>
    <Cell><Data ss:Type="Number">40.6</Data></Cell>
    <Cell><Data ss:Type="Number">25.12</Data></Cell>
    <Cell ss:Index="7"><Data ss:Type="Number">744</Data></Cell>
   </Row>
   <Row>
    <Cell><Data ss:Type="DateTime">2014-05-19T09:09:24.000</Data></Cell>
    <Cell><Data ss:Type="Number">-3.4</Data></Cell>
    <Cell><Data ss:Type="Number">0.1</Data></Cell>
    <Cell><Data ss:Type="Number">40.6</Data></Cell>
    <Cell><Data ss:Type="Number">25.13</Data></Cell>
    <Cell ss:Index="7"><Data ss:Type="Number">745</Data></Cell>
   </Row>
   <Row>
    <Cell><Data ss:Type="DateTime">2014-05-19T09:09:25.000</Data></Cell>
    <Cell><Data ss:Type="Number">-3.4</Data></Cell>
    <Cell><Data ss:Type="Number">0.2</Data></Cell>
    <Cell><Data ss:Type="Number">40.5</Data></Cell>
    <Cell><Data ss:Type="Number">25.13</Data></Cell>
    <Cell ss:Index="7"><Data ss:Type="Number">746</Data></Cell>
   </Row>
   <Row>
    <Cell><Data ss:Type="DateTime">2014-05-19T09:09:26.000</Data></Cell>
    <Cell><Data ss:Type="Number">-3.1</Data></Cell>
    <Cell><Data ss:Type="Number">0.3</Data></Cell>
    <Cell><Data ss:Type="Number">40.4</Data></Cell>
    <Cell><Data ss:Type="Number">25.13</Data></Cell>
    <Cell ss:Index="7"><Data ss:Type="Number">747</Data></Cell>
   </Row>
   <Row>
    <Cell><Data ss:Type="DateTime">2014-05-19T09:09:27.000</Data></Cell>
    <Cell><Data ss:Type="Number">-3</Data></Cell>
    <Cell><Data ss:Type="Number">0.3</Data></Cell>
    <Cell><Data ss:Type="Number">40.299999999999997</Data></Cell>
    <Cell><Data ss:Type="Number">25.13</Data></Cell>
    <Cell ss:Index="7"><Data ss:Type="Number">748</Data></Cell>
   </Row>
   <Row>
    <Cell><Data ss:Type="DateTime">2014-05-19T09:09:28.000</Data></Cell>
    <Cell><Data ss:Type="Number">-3</Data></Cell>
    <Cell><Data ss:Type="Number">0.5</Data></Cell>
    <Cell><Data ss:Type="Number">40.299999999999997</Data></Cell>
    <Cell><Data ss:Type="Number">25.13</Data></Cell>
    <Cell ss:Index="7"><Data ss:Type="Number">749</Data></Cell>
   </Row>
   <Row>
    <Cell><Data ss:Type="DateTime">2014-05-19T09:09:29.000</Data></Cell>
    <Cell><Data ss:Type="Number">-2.9</Data></Cell>
    <Cell><Data ss:Type="Number">1.1000000000000001</Data></Cell>
    <Cell><Data ss:Type="Number">40.299999999999997</Data></Cell>
    <Cell><Data ss:Type="Number">25.13</Data></Cell>
    <Cell ss:Index="7"><Data ss:Type="Number">750</Data></Cell>
   </Row>
   <Row>
    <Cell><Data ss:Type="DateTime">2014-05-19T09:09:30.000</Data></Cell>
    <Cell><Data ss:Type="Number">-3.2</Data></Cell>
    <Cell><Data ss:Type="Number">1.1000000000000001</Data></Cell>
    <Cell><Data ss:Type="Number">40.299999999999997</Data></Cell>
    <Cell><Data ss:Type="Number">25.13</Data></Cell>
    <Cell ss:Index="7"><Data ss:Type="Number">751</Data></Cell>
   </Row>
   <Row>
    <Cell><Data ss:Type="DateTime">2014-05-19T09:09:31.000</Data></Cell>
    <Cell><Data ss:Type="Number">-3.2</Data></Cell>
    <Cell><Data ss:Type="Number">1.1000000000000001</Data></Cell>
    <Cell><Data ss:Type="Number">40.4</Data></Cell>
    <Cell><Data ss:Type="Number">25.13</Data></Cell>
    <Cell ss:Index="7"><Data ss:Type="Number">752</Data></Cell>
   </Row>
   <Row>
    <Cell><Data ss:Type="DateTime">2014-05-19T09:09:32.000</Data></Cell>
    <Cell><Data ss:Type="Number">-3.2</Data></Cell>
    <Cell><Data ss:Type="Number">1</Data></Cell>
    <Cell><Data ss:Type="Number">40.4</Data></Cell>
    <Cell><Data ss:Type="Number">25.13</Data></Cell>
    <Cell ss:Index="7"><Data ss:Type="Number">753</Data></Cell>
   </Row>
   <Row>
    <Cell><Data ss:Type="DateTime">2014-05-19T09:09:33.000</Data></Cell>
    <Cell><Data ss:Type="Number">-3.2</Data></Cell>
    <Cell><Data ss:Type="Number">1</Data></Cell>
    <Cell><Data ss:Type="Number">40.4</Data></Cell>
    <Cell><Data ss:Type="Number">25.13</Data></Cell>
    <Cell ss:Index="7"><Data ss:Type="Number">754</Data></Cell>
   </Row>
   <Row>
    <Cell><Data ss:Type="DateTime">2014-05-19T09:09:34.000</Data></Cell>
    <Cell><Data ss:Type="Number">-3.2</Data></Cell>
    <Cell><Data ss:Type="Number">0.7</Data></Cell>
    <Cell><Data ss:Type="Number">40.4</Data></Cell>
    <Cell><Data ss:Type="Number">25.13</Data></Cell>
    <Cell ss:Index="7"><Data ss:Type="Number">755</Data></Cell>
   </Row>
   <Row>
    <Cell><Data ss:Type="DateTime">2014-05-19T09:09:35.000</Data></Cell>
    <Cell><Data ss:Type="Number">-3.2</Data></Cell>
    <Cell><Data ss:Type="Number">0.7</Data></Cell>
    <Cell><Data ss:Type="Number">40.4</Data></Cell>
    <Cell><Data ss:Type="Number">25.13</Data></Cell>
    <Cell ss:Index="7"><Data ss:Type="Number">756</Data></Cell>
   </Row>
   <Row>
    <Cell><Data ss:Type="DateTime">2014-05-19T09:09:36.000</Data></Cell>
    <Cell><Data ss:Type="Number">-3.1</Data></Cell>
    <Cell><Data ss:Type="Number">0.7</Data></Cell>
    <Cell><Data ss:Type="Number">40.4</Data></Cell>
    <Cell><Data ss:Type="Number">25.13</Data></Cell>
    <Cell ss:Index="7"><Data ss:Type="Number">757</Data></Cell>
   </Row>
   <Row>
    <Cell><Data ss:Type="DateTime">2014-05-19T09:09:37.000</Data></Cell>
    <Cell><Data ss:Type="Number">-3.1</Data></Cell>
    <Cell><Data ss:Type="Number">0.6</Data></Cell>
    <Cell><Data ss:Type="Number">40.4</Data></Cell>
    <Cell><Data ss:Type="Number">25.13</Data></Cell>
    <Cell ss:Index="7"><Data ss:Type="Number">758</Data></Cell>
   </Row>
   <Row>
    <Cell><Data ss:Type="DateTime">2014-05-19T09:09:38.000</Data></Cell>
    <Cell><Data ss:Type="Number">-3.1</Data></Cell>
    <Cell><Data ss:Type="Number">0.5</Data></Cell>
    <Cell><Data ss:Type="Number">40.299999999999997</Data></Cell>
    <Cell><Data ss:Type="Number">25.13</Data></Cell>
    <Cell ss:Index="7"><Data ss:Type="Number">759</Data></Cell>
   </Row>
   <Row>
    <Cell><Data ss:Type="DateTime">2014-05-19T09:09:39.000</Data></Cell>
    <Cell><Data ss:Type="Number">-3.1</Data></Cell>
    <Cell><Data ss:Type="Number">0.6</Data></Cell>
    <Cell><Data ss:Type="Number">40.200000000000003</Data></Cell>
    <Cell><Data ss:Type="Number">25.13</Data></Cell>
    <Cell ss:Index="7"><Data ss:Type="Number">760</Data></Cell>
   </Row>
   <Row>
    <Cell><Data ss:Type="DateTime">2014-05-19T09:09:40.000</Data></Cell>
    <Cell><Data ss:Type="Number">-3.2</Data></Cell>
    <Cell><Data ss:Type="Number">0.6</Data></Cell>
    <Cell><Data ss:Type="Number">40.200000000000003</Data></Cell>
    <Cell><Data ss:Type="Number">25.13</Data></Cell>
    <Cell ss:Index="7"><Data ss:Type="Number">761</Data></Cell>
   </Row>
   <Row>
    <Cell><Data ss:Type="DateTime">2014-05-19T09:09:41.000</Data></Cell>
    <Cell><Data ss:Type="Number">-3.3</Data></Cell>
    <Cell><Data ss:Type="Number">0.4</Data></Cell>
    <Cell><Data ss:Type="Number">40</Data></Cell>
    <Cell><Data ss:Type="Number">25.13</Data></Cell>
    <Cell ss:Index="7"><Data ss:Type="Number">762</Data></Cell>
   </Row>
   <Row>
    <Cell><Data ss:Type="DateTime">2014-05-19T09:09:42.000</Data></Cell>
    <Cell><Data ss:Type="Number">-3.5</Data></Cell>
    <Cell><Data ss:Type="Number">0.3</Data></Cell>
    <Cell><Data ss:Type="Number">39.9</Data></Cell>
    <Cell><Data ss:Type="Number">25.13</Data></Cell>
    <Cell ss:Index="7"><Data ss:Type="Number">763</Data></Cell>
   </Row>
   <Row>
    <Cell><Data ss:Type="DateTime">2014-05-19T09:09:43.000</Data></Cell>
    <Cell><Data ss:Type="Number">-3.7</Data></Cell>
    <Cell><Data ss:Type="Number">0.2</Data></Cell>
    <Cell><Data ss:Type="Number">39.9</Data></Cell>
    <Cell><Data ss:Type="Number">25.13</Data></Cell>
    <Cell ss:Index="7"><Data ss:Type="Number">764</Data></Cell>
   </Row>
   <Row>
    <Cell><Data ss:Type="DateTime">2014-05-19T09:09:44.000</Data></Cell>
    <Cell><Data ss:Type="Number">-3.7</Data></Cell>
    <Cell><Data ss:Type="Number">0</Data></Cell>
    <Cell><Data ss:Type="Number">39.9</Data></Cell>
    <Cell><Data ss:Type="Number">25.13</Data></Cell>
    <Cell ss:Index="7"><Data ss:Type="Number">765</Data></Cell>
   </Row>
   <Row>
    <Cell><Data ss:Type="DateTime">2014-05-19T09:09:45.000</Data></Cell>
    <Cell><Data ss:Type="Number">-3.7</Data></Cell>
    <Cell><Data ss:Type="Number">0</Data></Cell>
    <Cell><Data ss:Type="Number">39.9</Data></Cell>
    <Cell><Data ss:Type="Number">25.13</Data></Cell>
    <Cell ss:Index="7"><Data ss:Type="Number">766</Data></Cell>
   </Row>
   <Row>
    <Cell><Data ss:Type="DateTime">2014-05-19T09:09:46.000</Data></Cell>
    <Cell><Data ss:Type="Number">-3.8</Data></Cell>
    <Cell><Data ss:Type="Number">-0.1</Data></Cell>
    <Cell><Data ss:Type="Number">39.9</Data></Cell>
    <Cell><Data ss:Type="Number">25.13</Data></Cell>
    <Cell ss:Index="7"><Data ss:Type="Number">767</Data></Cell>
   </Row>
   <Row>
    <Cell><Data ss:Type="DateTime">2014-05-19T09:09:47.000</Data></Cell>
    <Cell><Data ss:Type="Number">-3.8</Data></Cell>
    <Cell><Data ss:Type="Number">-0.1</Data></Cell>
    <Cell><Data ss:Type="Number">39.9</Data></Cell>
    <Cell><Data ss:Type="Number">25.13</Data></Cell>
    <Cell ss:Index="7"><Data ss:Type="Number">768</Data></Cell>
   </Row>
   <Row>
    <Cell><Data ss:Type="DateTime">2014-05-19T09:09:48.000</Data></Cell>
    <Cell><Data ss:Type="Number">-3.8</Data></Cell>
    <Cell><Data ss:Type="Number">0.1</Data></Cell>
    <Cell><Data ss:Type="Number">39.799999999999997</Data></Cell>
    <Cell><Data ss:Type="Number">25.13</Data></Cell>
    <Cell ss:Index="7"><Data ss:Type="Number">769</Data></Cell>
   </Row>
   <Row>
    <Cell><Data ss:Type="DateTime">2014-05-19T09:09:49.000</Data></Cell>
    <Cell><Data ss:Type="Number">-3.8</Data></Cell>
    <Cell><Data ss:Type="Number">0.1</Data></Cell>
    <Cell><Data ss:Type="Number">39.799999999999997</Data></Cell>
    <Cell><Data ss:Type="Number">25.13</Data></Cell>
    <Cell ss:Index="7"><Data ss:Type="Number">770</Data></Cell>
   </Row>
   <Row>
    <Cell><Data ss:Type="DateTime">2014-05-19T09:09:50.000</Data></Cell>
    <Cell><Data ss:Type="Number">-3.8</Data></Cell>
    <Cell><Data ss:Type="Number">0.1</Data></Cell>
    <Cell><Data ss:Type="Number">39.799999999999997</Data></Cell>
    <Cell><Data ss:Type="Number">25.13</Data></Cell>
    <Cell ss:Index="7"><Data ss:Type="Number">771</Data></Cell>
   </Row>
   <Row>
    <Cell><Data ss:Type="DateTime">2014-05-19T09:09:51.000</Data></Cell>
    <Cell><Data ss:Type="Number">-3.8</Data></Cell>
    <Cell><Data ss:Type="Number">0.1</Data></Cell>
    <Cell><Data ss:Type="Number">39.799999999999997</Data></Cell>
    <Cell><Data ss:Type="Number">25.13</Data></Cell>
    <Cell ss:Index="7"><Data ss:Type="Number">772</Data></Cell>
   </Row>
   <Row>
    <Cell><Data ss:Type="DateTime">2014-05-19T09:09:52.000</Data></Cell>
    <Cell><Data ss:Type="Number">-3.7</Data></Cell>
    <Cell><Data ss:Type="Number">0.1</Data></Cell>
    <Cell><Data ss:Type="Number">39.700000000000003</Data></Cell>
    <Cell><Data ss:Type="Number">25.13</Data></Cell>
    <Cell ss:Index="7"><Data ss:Type="Number">773</Data></Cell>
   </Row>
   <Row>
    <Cell><Data ss:Type="DateTime">2014-05-19T09:09:53.000</Data></Cell>
    <Cell><Data ss:Type="Number">-3.5</Data></Cell>
    <Cell><Data ss:Type="Number">0.3</Data></Cell>
    <Cell><Data ss:Type="Number">39.799999999999997</Data></Cell>
    <Cell><Data ss:Type="Number">25.13</Data></Cell>
    <Cell ss:Index="7"><Data ss:Type="Number">774</Data></Cell>
   </Row>
   <Row>
    <Cell><Data ss:Type="DateTime">2014-05-19T09:09:54.000</Data></Cell>
    <Cell><Data ss:Type="Number">-3.5</Data></Cell>
    <Cell><Data ss:Type="Number">0.3</Data></Cell>
    <Cell><Data ss:Type="Number">39.799999999999997</Data></Cell>
    <Cell><Data ss:Type="Number">25.13</Data></Cell>
    <Cell ss:Index="7"><Data ss:Type="Number">775</Data></Cell>
   </Row>
   <Row>
    <Cell><Data ss:Type="DateTime">2014-05-19T09:09:55.000</Data></Cell>
    <Cell><Data ss:Type="Number">-3.5</Data></Cell>
    <Cell><Data ss:Type="Number">0.3</Data></Cell>
    <Cell><Data ss:Type="Number">39.6</Data></Cell>
    <Cell><Data ss:Type="Number">25.13</Data></Cell>
    <Cell ss:Index="7"><Data ss:Type="Number">776</Data></Cell>
   </Row>
   <Row>
    <Cell><Data ss:Type="DateTime">2014-05-19T09:09:56.000</Data></Cell>
    <Cell><Data ss:Type="Number">-3.5</Data></Cell>
    <Cell><Data ss:Type="Number">0.4</Data></Cell>
    <Cell><Data ss:Type="Number">39.6</Data></Cell>
    <Cell><Data ss:Type="Number">25.13</Data></Cell>
    <Cell ss:Index="7"><Data ss:Type="Number">777</Data></Cell>
   </Row>
   <Row>
    <Cell><Data ss:Type="DateTime">2014-05-19T09:09:57.000</Data></Cell>
    <Cell><Data ss:Type="Number">-3.4</Data></Cell>
    <Cell><Data ss:Type="Number">0.7</Data></Cell>
    <Cell><Data ss:Type="Number">39.5</Data></Cell>
    <Cell><Data ss:Type="Number">25.13</Data></Cell>
    <Cell ss:Index="7"><Data ss:Type="Number">778</Data></Cell>
   </Row>
   <Row>
    <Cell><Data ss:Type="DateTime">2014-05-19T09:09:58.000</Data></Cell>
    <Cell><Data ss:Type="Number">-3.4</Data></Cell>
    <Cell><Data ss:Type="Number">0.7</Data></Cell>
    <Cell><Data ss:Type="Number">39.5</Data></Cell>
    <Cell><Data ss:Type="Number">25.13</Data></Cell>
    <Cell ss:Index="7"><Data ss:Type="Number">779</Data></Cell>
   </Row>
   <Row>
    <Cell><Data ss:Type="DateTime">2014-05-19T09:09:59.000</Data></Cell>
    <Cell><Data ss:Type="Number">-3.6</Data></Cell>
    <Cell><Data ss:Type="Number">0.7</Data></Cell>
    <Cell><Data ss:Type="Number">39.6</Data></Cell>
    <Cell><Data ss:Type="Number">25.13</Data></Cell>
    <Cell ss:Index="7"><Data ss:Type="Number">780</Data></Cell>
   </Row>
   <Row>
    <Cell><Data ss:Type="DateTime">2014-05-19T09:10:00.000</Data></Cell>
    <Cell><Data ss:Type="Number">-3.5</Data></Cell>
    <Cell><Data ss:Type="Number">0.7</Data></Cell>
    <Cell><Data ss:Type="Number">40.299999999999997</Data></Cell>
    <Cell><Data ss:Type="Number">25.13</Data></Cell>
    <Cell ss:Index="7"><Data ss:Type="Number">781</Data></Cell>
   </Row>
   <Row>
    <Cell><Data ss:Type="DateTime">2014-05-19T09:10:01.000</Data></Cell>
    <Cell><Data ss:Type="Number">-3.5</Data></Cell>
    <Cell><Data ss:Type="Number">0.7</Data></Cell>
    <Cell><Data ss:Type="Number">40.299999999999997</Data></Cell>
    <Cell><Data ss:Type="Number">25.13</Data></Cell>
    <Cell ss:Index="7"><Data ss:Type="Number">782</Data></Cell>
   </Row>
   <Row>
    <Cell><Data ss:Type="DateTime">2014-05-19T09:10:02.000</Data></Cell>
    <Cell><Data ss:Type="Number">-3.5</Data></Cell>
    <Cell><Data ss:Type="Number">0.5</Data></Cell>
    <Cell><Data ss:Type="Number">40.299999999999997</Data></Cell>
    <Cell><Data ss:Type="Number">25.13</Data></Cell>
    <Cell ss:Index="7"><Data ss:Type="Number">783</Data></Cell>
   </Row>
   <Row>
    <Cell><Data ss:Type="DateTime">2014-05-19T09:10:03.000</Data></Cell>
    <Cell><Data ss:Type="Number">-3.5</Data></Cell>
    <Cell><Data ss:Type="Number">0.4</Data></Cell>
    <Cell><Data ss:Type="Number">40.4</Data></Cell>
    <Cell><Data ss:Type="Number">25.13</Data></Cell>
    <Cell ss:Index="7"><Data ss:Type="Number">784</Data></Cell>
   </Row>
   <Row>
    <Cell><Data ss:Type="DateTime">2014-05-19T09:10:04.000</Data></Cell>
    <Cell><Data ss:Type="Number">-3.4</Data></Cell>
    <Cell><Data ss:Type="Number">0.3</Data></Cell>
    <Cell><Data ss:Type="Number">40.6</Data></Cell>
    <Cell><Data ss:Type="Number">25.13</Data></Cell>
    <Cell ss:Index="7"><Data ss:Type="Number">785</Data></Cell>
   </Row>
   <Row>
    <Cell><Data ss:Type="DateTime">2014-05-19T09:10:05.000</Data></Cell>
    <Cell><Data ss:Type="Number">-3.3</Data></Cell>
    <Cell><Data ss:Type="Number">0.3</Data></Cell>
    <Cell><Data ss:Type="Number">40.6</Data></Cell>
    <Cell><Data ss:Type="Number">25.13</Data></Cell>
    <Cell ss:Index="7"><Data ss:Type="Number">786</Data></Cell>
   </Row>
   <Row>
    <Cell><Data ss:Type="DateTime">2014-05-19T09:10:06.000</Data></Cell>
    <Cell><Data ss:Type="Number">-3.3</Data></Cell>
    <Cell><Data ss:Type="Number">0.3</Data></Cell>
    <Cell><Data ss:Type="Number">40.6</Data></Cell>
    <Cell><Data ss:Type="Number">25.13</Data></Cell>
    <Cell ss:Index="7"><Data ss:Type="Number">787</Data></Cell>
   </Row>
   <Row>
    <Cell><Data ss:Type="DateTime">2014-05-19T09:10:07.000</Data></Cell>
    <Cell><Data ss:Type="Number">-3.3</Data></Cell>
    <Cell><Data ss:Type="Number">0.4</Data></Cell>
    <Cell><Data ss:Type="Number">40.6</Data></Cell>
    <Cell><Data ss:Type="Number">25.13</Data></Cell>
    <Cell ss:Index="7"><Data ss:Type="Number">788</Data></Cell>
   </Row>
   <Row>
    <Cell><Data ss:Type="DateTime">2014-05-19T09:10:08.000</Data></Cell>
    <Cell><Data ss:Type="Number">-3.3</Data></Cell>
    <Cell><Data ss:Type="Number">0.5</Data></Cell>
    <Cell><Data ss:Type="Number">40.6</Data></Cell>
    <Cell><Data ss:Type="Number">25.13</Data></Cell>
    <Cell ss:Index="7"><Data ss:Type="Number">789</Data></Cell>
   </Row>
   <Row>
    <Cell><Data ss:Type="DateTime">2014-05-19T09:10:09.000</Data></Cell>
    <Cell><Data ss:Type="Number">-3.3</Data></Cell>
    <Cell><Data ss:Type="Number">0.7</Data></Cell>
    <Cell><Data ss:Type="Number">40.6</Data></Cell>
    <Cell><Data ss:Type="Number">25.13</Data></Cell>
    <Cell ss:Index="7"><Data ss:Type="Number">790</Data></Cell>
   </Row>
   <Row>
    <Cell><Data ss:Type="DateTime">2014-05-19T09:10:10.000</Data></Cell>
    <Cell><Data ss:Type="Number">-3.3</Data></Cell>
    <Cell><Data ss:Type="Number">0.8</Data></Cell>
    <Cell><Data ss:Type="Number">40.700000000000003</Data></Cell>
    <Cell><Data ss:Type="Number">25.13</Data></Cell>
    <Cell ss:Index="7"><Data ss:Type="Number">791</Data></Cell>
   </Row>
   <Row>
    <Cell><Data ss:Type="DateTime">2014-05-19T09:10:11.000</Data></Cell>
    <Cell><Data ss:Type="Number">-3.3</Data></Cell>
    <Cell><Data ss:Type="Number">0.8</Data></Cell>
    <Cell><Data ss:Type="Number">40.6</Data></Cell>
    <Cell><Data ss:Type="Number">25.13</Data></Cell>
    <Cell ss:Index="7"><Data ss:Type="Number">792</Data></Cell>
   </Row>
   <Row>
    <Cell><Data ss:Type="DateTime">2014-05-19T09:10:12.000</Data></Cell>
    <Cell><Data ss:Type="Number">-3.2</Data></Cell>
    <Cell><Data ss:Type="Number">0.8</Data></Cell>
    <Cell><Data ss:Type="Number">40.6</Data></Cell>
    <Cell><Data ss:Type="Number">25.13</Data></Cell>
    <Cell ss:Index="7"><Data ss:Type="Number">793</Data></Cell>
   </Row>
   <Row>
    <Cell><Data ss:Type="DateTime">2014-05-19T09:10:13.000</Data></Cell>
    <Cell><Data ss:Type="Number">-3.1</Data></Cell>
    <Cell><Data ss:Type="Number">0.8</Data></Cell>
    <Cell><Data ss:Type="Number">40.6</Data></Cell>
    <Cell><Data ss:Type="Number">25.13</Data></Cell>
    <Cell ss:Index="7"><Data ss:Type="Number">794</Data></Cell>
   </Row>
   <Row>
    <Cell><Data ss:Type="DateTime">2014-05-19T09:10:14.000</Data></Cell>
    <Cell><Data ss:Type="Number">-3.1</Data></Cell>
    <Cell><Data ss:Type="Number">0.9</Data></Cell>
    <Cell><Data ss:Type="Number">40.299999999999997</Data></Cell>
    <Cell><Data ss:Type="Number">25.13</Data></Cell>
    <Cell ss:Index="7"><Data ss:Type="Number">795</Data></Cell>
   </Row>
   <Row>
    <Cell><Data ss:Type="DateTime">2014-05-19T09:10:15.000</Data></Cell>
    <Cell><Data ss:Type="Number">-3.1</Data></Cell>
    <Cell><Data ss:Type="Number">0.6</Data></Cell>
    <Cell><Data ss:Type="Number">40.200000000000003</Data></Cell>
    <Cell><Data ss:Type="Number">25.13</Data></Cell>
    <Cell ss:Index="7"><Data ss:Type="Number">796</Data></Cell>
   </Row>
   <Row>
    <Cell><Data ss:Type="DateTime">2014-05-19T09:10:16.000</Data></Cell>
    <Cell><Data ss:Type="Number">-3.1</Data></Cell>
    <Cell><Data ss:Type="Number">0.4</Data></Cell>
    <Cell><Data ss:Type="Number">40.200000000000003</Data></Cell>
    <Cell><Data ss:Type="Number">25.13</Data></Cell>
    <Cell ss:Index="7"><Data ss:Type="Number">797</Data></Cell>
   </Row>
   <Row>
    <Cell><Data ss:Type="DateTime">2014-05-19T09:10:17.000</Data></Cell>
    <Cell><Data ss:Type="Number">-3.1</Data></Cell>
    <Cell><Data ss:Type="Number">0.3</Data></Cell>
    <Cell><Data ss:Type="Number">40.200000000000003</Data></Cell>
    <Cell><Data ss:Type="Number">25.13</Data></Cell>
    <Cell ss:Index="7"><Data ss:Type="Number">798</Data></Cell>
   </Row>
   <Row>
    <Cell><Data ss:Type="DateTime">2014-05-19T09:10:18.000</Data></Cell>
    <Cell><Data ss:Type="Number">-3.1</Data></Cell>
    <Cell><Data ss:Type="Number">0.3</Data></Cell>
    <Cell><Data ss:Type="Number">40.200000000000003</Data></Cell>
    <Cell><Data ss:Type="Number">25.13</Data></Cell>
    <Cell ss:Index="7"><Data ss:Type="Number">799</Data></Cell>
   </Row>
   <Row>
    <Cell><Data ss:Type="DateTime">2014-05-19T09:10:19.000</Data></Cell>
    <Cell><Data ss:Type="Number">-3.1</Data></Cell>
    <Cell><Data ss:Type="Number">0.2</Data></Cell>
    <Cell><Data ss:Type="Number">40.299999999999997</Data></Cell>
    <Cell><Data ss:Type="Number">25.13</Data></Cell>
    <Cell ss:Index="7"><Data ss:Type="Number">800</Data></Cell>
   </Row>
   <Row>
    <Cell><Data ss:Type="DateTime">2014-05-19T09:10:20.000</Data></Cell>
    <Cell><Data ss:Type="Number">-3</Data></Cell>
    <Cell><Data ss:Type="Number">0.1</Data></Cell>
    <Cell><Data ss:Type="Number">40.4</Data></Cell>
    <Cell><Data ss:Type="Number">25.13</Data></Cell>
    <Cell ss:Index="7"><Data ss:Type="Number">801</Data></Cell>
   </Row>
   <Row>
    <Cell><Data ss:Type="DateTime">2014-05-19T09:10:21.000</Data></Cell>
    <Cell><Data ss:Type="Number">-3</Data></Cell>
    <Cell><Data ss:Type="Number">0.1</Data></Cell>
    <Cell><Data ss:Type="Number">40.4</Data></Cell>
    <Cell><Data ss:Type="Number">25.13</Data></Cell>
    <Cell ss:Index="7"><Data ss:Type="Number">802</Data></Cell>
   </Row>
   <Row>
    <Cell><Data ss:Type="DateTime">2014-05-19T09:10:22.000</Data></Cell>
    <Cell><Data ss:Type="Number">-3</Data></Cell>
    <Cell><Data ss:Type="Number">0.2</Data></Cell>
    <Cell><Data ss:Type="Number">40.4</Data></Cell>
    <Cell><Data ss:Type="Number">25.13</Data></Cell>
    <Cell ss:Index="7"><Data ss:Type="Number">803</Data></Cell>
   </Row>
   <Row>
    <Cell><Data ss:Type="DateTime">2014-05-19T09:10:23.000</Data></Cell>
    <Cell><Data ss:Type="Number">-3.2</Data></Cell>
    <Cell><Data ss:Type="Number">0.3</Data></Cell>
    <Cell><Data ss:Type="Number">40.9</Data></Cell>
    <Cell><Data ss:Type="Number">25.13</Data></Cell>
    <Cell ss:Index="7"><Data ss:Type="Number">804</Data></Cell>
   </Row>
   <Row>
    <Cell><Data ss:Type="DateTime">2014-05-19T09:10:24.000</Data></Cell>
    <Cell><Data ss:Type="Number">-3.4</Data></Cell>
    <Cell><Data ss:Type="Number">0.3</Data></Cell>
    <Cell><Data ss:Type="Number">40.700000000000003</Data></Cell>
    <Cell><Data ss:Type="Number">25.13</Data></Cell>
    <Cell ss:Index="7"><Data ss:Type="Number">805</Data></Cell>
   </Row>
   <Row>
    <Cell><Data ss:Type="DateTime">2014-05-19T09:10:25.000</Data></Cell>
    <Cell><Data ss:Type="Number">-3.5</Data></Cell>
    <Cell><Data ss:Type="Number">0.3</Data></Cell>
    <Cell><Data ss:Type="Number">40.700000000000003</Data></Cell>
    <Cell><Data ss:Type="Number">25.13</Data></Cell>
    <Cell ss:Index="7"><Data ss:Type="Number">806</Data></Cell>
   </Row>
   <Row>
    <Cell><Data ss:Type="DateTime">2014-05-19T09:10:26.000</Data></Cell>
    <Cell><Data ss:Type="Number">-3.5</Data></Cell>
    <Cell><Data ss:Type="Number">0.3</Data></Cell>
    <Cell><Data ss:Type="Number">40.700000000000003</Data></Cell>
    <Cell><Data ss:Type="Number">25.13</Data></Cell>
    <Cell ss:Index="7"><Data ss:Type="Number">807</Data></Cell>
   </Row>
   <Row>
    <Cell><Data ss:Type="DateTime">2014-05-19T09:10:27.000</Data></Cell>
    <Cell><Data ss:Type="Number">-3.5</Data></Cell>
    <Cell><Data ss:Type="Number">0.2</Data></Cell>
    <Cell><Data ss:Type="Number">40.700000000000003</Data></Cell>
    <Cell><Data ss:Type="Number">25.13</Data></Cell>
    <Cell ss:Index="7"><Data ss:Type="Number">808</Data></Cell>
   </Row>
   <Row>
    <Cell><Data ss:Type="DateTime">2014-05-19T09:10:28.000</Data></Cell>
    <Cell><Data ss:Type="Number">-3.6</Data></Cell>
    <Cell><Data ss:Type="Number">0</Data></Cell>
    <Cell><Data ss:Type="Number">41</Data></Cell>
    <Cell><Data ss:Type="Number">25.13</Data></Cell>
    <Cell ss:Index="7"><Data ss:Type="Number">809</Data></Cell>
   </Row>
   <Row>
    <Cell><Data ss:Type="DateTime">2014-05-19T09:10:29.000</Data></Cell>
    <Cell><Data ss:Type="Number">-3.7</Data></Cell>
    <Cell><Data ss:Type="Number">0</Data></Cell>
    <Cell><Data ss:Type="Number">41.3</Data></Cell>
    <Cell><Data ss:Type="Number">25.13</Data></Cell>
    <Cell ss:Index="7"><Data ss:Type="Number">810</Data></Cell>
   </Row>
   <Row>
    <Cell><Data ss:Type="DateTime">2014-05-19T09:10:30.000</Data></Cell>
    <Cell><Data ss:Type="Number">-3.7</Data></Cell>
    <Cell><Data ss:Type="Number">0.1</Data></Cell>
    <Cell><Data ss:Type="Number">41.3</Data></Cell>
    <Cell><Data ss:Type="Number">25.13</Data></Cell>
    <Cell ss:Index="7"><Data ss:Type="Number">811</Data></Cell>
   </Row>
   <Row>
    <Cell><Data ss:Type="DateTime">2014-05-19T09:10:31.000</Data></Cell>
    <Cell><Data ss:Type="Number">-3.6</Data></Cell>
    <Cell><Data ss:Type="Number">0.1</Data></Cell>
    <Cell><Data ss:Type="Number">41.3</Data></Cell>
    <Cell><Data ss:Type="Number">25.13</Data></Cell>
    <Cell ss:Index="7"><Data ss:Type="Number">812</Data></Cell>
   </Row>
   <Row>
    <Cell><Data ss:Type="DateTime">2014-05-19T09:10:32.000</Data></Cell>
    <Cell><Data ss:Type="Number">-3.6</Data></Cell>
    <Cell><Data ss:Type="Number">0.1</Data></Cell>
    <Cell><Data ss:Type="Number">41.3</Data></Cell>
    <Cell><Data ss:Type="Number">25.13</Data></Cell>
    <Cell ss:Index="7"><Data ss:Type="Number">813</Data></Cell>
   </Row>
   <Row>
    <Cell><Data ss:Type="DateTime">2014-05-19T09:10:33.000</Data></Cell>
    <Cell><Data ss:Type="Number">-3.6</Data></Cell>
    <Cell><Data ss:Type="Number">0.2</Data></Cell>
    <Cell><Data ss:Type="Number">41.3</Data></Cell>
    <Cell><Data ss:Type="Number">25.13</Data></Cell>
    <Cell ss:Index="7"><Data ss:Type="Number">814</Data></Cell>
   </Row>
   <Row>
    <Cell><Data ss:Type="DateTime">2014-05-19T09:10:34.000</Data></Cell>
    <Cell><Data ss:Type="Number">-3.6</Data></Cell>
    <Cell><Data ss:Type="Number">0.4</Data></Cell>
    <Cell><Data ss:Type="Number">41.2</Data></Cell>
    <Cell><Data ss:Type="Number">25.13</Data></Cell>
    <Cell ss:Index="7"><Data ss:Type="Number">815</Data></Cell>
   </Row>
   <Row>
    <Cell><Data ss:Type="DateTime">2014-05-19T09:10:35.000</Data></Cell>
    <Cell><Data ss:Type="Number">-3.6</Data></Cell>
    <Cell><Data ss:Type="Number">0.4</Data></Cell>
    <Cell><Data ss:Type="Number">41.2</Data></Cell>
    <Cell><Data ss:Type="Number">25.13</Data></Cell>
    <Cell ss:Index="7"><Data ss:Type="Number">816</Data></Cell>
   </Row>
   <Row>
    <Cell><Data ss:Type="DateTime">2014-05-19T09:10:36.000</Data></Cell>
    <Cell><Data ss:Type="Number">-3.6</Data></Cell>
    <Cell><Data ss:Type="Number">0.3</Data></Cell>
    <Cell><Data ss:Type="Number">41.2</Data></Cell>
    <Cell><Data ss:Type="Number">25.13</Data></Cell>
    <Cell ss:Index="7"><Data ss:Type="Number">817</Data></Cell>
   </Row>
   <Row>
    <Cell><Data ss:Type="DateTime">2014-05-19T09:10:37.000</Data></Cell>
    <Cell><Data ss:Type="Number">-3.7</Data></Cell>
    <Cell><Data ss:Type="Number">0.3</Data></Cell>
    <Cell><Data ss:Type="Number">40.9</Data></Cell>
    <Cell><Data ss:Type="Number">25.13</Data></Cell>
    <Cell ss:Index="7"><Data ss:Type="Number">818</Data></Cell>
   </Row>
   <Row>
    <Cell><Data ss:Type="DateTime">2014-05-19T09:10:38.000</Data></Cell>
    <Cell><Data ss:Type="Number">-3.7</Data></Cell>
    <Cell><Data ss:Type="Number">0.3</Data></Cell>
    <Cell><Data ss:Type="Number">40.799999999999997</Data></Cell>
    <Cell><Data ss:Type="Number">25.13</Data></Cell>
    <Cell ss:Index="7"><Data ss:Type="Number">819</Data></Cell>
   </Row>
   <Row>
    <Cell><Data ss:Type="DateTime">2014-05-19T09:10:39.000</Data></Cell>
    <Cell><Data ss:Type="Number">-3.7</Data></Cell>
    <Cell><Data ss:Type="Number">0.2</Data></Cell>
    <Cell><Data ss:Type="Number">40.799999999999997</Data></Cell>
    <Cell><Data ss:Type="Number">25.13</Data></Cell>
    <Cell ss:Index="7"><Data ss:Type="Number">820</Data></Cell>
   </Row>
   <Row>
    <Cell><Data ss:Type="DateTime">2014-05-19T09:10:40.000</Data></Cell>
    <Cell><Data ss:Type="Number">-3.6</Data></Cell>
    <Cell><Data ss:Type="Number">0.3</Data></Cell>
    <Cell><Data ss:Type="Number">40.799999999999997</Data></Cell>
    <Cell><Data ss:Type="Number">25.13</Data></Cell>
    <Cell ss:Index="7"><Data ss:Type="Number">821</Data></Cell>
   </Row>
   <Row>
    <Cell><Data ss:Type="DateTime">2014-05-19T09:10:41.000</Data></Cell>
    <Cell><Data ss:Type="Number">-3.6</Data></Cell>
    <Cell><Data ss:Type="Number">0.4</Data></Cell>
    <Cell><Data ss:Type="Number">40.700000000000003</Data></Cell>
    <Cell><Data ss:Type="Number">25.13</Data></Cell>
    <Cell ss:Index="7"><Data ss:Type="Number">822</Data></Cell>
   </Row>
   <Row>
    <Cell><Data ss:Type="DateTime">2014-05-19T09:10:42.000</Data></Cell>
    <Cell><Data ss:Type="Number">-3.7</Data></Cell>
    <Cell><Data ss:Type="Number">0.7</Data></Cell>
    <Cell><Data ss:Type="Number">40.700000000000003</Data></Cell>
    <Cell><Data ss:Type="Number">25.13</Data></Cell>
    <Cell ss:Index="7"><Data ss:Type="Number">823</Data></Cell>
   </Row>
   <Row>
    <Cell><Data ss:Type="DateTime">2014-05-19T09:10:43.000</Data></Cell>
    <Cell><Data ss:Type="Number">-3.7</Data></Cell>
    <Cell><Data ss:Type="Number">0.3</Data></Cell>
    <Cell><Data ss:Type="Number">40.6</Data></Cell>
    <Cell><Data ss:Type="Number">25.13</Data></Cell>
    <Cell ss:Index="7"><Data ss:Type="Number">824</Data></Cell>
   </Row>
   <Row>
    <Cell><Data ss:Type="DateTime">2014-05-19T09:10:44.000</Data></Cell>
    <Cell><Data ss:Type="Number">-3.7</Data></Cell>
    <Cell><Data ss:Type="Number">0.3</Data></Cell>
    <Cell><Data ss:Type="Number">40.5</Data></Cell>
    <Cell><Data ss:Type="Number">25.13</Data></Cell>
    <Cell ss:Index="7"><Data ss:Type="Number">825</Data></Cell>
   </Row>
   <Row>
    <Cell><Data ss:Type="DateTime">2014-05-19T09:10:45.000</Data></Cell>
    <Cell><Data ss:Type="Number">-3.7</Data></Cell>
    <Cell><Data ss:Type="Number">0.4</Data></Cell>
    <Cell><Data ss:Type="Number">40.5</Data></Cell>
    <Cell><Data ss:Type="Number">25.13</Data></Cell>
    <Cell ss:Index="7"><Data ss:Type="Number">826</Data></Cell>
   </Row>
   <Row>
    <Cell><Data ss:Type="DateTime">2014-05-19T09:10:46.000</Data></Cell>
    <Cell><Data ss:Type="Number">-3.7</Data></Cell>
    <Cell><Data ss:Type="Number">0.5</Data></Cell>
    <Cell><Data ss:Type="Number">40.5</Data></Cell>
    <Cell><Data ss:Type="Number">25.13</Data></Cell>
    <Cell ss:Index="7"><Data ss:Type="Number">827</Data></Cell>
   </Row>
   <Row>
    <Cell><Data ss:Type="DateTime">2014-05-19T09:10:47.000</Data></Cell>
    <Cell><Data ss:Type="Number">-3.7</Data></Cell>
    <Cell><Data ss:Type="Number">0.5</Data></Cell>
    <Cell><Data ss:Type="Number">40.5</Data></Cell>
    <Cell><Data ss:Type="Number">25.13</Data></Cell>
    <Cell ss:Index="7"><Data ss:Type="Number">828</Data></Cell>
   </Row>
   <Row>
    <Cell><Data ss:Type="DateTime">2014-05-19T09:10:48.000</Data></Cell>
    <Cell><Data ss:Type="Number">-3.7</Data></Cell>
    <Cell><Data ss:Type="Number">0.5</Data></Cell>
    <Cell><Data ss:Type="Number">40.5</Data></Cell>
    <Cell><Data ss:Type="Number">25.13</Data></Cell>
    <Cell ss:Index="7"><Data ss:Type="Number">829</Data></Cell>
   </Row>
   <Row>
    <Cell><Data ss:Type="DateTime">2014-05-19T09:10:49.000</Data></Cell>
    <Cell><Data ss:Type="Number">-3.7</Data></Cell>
    <Cell><Data ss:Type="Number">0.6</Data></Cell>
    <Cell><Data ss:Type="Number">40.700000000000003</Data></Cell>
    <Cell><Data ss:Type="Number">25.13</Data></Cell>
    <Cell ss:Index="7"><Data ss:Type="Number">830</Data></Cell>
   </Row>
   <Row>
    <Cell><Data ss:Type="DateTime">2014-05-19T09:10:50.000</Data></Cell>
    <Cell><Data ss:Type="Number">-3.7</Data></Cell>
    <Cell><Data ss:Type="Number">0.9</Data></Cell>
    <Cell><Data ss:Type="Number">40.9</Data></Cell>
    <Cell><Data ss:Type="Number">25.13</Data></Cell>
    <Cell ss:Index="7"><Data ss:Type="Number">831</Data></Cell>
   </Row>
   <Row>
    <Cell><Data ss:Type="DateTime">2014-05-19T09:10:51.000</Data></Cell>
    <Cell><Data ss:Type="Number">-3.7</Data></Cell>
    <Cell><Data ss:Type="Number">0.9</Data></Cell>
    <Cell><Data ss:Type="Number">40.9</Data></Cell>
    <Cell><Data ss:Type="Number">25.13</Data></Cell>
    <Cell ss:Index="7"><Data ss:Type="Number">832</Data></Cell>
   </Row>
   <Row>
    <Cell><Data ss:Type="DateTime">2014-05-19T09:10:52.000</Data></Cell>
    <Cell><Data ss:Type="Number">-3.7</Data></Cell>
    <Cell><Data ss:Type="Number">0.9</Data></Cell>
    <Cell><Data ss:Type="Number">41.4</Data></Cell>
    <Cell><Data ss:Type="Number">25.13</Data></Cell>
    <Cell ss:Index="7"><Data ss:Type="Number">833</Data></Cell>
   </Row>
   <Row>
    <Cell><Data ss:Type="DateTime">2014-05-19T09:10:53.000</Data></Cell>
    <Cell><Data ss:Type="Number">-3.7</Data></Cell>
    <Cell><Data ss:Type="Number">1</Data></Cell>
    <Cell><Data ss:Type="Number">41.4</Data></Cell>
    <Cell><Data ss:Type="Number">25.13</Data></Cell>
    <Cell ss:Index="7"><Data ss:Type="Number">834</Data></Cell>
   </Row>
   <Row>
    <Cell><Data ss:Type="DateTime">2014-05-19T09:10:54.000</Data></Cell>
    <Cell><Data ss:Type="Number">-3.7</Data></Cell>
    <Cell><Data ss:Type="Number">1</Data></Cell>
    <Cell><Data ss:Type="Number">41.1</Data></Cell>
    <Cell><Data ss:Type="Number">25.13</Data></Cell>
    <Cell ss:Index="7"><Data ss:Type="Number">835</Data></Cell>
   </Row>
   <Row>
    <Cell><Data ss:Type="DateTime">2014-05-19T09:10:55.000</Data></Cell>
    <Cell><Data ss:Type="Number">-3.7</Data></Cell>
    <Cell><Data ss:Type="Number">1</Data></Cell>
    <Cell><Data ss:Type="Number">41.1</Data></Cell>
    <Cell><Data ss:Type="Number">25.13</Data></Cell>
    <Cell ss:Index="7"><Data ss:Type="Number">836</Data></Cell>
   </Row>
   <Row>
    <Cell><Data ss:Type="DateTime">2014-05-19T09:10:56.000</Data></Cell>
    <Cell><Data ss:Type="Number">-3.6</Data></Cell>
    <Cell><Data ss:Type="Number">1.1000000000000001</Data></Cell>
    <Cell><Data ss:Type="Number">41</Data></Cell>
    <Cell><Data ss:Type="Number">25.13</Data></Cell>
    <Cell ss:Index="7"><Data ss:Type="Number">837</Data></Cell>
   </Row>
   <Row>
    <Cell><Data ss:Type="DateTime">2014-05-19T09:10:57.000</Data></Cell>
    <Cell><Data ss:Type="Number">-3.5</Data></Cell>
    <Cell><Data ss:Type="Number">1.3</Data></Cell>
    <Cell><Data ss:Type="Number">41</Data></Cell>
    <Cell><Data ss:Type="Number">25.13</Data></Cell>
    <Cell ss:Index="7"><Data ss:Type="Number">838</Data></Cell>
   </Row>
   <Row>
    <Cell><Data ss:Type="DateTime">2014-05-19T09:10:58.000</Data></Cell>
    <Cell><Data ss:Type="Number">-3.5</Data></Cell>
    <Cell><Data ss:Type="Number">1.3</Data></Cell>
    <Cell><Data ss:Type="Number">41</Data></Cell>
    <Cell><Data ss:Type="Number">25.13</Data></Cell>
    <Cell ss:Index="7"><Data ss:Type="Number">839</Data></Cell>
   </Row>
   <Row>
    <Cell><Data ss:Type="DateTime">2014-05-19T09:10:59.000</Data></Cell>
    <Cell><Data ss:Type="Number">-3.5</Data></Cell>
    <Cell><Data ss:Type="Number">0.9</Data></Cell>
    <Cell><Data ss:Type="Number">40.9</Data></Cell>
    <Cell><Data ss:Type="Number">25.13</Data></Cell>
    <Cell ss:Index="7"><Data ss:Type="Number">840</Data></Cell>
   </Row>
   <Row>
    <Cell><Data ss:Type="DateTime">2014-05-19T09:11:00.000</Data></Cell>
    <Cell><Data ss:Type="Number">-3.5</Data></Cell>
    <Cell><Data ss:Type="Number">0.8</Data></Cell>
    <Cell><Data ss:Type="Number">40.799999999999997</Data></Cell>
    <Cell><Data ss:Type="Number">25.13</Data></Cell>
    <Cell ss:Index="7"><Data ss:Type="Number">841</Data></Cell>
   </Row>
   <Row>
    <Cell><Data ss:Type="DateTime">2014-05-19T09:11:01.000</Data></Cell>
    <Cell><Data ss:Type="Number">-3.5</Data></Cell>
    <Cell><Data ss:Type="Number">0.9</Data></Cell>
    <Cell><Data ss:Type="Number">40.799999999999997</Data></Cell>
    <Cell><Data ss:Type="Number">25.13</Data></Cell>
    <Cell ss:Index="7"><Data ss:Type="Number">842</Data></Cell>
   </Row>
   <Row>
    <Cell><Data ss:Type="DateTime">2014-05-19T09:11:02.000</Data></Cell>
    <Cell><Data ss:Type="Number">-3.5</Data></Cell>
    <Cell><Data ss:Type="Number">0.9</Data></Cell>
    <Cell><Data ss:Type="Number">40.799999999999997</Data></Cell>
    <Cell><Data ss:Type="Number">25.13</Data></Cell>
    <Cell ss:Index="7"><Data ss:Type="Number">843</Data></Cell>
   </Row>
   <Row>
    <Cell><Data ss:Type="DateTime">2014-05-19T09:11:03.000</Data></Cell>
    <Cell><Data ss:Type="Number">-3.6</Data></Cell>
    <Cell><Data ss:Type="Number">0.9</Data></Cell>
    <Cell><Data ss:Type="Number">40.799999999999997</Data></Cell>
    <Cell><Data ss:Type="Number">25.13</Data></Cell>
    <Cell ss:Index="7"><Data ss:Type="Number">844</Data></Cell>
   </Row>
   <Row>
    <Cell><Data ss:Type="DateTime">2014-05-19T09:11:04.000</Data></Cell>
    <Cell><Data ss:Type="Number">-3.6</Data></Cell>
    <Cell><Data ss:Type="Number">0.8</Data></Cell>
    <Cell><Data ss:Type="Number">40.6</Data></Cell>
    <Cell><Data ss:Type="Number">25.13</Data></Cell>
    <Cell ss:Index="7"><Data ss:Type="Number">845</Data></Cell>
   </Row>
   <Row>
    <Cell><Data ss:Type="DateTime">2014-05-19T09:11:05.000</Data></Cell>
    <Cell><Data ss:Type="Number">-3.6</Data></Cell>
    <Cell><Data ss:Type="Number">0.7</Data></Cell>
    <Cell><Data ss:Type="Number">40.6</Data></Cell>
    <Cell><Data ss:Type="Number">25.13</Data></Cell>
    <Cell ss:Index="7"><Data ss:Type="Number">846</Data></Cell>
   </Row>
   <Row>
    <Cell><Data ss:Type="DateTime">2014-05-19T09:11:06.000</Data></Cell>
    <Cell><Data ss:Type="Number">-3.6</Data></Cell>
    <Cell><Data ss:Type="Number">0.7</Data></Cell>
    <Cell><Data ss:Type="Number">40.700000000000003</Data></Cell>
    <Cell><Data ss:Type="Number">25.13</Data></Cell>
    <Cell ss:Index="7"><Data ss:Type="Number">847</Data></Cell>
   </Row>
   <Row>
    <Cell><Data ss:Type="DateTime">2014-05-19T09:11:07.000</Data></Cell>
    <Cell><Data ss:Type="Number">-3.7</Data></Cell>
    <Cell><Data ss:Type="Number">0.7</Data></Cell>
    <Cell><Data ss:Type="Number">40.700000000000003</Data></Cell>
    <Cell><Data ss:Type="Number">25.14</Data></Cell>
    <Cell ss:Index="7"><Data ss:Type="Number">848</Data></Cell>
   </Row>
   <Row>
    <Cell><Data ss:Type="DateTime">2014-05-19T09:11:08.000</Data></Cell>
    <Cell><Data ss:Type="Number">-3.7</Data></Cell>
    <Cell><Data ss:Type="Number">0.5</Data></Cell>
    <Cell><Data ss:Type="Number">40.700000000000003</Data></Cell>
    <Cell><Data ss:Type="Number">25.14</Data></Cell>
    <Cell ss:Index="7"><Data ss:Type="Number">849</Data></Cell>
   </Row>
   <Row>
    <Cell><Data ss:Type="DateTime">2014-05-19T09:11:09.000</Data></Cell>
    <Cell><Data ss:Type="Number">-3.7</Data></Cell>
    <Cell><Data ss:Type="Number">0.5</Data></Cell>
    <Cell><Data ss:Type="Number">41.1</Data></Cell>
    <Cell><Data ss:Type="Number">25.14</Data></Cell>
    <Cell ss:Index="7"><Data ss:Type="Number">850</Data></Cell>
   </Row>
   <Row>
    <Cell><Data ss:Type="DateTime">2014-05-19T09:11:10.000</Data></Cell>
    <Cell><Data ss:Type="Number">-3.7</Data></Cell>
    <Cell><Data ss:Type="Number">0.6</Data></Cell>
    <Cell><Data ss:Type="Number">41.1</Data></Cell>
    <Cell><Data ss:Type="Number">25.14</Data></Cell>
    <Cell ss:Index="7"><Data ss:Type="Number">851</Data></Cell>
   </Row>
   <Row>
    <Cell><Data ss:Type="DateTime">2014-05-19T09:11:11.000</Data></Cell>
    <Cell><Data ss:Type="Number">-3.7</Data></Cell>
    <Cell><Data ss:Type="Number">0.6</Data></Cell>
    <Cell><Data ss:Type="Number">41.1</Data></Cell>
    <Cell><Data ss:Type="Number">25.14</Data></Cell>
    <Cell ss:Index="7"><Data ss:Type="Number">852</Data></Cell>
   </Row>
   <Row>
    <Cell><Data ss:Type="DateTime">2014-05-19T09:11:12.000</Data></Cell>
    <Cell><Data ss:Type="Number">-3.7</Data></Cell>
    <Cell><Data ss:Type="Number">0.3</Data></Cell>
    <Cell><Data ss:Type="Number">41.3</Data></Cell>
    <Cell><Data ss:Type="Number">25.14</Data></Cell>
    <Cell ss:Index="7"><Data ss:Type="Number">853</Data></Cell>
   </Row>
   <Row>
    <Cell><Data ss:Type="DateTime">2014-05-19T09:11:13.000</Data></Cell>
    <Cell><Data ss:Type="Number">-3.7</Data></Cell>
    <Cell><Data ss:Type="Number">0.2</Data></Cell>
    <Cell><Data ss:Type="Number">41.3</Data></Cell>
    <Cell><Data ss:Type="Number">25.14</Data></Cell>
    <Cell ss:Index="7"><Data ss:Type="Number">854</Data></Cell>
   </Row>
   <Row>
    <Cell><Data ss:Type="DateTime">2014-05-19T09:11:14.000</Data></Cell>
    <Cell><Data ss:Type="Number">-3.7</Data></Cell>
    <Cell><Data ss:Type="Number">0.2</Data></Cell>
    <Cell><Data ss:Type="Number">41.4</Data></Cell>
    <Cell><Data ss:Type="Number">25.14</Data></Cell>
    <Cell ss:Index="7"><Data ss:Type="Number">855</Data></Cell>
   </Row>
   <Row>
    <Cell><Data ss:Type="DateTime">2014-05-19T09:11:15.000</Data></Cell>
    <Cell><Data ss:Type="Number">-3.7</Data></Cell>
    <Cell><Data ss:Type="Number">0.4</Data></Cell>
    <Cell><Data ss:Type="Number">41.4</Data></Cell>
    <Cell><Data ss:Type="Number">25.14</Data></Cell>
    <Cell ss:Index="7"><Data ss:Type="Number">856</Data></Cell>
   </Row>
   <Row>
    <Cell><Data ss:Type="DateTime">2014-05-19T09:11:16.000</Data></Cell>
    <Cell><Data ss:Type="Number">-3.8</Data></Cell>
    <Cell><Data ss:Type="Number">0.4</Data></Cell>
    <Cell><Data ss:Type="Number">41.4</Data></Cell>
    <Cell><Data ss:Type="Number">25.14</Data></Cell>
    <Cell ss:Index="7"><Data ss:Type="Number">857</Data></Cell>
   </Row>
   <Row>
    <Cell><Data ss:Type="DateTime">2014-05-19T09:11:17.000</Data></Cell>
    <Cell><Data ss:Type="Number">-3.8</Data></Cell>
    <Cell><Data ss:Type="Number">0.4</Data></Cell>
    <Cell><Data ss:Type="Number">41.4</Data></Cell>
    <Cell><Data ss:Type="Number">25.14</Data></Cell>
    <Cell ss:Index="7"><Data ss:Type="Number">858</Data></Cell>
   </Row>
   <Row>
    <Cell><Data ss:Type="DateTime">2014-05-19T09:11:18.000</Data></Cell>
    <Cell><Data ss:Type="Number">-3.8</Data></Cell>
    <Cell><Data ss:Type="Number">0.8</Data></Cell>
    <Cell><Data ss:Type="Number">41.4</Data></Cell>
    <Cell><Data ss:Type="Number">25.14</Data></Cell>
    <Cell ss:Index="7"><Data ss:Type="Number">859</Data></Cell>
   </Row>
   <Row>
    <Cell><Data ss:Type="DateTime">2014-05-19T09:11:19.000</Data></Cell>
    <Cell><Data ss:Type="Number">-3.8</Data></Cell>
    <Cell><Data ss:Type="Number">1.4</Data></Cell>
    <Cell><Data ss:Type="Number">41.5</Data></Cell>
    <Cell><Data ss:Type="Number">25.14</Data></Cell>
    <Cell ss:Index="7"><Data ss:Type="Number">860</Data></Cell>
   </Row>
   <Row>
    <Cell><Data ss:Type="DateTime">2014-05-19T09:11:20.000</Data></Cell>
    <Cell><Data ss:Type="Number">-3.8</Data></Cell>
    <Cell><Data ss:Type="Number">1.6</Data></Cell>
    <Cell><Data ss:Type="Number">41.5</Data></Cell>
    <Cell><Data ss:Type="Number">25.14</Data></Cell>
    <Cell ss:Index="7"><Data ss:Type="Number">861</Data></Cell>
   </Row>
   <Row>
    <Cell><Data ss:Type="DateTime">2014-05-19T09:11:21.000</Data></Cell>
    <Cell><Data ss:Type="Number">-3.7</Data></Cell>
    <Cell><Data ss:Type="Number">1.4</Data></Cell>
    <Cell><Data ss:Type="Number">41.5</Data></Cell>
    <Cell><Data ss:Type="Number">25.14</Data></Cell>
    <Cell ss:Index="7"><Data ss:Type="Number">862</Data></Cell>
   </Row>
   <Row>
    <Cell><Data ss:Type="DateTime">2014-05-19T09:11:22.000</Data></Cell>
    <Cell><Data ss:Type="Number">-3.7</Data></Cell>
    <Cell><Data ss:Type="Number">1.4</Data></Cell>
    <Cell><Data ss:Type="Number">41.7</Data></Cell>
    <Cell><Data ss:Type="Number">25.14</Data></Cell>
    <Cell ss:Index="7"><Data ss:Type="Number">863</Data></Cell>
   </Row>
   <Row>
    <Cell><Data ss:Type="DateTime">2014-05-19T09:11:23.000</Data></Cell>
    <Cell><Data ss:Type="Number">-3.7</Data></Cell>
    <Cell><Data ss:Type="Number">1.4</Data></Cell>
    <Cell><Data ss:Type="Number">41.7</Data></Cell>
    <Cell><Data ss:Type="Number">25.14</Data></Cell>
    <Cell ss:Index="7"><Data ss:Type="Number">864</Data></Cell>
   </Row>
   <Row>
    <Cell><Data ss:Type="DateTime">2014-05-19T09:11:24.000</Data></Cell>
    <Cell><Data ss:Type="Number">-3.6</Data></Cell>
    <Cell><Data ss:Type="Number">1.4</Data></Cell>
    <Cell><Data ss:Type="Number">41.7</Data></Cell>
    <Cell><Data ss:Type="Number">25.14</Data></Cell>
    <Cell ss:Index="7"><Data ss:Type="Number">865</Data></Cell>
   </Row>
   <Row>
    <Cell><Data ss:Type="DateTime">2014-05-19T09:11:25.000</Data></Cell>
    <Cell><Data ss:Type="Number">-3.6</Data></Cell>
    <Cell><Data ss:Type="Number">0.8</Data></Cell>
    <Cell><Data ss:Type="Number">41.7</Data></Cell>
    <Cell><Data ss:Type="Number">25.14</Data></Cell>
    <Cell ss:Index="7"><Data ss:Type="Number">866</Data></Cell>
   </Row>
   <Row>
    <Cell><Data ss:Type="DateTime">2014-05-19T09:11:26.000</Data></Cell>
    <Cell><Data ss:Type="Number">-3.6</Data></Cell>
    <Cell><Data ss:Type="Number">0.5</Data></Cell>
    <Cell><Data ss:Type="Number">41.5</Data></Cell>
    <Cell><Data ss:Type="Number">25.14</Data></Cell>
    <Cell ss:Index="7"><Data ss:Type="Number">867</Data></Cell>
   </Row>
   <Row>
    <Cell><Data ss:Type="DateTime">2014-05-19T09:11:27.000</Data></Cell>
    <Cell><Data ss:Type="Number">-3.6</Data></Cell>
    <Cell><Data ss:Type="Number">0.5</Data></Cell>
    <Cell><Data ss:Type="Number">41</Data></Cell>
    <Cell><Data ss:Type="Number">25.14</Data></Cell>
    <Cell ss:Index="7"><Data ss:Type="Number">868</Data></Cell>
   </Row>
   <Row>
    <Cell><Data ss:Type="DateTime">2014-05-19T09:11:28.000</Data></Cell>
    <Cell><Data ss:Type="Number">-3.6</Data></Cell>
    <Cell><Data ss:Type="Number">0.5</Data></Cell>
    <Cell><Data ss:Type="Number">41</Data></Cell>
    <Cell><Data ss:Type="Number">25.14</Data></Cell>
    <Cell ss:Index="7"><Data ss:Type="Number">869</Data></Cell>
   </Row>
   <Row>
    <Cell><Data ss:Type="DateTime">2014-05-19T09:11:29.000</Data></Cell>
    <Cell><Data ss:Type="Number">-3.6</Data></Cell>
    <Cell><Data ss:Type="Number">0.3</Data></Cell>
    <Cell><Data ss:Type="Number">41</Data></Cell>
    <Cell><Data ss:Type="Number">25.14</Data></Cell>
    <Cell ss:Index="7"><Data ss:Type="Number">870</Data></Cell>
   </Row>
   <Row>
    <Cell><Data ss:Type="DateTime">2014-05-19T09:11:30.000</Data></Cell>
    <Cell><Data ss:Type="Number">-3.6</Data></Cell>
    <Cell><Data ss:Type="Number">0.2</Data></Cell>
    <Cell><Data ss:Type="Number">40.700000000000003</Data></Cell>
    <Cell><Data ss:Type="Number">25.14</Data></Cell>
    <Cell ss:Index="7"><Data ss:Type="Number">871</Data></Cell>
   </Row>
   <Row>
    <Cell><Data ss:Type="DateTime">2014-05-19T09:11:31.000</Data></Cell>
    <Cell><Data ss:Type="Number">-3.6</Data></Cell>
    <Cell><Data ss:Type="Number">0.2</Data></Cell>
    <Cell><Data ss:Type="Number">40.700000000000003</Data></Cell>
    <Cell><Data ss:Type="Number">25.14</Data></Cell>
    <Cell ss:Index="7"><Data ss:Type="Number">872</Data></Cell>
   </Row>
   <Row>
    <Cell><Data ss:Type="DateTime">2014-05-19T09:11:32.000</Data></Cell>
    <Cell><Data ss:Type="Number">-3.5</Data></Cell>
    <Cell><Data ss:Type="Number">0.1</Data></Cell>
    <Cell><Data ss:Type="Number">40.6</Data></Cell>
    <Cell><Data ss:Type="Number">25.14</Data></Cell>
    <Cell ss:Index="7"><Data ss:Type="Number">873</Data></Cell>
   </Row>
   <Row>
    <Cell><Data ss:Type="DateTime">2014-05-19T09:11:33.000</Data></Cell>
    <Cell><Data ss:Type="Number">-3.5</Data></Cell>
    <Cell><Data ss:Type="Number">0</Data></Cell>
    <Cell><Data ss:Type="Number">40.6</Data></Cell>
    <Cell><Data ss:Type="Number">25.14</Data></Cell>
    <Cell ss:Index="7"><Data ss:Type="Number">874</Data></Cell>
   </Row>
   <Row>
    <Cell><Data ss:Type="DateTime">2014-05-19T09:11:34.000</Data></Cell>
    <Cell><Data ss:Type="Number">-3.5</Data></Cell>
    <Cell><Data ss:Type="Number">-0.1</Data></Cell>
    <Cell><Data ss:Type="Number">40.700000000000003</Data></Cell>
    <Cell><Data ss:Type="Number">25.14</Data></Cell>
    <Cell ss:Index="7"><Data ss:Type="Number">875</Data></Cell>
   </Row>
   <Row>
    <Cell><Data ss:Type="DateTime">2014-05-19T09:11:35.000</Data></Cell>
    <Cell><Data ss:Type="Number">-3.5</Data></Cell>
    <Cell><Data ss:Type="Number">0.2</Data></Cell>
    <Cell><Data ss:Type="Number">41.1</Data></Cell>
    <Cell><Data ss:Type="Number">25.14</Data></Cell>
    <Cell ss:Index="7"><Data ss:Type="Number">876</Data></Cell>
   </Row>
   <Row>
    <Cell><Data ss:Type="DateTime">2014-05-19T09:11:36.000</Data></Cell>
    <Cell><Data ss:Type="Number">-3.5</Data></Cell>
    <Cell><Data ss:Type="Number">0.2</Data></Cell>
    <Cell><Data ss:Type="Number">41.1</Data></Cell>
    <Cell><Data ss:Type="Number">25.14</Data></Cell>
    <Cell ss:Index="7"><Data ss:Type="Number">877</Data></Cell>
   </Row>
   <Row>
    <Cell><Data ss:Type="DateTime">2014-05-19T09:11:37.000</Data></Cell>
    <Cell><Data ss:Type="Number">-3.6</Data></Cell>
    <Cell><Data ss:Type="Number">0.3</Data></Cell>
    <Cell><Data ss:Type="Number">41.1</Data></Cell>
    <Cell><Data ss:Type="Number">25.14</Data></Cell>
    <Cell ss:Index="7"><Data ss:Type="Number">878</Data></Cell>
   </Row>
   <Row>
    <Cell><Data ss:Type="DateTime">2014-05-19T09:11:38.000</Data></Cell>
    <Cell><Data ss:Type="Number">-3.6</Data></Cell>
    <Cell><Data ss:Type="Number">0.3</Data></Cell>
    <Cell><Data ss:Type="Number">41.1</Data></Cell>
    <Cell><Data ss:Type="Number">25.14</Data></Cell>
    <Cell ss:Index="7"><Data ss:Type="Number">879</Data></Cell>
   </Row>
   <Row>
    <Cell><Data ss:Type="DateTime">2014-05-19T09:11:39.000</Data></Cell>
    <Cell><Data ss:Type="Number">-3.6</Data></Cell>
    <Cell><Data ss:Type="Number">0.3</Data></Cell>
    <Cell><Data ss:Type="Number">41.1</Data></Cell>
    <Cell><Data ss:Type="Number">25.14</Data></Cell>
    <Cell ss:Index="7"><Data ss:Type="Number">880</Data></Cell>
   </Row>
   <Row>
    <Cell><Data ss:Type="DateTime">2014-05-19T09:11:40.000</Data></Cell>
    <Cell><Data ss:Type="Number">-3.6</Data></Cell>
    <Cell><Data ss:Type="Number">0.3</Data></Cell>
    <Cell><Data ss:Type="Number">41.1</Data></Cell>
    <Cell><Data ss:Type="Number">25.14</Data></Cell>
    <Cell ss:Index="7"><Data ss:Type="Number">881</Data></Cell>
   </Row>
   <Row>
    <Cell><Data ss:Type="DateTime">2014-05-19T09:11:41.000</Data></Cell>
    <Cell><Data ss:Type="Number">-3.5</Data></Cell>
    <Cell><Data ss:Type="Number">0.3</Data></Cell>
    <Cell><Data ss:Type="Number">41.1</Data></Cell>
    <Cell><Data ss:Type="Number">25.14</Data></Cell>
    <Cell ss:Index="7"><Data ss:Type="Number">882</Data></Cell>
   </Row>
   <Row>
    <Cell><Data ss:Type="DateTime">2014-05-19T09:11:42.000</Data></Cell>
    <Cell><Data ss:Type="Number">-3.5</Data></Cell>
    <Cell><Data ss:Type="Number">0.3</Data></Cell>
    <Cell><Data ss:Type="Number">41.2</Data></Cell>
    <Cell><Data ss:Type="Number">25.14</Data></Cell>
    <Cell ss:Index="7"><Data ss:Type="Number">883</Data></Cell>
   </Row>
   <Row>
    <Cell><Data ss:Type="DateTime">2014-05-19T09:11:43.000</Data></Cell>
    <Cell><Data ss:Type="Number">-3.5</Data></Cell>
    <Cell><Data ss:Type="Number">0.3</Data></Cell>
    <Cell><Data ss:Type="Number">41.2</Data></Cell>
    <Cell><Data ss:Type="Number">25.14</Data></Cell>
    <Cell ss:Index="7"><Data ss:Type="Number">884</Data></Cell>
   </Row>
   <Row>
    <Cell><Data ss:Type="DateTime">2014-05-19T09:11:44.000</Data></Cell>
    <Cell><Data ss:Type="Number">-3.5</Data></Cell>
    <Cell><Data ss:Type="Number">0.3</Data></Cell>
    <Cell><Data ss:Type="Number">41.4</Data></Cell>
    <Cell><Data ss:Type="Number">25.14</Data></Cell>
    <Cell ss:Index="7"><Data ss:Type="Number">885</Data></Cell>
   </Row>
   <Row>
    <Cell><Data ss:Type="DateTime">2014-05-19T09:11:45.000</Data></Cell>
    <Cell><Data ss:Type="Number">-3.6</Data></Cell>
    <Cell><Data ss:Type="Number">0.5</Data></Cell>
    <Cell><Data ss:Type="Number">41.7</Data></Cell>
    <Cell><Data ss:Type="Number">25.14</Data></Cell>
    <Cell ss:Index="7"><Data ss:Type="Number">886</Data></Cell>
   </Row>
   <Row>
    <Cell><Data ss:Type="DateTime">2014-05-19T09:11:46.000</Data></Cell>
    <Cell><Data ss:Type="Number">-3.6</Data></Cell>
    <Cell><Data ss:Type="Number">0.7</Data></Cell>
    <Cell><Data ss:Type="Number">41.7</Data></Cell>
    <Cell><Data ss:Type="Number">25.14</Data></Cell>
    <Cell ss:Index="7"><Data ss:Type="Number">887</Data></Cell>
   </Row>
   <Row>
    <Cell><Data ss:Type="DateTime">2014-05-19T09:11:47.000</Data></Cell>
    <Cell><Data ss:Type="Number">-3.6</Data></Cell>
    <Cell><Data ss:Type="Number">0.7</Data></Cell>
    <Cell><Data ss:Type="Number">41.7</Data></Cell>
    <Cell><Data ss:Type="Number">25.14</Data></Cell>
    <Cell ss:Index="7"><Data ss:Type="Number">888</Data></Cell>
   </Row>
   <Row>
    <Cell><Data ss:Type="DateTime">2014-05-19T09:11:48.000</Data></Cell>
    <Cell><Data ss:Type="Number">-3.6</Data></Cell>
    <Cell><Data ss:Type="Number">0.7</Data></Cell>
    <Cell><Data ss:Type="Number">41.7</Data></Cell>
    <Cell><Data ss:Type="Number">25.14</Data></Cell>
    <Cell ss:Index="7"><Data ss:Type="Number">889</Data></Cell>
   </Row>
   <Row>
    <Cell><Data ss:Type="DateTime">2014-05-19T09:11:49.000</Data></Cell>
    <Cell><Data ss:Type="Number">-3.6</Data></Cell>
    <Cell><Data ss:Type="Number">1</Data></Cell>
    <Cell><Data ss:Type="Number">41.9</Data></Cell>
    <Cell><Data ss:Type="Number">25.14</Data></Cell>
    <Cell ss:Index="7"><Data ss:Type="Number">890</Data></Cell>
   </Row>
   <Row>
    <Cell><Data ss:Type="DateTime">2014-05-19T09:11:50.000</Data></Cell>
    <Cell><Data ss:Type="Number">-3.6</Data></Cell>
    <Cell><Data ss:Type="Number">1.2</Data></Cell>
    <Cell><Data ss:Type="Number">41.9</Data></Cell>
    <Cell><Data ss:Type="Number">25.14</Data></Cell>
    <Cell ss:Index="7"><Data ss:Type="Number">891</Data></Cell>
   </Row>
   <Row>
    <Cell><Data ss:Type="DateTime">2014-05-19T09:11:51.000</Data></Cell>
    <Cell><Data ss:Type="Number">-3.5</Data></Cell>
    <Cell><Data ss:Type="Number">1.2</Data></Cell>
    <Cell><Data ss:Type="Number">42.2</Data></Cell>
    <Cell><Data ss:Type="Number">25.14</Data></Cell>
    <Cell ss:Index="7"><Data ss:Type="Number">892</Data></Cell>
   </Row>
   <Row>
    <Cell><Data ss:Type="DateTime">2014-05-19T09:11:52.000</Data></Cell>
    <Cell><Data ss:Type="Number">-3.5</Data></Cell>
    <Cell><Data ss:Type="Number">1</Data></Cell>
    <Cell><Data ss:Type="Number">42.2</Data></Cell>
    <Cell><Data ss:Type="Number">25.14</Data></Cell>
    <Cell ss:Index="7"><Data ss:Type="Number">893</Data></Cell>
   </Row>
   <Row>
    <Cell><Data ss:Type="DateTime">2014-05-19T09:11:53.000</Data></Cell>
    <Cell><Data ss:Type="Number">-3.6</Data></Cell>
    <Cell><Data ss:Type="Number">0.5</Data></Cell>
    <Cell><Data ss:Type="Number">41.6</Data></Cell>
    <Cell><Data ss:Type="Number">25.14</Data></Cell>
    <Cell ss:Index="7"><Data ss:Type="Number">894</Data></Cell>
   </Row>
   <Row>
    <Cell><Data ss:Type="DateTime">2014-05-19T09:11:54.000</Data></Cell>
    <Cell><Data ss:Type="Number">-3.6</Data></Cell>
    <Cell><Data ss:Type="Number">0.4</Data></Cell>
    <Cell><Data ss:Type="Number">41.6</Data></Cell>
    <Cell><Data ss:Type="Number">25.14</Data></Cell>
    <Cell ss:Index="7"><Data ss:Type="Number">895</Data></Cell>
   </Row>
   <Row>
    <Cell><Data ss:Type="DateTime">2014-05-19T09:11:55.000</Data></Cell>
    <Cell><Data ss:Type="Number">-3.6</Data></Cell>
    <Cell><Data ss:Type="Number">0.4</Data></Cell>
    <Cell><Data ss:Type="Number">41.1</Data></Cell>
    <Cell><Data ss:Type="Number">25.14</Data></Cell>
    <Cell ss:Index="7"><Data ss:Type="Number">896</Data></Cell>
   </Row>
   <Row>
    <Cell><Data ss:Type="DateTime">2014-05-19T09:11:56.000</Data></Cell>
    <Cell><Data ss:Type="Number">-3.6</Data></Cell>
    <Cell><Data ss:Type="Number">0.4</Data></Cell>
    <Cell><Data ss:Type="Number">41.1</Data></Cell>
    <Cell><Data ss:Type="Number">25.14</Data></Cell>
    <Cell ss:Index="7"><Data ss:Type="Number">897</Data></Cell>
   </Row>
   <Row>
    <Cell><Data ss:Type="DateTime">2014-05-19T09:11:57.000</Data></Cell>
    <Cell><Data ss:Type="Number">-3.6</Data></Cell>
    <Cell><Data ss:Type="Number">0.4</Data></Cell>
    <Cell><Data ss:Type="Number">41.2</Data></Cell>
    <Cell><Data ss:Type="Number">25.14</Data></Cell>
    <Cell ss:Index="7"><Data ss:Type="Number">898</Data></Cell>
   </Row>
   <Row>
    <Cell><Data ss:Type="DateTime">2014-05-19T09:11:58.000</Data></Cell>
    <Cell><Data ss:Type="Number">-3.7</Data></Cell>
    <Cell><Data ss:Type="Number">0.4</Data></Cell>
    <Cell><Data ss:Type="Number">41.2</Data></Cell>
    <Cell><Data ss:Type="Number">25.14</Data></Cell>
    <Cell ss:Index="7"><Data ss:Type="Number">899</Data></Cell>
   </Row>
   <Row>
    <Cell><Data ss:Type="DateTime">2014-05-19T09:11:59.000</Data></Cell>
    <Cell><Data ss:Type="Number">-3.6</Data></Cell>
    <Cell><Data ss:Type="Number">0.4</Data></Cell>
    <Cell><Data ss:Type="Number">41.1</Data></Cell>
    <Cell><Data ss:Type="Number">25.14</Data></Cell>
    <Cell ss:Index="7"><Data ss:Type="Number">900</Data></Cell>
   </Row>
   <Row>
    <Cell><Data ss:Type="DateTime">2014-05-19T09:12:00.000</Data></Cell>
    <Cell><Data ss:Type="Number">-3.6</Data></Cell>
    <Cell><Data ss:Type="Number">0.3</Data></Cell>
    <Cell><Data ss:Type="Number">41.1</Data></Cell>
    <Cell><Data ss:Type="Number">25.14</Data></Cell>
    <Cell ss:Index="7"><Data ss:Type="Number">901</Data></Cell>
   </Row>
   <Row>
    <Cell><Data ss:Type="DateTime">2014-05-19T09:12:01.000</Data></Cell>
    <Cell><Data ss:Type="Number">-3.6</Data></Cell>
    <Cell><Data ss:Type="Number">0.3</Data></Cell>
    <Cell><Data ss:Type="Number">41.1</Data></Cell>
    <Cell><Data ss:Type="Number">25.14</Data></Cell>
    <Cell ss:Index="7"><Data ss:Type="Number">902</Data></Cell>
   </Row>
   <Row>
    <Cell><Data ss:Type="DateTime">2014-05-19T09:12:02.000</Data></Cell>
    <Cell><Data ss:Type="Number">-3.6</Data></Cell>
    <Cell><Data ss:Type="Number">0.2</Data></Cell>
    <Cell><Data ss:Type="Number">41</Data></Cell>
    <Cell><Data ss:Type="Number">25.14</Data></Cell>
    <Cell ss:Index="7"><Data ss:Type="Number">903</Data></Cell>
   </Row>
   <Row>
    <Cell><Data ss:Type="DateTime">2014-05-19T09:12:03.000</Data></Cell>
    <Cell><Data ss:Type="Number">-3.6</Data></Cell>
    <Cell><Data ss:Type="Number">0.2</Data></Cell>
    <Cell><Data ss:Type="Number">41.2</Data></Cell>
    <Cell><Data ss:Type="Number">25.14</Data></Cell>
    <Cell ss:Index="7"><Data ss:Type="Number">904</Data></Cell>
   </Row>
   <Row>
    <Cell><Data ss:Type="DateTime">2014-05-19T09:12:04.000</Data></Cell>
    <Cell><Data ss:Type="Number">-3.6</Data></Cell>
    <Cell><Data ss:Type="Number">0.3</Data></Cell>
    <Cell><Data ss:Type="Number">41.2</Data></Cell>
    <Cell><Data ss:Type="Number">25.14</Data></Cell>
    <Cell ss:Index="7"><Data ss:Type="Number">905</Data></Cell>
   </Row>
   <Row>
    <Cell><Data ss:Type="DateTime">2014-05-19T09:12:05.000</Data></Cell>
    <Cell><Data ss:Type="Number">-3.6</Data></Cell>
    <Cell><Data ss:Type="Number">0.3</Data></Cell>
    <Cell><Data ss:Type="Number">41.3</Data></Cell>
    <Cell><Data ss:Type="Number">25.14</Data></Cell>
    <Cell ss:Index="7"><Data ss:Type="Number">906</Data></Cell>
   </Row>
   <Row>
    <Cell><Data ss:Type="DateTime">2014-05-19T09:12:06.000</Data></Cell>
    <Cell><Data ss:Type="Number">-3.7</Data></Cell>
    <Cell><Data ss:Type="Number">0.5</Data></Cell>
    <Cell><Data ss:Type="Number">41.3</Data></Cell>
    <Cell><Data ss:Type="Number">25.14</Data></Cell>
    <Cell ss:Index="7"><Data ss:Type="Number">907</Data></Cell>
   </Row>
   <Row>
    <Cell><Data ss:Type="DateTime">2014-05-19T09:12:07.000</Data></Cell>
    <Cell><Data ss:Type="Number">-3.7</Data></Cell>
    <Cell><Data ss:Type="Number">0.6</Data></Cell>
    <Cell><Data ss:Type="Number">41.3</Data></Cell>
    <Cell><Data ss:Type="Number">25.14</Data></Cell>
    <Cell ss:Index="7"><Data ss:Type="Number">908</Data></Cell>
   </Row>
   <Row>
    <Cell><Data ss:Type="DateTime">2014-05-19T09:12:08.000</Data></Cell>
    <Cell><Data ss:Type="Number">-3.7</Data></Cell>
    <Cell><Data ss:Type="Number">1</Data></Cell>
    <Cell><Data ss:Type="Number">41.4</Data></Cell>
    <Cell><Data ss:Type="Number">25.14</Data></Cell>
    <Cell ss:Index="7"><Data ss:Type="Number">909</Data></Cell>
   </Row>
   <Row>
    <Cell><Data ss:Type="DateTime">2014-05-19T09:12:09.000</Data></Cell>
    <Cell><Data ss:Type="Number">-3.7</Data></Cell>
    <Cell><Data ss:Type="Number">1</Data></Cell>
    <Cell><Data ss:Type="Number">41.3</Data></Cell>
    <Cell><Data ss:Type="Number">25.14</Data></Cell>
    <Cell ss:Index="7"><Data ss:Type="Number">910</Data></Cell>
   </Row>
   <Row>
    <Cell><Data ss:Type="DateTime">2014-05-19T09:12:10.000</Data></Cell>
    <Cell><Data ss:Type="Number">-3.6</Data></Cell>
    <Cell><Data ss:Type="Number">1.1000000000000001</Data></Cell>
    <Cell><Data ss:Type="Number">41.2</Data></Cell>
    <Cell><Data ss:Type="Number">25.14</Data></Cell>
    <Cell ss:Index="7"><Data ss:Type="Number">911</Data></Cell>
   </Row>
   <Row>
    <Cell><Data ss:Type="DateTime">2014-05-19T09:12:11.000</Data></Cell>
    <Cell><Data ss:Type="Number">-3.6</Data></Cell>
    <Cell><Data ss:Type="Number">1.1000000000000001</Data></Cell>
    <Cell><Data ss:Type="Number">41.2</Data></Cell>
    <Cell><Data ss:Type="Number">25.14</Data></Cell>
    <Cell ss:Index="7"><Data ss:Type="Number">912</Data></Cell>
   </Row>
   <Row>
    <Cell><Data ss:Type="DateTime">2014-05-19T09:12:12.000</Data></Cell>
    <Cell><Data ss:Type="Number">-3.6</Data></Cell>
    <Cell><Data ss:Type="Number">1.3</Data></Cell>
    <Cell><Data ss:Type="Number">41.3</Data></Cell>
    <Cell><Data ss:Type="Number">25.14</Data></Cell>
    <Cell ss:Index="7"><Data ss:Type="Number">913</Data></Cell>
   </Row>
   <Row>
    <Cell><Data ss:Type="DateTime">2014-05-19T09:12:13.000</Data></Cell>
    <Cell><Data ss:Type="Number">-3.6</Data></Cell>
    <Cell><Data ss:Type="Number">0.8</Data></Cell>
    <Cell><Data ss:Type="Number">41.3</Data></Cell>
    <Cell><Data ss:Type="Number">25.14</Data></Cell>
    <Cell ss:Index="7"><Data ss:Type="Number">914</Data></Cell>
   </Row>
   <Row>
    <Cell><Data ss:Type="DateTime">2014-05-19T09:12:14.000</Data></Cell>
    <Cell><Data ss:Type="Number">-3.6</Data></Cell>
    <Cell><Data ss:Type="Number">0.6</Data></Cell>
    <Cell><Data ss:Type="Number">41.6</Data></Cell>
    <Cell><Data ss:Type="Number">25.14</Data></Cell>
    <Cell ss:Index="7"><Data ss:Type="Number">915</Data></Cell>
   </Row>
   <Row>
    <Cell><Data ss:Type="DateTime">2014-05-19T09:12:15.000</Data></Cell>
    <Cell><Data ss:Type="Number">-3.7</Data></Cell>
    <Cell><Data ss:Type="Number">0.5</Data></Cell>
    <Cell><Data ss:Type="Number">41.6</Data></Cell>
    <Cell><Data ss:Type="Number">25.14</Data></Cell>
    <Cell ss:Index="7"><Data ss:Type="Number">916</Data></Cell>
   </Row>
   <Row>
    <Cell><Data ss:Type="DateTime">2014-05-19T09:12:16.000</Data></Cell>
    <Cell><Data ss:Type="Number">-3.7</Data></Cell>
    <Cell><Data ss:Type="Number">0.5</Data></Cell>
    <Cell><Data ss:Type="Number">40.799999999999997</Data></Cell>
    <Cell><Data ss:Type="Number">25.14</Data></Cell>
    <Cell ss:Index="7"><Data ss:Type="Number">917</Data></Cell>
   </Row>
   <Row>
    <Cell><Data ss:Type="DateTime">2014-05-19T09:12:17.000</Data></Cell>
    <Cell><Data ss:Type="Number">-3.7</Data></Cell>
    <Cell><Data ss:Type="Number">0.4</Data></Cell>
    <Cell><Data ss:Type="Number">40.799999999999997</Data></Cell>
    <Cell><Data ss:Type="Number">25.14</Data></Cell>
    <Cell ss:Index="7"><Data ss:Type="Number">918</Data></Cell>
   </Row>
   <Row>
    <Cell><Data ss:Type="DateTime">2014-05-19T09:12:18.000</Data></Cell>
    <Cell><Data ss:Type="Number">-3.6</Data></Cell>
    <Cell><Data ss:Type="Number">0.4</Data></Cell>
    <Cell><Data ss:Type="Number">40.6</Data></Cell>
    <Cell><Data ss:Type="Number">25.14</Data></Cell>
    <Cell ss:Index="7"><Data ss:Type="Number">919</Data></Cell>
   </Row>
   <Row>
    <Cell><Data ss:Type="DateTime">2014-05-19T09:12:19.000</Data></Cell>
    <Cell><Data ss:Type="Number">-3.6</Data></Cell>
    <Cell><Data ss:Type="Number">0.5</Data></Cell>
    <Cell><Data ss:Type="Number">40.6</Data></Cell>
    <Cell><Data ss:Type="Number">25.14</Data></Cell>
    <Cell ss:Index="7"><Data ss:Type="Number">920</Data></Cell>
   </Row>
   <Row>
    <Cell><Data ss:Type="DateTime">2014-05-19T09:12:20.000</Data></Cell>
    <Cell><Data ss:Type="Number">-3.6</Data></Cell>
    <Cell><Data ss:Type="Number">0.7</Data></Cell>
    <Cell><Data ss:Type="Number">40.5</Data></Cell>
    <Cell><Data ss:Type="Number">25.14</Data></Cell>
    <Cell ss:Index="7"><Data ss:Type="Number">921</Data></Cell>
   </Row>
   <Row>
    <Cell><Data ss:Type="DateTime">2014-05-19T09:12:21.000</Data></Cell>
    <Cell><Data ss:Type="Number">-3.6</Data></Cell>
    <Cell><Data ss:Type="Number">0.7</Data></Cell>
    <Cell><Data ss:Type="Number">40.5</Data></Cell>
    <Cell><Data ss:Type="Number">25.14</Data></Cell>
    <Cell ss:Index="7"><Data ss:Type="Number">922</Data></Cell>
   </Row>
   <Row>
    <Cell><Data ss:Type="DateTime">2014-05-19T09:12:22.000</Data></Cell>
    <Cell><Data ss:Type="Number">-3.5</Data></Cell>
    <Cell><Data ss:Type="Number">0.7</Data></Cell>
    <Cell><Data ss:Type="Number">40.6</Data></Cell>
    <Cell><Data ss:Type="Number">25.15</Data></Cell>
    <Cell ss:Index="7"><Data ss:Type="Number">923</Data></Cell>
   </Row>
   <Row>
    <Cell><Data ss:Type="DateTime">2014-05-19T09:12:23.000</Data></Cell>
    <Cell><Data ss:Type="Number">-3.5</Data></Cell>
    <Cell><Data ss:Type="Number">0.7</Data></Cell>
    <Cell><Data ss:Type="Number">40.6</Data></Cell>
    <Cell><Data ss:Type="Number">25.14</Data></Cell>
    <Cell ss:Index="7"><Data ss:Type="Number">924</Data></Cell>
   </Row>
   <Row>
    <Cell><Data ss:Type="DateTime">2014-05-19T09:12:24.000</Data></Cell>
    <Cell><Data ss:Type="Number">-3.5</Data></Cell>
    <Cell><Data ss:Type="Number">0.7</Data></Cell>
    <Cell><Data ss:Type="Number">40.799999999999997</Data></Cell>
    <Cell><Data ss:Type="Number">25.15</Data></Cell>
    <Cell ss:Index="7"><Data ss:Type="Number">925</Data></Cell>
   </Row>
   <Row>
    <Cell><Data ss:Type="DateTime">2014-05-19T09:12:25.000</Data></Cell>
    <Cell><Data ss:Type="Number">-3.5</Data></Cell>
    <Cell><Data ss:Type="Number">0.7</Data></Cell>
    <Cell><Data ss:Type="Number">40.799999999999997</Data></Cell>
    <Cell><Data ss:Type="Number">25.14</Data></Cell>
    <Cell ss:Index="7"><Data ss:Type="Number">926</Data></Cell>
   </Row>
   <Row>
    <Cell><Data ss:Type="DateTime">2014-05-19T09:12:26.000</Data></Cell>
    <Cell><Data ss:Type="Number">-3.4</Data></Cell>
    <Cell><Data ss:Type="Number">0.8</Data></Cell>
    <Cell><Data ss:Type="Number">40.6</Data></Cell>
    <Cell><Data ss:Type="Number">25.15</Data></Cell>
    <Cell ss:Index="7"><Data ss:Type="Number">927</Data></Cell>
   </Row>
   <Row>
    <Cell><Data ss:Type="DateTime">2014-05-19T09:12:27.000</Data></Cell>
    <Cell><Data ss:Type="Number">-3.4</Data></Cell>
    <Cell><Data ss:Type="Number">0.7</Data></Cell>
    <Cell><Data ss:Type="Number">40.6</Data></Cell>
    <Cell><Data ss:Type="Number">25.15</Data></Cell>
    <Cell ss:Index="7"><Data ss:Type="Number">928</Data></Cell>
   </Row>
   <Row>
    <Cell><Data ss:Type="DateTime">2014-05-19T09:12:28.000</Data></Cell>
    <Cell><Data ss:Type="Number">-3.4</Data></Cell>
    <Cell><Data ss:Type="Number">0.4</Data></Cell>
    <Cell><Data ss:Type="Number">40.6</Data></Cell>
    <Cell><Data ss:Type="Number">25.15</Data></Cell>
    <Cell ss:Index="7"><Data ss:Type="Number">929</Data></Cell>
   </Row>
   <Row>
    <Cell><Data ss:Type="DateTime">2014-05-19T09:12:29.000</Data></Cell>
    <Cell><Data ss:Type="Number">-3.5</Data></Cell>
    <Cell><Data ss:Type="Number">0.3</Data></Cell>
    <Cell><Data ss:Type="Number">40.6</Data></Cell>
    <Cell><Data ss:Type="Number">25.15</Data></Cell>
    <Cell ss:Index="7"><Data ss:Type="Number">930</Data></Cell>
   </Row>
   <Row>
    <Cell><Data ss:Type="DateTime">2014-05-19T09:12:30.000</Data></Cell>
    <Cell><Data ss:Type="Number">-3.5</Data></Cell>
    <Cell><Data ss:Type="Number">0.3</Data></Cell>
    <Cell><Data ss:Type="Number">40.6</Data></Cell>
    <Cell><Data ss:Type="Number">25.15</Data></Cell>
    <Cell ss:Index="7"><Data ss:Type="Number">931</Data></Cell>
   </Row>
   <Row>
    <Cell><Data ss:Type="DateTime">2014-05-19T09:12:31.000</Data></Cell>
    <Cell><Data ss:Type="Number">-3.5</Data></Cell>
    <Cell><Data ss:Type="Number">0.3</Data></Cell>
    <Cell><Data ss:Type="Number">40.6</Data></Cell>
    <Cell><Data ss:Type="Number">25.15</Data></Cell>
    <Cell ss:Index="7"><Data ss:Type="Number">932</Data></Cell>
   </Row>
   <Row>
    <Cell><Data ss:Type="DateTime">2014-05-19T09:12:32.000</Data></Cell>
    <Cell><Data ss:Type="Number">-3.6</Data></Cell>
    <Cell><Data ss:Type="Number">0.2</Data></Cell>
    <Cell><Data ss:Type="Number">40.6</Data></Cell>
    <Cell><Data ss:Type="Number">25.15</Data></Cell>
    <Cell ss:Index="7"><Data ss:Type="Number">933</Data></Cell>
   </Row>
   <Row>
    <Cell><Data ss:Type="DateTime">2014-05-19T09:12:33.000</Data></Cell>
    <Cell><Data ss:Type="Number">-3.6</Data></Cell>
    <Cell><Data ss:Type="Number">0.3</Data></Cell>
    <Cell><Data ss:Type="Number">40.6</Data></Cell>
    <Cell><Data ss:Type="Number">25.15</Data></Cell>
    <Cell ss:Index="7"><Data ss:Type="Number">934</Data></Cell>
   </Row>
   <Row>
    <Cell><Data ss:Type="DateTime">2014-05-19T09:12:34.000</Data></Cell>
    <Cell><Data ss:Type="Number">-3.7</Data></Cell>
    <Cell><Data ss:Type="Number">0.3</Data></Cell>
    <Cell><Data ss:Type="Number">40.799999999999997</Data></Cell>
    <Cell><Data ss:Type="Number">25.15</Data></Cell>
    <Cell ss:Index="7"><Data ss:Type="Number">935</Data></Cell>
   </Row>
   <Row>
    <Cell><Data ss:Type="DateTime">2014-05-19T09:12:35.000</Data></Cell>
    <Cell><Data ss:Type="Number">-3.7</Data></Cell>
    <Cell><Data ss:Type="Number">0.3</Data></Cell>
    <Cell><Data ss:Type="Number">41</Data></Cell>
    <Cell><Data ss:Type="Number">25.15</Data></Cell>
    <Cell ss:Index="7"><Data ss:Type="Number">936</Data></Cell>
   </Row>
   <Row>
    <Cell><Data ss:Type="DateTime">2014-05-19T09:12:36.000</Data></Cell>
    <Cell><Data ss:Type="Number">-3.7</Data></Cell>
    <Cell><Data ss:Type="Number">0.4</Data></Cell>
    <Cell><Data ss:Type="Number">41.2</Data></Cell>
    <Cell><Data ss:Type="Number">25.15</Data></Cell>
    <Cell ss:Index="7"><Data ss:Type="Number">937</Data></Cell>
   </Row>
   <Row>
    <Cell><Data ss:Type="DateTime">2014-05-19T09:12:37.000</Data></Cell>
    <Cell><Data ss:Type="Number">-3.7</Data></Cell>
    <Cell><Data ss:Type="Number">0.4</Data></Cell>
    <Cell><Data ss:Type="Number">41.9</Data></Cell>
    <Cell><Data ss:Type="Number">25.15</Data></Cell>
    <Cell ss:Index="7"><Data ss:Type="Number">938</Data></Cell>
   </Row>
   <Row>
    <Cell><Data ss:Type="DateTime">2014-05-19T09:12:38.000</Data></Cell>
    <Cell><Data ss:Type="Number">-3.8</Data></Cell>
    <Cell><Data ss:Type="Number">0.8</Data></Cell>
    <Cell><Data ss:Type="Number">41.9</Data></Cell>
    <Cell><Data ss:Type="Number">25.15</Data></Cell>
    <Cell ss:Index="7"><Data ss:Type="Number">939</Data></Cell>
   </Row>
   <Row>
    <Cell><Data ss:Type="DateTime">2014-05-19T09:12:39.000</Data></Cell>
    <Cell><Data ss:Type="Number">-3.8</Data></Cell>
    <Cell><Data ss:Type="Number">0.8</Data></Cell>
    <Cell><Data ss:Type="Number">41.9</Data></Cell>
    <Cell><Data ss:Type="Number">25.15</Data></Cell>
    <Cell ss:Index="7"><Data ss:Type="Number">940</Data></Cell>
   </Row>
   <Row>
    <Cell><Data ss:Type="DateTime">2014-05-19T09:12:40.000</Data></Cell>
    <Cell><Data ss:Type="Number">-3.8</Data></Cell>
    <Cell><Data ss:Type="Number">0.9</Data></Cell>
    <Cell><Data ss:Type="Number">42.1</Data></Cell>
    <Cell><Data ss:Type="Number">25.15</Data></Cell>
    <Cell ss:Index="7"><Data ss:Type="Number">941</Data></Cell>
   </Row>
   <Row>
    <Cell><Data ss:Type="DateTime">2014-05-19T09:12:41.000</Data></Cell>
    <Cell><Data ss:Type="Number">-3.8</Data></Cell>
    <Cell><Data ss:Type="Number">1</Data></Cell>
    <Cell><Data ss:Type="Number">42.4</Data></Cell>
    <Cell><Data ss:Type="Number">25.15</Data></Cell>
    <Cell ss:Index="7"><Data ss:Type="Number">942</Data></Cell>
   </Row>
   <Row>
    <Cell><Data ss:Type="DateTime">2014-05-19T09:12:42.000</Data></Cell>
    <Cell><Data ss:Type="Number">-3.8</Data></Cell>
    <Cell><Data ss:Type="Number">0.9</Data></Cell>
    <Cell><Data ss:Type="Number">42.4</Data></Cell>
    <Cell><Data ss:Type="Number">25.15</Data></Cell>
    <Cell ss:Index="7"><Data ss:Type="Number">943</Data></Cell>
   </Row>
   <Row>
    <Cell><Data ss:Type="DateTime">2014-05-19T09:12:43.000</Data></Cell>
    <Cell><Data ss:Type="Number">-3.8</Data></Cell>
    <Cell><Data ss:Type="Number">1</Data></Cell>
    <Cell><Data ss:Type="Number">42.4</Data></Cell>
    <Cell><Data ss:Type="Number">25.15</Data></Cell>
    <Cell ss:Index="7"><Data ss:Type="Number">944</Data></Cell>
   </Row>
   <Row>
    <Cell><Data ss:Type="DateTime">2014-05-19T09:12:44.000</Data></Cell>
    <Cell><Data ss:Type="Number">-3.8</Data></Cell>
    <Cell><Data ss:Type="Number">1.1000000000000001</Data></Cell>
    <Cell><Data ss:Type="Number">42.4</Data></Cell>
    <Cell><Data ss:Type="Number">25.15</Data></Cell>
    <Cell ss:Index="7"><Data ss:Type="Number">945</Data></Cell>
   </Row>
   <Row>
    <Cell><Data ss:Type="DateTime">2014-05-19T09:12:45.000</Data></Cell>
    <Cell><Data ss:Type="Number">-3.8</Data></Cell>
    <Cell><Data ss:Type="Number">0.8</Data></Cell>
    <Cell><Data ss:Type="Number">42.3</Data></Cell>
    <Cell><Data ss:Type="Number">25.15</Data></Cell>
    <Cell ss:Index="7"><Data ss:Type="Number">946</Data></Cell>
   </Row>
   <Row>
    <Cell><Data ss:Type="DateTime">2014-05-19T09:12:46.000</Data></Cell>
    <Cell><Data ss:Type="Number">-3.8</Data></Cell>
    <Cell><Data ss:Type="Number">0.7</Data></Cell>
    <Cell><Data ss:Type="Number">42</Data></Cell>
    <Cell><Data ss:Type="Number">25.15</Data></Cell>
    <Cell ss:Index="7"><Data ss:Type="Number">947</Data></Cell>
   </Row>
   <Row>
    <Cell><Data ss:Type="DateTime">2014-05-19T09:12:47.000</Data></Cell>
    <Cell><Data ss:Type="Number">-3.8</Data></Cell>
    <Cell><Data ss:Type="Number">0.7</Data></Cell>
    <Cell><Data ss:Type="Number">42</Data></Cell>
    <Cell><Data ss:Type="Number">25.15</Data></Cell>
    <Cell ss:Index="7"><Data ss:Type="Number">948</Data></Cell>
   </Row>
   <Row>
    <Cell><Data ss:Type="DateTime">2014-05-19T09:12:48.000</Data></Cell>
    <Cell><Data ss:Type="Number">-3.8</Data></Cell>
    <Cell><Data ss:Type="Number">0.7</Data></Cell>
    <Cell><Data ss:Type="Number">42</Data></Cell>
    <Cell><Data ss:Type="Number">25.15</Data></Cell>
    <Cell ss:Index="7"><Data ss:Type="Number">949</Data></Cell>
   </Row>
   <Row>
    <Cell><Data ss:Type="DateTime">2014-05-19T09:12:49.000</Data></Cell>
    <Cell><Data ss:Type="Number">-3.8</Data></Cell>
    <Cell><Data ss:Type="Number">0.7</Data></Cell>
    <Cell><Data ss:Type="Number">41.8</Data></Cell>
    <Cell><Data ss:Type="Number">25.15</Data></Cell>
    <Cell ss:Index="7"><Data ss:Type="Number">950</Data></Cell>
   </Row>
   <Row>
    <Cell><Data ss:Type="DateTime">2014-05-19T09:12:50.000</Data></Cell>
    <Cell><Data ss:Type="Number">-3.8</Data></Cell>
    <Cell><Data ss:Type="Number">0.7</Data></Cell>
    <Cell><Data ss:Type="Number">41.8</Data></Cell>
    <Cell><Data ss:Type="Number">25.15</Data></Cell>
    <Cell ss:Index="7"><Data ss:Type="Number">951</Data></Cell>
   </Row>
   <Row>
    <Cell><Data ss:Type="DateTime">2014-05-19T09:12:51.000</Data></Cell>
    <Cell><Data ss:Type="Number">-3.8</Data></Cell>
    <Cell><Data ss:Type="Number">0.7</Data></Cell>
    <Cell><Data ss:Type="Number">41.8</Data></Cell>
    <Cell><Data ss:Type="Number">25.15</Data></Cell>
    <Cell ss:Index="7"><Data ss:Type="Number">952</Data></Cell>
   </Row>
   <Row>
    <Cell><Data ss:Type="DateTime">2014-05-19T09:12:52.000</Data></Cell>
    <Cell><Data ss:Type="Number">-3.8</Data></Cell>
    <Cell><Data ss:Type="Number">0.6</Data></Cell>
    <Cell><Data ss:Type="Number">41.8</Data></Cell>
    <Cell><Data ss:Type="Number">25.15</Data></Cell>
    <Cell ss:Index="7"><Data ss:Type="Number">953</Data></Cell>
   </Row>
   <Row>
    <Cell><Data ss:Type="DateTime">2014-05-19T09:12:53.000</Data></Cell>
    <Cell><Data ss:Type="Number">-3.8</Data></Cell>
    <Cell><Data ss:Type="Number">0.6</Data></Cell>
    <Cell><Data ss:Type="Number">41.7</Data></Cell>
    <Cell><Data ss:Type="Number">25.15</Data></Cell>
    <Cell ss:Index="7"><Data ss:Type="Number">954</Data></Cell>
   </Row>
   <Row>
    <Cell><Data ss:Type="DateTime">2014-05-19T09:12:54.000</Data></Cell>
    <Cell><Data ss:Type="Number">-3.9</Data></Cell>
    <Cell><Data ss:Type="Number">0.6</Data></Cell>
    <Cell><Data ss:Type="Number">41.8</Data></Cell>
    <Cell><Data ss:Type="Number">25.15</Data></Cell>
    <Cell ss:Index="7"><Data ss:Type="Number">955</Data></Cell>
   </Row>
   <Row>
    <Cell><Data ss:Type="DateTime">2014-05-19T09:12:55.000</Data></Cell>
    <Cell><Data ss:Type="Number">-3.8</Data></Cell>
    <Cell><Data ss:Type="Number">0.5</Data></Cell>
    <Cell><Data ss:Type="Number">41.6</Data></Cell>
    <Cell><Data ss:Type="Number">25.15</Data></Cell>
    <Cell ss:Index="7"><Data ss:Type="Number">956</Data></Cell>
   </Row>
   <Row>
    <Cell><Data ss:Type="DateTime">2014-05-19T09:12:56.000</Data></Cell>
    <Cell><Data ss:Type="Number">-3.8</Data></Cell>
    <Cell><Data ss:Type="Number">0.8</Data></Cell>
    <Cell><Data ss:Type="Number">41.7</Data></Cell>
    <Cell><Data ss:Type="Number">25.15</Data></Cell>
    <Cell ss:Index="7"><Data ss:Type="Number">957</Data></Cell>
   </Row>
   <Row>
    <Cell><Data ss:Type="DateTime">2014-05-19T09:12:57.000</Data></Cell>
    <Cell><Data ss:Type="Number">-3.8</Data></Cell>
    <Cell><Data ss:Type="Number">1</Data></Cell>
    <Cell><Data ss:Type="Number">41.7</Data></Cell>
    <Cell><Data ss:Type="Number">25.15</Data></Cell>
    <Cell ss:Index="7"><Data ss:Type="Number">958</Data></Cell>
   </Row>
   <Row>
    <Cell><Data ss:Type="DateTime">2014-05-19T09:12:58.000</Data></Cell>
    <Cell><Data ss:Type="Number">-3.8</Data></Cell>
    <Cell><Data ss:Type="Number">1</Data></Cell>
    <Cell><Data ss:Type="Number">41.8</Data></Cell>
    <Cell><Data ss:Type="Number">25.15</Data></Cell>
    <Cell ss:Index="7"><Data ss:Type="Number">959</Data></Cell>
   </Row>
   <Row>
    <Cell><Data ss:Type="DateTime">2014-05-19T09:12:59.000</Data></Cell>
    <Cell><Data ss:Type="Number">-3.7</Data></Cell>
    <Cell><Data ss:Type="Number">1</Data></Cell>
    <Cell><Data ss:Type="Number">41.8</Data></Cell>
    <Cell><Data ss:Type="Number">25.15</Data></Cell>
    <Cell ss:Index="7"><Data ss:Type="Number">960</Data></Cell>
   </Row>
   <Row>
    <Cell><Data ss:Type="DateTime">2014-05-19T09:13:00.000</Data></Cell>
    <Cell><Data ss:Type="Number">-3.7</Data></Cell>
    <Cell><Data ss:Type="Number">1.3</Data></Cell>
    <Cell><Data ss:Type="Number">42.1</Data></Cell>
    <Cell><Data ss:Type="Number">25.15</Data></Cell>
    <Cell ss:Index="7"><Data ss:Type="Number">961</Data></Cell>
   </Row>
   <Row>
    <Cell><Data ss:Type="DateTime">2014-05-19T09:13:01.000</Data></Cell>
    <Cell><Data ss:Type="Number">-3.7</Data></Cell>
    <Cell><Data ss:Type="Number">1.5</Data></Cell>
    <Cell><Data ss:Type="Number">42.1</Data></Cell>
    <Cell><Data ss:Type="Number">25.15</Data></Cell>
    <Cell ss:Index="7"><Data ss:Type="Number">962</Data></Cell>
   </Row>
   <Row>
    <Cell><Data ss:Type="DateTime">2014-05-19T09:13:02.000</Data></Cell>
    <Cell><Data ss:Type="Number">-3.7</Data></Cell>
    <Cell><Data ss:Type="Number">1.4</Data></Cell>
    <Cell><Data ss:Type="Number">42.1</Data></Cell>
    <Cell><Data ss:Type="Number">25.15</Data></Cell>
    <Cell ss:Index="7"><Data ss:Type="Number">963</Data></Cell>
   </Row>
   <Row>
    <Cell><Data ss:Type="DateTime">2014-05-19T09:13:03.000</Data></Cell>
    <Cell><Data ss:Type="Number">-3.7</Data></Cell>
    <Cell><Data ss:Type="Number">1.3</Data></Cell>
    <Cell><Data ss:Type="Number">42.1</Data></Cell>
    <Cell><Data ss:Type="Number">25.15</Data></Cell>
    <Cell ss:Index="7"><Data ss:Type="Number">964</Data></Cell>
   </Row>
   <Row>
    <Cell><Data ss:Type="DateTime">2014-05-19T09:13:04.000</Data></Cell>
    <Cell><Data ss:Type="Number">-3.7</Data></Cell>
    <Cell><Data ss:Type="Number">1</Data></Cell>
    <Cell><Data ss:Type="Number">41.9</Data></Cell>
    <Cell><Data ss:Type="Number">25.15</Data></Cell>
    <Cell ss:Index="7"><Data ss:Type="Number">965</Data></Cell>
   </Row>
   <Row>
    <Cell><Data ss:Type="DateTime">2014-05-19T09:13:05.000</Data></Cell>
    <Cell><Data ss:Type="Number">-3.7</Data></Cell>
    <Cell><Data ss:Type="Number">0.5</Data></Cell>
    <Cell><Data ss:Type="Number">41.9</Data></Cell>
    <Cell><Data ss:Type="Number">25.15</Data></Cell>
    <Cell ss:Index="7"><Data ss:Type="Number">966</Data></Cell>
   </Row>
   <Row>
    <Cell><Data ss:Type="DateTime">2014-05-19T09:13:06.000</Data></Cell>
    <Cell><Data ss:Type="Number">-3.7</Data></Cell>
    <Cell><Data ss:Type="Number">0.3</Data></Cell>
    <Cell><Data ss:Type="Number">41.9</Data></Cell>
    <Cell><Data ss:Type="Number">25.15</Data></Cell>
    <Cell ss:Index="7"><Data ss:Type="Number">967</Data></Cell>
   </Row>
   <Row>
    <Cell><Data ss:Type="DateTime">2014-05-19T09:13:07.000</Data></Cell>
    <Cell><Data ss:Type="Number">-3.7</Data></Cell>
    <Cell><Data ss:Type="Number">0.3</Data></Cell>
    <Cell><Data ss:Type="Number">41.9</Data></Cell>
    <Cell><Data ss:Type="Number">25.15</Data></Cell>
    <Cell ss:Index="7"><Data ss:Type="Number">968</Data></Cell>
   </Row>
   <Row>
    <Cell><Data ss:Type="DateTime">2014-05-19T09:13:08.000</Data></Cell>
    <Cell><Data ss:Type="Number">-3.7</Data></Cell>
    <Cell><Data ss:Type="Number">0.3</Data></Cell>
    <Cell><Data ss:Type="Number">41.5</Data></Cell>
    <Cell><Data ss:Type="Number">25.15</Data></Cell>
    <Cell ss:Index="7"><Data ss:Type="Number">969</Data></Cell>
   </Row>
   <Row>
    <Cell><Data ss:Type="DateTime">2014-05-19T09:13:09.000</Data></Cell>
    <Cell><Data ss:Type="Number">-3.7</Data></Cell>
    <Cell><Data ss:Type="Number">0.3</Data></Cell>
    <Cell><Data ss:Type="Number">41.4</Data></Cell>
    <Cell><Data ss:Type="Number">25.15</Data></Cell>
    <Cell ss:Index="7"><Data ss:Type="Number">970</Data></Cell>
   </Row>
   <Row>
    <Cell><Data ss:Type="DateTime">2014-05-19T09:13:10.000</Data></Cell>
    <Cell><Data ss:Type="Number">-3.6</Data></Cell>
    <Cell><Data ss:Type="Number">0.3</Data></Cell>
    <Cell><Data ss:Type="Number">41.4</Data></Cell>
    <Cell><Data ss:Type="Number">25.15</Data></Cell>
    <Cell ss:Index="7"><Data ss:Type="Number">971</Data></Cell>
   </Row>
   <Row>
    <Cell><Data ss:Type="DateTime">2014-05-19T09:13:11.000</Data></Cell>
    <Cell><Data ss:Type="Number">-3.6</Data></Cell>
    <Cell><Data ss:Type="Number">0.7</Data></Cell>
    <Cell><Data ss:Type="Number">41.3</Data></Cell>
    <Cell><Data ss:Type="Number">25.16</Data></Cell>
    <Cell ss:Index="7"><Data ss:Type="Number">972</Data></Cell>
   </Row>
   <Row>
    <Cell><Data ss:Type="DateTime">2014-05-19T09:13:12.000</Data></Cell>
    <Cell><Data ss:Type="Number">-3.6</Data></Cell>
    <Cell><Data ss:Type="Number">0.8</Data></Cell>
    <Cell><Data ss:Type="Number">40.9</Data></Cell>
    <Cell><Data ss:Type="Number">25.15</Data></Cell>
    <Cell ss:Index="7"><Data ss:Type="Number">973</Data></Cell>
   </Row>
   <Row>
    <Cell><Data ss:Type="DateTime">2014-05-19T09:13:13.000</Data></Cell>
    <Cell><Data ss:Type="Number">-3.6</Data></Cell>
    <Cell><Data ss:Type="Number">0.8</Data></Cell>
    <Cell><Data ss:Type="Number">40.9</Data></Cell>
    <Cell><Data ss:Type="Number">25.15</Data></Cell>
    <Cell ss:Index="7"><Data ss:Type="Number">974</Data></Cell>
   </Row>
   <Row>
    <Cell><Data ss:Type="DateTime">2014-05-19T09:13:14.000</Data></Cell>
    <Cell><Data ss:Type="Number">-3.6</Data></Cell>
    <Cell><Data ss:Type="Number">0.8</Data></Cell>
    <Cell><Data ss:Type="Number">40.799999999999997</Data></Cell>
    <Cell><Data ss:Type="Number">25.15</Data></Cell>
    <Cell ss:Index="7"><Data ss:Type="Number">975</Data></Cell>
   </Row>
   <Row>
    <Cell><Data ss:Type="DateTime">2014-05-19T09:13:15.000</Data></Cell>
    <Cell><Data ss:Type="Number">-3.6</Data></Cell>
    <Cell><Data ss:Type="Number">0.8</Data></Cell>
    <Cell><Data ss:Type="Number">40.700000000000003</Data></Cell>
    <Cell><Data ss:Type="Number">25.15</Data></Cell>
    <Cell ss:Index="7"><Data ss:Type="Number">976</Data></Cell>
   </Row>
   <Row>
    <Cell><Data ss:Type="DateTime">2014-05-19T09:13:16.000</Data></Cell>
    <Cell><Data ss:Type="Number">-3.6</Data></Cell>
    <Cell><Data ss:Type="Number">0.8</Data></Cell>
    <Cell><Data ss:Type="Number">40.700000000000003</Data></Cell>
    <Cell><Data ss:Type="Number">25.15</Data></Cell>
    <Cell ss:Index="7"><Data ss:Type="Number">977</Data></Cell>
   </Row>
   <Row>
    <Cell><Data ss:Type="DateTime">2014-05-19T09:13:17.000</Data></Cell>
    <Cell><Data ss:Type="Number">-3.6</Data></Cell>
    <Cell><Data ss:Type="Number">0.5</Data></Cell>
    <Cell><Data ss:Type="Number">40.9</Data></Cell>
    <Cell><Data ss:Type="Number">25.15</Data></Cell>
    <Cell ss:Index="7"><Data ss:Type="Number">978</Data></Cell>
   </Row>
   <Row>
    <Cell><Data ss:Type="DateTime">2014-05-19T09:13:18.000</Data></Cell>
    <Cell><Data ss:Type="Number">-3.6</Data></Cell>
    <Cell><Data ss:Type="Number">0.5</Data></Cell>
    <Cell><Data ss:Type="Number">40.9</Data></Cell>
    <Cell><Data ss:Type="Number">25.16</Data></Cell>
    <Cell ss:Index="7"><Data ss:Type="Number">979</Data></Cell>
   </Row>
   <Row>
    <Cell><Data ss:Type="DateTime">2014-05-19T09:13:19.000</Data></Cell>
    <Cell><Data ss:Type="Number">-3.6</Data></Cell>
    <Cell><Data ss:Type="Number">0.5</Data></Cell>
    <Cell><Data ss:Type="Number">41.2</Data></Cell>
    <Cell><Data ss:Type="Number">25.16</Data></Cell>
    <Cell ss:Index="7"><Data ss:Type="Number">980</Data></Cell>
   </Row>
   <Row>
    <Cell><Data ss:Type="DateTime">2014-05-19T09:13:20.000</Data></Cell>
    <Cell><Data ss:Type="Number">-3.6</Data></Cell>
    <Cell><Data ss:Type="Number">0.4</Data></Cell>
    <Cell><Data ss:Type="Number">41.9</Data></Cell>
    <Cell><Data ss:Type="Number">25.16</Data></Cell>
    <Cell ss:Index="7"><Data ss:Type="Number">981</Data></Cell>
   </Row>
   <Row>
    <Cell><Data ss:Type="DateTime">2014-05-19T09:13:21.000</Data></Cell>
    <Cell><Data ss:Type="Number">-3.7</Data></Cell>
    <Cell><Data ss:Type="Number">0.4</Data></Cell>
    <Cell><Data ss:Type="Number">41.9</Data></Cell>
    <Cell><Data ss:Type="Number">25.16</Data></Cell>
    <Cell ss:Index="7"><Data ss:Type="Number">982</Data></Cell>
   </Row>
   <Row>
    <Cell><Data ss:Type="DateTime">2014-05-19T09:13:22.000</Data></Cell>
    <Cell><Data ss:Type="Number">-3.7</Data></Cell>
    <Cell><Data ss:Type="Number">0.4</Data></Cell>
    <Cell><Data ss:Type="Number">41.9</Data></Cell>
    <Cell><Data ss:Type="Number">25.16</Data></Cell>
    <Cell ss:Index="7"><Data ss:Type="Number">983</Data></Cell>
   </Row>
   <Row>
    <Cell><Data ss:Type="DateTime">2014-05-19T09:13:23.000</Data></Cell>
    <Cell><Data ss:Type="Number">-3.6</Data></Cell>
    <Cell><Data ss:Type="Number">0.7</Data></Cell>
    <Cell><Data ss:Type="Number">41.9</Data></Cell>
    <Cell><Data ss:Type="Number">25.16</Data></Cell>
    <Cell ss:Index="7"><Data ss:Type="Number">984</Data></Cell>
   </Row>
   <Row>
    <Cell><Data ss:Type="DateTime">2014-05-19T09:13:24.000</Data></Cell>
    <Cell><Data ss:Type="Number">-3.6</Data></Cell>
    <Cell><Data ss:Type="Number">0.8</Data></Cell>
    <Cell><Data ss:Type="Number">41.7</Data></Cell>
    <Cell><Data ss:Type="Number">25.16</Data></Cell>
    <Cell ss:Index="7"><Data ss:Type="Number">985</Data></Cell>
   </Row>
   <Row>
    <Cell><Data ss:Type="DateTime">2014-05-19T09:13:25.000</Data></Cell>
    <Cell><Data ss:Type="Number">-3.6</Data></Cell>
    <Cell><Data ss:Type="Number">0.8</Data></Cell>
    <Cell><Data ss:Type="Number">41.6</Data></Cell>
    <Cell><Data ss:Type="Number">25.16</Data></Cell>
    <Cell ss:Index="7"><Data ss:Type="Number">986</Data></Cell>
   </Row>
   <Row>
    <Cell><Data ss:Type="DateTime">2014-05-19T09:13:26.000</Data></Cell>
    <Cell><Data ss:Type="Number">-3.6</Data></Cell>
    <Cell><Data ss:Type="Number">0.8</Data></Cell>
    <Cell><Data ss:Type="Number">41.6</Data></Cell>
    <Cell><Data ss:Type="Number">25.16</Data></Cell>
    <Cell ss:Index="7"><Data ss:Type="Number">987</Data></Cell>
   </Row>
   <Row>
    <Cell><Data ss:Type="DateTime">2014-05-19T09:13:27.000</Data></Cell>
    <Cell><Data ss:Type="Number">-3.6</Data></Cell>
    <Cell><Data ss:Type="Number">0.8</Data></Cell>
    <Cell><Data ss:Type="Number">41.7</Data></Cell>
    <Cell><Data ss:Type="Number">25.16</Data></Cell>
    <Cell ss:Index="7"><Data ss:Type="Number">988</Data></Cell>
   </Row>
   <Row>
    <Cell><Data ss:Type="DateTime">2014-05-19T09:13:28.000</Data></Cell>
    <Cell><Data ss:Type="Number">-3.6</Data></Cell>
    <Cell><Data ss:Type="Number">0.4</Data></Cell>
    <Cell><Data ss:Type="Number">41.7</Data></Cell>
    <Cell><Data ss:Type="Number">25.16</Data></Cell>
    <Cell ss:Index="7"><Data ss:Type="Number">989</Data></Cell>
   </Row>
   <Row>
    <Cell><Data ss:Type="DateTime">2014-05-19T09:13:29.000</Data></Cell>
    <Cell><Data ss:Type="Number">-3.6</Data></Cell>
    <Cell><Data ss:Type="Number">0.4</Data></Cell>
    <Cell><Data ss:Type="Number">41.7</Data></Cell>
    <Cell><Data ss:Type="Number">25.16</Data></Cell>
    <Cell ss:Index="7"><Data ss:Type="Number">990</Data></Cell>
   </Row>
   <Row>
    <Cell><Data ss:Type="DateTime">2014-05-19T09:13:30.000</Data></Cell>
    <Cell><Data ss:Type="Number">-3.7</Data></Cell>
    <Cell><Data ss:Type="Number">0.2</Data></Cell>
    <Cell><Data ss:Type="Number">41.8</Data></Cell>
    <Cell><Data ss:Type="Number">25.16</Data></Cell>
    <Cell ss:Index="7"><Data ss:Type="Number">991</Data></Cell>
   </Row>
   <Row>
    <Cell><Data ss:Type="DateTime">2014-05-19T09:13:31.000</Data></Cell>
    <Cell><Data ss:Type="Number">-3.7</Data></Cell>
    <Cell><Data ss:Type="Number">0.1</Data></Cell>
    <Cell><Data ss:Type="Number">41.4</Data></Cell>
    <Cell><Data ss:Type="Number">25.16</Data></Cell>
    <Cell ss:Index="7"><Data ss:Type="Number">992</Data></Cell>
   </Row>
   <Row>
    <Cell><Data ss:Type="DateTime">2014-05-19T09:13:32.000</Data></Cell>
    <Cell><Data ss:Type="Number">-3.7</Data></Cell>
    <Cell><Data ss:Type="Number">0.1</Data></Cell>
    <Cell><Data ss:Type="Number">41.3</Data></Cell>
    <Cell><Data ss:Type="Number">25.16</Data></Cell>
    <Cell ss:Index="7"><Data ss:Type="Number">993</Data></Cell>
   </Row>
   <Row>
    <Cell><Data ss:Type="DateTime">2014-05-19T09:13:33.000</Data></Cell>
    <Cell><Data ss:Type="Number">-3.7</Data></Cell>
    <Cell><Data ss:Type="Number">0.1</Data></Cell>
    <Cell><Data ss:Type="Number">41.3</Data></Cell>
    <Cell><Data ss:Type="Number">25.16</Data></Cell>
    <Cell ss:Index="7"><Data ss:Type="Number">994</Data></Cell>
   </Row>
   <Row>
    <Cell><Data ss:Type="DateTime">2014-05-19T09:13:34.000</Data></Cell>
    <Cell><Data ss:Type="Number">-3.7</Data></Cell>
    <Cell><Data ss:Type="Number">0.3</Data></Cell>
    <Cell><Data ss:Type="Number">41.2</Data></Cell>
    <Cell><Data ss:Type="Number">25.16</Data></Cell>
    <Cell ss:Index="7"><Data ss:Type="Number">995</Data></Cell>
   </Row>
   <Row>
    <Cell><Data ss:Type="DateTime">2014-05-19T09:13:35.000</Data></Cell>
    <Cell><Data ss:Type="Number">-3.6</Data></Cell>
    <Cell><Data ss:Type="Number">0.5</Data></Cell>
    <Cell><Data ss:Type="Number">41.2</Data></Cell>
    <Cell><Data ss:Type="Number">25.16</Data></Cell>
    <Cell ss:Index="7"><Data ss:Type="Number">996</Data></Cell>
   </Row>
   <Row>
    <Cell><Data ss:Type="DateTime">2014-05-19T09:13:36.000</Data></Cell>
    <Cell><Data ss:Type="Number">-3.6</Data></Cell>
    <Cell><Data ss:Type="Number">0.7</Data></Cell>
    <Cell><Data ss:Type="Number">41.4</Data></Cell>
    <Cell><Data ss:Type="Number">25.16</Data></Cell>
    <Cell ss:Index="7"><Data ss:Type="Number">997</Data></Cell>
   </Row>
   <Row>
    <Cell><Data ss:Type="DateTime">2014-05-19T09:13:37.000</Data></Cell>
    <Cell><Data ss:Type="Number">-3.6</Data></Cell>
    <Cell><Data ss:Type="Number">0.7</Data></Cell>
    <Cell><Data ss:Type="Number">41.8</Data></Cell>
    <Cell><Data ss:Type="Number">25.17</Data></Cell>
    <Cell ss:Index="7"><Data ss:Type="Number">998</Data></Cell>
   </Row>
   <Row>
    <Cell><Data ss:Type="DateTime">2014-05-19T09:13:38.000</Data></Cell>
    <Cell><Data ss:Type="Number">-3.6</Data></Cell>
    <Cell><Data ss:Type="Number">0.7</Data></Cell>
    <Cell><Data ss:Type="Number">41.8</Data></Cell>
    <Cell><Data ss:Type="Number">25.17</Data></Cell>
    <Cell ss:Index="7"><Data ss:Type="Number">999</Data></Cell>
   </Row>
   <Row>
    <Cell><Data ss:Type="DateTime">2014-05-19T09:13:39.000</Data></Cell>
    <Cell><Data ss:Type="Number">-3.6</Data></Cell>
    <Cell><Data ss:Type="Number">0.7</Data></Cell>
    <Cell><Data ss:Type="Number">41.9</Data></Cell>
    <Cell><Data ss:Type="Number">25.17</Data></Cell>
    <Cell ss:Index="7"><Data ss:Type="Number">1000</Data></Cell>
   </Row>
   <Row>
    <Cell><Data ss:Type="DateTime">2014-05-19T09:13:40.000</Data></Cell>
    <Cell><Data ss:Type="Number">-3.6</Data></Cell>
    <Cell><Data ss:Type="Number">0.9</Data></Cell>
    <Cell><Data ss:Type="Number">41.9</Data></Cell>
    <Cell><Data ss:Type="Number">25.17</Data></Cell>
    <Cell ss:Index="7"><Data ss:Type="Number">1001</Data></Cell>
   </Row>
   <Row>
    <Cell><Data ss:Type="DateTime">2014-05-19T09:13:41.000</Data></Cell>
    <Cell><Data ss:Type="Number">-3.6</Data></Cell>
    <Cell><Data ss:Type="Number">0.9</Data></Cell>
    <Cell><Data ss:Type="Number">41.9</Data></Cell>
    <Cell><Data ss:Type="Number">25.17</Data></Cell>
    <Cell ss:Index="7"><Data ss:Type="Number">1002</Data></Cell>
   </Row>
   <Row>
    <Cell><Data ss:Type="DateTime">2014-05-19T09:13:42.000</Data></Cell>
    <Cell><Data ss:Type="Number">-3.6</Data></Cell>
    <Cell><Data ss:Type="Number">0.9</Data></Cell>
    <Cell><Data ss:Type="Number">41.9</Data></Cell>
    <Cell><Data ss:Type="Number">25.18</Data></Cell>
    <Cell ss:Index="7"><Data ss:Type="Number">1003</Data></Cell>
   </Row>
   <Row>
    <Cell><Data ss:Type="DateTime">2014-05-19T09:13:43.000</Data></Cell>
    <Cell><Data ss:Type="Number">-3.6</Data></Cell>
    <Cell><Data ss:Type="Number">1</Data></Cell>
    <Cell><Data ss:Type="Number">41.9</Data></Cell>
    <Cell><Data ss:Type="Number">25.18</Data></Cell>
    <Cell ss:Index="7"><Data ss:Type="Number">1004</Data></Cell>
   </Row>
   <Row>
    <Cell><Data ss:Type="DateTime">2014-05-19T09:13:44.000</Data></Cell>
    <Cell><Data ss:Type="Number">-3.6</Data></Cell>
    <Cell><Data ss:Type="Number">1</Data></Cell>
    <Cell><Data ss:Type="Number">41.9</Data></Cell>
    <Cell><Data ss:Type="Number">25.18</Data></Cell>
    <Cell ss:Index="7"><Data ss:Type="Number">1005</Data></Cell>
   </Row>
   <Row>
    <Cell><Data ss:Type="DateTime">2014-05-19T09:13:45.000</Data></Cell>
    <Cell><Data ss:Type="Number">-3.5</Data></Cell>
    <Cell><Data ss:Type="Number">1</Data></Cell>
    <Cell><Data ss:Type="Number">42.1</Data></Cell>
    <Cell><Data ss:Type="Number">25.18</Data></Cell>
    <Cell ss:Index="7"><Data ss:Type="Number">1006</Data></Cell>
   </Row>
   <Row>
    <Cell><Data ss:Type="DateTime">2014-05-19T09:13:46.000</Data></Cell>
    <Cell><Data ss:Type="Number">-3.4</Data></Cell>
    <Cell><Data ss:Type="Number">1.1000000000000001</Data></Cell>
    <Cell><Data ss:Type="Number">42.1</Data></Cell>
    <Cell><Data ss:Type="Number">25.18</Data></Cell>
    <Cell ss:Index="7"><Data ss:Type="Number">1007</Data></Cell>
   </Row>
   <Row>
    <Cell><Data ss:Type="DateTime">2014-05-19T09:13:47.000</Data></Cell>
    <Cell><Data ss:Type="Number">-3.4</Data></Cell>
    <Cell><Data ss:Type="Number">1.1000000000000001</Data></Cell>
    <Cell><Data ss:Type="Number">42.1</Data></Cell>
    <Cell><Data ss:Type="Number">25.18</Data></Cell>
    <Cell ss:Index="7"><Data ss:Type="Number">1008</Data></Cell>
   </Row>
   <Row>
    <Cell><Data ss:Type="DateTime">2014-05-19T09:13:48.000</Data></Cell>
    <Cell><Data ss:Type="Number">-3.4</Data></Cell>
    <Cell><Data ss:Type="Number">1.1000000000000001</Data></Cell>
    <Cell><Data ss:Type="Number">41.9</Data></Cell>
    <Cell><Data ss:Type="Number">25.18</Data></Cell>
    <Cell ss:Index="7"><Data ss:Type="Number">1009</Data></Cell>
   </Row>
   <Row>
    <Cell><Data ss:Type="DateTime">2014-05-19T09:13:49.000</Data></Cell>
    <Cell><Data ss:Type="Number">-3.4</Data></Cell>
    <Cell><Data ss:Type="Number">1.1000000000000001</Data></Cell>
    <Cell><Data ss:Type="Number">41.9</Data></Cell>
    <Cell><Data ss:Type="Number">25.18</Data></Cell>
    <Cell ss:Index="7"><Data ss:Type="Number">1010</Data></Cell>
   </Row>
   <Row>
    <Cell><Data ss:Type="DateTime">2014-05-19T09:13:50.000</Data></Cell>
    <Cell><Data ss:Type="Number">-3.4</Data></Cell>
    <Cell><Data ss:Type="Number">1.3</Data></Cell>
    <Cell><Data ss:Type="Number">41.8</Data></Cell>
    <Cell><Data ss:Type="Number">25.18</Data></Cell>
    <Cell ss:Index="7"><Data ss:Type="Number">1011</Data></Cell>
   </Row>
   <Row>
    <Cell><Data ss:Type="DateTime">2014-05-19T09:13:51.000</Data></Cell>
    <Cell><Data ss:Type="Number">-3.4</Data></Cell>
    <Cell><Data ss:Type="Number">1.5</Data></Cell>
    <Cell><Data ss:Type="Number">41.8</Data></Cell>
    <Cell><Data ss:Type="Number">25.18</Data></Cell>
    <Cell ss:Index="7"><Data ss:Type="Number">1012</Data></Cell>
   </Row>
   <Row>
    <Cell><Data ss:Type="DateTime">2014-05-19T09:13:52.000</Data></Cell>
    <Cell><Data ss:Type="Number">-3.5</Data></Cell>
    <Cell><Data ss:Type="Number">1.4</Data></Cell>
    <Cell><Data ss:Type="Number">41.8</Data></Cell>
    <Cell><Data ss:Type="Number">25.18</Data></Cell>
    <Cell ss:Index="7"><Data ss:Type="Number">1013</Data></Cell>
   </Row>
   <Row>
    <Cell><Data ss:Type="DateTime">2014-05-19T09:13:53.000</Data></Cell>
    <Cell><Data ss:Type="Number">-3.5</Data></Cell>
    <Cell><Data ss:Type="Number">1.1000000000000001</Data></Cell>
    <Cell><Data ss:Type="Number">41.8</Data></Cell>
    <Cell><Data ss:Type="Number">25.18</Data></Cell>
    <Cell ss:Index="7"><Data ss:Type="Number">1014</Data></Cell>
   </Row>
   <Row>
    <Cell><Data ss:Type="DateTime">2014-05-19T09:13:54.000</Data></Cell>
    <Cell><Data ss:Type="Number">-3.5</Data></Cell>
    <Cell><Data ss:Type="Number">0.9</Data></Cell>
    <Cell><Data ss:Type="Number">41.6</Data></Cell>
    <Cell><Data ss:Type="Number">25.18</Data></Cell>
    <Cell ss:Index="7"><Data ss:Type="Number">1015</Data></Cell>
   </Row>
   <Row>
    <Cell><Data ss:Type="DateTime">2014-05-19T09:13:55.000</Data></Cell>
    <Cell><Data ss:Type="Number">-3.6</Data></Cell>
    <Cell><Data ss:Type="Number">0.8</Data></Cell>
    <Cell><Data ss:Type="Number">41.5</Data></Cell>
    <Cell><Data ss:Type="Number">25.18</Data></Cell>
    <Cell ss:Index="7"><Data ss:Type="Number">1016</Data></Cell>
   </Row>
   <Row>
    <Cell><Data ss:Type="DateTime">2014-05-19T09:13:56.000</Data></Cell>
    <Cell><Data ss:Type="Number">-3.6</Data></Cell>
    <Cell><Data ss:Type="Number">0.6</Data></Cell>
    <Cell><Data ss:Type="Number">41.5</Data></Cell>
    <Cell><Data ss:Type="Number">25.18</Data></Cell>
    <Cell ss:Index="7"><Data ss:Type="Number">1017</Data></Cell>
   </Row>
   <Row>
    <Cell><Data ss:Type="DateTime">2014-05-19T09:13:57.000</Data></Cell>
    <Cell><Data ss:Type="Number">-3.6</Data></Cell>
    <Cell><Data ss:Type="Number">0.6</Data></Cell>
    <Cell><Data ss:Type="Number">41.5</Data></Cell>
    <Cell><Data ss:Type="Number">25.18</Data></Cell>
    <Cell ss:Index="7"><Data ss:Type="Number">1018</Data></Cell>
   </Row>
   <Row>
    <Cell><Data ss:Type="DateTime">2014-05-19T09:13:58.000</Data></Cell>
    <Cell><Data ss:Type="Number">-3.6</Data></Cell>
    <Cell><Data ss:Type="Number">0.6</Data></Cell>
    <Cell><Data ss:Type="Number">41.4</Data></Cell>
    <Cell><Data ss:Type="Number">25.18</Data></Cell>
    <Cell ss:Index="7"><Data ss:Type="Number">1019</Data></Cell>
   </Row>
   <Row>
    <Cell><Data ss:Type="DateTime">2014-05-19T09:13:59.000</Data></Cell>
    <Cell><Data ss:Type="Number">-3.6</Data></Cell>
    <Cell><Data ss:Type="Number">0.8</Data></Cell>
    <Cell><Data ss:Type="Number">41.4</Data></Cell>
    <Cell><Data ss:Type="Number">25.18</Data></Cell>
    <Cell ss:Index="7"><Data ss:Type="Number">1020</Data></Cell>
   </Row>
   <Row>
    <Cell><Data ss:Type="DateTime">2014-05-19T09:14:00.000</Data></Cell>
    <Cell><Data ss:Type="Number">-3.6</Data></Cell>
    <Cell><Data ss:Type="Number">1</Data></Cell>
    <Cell><Data ss:Type="Number">41.4</Data></Cell>
    <Cell><Data ss:Type="Number">25.18</Data></Cell>
    <Cell ss:Index="7"><Data ss:Type="Number">1021</Data></Cell>
   </Row>
   <Row>
    <Cell><Data ss:Type="DateTime">2014-05-19T09:14:01.000</Data></Cell>
    <Cell><Data ss:Type="Number">-3.6</Data></Cell>
    <Cell><Data ss:Type="Number">0.8</Data></Cell>
    <Cell><Data ss:Type="Number">41.2</Data></Cell>
    <Cell><Data ss:Type="Number">25.18</Data></Cell>
    <Cell ss:Index="7"><Data ss:Type="Number">1022</Data></Cell>
   </Row>
   <Row>
    <Cell><Data ss:Type="DateTime">2014-05-19T09:14:02.000</Data></Cell>
    <Cell><Data ss:Type="Number">-3.7</Data></Cell>
    <Cell><Data ss:Type="Number">0.6</Data></Cell>
    <Cell><Data ss:Type="Number">41.1</Data></Cell>
    <Cell><Data ss:Type="Number">25.19</Data></Cell>
    <Cell ss:Index="7"><Data ss:Type="Number">1023</Data></Cell>
   </Row>
   <Row>
    <Cell><Data ss:Type="DateTime">2014-05-19T09:14:03.000</Data></Cell>
    <Cell><Data ss:Type="Number">-3.7</Data></Cell>
    <Cell><Data ss:Type="Number">0.6</Data></Cell>
    <Cell><Data ss:Type="Number">41.1</Data></Cell>
    <Cell><Data ss:Type="Number">25.19</Data></Cell>
    <Cell ss:Index="7"><Data ss:Type="Number">1024</Data></Cell>
   </Row>
   <Row>
    <Cell><Data ss:Type="DateTime">2014-05-19T09:14:04.000</Data></Cell>
    <Cell><Data ss:Type="Number">-3.7</Data></Cell>
    <Cell><Data ss:Type="Number">0.6</Data></Cell>
    <Cell><Data ss:Type="Number">41.1</Data></Cell>
    <Cell><Data ss:Type="Number">25.19</Data></Cell>
    <Cell ss:Index="7"><Data ss:Type="Number">1025</Data></Cell>
   </Row>
   <Row>
    <Cell><Data ss:Type="DateTime">2014-05-19T09:14:05.000</Data></Cell>
    <Cell><Data ss:Type="Number">-3.7</Data></Cell>
    <Cell><Data ss:Type="Number">0.4</Data></Cell>
    <Cell><Data ss:Type="Number">41.1</Data></Cell>
    <Cell><Data ss:Type="Number">25.19</Data></Cell>
    <Cell ss:Index="7"><Data ss:Type="Number">1026</Data></Cell>
   </Row>
   <Row>
    <Cell><Data ss:Type="DateTime">2014-05-19T09:14:06.000</Data></Cell>
    <Cell><Data ss:Type="Number">-3.7</Data></Cell>
    <Cell><Data ss:Type="Number">0.3</Data></Cell>
    <Cell><Data ss:Type="Number">41.3</Data></Cell>
    <Cell><Data ss:Type="Number">25.19</Data></Cell>
    <Cell ss:Index="7"><Data ss:Type="Number">1027</Data></Cell>
   </Row>
   <Row>
    <Cell><Data ss:Type="DateTime">2014-05-19T09:14:07.000</Data></Cell>
    <Cell><Data ss:Type="Number">-3.6</Data></Cell>
    <Cell><Data ss:Type="Number">0.4</Data></Cell>
    <Cell><Data ss:Type="Number">41.4</Data></Cell>
    <Cell><Data ss:Type="Number">25.19</Data></Cell>
    <Cell ss:Index="7"><Data ss:Type="Number">1028</Data></Cell>
   </Row>
   <Row>
    <Cell><Data ss:Type="DateTime">2014-05-19T09:14:08.000</Data></Cell>
    <Cell><Data ss:Type="Number">-3.6</Data></Cell>
    <Cell><Data ss:Type="Number">0.3</Data></Cell>
    <Cell><Data ss:Type="Number">41.4</Data></Cell>
    <Cell><Data ss:Type="Number">25.19</Data></Cell>
    <Cell ss:Index="7"><Data ss:Type="Number">1029</Data></Cell>
   </Row>
   <Row>
    <Cell><Data ss:Type="DateTime">2014-05-19T09:14:09.000</Data></Cell>
    <Cell><Data ss:Type="Number">-3.6</Data></Cell>
    <Cell><Data ss:Type="Number">0.3</Data></Cell>
    <Cell><Data ss:Type="Number">41.4</Data></Cell>
    <Cell><Data ss:Type="Number">25.19</Data></Cell>
    <Cell ss:Index="7"><Data ss:Type="Number">1030</Data></Cell>
   </Row>
   <Row>
    <Cell><Data ss:Type="DateTime">2014-05-19T09:14:10.000</Data></Cell>
    <Cell><Data ss:Type="Number">-3.6</Data></Cell>
    <Cell><Data ss:Type="Number">0.3</Data></Cell>
    <Cell><Data ss:Type="Number">41.4</Data></Cell>
    <Cell><Data ss:Type="Number">25.19</Data></Cell>
    <Cell ss:Index="7"><Data ss:Type="Number">1031</Data></Cell>
   </Row>
   <Row>
    <Cell><Data ss:Type="DateTime">2014-05-19T09:14:11.000</Data></Cell>
    <Cell><Data ss:Type="Number">-3.6</Data></Cell>
    <Cell><Data ss:Type="Number">0.3</Data></Cell>
    <Cell><Data ss:Type="Number">41.2</Data></Cell>
    <Cell><Data ss:Type="Number">25.19</Data></Cell>
    <Cell ss:Index="7"><Data ss:Type="Number">1032</Data></Cell>
   </Row>
   <Row>
    <Cell><Data ss:Type="DateTime">2014-05-19T09:14:12.000</Data></Cell>
    <Cell><Data ss:Type="Number">-3.6</Data></Cell>
    <Cell><Data ss:Type="Number">0.3</Data></Cell>
    <Cell><Data ss:Type="Number">41.2</Data></Cell>
    <Cell><Data ss:Type="Number">25.19</Data></Cell>
    <Cell ss:Index="7"><Data ss:Type="Number">1033</Data></Cell>
   </Row>
   <Row>
    <Cell><Data ss:Type="DateTime">2014-05-19T09:14:13.000</Data></Cell>
    <Cell><Data ss:Type="Number">-3.6</Data></Cell>
    <Cell><Data ss:Type="Number">0.4</Data></Cell>
    <Cell><Data ss:Type="Number">41.2</Data></Cell>
    <Cell><Data ss:Type="Number">25.19</Data></Cell>
    <Cell ss:Index="7"><Data ss:Type="Number">1034</Data></Cell>
   </Row>
   <Row>
    <Cell><Data ss:Type="DateTime">2014-05-19T09:14:14.000</Data></Cell>
    <Cell><Data ss:Type="Number">-3.6</Data></Cell>
    <Cell><Data ss:Type="Number">0.5</Data></Cell>
    <Cell><Data ss:Type="Number">41.2</Data></Cell>
    <Cell><Data ss:Type="Number">25.19</Data></Cell>
    <Cell ss:Index="7"><Data ss:Type="Number">1035</Data></Cell>
   </Row>
   <Row>
    <Cell><Data ss:Type="DateTime">2014-05-19T09:14:15.000</Data></Cell>
    <Cell><Data ss:Type="Number">-3.6</Data></Cell>
    <Cell><Data ss:Type="Number">0.9</Data></Cell>
    <Cell><Data ss:Type="Number">41.2</Data></Cell>
    <Cell><Data ss:Type="Number">25.19</Data></Cell>
    <Cell ss:Index="7"><Data ss:Type="Number">1036</Data></Cell>
   </Row>
   <Row>
    <Cell><Data ss:Type="DateTime">2014-05-19T09:14:16.000</Data></Cell>
    <Cell><Data ss:Type="Number">-3.6</Data></Cell>
    <Cell><Data ss:Type="Number">0.9</Data></Cell>
    <Cell><Data ss:Type="Number">41.4</Data></Cell>
    <Cell><Data ss:Type="Number">25.19</Data></Cell>
    <Cell ss:Index="7"><Data ss:Type="Number">1037</Data></Cell>
   </Row>
   <Row>
    <Cell><Data ss:Type="DateTime">2014-05-19T09:14:17.000</Data></Cell>
    <Cell><Data ss:Type="Number">-3.5</Data></Cell>
    <Cell><Data ss:Type="Number">0.9</Data></Cell>
    <Cell><Data ss:Type="Number">41.4</Data></Cell>
    <Cell><Data ss:Type="Number">25.19</Data></Cell>
    <Cell ss:Index="7"><Data ss:Type="Number">1038</Data></Cell>
   </Row>
   <Row>
    <Cell><Data ss:Type="DateTime">2014-05-19T09:14:18.000</Data></Cell>
    <Cell><Data ss:Type="Number">-3.5</Data></Cell>
    <Cell><Data ss:Type="Number">0.9</Data></Cell>
    <Cell><Data ss:Type="Number">41.4</Data></Cell>
    <Cell><Data ss:Type="Number">25.19</Data></Cell>
    <Cell ss:Index="7"><Data ss:Type="Number">1039</Data></Cell>
   </Row>
   <Row>
    <Cell><Data ss:Type="DateTime">2014-05-19T09:14:19.000</Data></Cell>
    <Cell><Data ss:Type="Number">-3.5</Data></Cell>
    <Cell><Data ss:Type="Number">0.9</Data></Cell>
    <Cell><Data ss:Type="Number">41.9</Data></Cell>
    <Cell><Data ss:Type="Number">25.19</Data></Cell>
    <Cell ss:Index="7"><Data ss:Type="Number">1040</Data></Cell>
   </Row>
   <Row>
    <Cell><Data ss:Type="DateTime">2014-05-19T09:14:20.000</Data></Cell>
    <Cell><Data ss:Type="Number">-3.5</Data></Cell>
    <Cell><Data ss:Type="Number">0.9</Data></Cell>
    <Cell><Data ss:Type="Number">42.1</Data></Cell>
    <Cell><Data ss:Type="Number">25.19</Data></Cell>
    <Cell ss:Index="7"><Data ss:Type="Number">1041</Data></Cell>
   </Row>
   <Row>
    <Cell><Data ss:Type="DateTime">2014-05-19T09:14:21.000</Data></Cell>
    <Cell><Data ss:Type="Number">-3.5</Data></Cell>
    <Cell><Data ss:Type="Number">0.8</Data></Cell>
    <Cell><Data ss:Type="Number">42.2</Data></Cell>
    <Cell><Data ss:Type="Number">25.19</Data></Cell>
    <Cell ss:Index="7"><Data ss:Type="Number">1042</Data></Cell>
   </Row>
   <Row>
    <Cell><Data ss:Type="DateTime">2014-05-19T09:14:22.000</Data></Cell>
    <Cell><Data ss:Type="Number">-3.5</Data></Cell>
    <Cell><Data ss:Type="Number">0.5</Data></Cell>
    <Cell><Data ss:Type="Number">42.5</Data></Cell>
    <Cell><Data ss:Type="Number">25.19</Data></Cell>
    <Cell ss:Index="7"><Data ss:Type="Number">1043</Data></Cell>
   </Row>
   <Row>
    <Cell><Data ss:Type="DateTime">2014-05-19T09:14:23.000</Data></Cell>
    <Cell><Data ss:Type="Number">-3.4</Data></Cell>
    <Cell><Data ss:Type="Number">0.5</Data></Cell>
    <Cell><Data ss:Type="Number">42.5</Data></Cell>
    <Cell><Data ss:Type="Number">25.19</Data></Cell>
    <Cell ss:Index="7"><Data ss:Type="Number">1044</Data></Cell>
   </Row>
   <Row>
    <Cell><Data ss:Type="DateTime">2014-05-19T09:14:24.000</Data></Cell>
    <Cell><Data ss:Type="Number">-3.4</Data></Cell>
    <Cell><Data ss:Type="Number">0.5</Data></Cell>
    <Cell><Data ss:Type="Number">42.3</Data></Cell>
    <Cell><Data ss:Type="Number">25.19</Data></Cell>
    <Cell ss:Index="7"><Data ss:Type="Number">1045</Data></Cell>
   </Row>
   <Row>
    <Cell><Data ss:Type="DateTime">2014-05-19T09:14:25.000</Data></Cell>
    <Cell><Data ss:Type="Number">-3.4</Data></Cell>
    <Cell><Data ss:Type="Number">0.6</Data></Cell>
    <Cell><Data ss:Type="Number">42.3</Data></Cell>
    <Cell><Data ss:Type="Number">25.19</Data></Cell>
    <Cell ss:Index="7"><Data ss:Type="Number">1046</Data></Cell>
   </Row>
   <Row>
    <Cell><Data ss:Type="DateTime">2014-05-19T09:14:26.000</Data></Cell>
    <Cell><Data ss:Type="Number">-3.4</Data></Cell>
    <Cell><Data ss:Type="Number">0.6</Data></Cell>
    <Cell><Data ss:Type="Number">42.3</Data></Cell>
    <Cell><Data ss:Type="Number">25.19</Data></Cell>
    <Cell ss:Index="7"><Data ss:Type="Number">1047</Data></Cell>
   </Row>
   <Row>
    <Cell><Data ss:Type="DateTime">2014-05-19T09:14:27.000</Data></Cell>
    <Cell><Data ss:Type="Number">-3.4</Data></Cell>
    <Cell><Data ss:Type="Number">0.6</Data></Cell>
    <Cell><Data ss:Type="Number">42.3</Data></Cell>
    <Cell><Data ss:Type="Number">25.19</Data></Cell>
    <Cell ss:Index="7"><Data ss:Type="Number">1048</Data></Cell>
   </Row>
   <Row>
    <Cell><Data ss:Type="DateTime">2014-05-19T09:14:28.000</Data></Cell>
    <Cell><Data ss:Type="Number">-3.5</Data></Cell>
    <Cell><Data ss:Type="Number">0.8</Data></Cell>
    <Cell><Data ss:Type="Number">42.4</Data></Cell>
    <Cell><Data ss:Type="Number">25.19</Data></Cell>
    <Cell ss:Index="7"><Data ss:Type="Number">1049</Data></Cell>
   </Row>
   <Row>
    <Cell><Data ss:Type="DateTime">2014-05-19T09:14:29.000</Data></Cell>
    <Cell><Data ss:Type="Number">-3.5</Data></Cell>
    <Cell><Data ss:Type="Number">1.1000000000000001</Data></Cell>
    <Cell><Data ss:Type="Number">42.7</Data></Cell>
    <Cell><Data ss:Type="Number">25.19</Data></Cell>
    <Cell ss:Index="7"><Data ss:Type="Number">1050</Data></Cell>
   </Row>
   <Row>
    <Cell><Data ss:Type="DateTime">2014-05-19T09:14:30.000</Data></Cell>
    <Cell><Data ss:Type="Number">-3.5</Data></Cell>
    <Cell><Data ss:Type="Number">1</Data></Cell>
    <Cell><Data ss:Type="Number">43</Data></Cell>
    <Cell><Data ss:Type="Number">25.19</Data></Cell>
    <Cell ss:Index="7"><Data ss:Type="Number">1051</Data></Cell>
   </Row>
   <Row>
    <Cell><Data ss:Type="DateTime">2014-05-19T09:14:31.000</Data></Cell>
    <Cell><Data ss:Type="Number">-3.5</Data></Cell>
    <Cell><Data ss:Type="Number">1</Data></Cell>
    <Cell><Data ss:Type="Number">42.8</Data></Cell>
    <Cell><Data ss:Type="Number">25.19</Data></Cell>
    <Cell ss:Index="7"><Data ss:Type="Number">1052</Data></Cell>
   </Row>
   <Row>
    <Cell><Data ss:Type="DateTime">2014-05-19T09:14:32.000</Data></Cell>
    <Cell><Data ss:Type="Number">-3.5</Data></Cell>
    <Cell><Data ss:Type="Number">0.9</Data></Cell>
    <Cell><Data ss:Type="Number">42.8</Data></Cell>
    <Cell><Data ss:Type="Number">25.19</Data></Cell>
    <Cell ss:Index="7"><Data ss:Type="Number">1053</Data></Cell>
   </Row>
   <Row>
    <Cell><Data ss:Type="DateTime">2014-05-19T09:14:33.000</Data></Cell>
    <Cell><Data ss:Type="Number">-3.4</Data></Cell>
    <Cell><Data ss:Type="Number">0.9</Data></Cell>
    <Cell><Data ss:Type="Number">42.8</Data></Cell>
    <Cell><Data ss:Type="Number">25.19</Data></Cell>
    <Cell ss:Index="7"><Data ss:Type="Number">1054</Data></Cell>
   </Row>
   <Row>
    <Cell><Data ss:Type="DateTime">2014-05-19T09:14:34.000</Data></Cell>
    <Cell><Data ss:Type="Number">-3.4</Data></Cell>
    <Cell><Data ss:Type="Number">1</Data></Cell>
    <Cell><Data ss:Type="Number">42.2</Data></Cell>
    <Cell><Data ss:Type="Number">25.19</Data></Cell>
    <Cell ss:Index="7"><Data ss:Type="Number">1055</Data></Cell>
   </Row>
   <Row>
    <Cell><Data ss:Type="DateTime">2014-05-19T09:14:35.000</Data></Cell>
    <Cell><Data ss:Type="Number">-3.3</Data></Cell>
    <Cell><Data ss:Type="Number">1.1000000000000001</Data></Cell>
    <Cell><Data ss:Type="Number">41.9</Data></Cell>
    <Cell><Data ss:Type="Number">25.19</Data></Cell>
    <Cell ss:Index="7"><Data ss:Type="Number">1056</Data></Cell>
   </Row>
   <Row>
    <Cell><Data ss:Type="DateTime">2014-05-19T09:14:36.000</Data></Cell>
    <Cell><Data ss:Type="Number">-3.3</Data></Cell>
    <Cell><Data ss:Type="Number">0.7</Data></Cell>
    <Cell><Data ss:Type="Number">41.9</Data></Cell>
    <Cell><Data ss:Type="Number">25.19</Data></Cell>
    <Cell ss:Index="7"><Data ss:Type="Number">1057</Data></Cell>
   </Row>
   <Row>
    <Cell><Data ss:Type="DateTime">2014-05-19T09:14:37.000</Data></Cell>
    <Cell><Data ss:Type="Number">-3.3</Data></Cell>
    <Cell><Data ss:Type="Number">0.6</Data></Cell>
    <Cell><Data ss:Type="Number">41.9</Data></Cell>
    <Cell><Data ss:Type="Number">25.19</Data></Cell>
    <Cell ss:Index="7"><Data ss:Type="Number">1058</Data></Cell>
   </Row>
   <Row>
    <Cell><Data ss:Type="DateTime">2014-05-19T09:14:38.000</Data></Cell>
    <Cell><Data ss:Type="Number">-3.3</Data></Cell>
    <Cell><Data ss:Type="Number">0.6</Data></Cell>
    <Cell><Data ss:Type="Number">42</Data></Cell>
    <Cell><Data ss:Type="Number">25.2</Data></Cell>
    <Cell ss:Index="7"><Data ss:Type="Number">1059</Data></Cell>
   </Row>
   <Row>
    <Cell><Data ss:Type="DateTime">2014-05-19T09:14:39.000</Data></Cell>
    <Cell><Data ss:Type="Number">-3.3</Data></Cell>
    <Cell><Data ss:Type="Number">0.6</Data></Cell>
    <Cell><Data ss:Type="Number">42.5</Data></Cell>
    <Cell><Data ss:Type="Number">25.19</Data></Cell>
    <Cell ss:Index="7"><Data ss:Type="Number">1060</Data></Cell>
   </Row>
   <Row>
    <Cell><Data ss:Type="DateTime">2014-05-19T09:14:40.000</Data></Cell>
    <Cell><Data ss:Type="Number">-3.3</Data></Cell>
    <Cell><Data ss:Type="Number">0.7</Data></Cell>
    <Cell><Data ss:Type="Number">41.7</Data></Cell>
    <Cell><Data ss:Type="Number">25.2</Data></Cell>
    <Cell ss:Index="7"><Data ss:Type="Number">1061</Data></Cell>
   </Row>
   <Row>
    <Cell><Data ss:Type="DateTime">2014-05-19T09:14:41.000</Data></Cell>
    <Cell><Data ss:Type="Number">-3.3</Data></Cell>
    <Cell><Data ss:Type="Number">0.7</Data></Cell>
    <Cell><Data ss:Type="Number">41.7</Data></Cell>
    <Cell><Data ss:Type="Number">25.19</Data></Cell>
    <Cell ss:Index="7"><Data ss:Type="Number">1062</Data></Cell>
   </Row>
   <Row>
    <Cell><Data ss:Type="DateTime">2014-05-19T09:14:42.000</Data></Cell>
    <Cell><Data ss:Type="Number">-3.4</Data></Cell>
    <Cell><Data ss:Type="Number">1.1000000000000001</Data></Cell>
    <Cell><Data ss:Type="Number">41.7</Data></Cell>
    <Cell><Data ss:Type="Number">25.19</Data></Cell>
    <Cell ss:Index="7"><Data ss:Type="Number">1063</Data></Cell>
   </Row>
   <Row>
    <Cell><Data ss:Type="DateTime">2014-05-19T09:14:43.000</Data></Cell>
    <Cell><Data ss:Type="Number">-3.4</Data></Cell>
    <Cell><Data ss:Type="Number">1</Data></Cell>
    <Cell><Data ss:Type="Number">41.7</Data></Cell>
    <Cell><Data ss:Type="Number">25.2</Data></Cell>
    <Cell ss:Index="7"><Data ss:Type="Number">1064</Data></Cell>
   </Row>
   <Row>
    <Cell><Data ss:Type="DateTime">2014-05-19T09:14:44.000</Data></Cell>
    <Cell><Data ss:Type="Number">-3.5</Data></Cell>
    <Cell><Data ss:Type="Number">1</Data></Cell>
    <Cell><Data ss:Type="Number">41.6</Data></Cell>
    <Cell><Data ss:Type="Number">25.19</Data></Cell>
    <Cell ss:Index="7"><Data ss:Type="Number">1065</Data></Cell>
   </Row>
   <Row>
    <Cell><Data ss:Type="DateTime">2014-05-19T09:14:45.000</Data></Cell>
    <Cell><Data ss:Type="Number">-3.5</Data></Cell>
    <Cell><Data ss:Type="Number">0.8</Data></Cell>
    <Cell><Data ss:Type="Number">41.8</Data></Cell>
    <Cell><Data ss:Type="Number">25.19</Data></Cell>
    <Cell ss:Index="7"><Data ss:Type="Number">1066</Data></Cell>
   </Row>
   <Row>
    <Cell><Data ss:Type="DateTime">2014-05-19T09:14:46.000</Data></Cell>
    <Cell><Data ss:Type="Number">-3.6</Data></Cell>
    <Cell><Data ss:Type="Number">0.6</Data></Cell>
    <Cell><Data ss:Type="Number">41.8</Data></Cell>
    <Cell><Data ss:Type="Number">25.19</Data></Cell>
    <Cell ss:Index="7"><Data ss:Type="Number">1067</Data></Cell>
   </Row>
   <Row>
    <Cell><Data ss:Type="DateTime">2014-05-19T09:14:47.000</Data></Cell>
    <Cell><Data ss:Type="Number">-3.6</Data></Cell>
    <Cell><Data ss:Type="Number">0.7</Data></Cell>
    <Cell><Data ss:Type="Number">41.8</Data></Cell>
    <Cell><Data ss:Type="Number">25.19</Data></Cell>
    <Cell ss:Index="7"><Data ss:Type="Number">1068</Data></Cell>
   </Row>
   <Row>
    <Cell><Data ss:Type="DateTime">2014-05-19T09:14:48.000</Data></Cell>
    <Cell><Data ss:Type="Number">-3.6</Data></Cell>
    <Cell><Data ss:Type="Number">0.7</Data></Cell>
    <Cell><Data ss:Type="Number">41.8</Data></Cell>
    <Cell><Data ss:Type="Number">25.19</Data></Cell>
    <Cell ss:Index="7"><Data ss:Type="Number">1069</Data></Cell>
   </Row>
   <Row>
    <Cell><Data ss:Type="DateTime">2014-05-19T09:14:49.000</Data></Cell>
    <Cell><Data ss:Type="Number">-3.6</Data></Cell>
    <Cell><Data ss:Type="Number">0.7</Data></Cell>
    <Cell><Data ss:Type="Number">42.1</Data></Cell>
    <Cell><Data ss:Type="Number">25.19</Data></Cell>
    <Cell ss:Index="7"><Data ss:Type="Number">1070</Data></Cell>
   </Row>
   <Row>
    <Cell><Data ss:Type="DateTime">2014-05-19T09:14:50.000</Data></Cell>
    <Cell><Data ss:Type="Number">-3.6</Data></Cell>
    <Cell><Data ss:Type="Number">0.5</Data></Cell>
    <Cell><Data ss:Type="Number">41.8</Data></Cell>
    <Cell><Data ss:Type="Number">25.19</Data></Cell>
    <Cell ss:Index="7"><Data ss:Type="Number">1071</Data></Cell>
   </Row>
   <Row>
    <Cell><Data ss:Type="DateTime">2014-05-19T09:14:51.000</Data></Cell>
    <Cell><Data ss:Type="Number">-3.6</Data></Cell>
    <Cell><Data ss:Type="Number">0.5</Data></Cell>
    <Cell><Data ss:Type="Number">41.8</Data></Cell>
    <Cell><Data ss:Type="Number">25.19</Data></Cell>
    <Cell ss:Index="7"><Data ss:Type="Number">1072</Data></Cell>
   </Row>
   <Row>
    <Cell><Data ss:Type="DateTime">2014-05-19T09:14:52.000</Data></Cell>
    <Cell><Data ss:Type="Number">-3.6</Data></Cell>
    <Cell><Data ss:Type="Number">0.5</Data></Cell>
    <Cell><Data ss:Type="Number">41.8</Data></Cell>
    <Cell><Data ss:Type="Number">25.2</Data></Cell>
    <Cell ss:Index="7"><Data ss:Type="Number">1073</Data></Cell>
   </Row>
   <Row>
    <Cell><Data ss:Type="DateTime">2014-05-19T09:14:53.000</Data></Cell>
    <Cell><Data ss:Type="Number">-3.6</Data></Cell>
    <Cell><Data ss:Type="Number">0.3</Data></Cell>
    <Cell><Data ss:Type="Number">41.4</Data></Cell>
    <Cell><Data ss:Type="Number">25.2</Data></Cell>
    <Cell ss:Index="7"><Data ss:Type="Number">1074</Data></Cell>
   </Row>
   <Row>
    <Cell><Data ss:Type="DateTime">2014-05-19T09:14:54.000</Data></Cell>
    <Cell><Data ss:Type="Number">-3.6</Data></Cell>
    <Cell><Data ss:Type="Number">0.4</Data></Cell>
    <Cell><Data ss:Type="Number">41.4</Data></Cell>
    <Cell><Data ss:Type="Number">25.2</Data></Cell>
    <Cell ss:Index="7"><Data ss:Type="Number">1075</Data></Cell>
   </Row>
   <Row>
    <Cell><Data ss:Type="DateTime">2014-05-19T09:14:55.000</Data></Cell>
    <Cell><Data ss:Type="Number">-3.5</Data></Cell>
    <Cell><Data ss:Type="Number">0.4</Data></Cell>
    <Cell><Data ss:Type="Number">41.4</Data></Cell>
    <Cell><Data ss:Type="Number">25.2</Data></Cell>
    <Cell ss:Index="7"><Data ss:Type="Number">1076</Data></Cell>
   </Row>
   <Row>
    <Cell><Data ss:Type="DateTime">2014-05-19T09:14:56.000</Data></Cell>
    <Cell><Data ss:Type="Number">-3.5</Data></Cell>
    <Cell><Data ss:Type="Number">0.6</Data></Cell>
    <Cell><Data ss:Type="Number">41.4</Data></Cell>
    <Cell><Data ss:Type="Number">25.2</Data></Cell>
    <Cell ss:Index="7"><Data ss:Type="Number">1077</Data></Cell>
   </Row>
   <Row>
    <Cell><Data ss:Type="DateTime">2014-05-19T09:14:57.000</Data></Cell>
    <Cell><Data ss:Type="Number">-3.5</Data></Cell>
    <Cell><Data ss:Type="Number">1</Data></Cell>
    <Cell><Data ss:Type="Number">41.7</Data></Cell>
    <Cell><Data ss:Type="Number">25.2</Data></Cell>
    <Cell ss:Index="7"><Data ss:Type="Number">1078</Data></Cell>
   </Row>
   <Row>
    <Cell><Data ss:Type="DateTime">2014-05-19T09:14:58.000</Data></Cell>
    <Cell><Data ss:Type="Number">-3.5</Data></Cell>
    <Cell><Data ss:Type="Number">1.2</Data></Cell>
    <Cell><Data ss:Type="Number">41.8</Data></Cell>
    <Cell><Data ss:Type="Number">25.2</Data></Cell>
    <Cell ss:Index="7"><Data ss:Type="Number">1079</Data></Cell>
   </Row>
   <Row>
    <Cell><Data ss:Type="DateTime">2014-05-19T09:14:59.000</Data></Cell>
    <Cell><Data ss:Type="Number">-3.5</Data></Cell>
[truncated: 2,132,732 more chars]
