# Supplementary material for: Uterine contractility changes in a perfused swine uterus model induced by local anesthetics procaine, lidocaine, and ropivacaine
Source: PLoS One. 2018 Dec 6;13(12):e0206053. doi: 10.1371/journal.pone.0206053 (PMC6283528; doi:10.1371/journal.pone.0206053)
Supplement: S1 Dataset — (ZIP) [file pone.0206053.s001.zip › Uterine contractility original dataset/V_L_12.2.xml]

<?xml version="1.0"?>
<?mso-application progid="Excel.Sheet"?>
<Workbook xmlns="urn:schemas-microsoft-com:office:spreadsheet"
 xmlns:o="urn:schemas-microsoft-com:office:office"
 xmlns:x="urn:schemas-microsoft-com:office:excel"
 xmlns:ss="urn:schemas-microsoft-com:office:spreadsheet"
 xmlns:html="http://www.w3.org/TR/REC-html40">
 <DocumentProperties xmlns="urn:schemas-microsoft-com:office:office">
  <Author>Weinschenk, Fabian</Author>
  <LastAuthor>Weinschenk, Fabian</LastAuthor>
  <Created>2014-12-01T12:08:10Z</Created>
  <Version>14.00</Version>
 </DocumentProperties>
 <OfficeDocumentSettings xmlns="urn:schemas-microsoft-com:office:office">
  <AllowPNG/>
 </OfficeDocumentSettings>
 <ExcelWorkbook xmlns="urn:schemas-microsoft-com:office:excel">
  <WindowHeight>7740</WindowHeight>
  <WindowWidth>12915</WindowWidth>
  <WindowTopX>600</WindowTopX>
  <WindowTopY>30</WindowTopY>
  <ProtectStructure>False</ProtectStructure>
  <ProtectWindows>False</ProtectWindows>
 </ExcelWorkbook>
 <Styles>
  <Style ss:ID="Default" ss:Name="Normal">
   <Alignment ss:Vertical="Bottom"/>
   <Borders/>
   <Font ss:FontName="Calibri" x:Family="Swiss" ss:Size="11" ss:Color="#000000"/>
   <Interior/>
   <NumberFormat/>
   <Protection/>
  </Style>
  <Style ss:ID="s63">
   <NumberFormat ss:Format="hh:mm:ss"/>
  </Style>
 </Styles>
 <Worksheet ss:Name="~dl9F4E">
  <Table ss:ExpandedColumnCount="9" ss:ExpandedRowCount="8356" x:FullColumns="1"
   x:FullRows="1" ss:DefaultColumnWidth="60" ss:DefaultRowHeight="15">
   <Column ss:StyleID="s63"/>
   <Row>
    <Cell><Data ss:Type="String">Datum/Zeit</Data></Cell>
    <Cell><Data ss:Type="String">ICP1</Data></Cell>
    <Cell><Data ss:Type="String">ICP2</Data></Cell>
    <Cell><Data ss:Type="String">ZVD</Data></Cell>
    <Cell><Data ss:Type="String">T1</Data></Cell>
    <Cell><Data ss:Type="String">T2</Data></Cell>
    <Cell><Data ss:Type="String">HR</Data></Cell>
    <Cell><Data ss:Type="String">CPP                                          </Data></Cell>
   </Row>
   <Row>
    <Cell><Data ss:Type="DateTime">2014-11-17T15:45:56.000</Data></Cell>
   </Row>
   <Row>
    <Cell><Data ss:Type="DateTime">2014-11-17T15:45:57.000</Data></Cell>
   </Row>
   <Row>
    <Cell><Data ss:Type="DateTime">2014-11-17T15:45:58.000</Data></Cell>
   </Row>
   <Row>
    <Cell><Data ss:Type="DateTime">2014-11-17T15:45:59.000</Data></Cell>
   </Row>
   <Row>
    <Cell><Data ss:Type="DateTime">2014-11-17T15:46:00.000</Data></Cell>
    <Cell ss:Index="5"><Data ss:Type="Number">35.31</Data></Cell>
   </Row>
   <Row>
    <Cell><Data ss:Type="DateTime">2014-11-17T15:46:01.000</Data></Cell>
    <Cell><Data ss:Type="Number">15.2</Data></Cell>
    <Cell><Data ss:Type="Number">18.100000000000001</Data></Cell>
    <Cell><Data ss:Type="Number">80.599999999999994</Data></Cell>
    <Cell><Data ss:Type="Number">35.35</Data></Cell>
   </Row>
   <Row>
    <Cell><Data ss:Type="DateTime">2014-11-17T15:46:02.000</Data></Cell>
    <Cell><Data ss:Type="Number">15</Data></Cell>
    <Cell><Data ss:Type="Number">18.100000000000001</Data></Cell>
    <Cell><Data ss:Type="Number">80.099999999999994</Data></Cell>
    <Cell><Data ss:Type="Number">35.35</Data></Cell>
   </Row>
   <Row>
    <Cell><Data ss:Type="DateTime">2014-11-17T15:46:03.000</Data></Cell>
    <Cell><Data ss:Type="Number">14.8</Data></Cell>
    <Cell><Data ss:Type="Number">18.100000000000001</Data></Cell>
    <Cell><Data ss:Type="Number">79.599999999999994</Data></Cell>
    <Cell><Data ss:Type="Number">35.35</Data></Cell>
   </Row>
   <Row>
    <Cell><Data ss:Type="DateTime">2014-11-17T15:46:04.000</Data></Cell>
    <Cell><Data ss:Type="Number">14.8</Data></Cell>
    <Cell><Data ss:Type="Number">18.100000000000001</Data></Cell>
    <Cell><Data ss:Type="Number">79.7</Data></Cell>
    <Cell><Data ss:Type="Number">35.35</Data></Cell>
   </Row>
   <Row>
    <Cell><Data ss:Type="DateTime">2014-11-17T15:46:05.000</Data></Cell>
    <Cell><Data ss:Type="Number">14.8</Data></Cell>
    <Cell><Data ss:Type="Number">18.100000000000001</Data></Cell>
    <Cell><Data ss:Type="Number">79.7</Data></Cell>
    <Cell><Data ss:Type="Number">35.340000000000003</Data></Cell>
   </Row>
   <Row>
    <Cell><Data ss:Type="DateTime">2014-11-17T15:46:06.000</Data></Cell>
    <Cell><Data ss:Type="Number">14.8</Data></Cell>
    <Cell><Data ss:Type="Number">18</Data></Cell>
    <Cell><Data ss:Type="Number">79.7</Data></Cell>
    <Cell><Data ss:Type="Number">35.340000000000003</Data></Cell>
   </Row>
   <Row>
    <Cell><Data ss:Type="DateTime">2014-11-17T15:46:07.000</Data></Cell>
    <Cell><Data ss:Type="Number">14.6</Data></Cell>
    <Cell><Data ss:Type="Number">17.899999999999999</Data></Cell>
    <Cell><Data ss:Type="Number">79.7</Data></Cell>
    <Cell><Data ss:Type="Number">35.340000000000003</Data></Cell>
   </Row>
   <Row>
    <Cell><Data ss:Type="DateTime">2014-11-17T15:46:08.000</Data></Cell>
    <Cell><Data ss:Type="Number">14.7</Data></Cell>
    <Cell><Data ss:Type="Number">17.8</Data></Cell>
    <Cell><Data ss:Type="Number">79.5</Data></Cell>
    <Cell><Data ss:Type="Number">35.33</Data></Cell>
   </Row>
   <Row>
    <Cell><Data ss:Type="DateTime">2014-11-17T15:46:09.000</Data></Cell>
    <Cell><Data ss:Type="Number">14.7</Data></Cell>
    <Cell><Data ss:Type="Number">17.7</Data></Cell>
    <Cell><Data ss:Type="Number">76.400000000000006</Data></Cell>
    <Cell><Data ss:Type="Number">35.33</Data></Cell>
   </Row>
   <Row>
    <Cell><Data ss:Type="DateTime">2014-11-17T15:46:10.000</Data></Cell>
    <Cell><Data ss:Type="Number">14.8</Data></Cell>
    <Cell><Data ss:Type="Number">17.7</Data></Cell>
    <Cell><Data ss:Type="Number">52.5</Data></Cell>
    <Cell><Data ss:Type="Number">35.32</Data></Cell>
   </Row>
   <Row>
    <Cell><Data ss:Type="DateTime">2014-11-17T15:46:11.000</Data></Cell>
    <Cell><Data ss:Type="Number">14.9</Data></Cell>
    <Cell><Data ss:Type="Number">17.7</Data></Cell>
    <Cell><Data ss:Type="Number">44.6</Data></Cell>
    <Cell><Data ss:Type="Number">35.32</Data></Cell>
   </Row>
   <Row>
    <Cell><Data ss:Type="DateTime">2014-11-17T15:46:12.000</Data></Cell>
    <Cell><Data ss:Type="Number">15</Data></Cell>
    <Cell><Data ss:Type="Number">17.600000000000001</Data></Cell>
    <Cell><Data ss:Type="Number">41.5</Data></Cell>
    <Cell><Data ss:Type="Number">35.32</Data></Cell>
   </Row>
   <Row>
    <Cell><Data ss:Type="DateTime">2014-11-17T15:46:13.000</Data></Cell>
    <Cell><Data ss:Type="Number">0</Data></Cell>
    <Cell><Data ss:Type="Number">17.5</Data></Cell>
    <Cell><Data ss:Type="Number">40.9</Data></Cell>
    <Cell><Data ss:Type="Number">35.32</Data></Cell>
   </Row>
   <Row>
    <Cell><Data ss:Type="DateTime">2014-11-17T15:46:14.000</Data></Cell>
    <Cell><Data ss:Type="Number">0</Data></Cell>
    <Cell><Data ss:Type="Number">17.5</Data></Cell>
    <Cell><Data ss:Type="Number">32.9</Data></Cell>
    <Cell><Data ss:Type="Number">35.32</Data></Cell>
   </Row>
   <Row>
    <Cell><Data ss:Type="DateTime">2014-11-17T15:46:15.000</Data></Cell>
    <Cell><Data ss:Type="Number">-0.3</Data></Cell>
    <Cell><Data ss:Type="Number">17.399999999999999</Data></Cell>
    <Cell><Data ss:Type="Number">18.7</Data></Cell>
    <Cell><Data ss:Type="Number">35.32</Data></Cell>
   </Row>
   <Row>
    <Cell><Data ss:Type="DateTime">2014-11-17T15:46:16.000</Data></Cell>
    <Cell><Data ss:Type="Number">-0.4</Data></Cell>
    <Cell><Data ss:Type="Number">17.399999999999999</Data></Cell>
    <Cell><Data ss:Type="Number">14.4</Data></Cell>
    <Cell><Data ss:Type="Number">35.32</Data></Cell>
   </Row>
   <Row>
    <Cell><Data ss:Type="DateTime">2014-11-17T15:46:17.000</Data></Cell>
    <Cell><Data ss:Type="Number">-0.4</Data></Cell>
    <Cell><Data ss:Type="Number">17.399999999999999</Data></Cell>
    <Cell><Data ss:Type="Number">12.5</Data></Cell>
    <Cell><Data ss:Type="Number">35.32</Data></Cell>
   </Row>
   <Row>
    <Cell><Data ss:Type="DateTime">2014-11-17T15:46:18.000</Data></Cell>
    <Cell><Data ss:Type="Number">-0.4</Data></Cell>
    <Cell><Data ss:Type="Number">17.399999999999999</Data></Cell>
    <Cell><Data ss:Type="Number">11.9</Data></Cell>
    <Cell><Data ss:Type="Number">35.32</Data></Cell>
   </Row>
   <Row>
    <Cell><Data ss:Type="DateTime">2014-11-17T15:46:19.000</Data></Cell>
    <Cell><Data ss:Type="Number">-0.6</Data></Cell>
    <Cell><Data ss:Type="Number">17.399999999999999</Data></Cell>
    <Cell><Data ss:Type="Number">11.6</Data></Cell>
    <Cell><Data ss:Type="Number">35.32</Data></Cell>
   </Row>
   <Row>
    <Cell><Data ss:Type="DateTime">2014-11-17T15:46:20.000</Data></Cell>
    <Cell><Data ss:Type="Number">-0.8</Data></Cell>
    <Cell><Data ss:Type="Number">0</Data></Cell>
    <Cell><Data ss:Type="Number">10.3</Data></Cell>
    <Cell><Data ss:Type="Number">35.32</Data></Cell>
   </Row>
   <Row>
    <Cell><Data ss:Type="DateTime">2014-11-17T15:46:21.000</Data></Cell>
    <Cell><Data ss:Type="Number">-0.8</Data></Cell>
    <Cell><Data ss:Type="Number">0</Data></Cell>
    <Cell><Data ss:Type="Number">10.1</Data></Cell>
    <Cell><Data ss:Type="Number">35.32</Data></Cell>
   </Row>
   <Row>
    <Cell><Data ss:Type="DateTime">2014-11-17T15:46:22.000</Data></Cell>
    <Cell><Data ss:Type="Number">-1</Data></Cell>
    <Cell><Data ss:Type="Number">0</Data></Cell>
    <Cell><Data ss:Type="Number">9.5</Data></Cell>
    <Cell><Data ss:Type="Number">35.32</Data></Cell>
   </Row>
   <Row>
    <Cell><Data ss:Type="DateTime">2014-11-17T15:46:23.000</Data></Cell>
    <Cell><Data ss:Type="Number">-1.1000000000000001</Data></Cell>
    <Cell><Data ss:Type="Number">-0.1</Data></Cell>
    <Cell><Data ss:Type="Number">9.1999999999999993</Data></Cell>
    <Cell><Data ss:Type="Number">35.32</Data></Cell>
   </Row>
   <Row>
    <Cell><Data ss:Type="DateTime">2014-11-17T15:46:24.000</Data></Cell>
    <Cell><Data ss:Type="Number">-1.2</Data></Cell>
    <Cell><Data ss:Type="Number">-0.1</Data></Cell>
    <Cell><Data ss:Type="Number">8.9</Data></Cell>
    <Cell><Data ss:Type="Number">35.32</Data></Cell>
   </Row>
   <Row>
    <Cell><Data ss:Type="DateTime">2014-11-17T15:46:25.000</Data></Cell>
    <Cell><Data ss:Type="Number">-1.2</Data></Cell>
    <Cell><Data ss:Type="Number">-0.2</Data></Cell>
    <Cell><Data ss:Type="Number">8.8000000000000007</Data></Cell>
    <Cell><Data ss:Type="Number">35.32</Data></Cell>
   </Row>
   <Row>
    <Cell><Data ss:Type="DateTime">2014-11-17T15:46:26.000</Data></Cell>
    <Cell><Data ss:Type="Number">-1.2</Data></Cell>
    <Cell><Data ss:Type="Number">-0.2</Data></Cell>
    <Cell><Data ss:Type="Number">8.6</Data></Cell>
    <Cell><Data ss:Type="Number">35.32</Data></Cell>
   </Row>
   <Row>
    <Cell><Data ss:Type="DateTime">2014-11-17T15:46:27.000</Data></Cell>
    <Cell><Data ss:Type="Number">-1.1000000000000001</Data></Cell>
    <Cell><Data ss:Type="Number">-0.2</Data></Cell>
    <Cell><Data ss:Type="Number">8.4</Data></Cell>
    <Cell><Data ss:Type="Number">35.32</Data></Cell>
   </Row>
   <Row>
    <Cell><Data ss:Type="DateTime">2014-11-17T15:46:28.000</Data></Cell>
    <Cell><Data ss:Type="Number">-1.1000000000000001</Data></Cell>
    <Cell><Data ss:Type="Number">-0.3</Data></Cell>
    <Cell><Data ss:Type="Number">8.1999999999999993</Data></Cell>
    <Cell><Data ss:Type="Number">35.32</Data></Cell>
   </Row>
   <Row>
    <Cell><Data ss:Type="DateTime">2014-11-17T15:46:29.000</Data></Cell>
    <Cell><Data ss:Type="Number">-1</Data></Cell>
    <Cell><Data ss:Type="Number">-0.3</Data></Cell>
    <Cell><Data ss:Type="Number">0</Data></Cell>
    <Cell><Data ss:Type="Number">35.33</Data></Cell>
   </Row>
   <Row>
    <Cell><Data ss:Type="DateTime">2014-11-17T15:46:30.000</Data></Cell>
    <Cell><Data ss:Type="Number">-1</Data></Cell>
    <Cell><Data ss:Type="Number">-0.3</Data></Cell>
    <Cell><Data ss:Type="Number">0</Data></Cell>
    <Cell><Data ss:Type="Number">35.33</Data></Cell>
   </Row>
   <Row>
    <Cell><Data ss:Type="DateTime">2014-11-17T15:46:31.000</Data></Cell>
    <Cell><Data ss:Type="Number">-0.8</Data></Cell>
    <Cell><Data ss:Type="Number">-0.3</Data></Cell>
    <Cell><Data ss:Type="Number">-0.2</Data></Cell>
    <Cell><Data ss:Type="Number">35.33</Data></Cell>
   </Row>
   <Row>
    <Cell><Data ss:Type="DateTime">2014-11-17T15:46:32.000</Data></Cell>
    <Cell><Data ss:Type="Number">-0.7</Data></Cell>
    <Cell><Data ss:Type="Number">-0.4</Data></Cell>
    <Cell><Data ss:Type="Number">-0.3</Data></Cell>
    <Cell><Data ss:Type="Number">35.340000000000003</Data></Cell>
   </Row>
   <Row>
    <Cell><Data ss:Type="DateTime">2014-11-17T15:46:33.000</Data></Cell>
    <Cell><Data ss:Type="Number">-0.7</Data></Cell>
    <Cell><Data ss:Type="Number">-0.4</Data></Cell>
    <Cell><Data ss:Type="Number">-0.3</Data></Cell>
    <Cell><Data ss:Type="Number">35.340000000000003</Data></Cell>
   </Row>
   <Row>
    <Cell><Data ss:Type="DateTime">2014-11-17T15:46:34.000</Data></Cell>
    <Cell><Data ss:Type="Number">-0.6</Data></Cell>
    <Cell><Data ss:Type="Number">-0.5</Data></Cell>
    <Cell><Data ss:Type="Number">-0.4</Data></Cell>
    <Cell><Data ss:Type="Number">35.340000000000003</Data></Cell>
   </Row>
   <Row>
    <Cell><Data ss:Type="DateTime">2014-11-17T15:46:35.000</Data></Cell>
    <Cell><Data ss:Type="Number">-0.6</Data></Cell>
    <Cell><Data ss:Type="Number">-0.5</Data></Cell>
    <Cell><Data ss:Type="Number">-0.4</Data></Cell>
    <Cell><Data ss:Type="Number">35.340000000000003</Data></Cell>
   </Row>
   <Row>
    <Cell><Data ss:Type="DateTime">2014-11-17T15:46:36.000</Data></Cell>
    <Cell><Data ss:Type="Number">-0.6</Data></Cell>
    <Cell><Data ss:Type="Number">-0.5</Data></Cell>
    <Cell><Data ss:Type="Number">-0.5</Data></Cell>
    <Cell><Data ss:Type="Number">35.340000000000003</Data></Cell>
   </Row>
   <Row>
    <Cell><Data ss:Type="DateTime">2014-11-17T15:46:37.000</Data></Cell>
    <Cell><Data ss:Type="Number">-0.5</Data></Cell>
    <Cell><Data ss:Type="Number">-0.5</Data></Cell>
    <Cell><Data ss:Type="Number">7.8</Data></Cell>
    <Cell><Data ss:Type="Number">35.35</Data></Cell>
   </Row>
   <Row>
    <Cell><Data ss:Type="DateTime">2014-11-17T15:46:38.000</Data></Cell>
    <Cell><Data ss:Type="Number">-0.4</Data></Cell>
    <Cell><Data ss:Type="Number">-0.5</Data></Cell>
    <Cell><Data ss:Type="Number">17.5</Data></Cell>
    <Cell><Data ss:Type="Number">35.35</Data></Cell>
   </Row>
   <Row>
    <Cell><Data ss:Type="DateTime">2014-11-17T15:46:39.000</Data></Cell>
    <Cell><Data ss:Type="Number">-0.4</Data></Cell>
    <Cell><Data ss:Type="Number">-0.5</Data></Cell>
    <Cell><Data ss:Type="Number">22.8</Data></Cell>
    <Cell><Data ss:Type="Number">35.36</Data></Cell>
   </Row>
   <Row>
    <Cell><Data ss:Type="DateTime">2014-11-17T15:46:40.000</Data></Cell>
    <Cell><Data ss:Type="Number">-0.3</Data></Cell>
    <Cell><Data ss:Type="Number">-0.5</Data></Cell>
    <Cell><Data ss:Type="Number">25.1</Data></Cell>
    <Cell><Data ss:Type="Number">35.36</Data></Cell>
   </Row>
   <Row>
    <Cell><Data ss:Type="DateTime">2014-11-17T15:46:41.000</Data></Cell>
    <Cell><Data ss:Type="Number">-0.3</Data></Cell>
    <Cell><Data ss:Type="Number">-0.6</Data></Cell>
    <Cell><Data ss:Type="Number">25.9</Data></Cell>
    <Cell><Data ss:Type="Number">35.369999999999997</Data></Cell>
   </Row>
   <Row>
    <Cell><Data ss:Type="DateTime">2014-11-17T15:46:42.000</Data></Cell>
    <Cell><Data ss:Type="Number">-0.3</Data></Cell>
    <Cell><Data ss:Type="Number">-0.6</Data></Cell>
    <Cell><Data ss:Type="Number">43.8</Data></Cell>
    <Cell><Data ss:Type="Number">35.369999999999997</Data></Cell>
   </Row>
   <Row>
    <Cell><Data ss:Type="DateTime">2014-11-17T15:46:43.000</Data></Cell>
    <Cell><Data ss:Type="Number">-0.3</Data></Cell>
    <Cell><Data ss:Type="Number">-0.6</Data></Cell>
    <Cell><Data ss:Type="Number">64.400000000000006</Data></Cell>
    <Cell><Data ss:Type="Number">35.380000000000003</Data></Cell>
   </Row>
   <Row>
    <Cell><Data ss:Type="DateTime">2014-11-17T15:46:44.000</Data></Cell>
    <Cell><Data ss:Type="Number">-0.2</Data></Cell>
    <Cell><Data ss:Type="Number">-0.6</Data></Cell>
    <Cell><Data ss:Type="Number">71.5</Data></Cell>
    <Cell><Data ss:Type="Number">35.380000000000003</Data></Cell>
   </Row>
   <Row>
    <Cell><Data ss:Type="DateTime">2014-11-17T15:46:45.000</Data></Cell>
    <Cell><Data ss:Type="Number">-0.2</Data></Cell>
    <Cell><Data ss:Type="Number">-0.6</Data></Cell>
    <Cell><Data ss:Type="Number">73.3</Data></Cell>
    <Cell><Data ss:Type="Number">35.39</Data></Cell>
   </Row>
   <Row>
    <Cell><Data ss:Type="DateTime">2014-11-17T15:46:46.000</Data></Cell>
    <Cell><Data ss:Type="Number">0</Data></Cell>
    <Cell><Data ss:Type="Number">-0.7</Data></Cell>
    <Cell><Data ss:Type="Number">72</Data></Cell>
    <Cell><Data ss:Type="Number">35.39</Data></Cell>
   </Row>
   <Row>
    <Cell><Data ss:Type="DateTime">2014-11-17T15:46:47.000</Data></Cell>
    <Cell><Data ss:Type="Number">0</Data></Cell>
    <Cell><Data ss:Type="Number">-0.7</Data></Cell>
    <Cell><Data ss:Type="Number">71.8</Data></Cell>
    <Cell><Data ss:Type="Number">35.4</Data></Cell>
   </Row>
   <Row>
    <Cell><Data ss:Type="DateTime">2014-11-17T15:46:48.000</Data></Cell>
    <Cell><Data ss:Type="Number">0.2</Data></Cell>
    <Cell><Data ss:Type="Number">-0.8</Data></Cell>
    <Cell><Data ss:Type="Number">71.400000000000006</Data></Cell>
    <Cell><Data ss:Type="Number">35.4</Data></Cell>
   </Row>
   <Row>
    <Cell><Data ss:Type="DateTime">2014-11-17T15:46:49.000</Data></Cell>
    <Cell><Data ss:Type="Number">0.2</Data></Cell>
    <Cell><Data ss:Type="Number">-0.8</Data></Cell>
    <Cell><Data ss:Type="Number">70.2</Data></Cell>
    <Cell><Data ss:Type="Number">35.409999999999997</Data></Cell>
   </Row>
   <Row>
    <Cell><Data ss:Type="DateTime">2014-11-17T15:46:50.000</Data></Cell>
    <Cell><Data ss:Type="Number">0.2</Data></Cell>
    <Cell><Data ss:Type="Number">-0.8</Data></Cell>
    <Cell><Data ss:Type="Number">69.8</Data></Cell>
    <Cell><Data ss:Type="Number">35.42</Data></Cell>
   </Row>
   <Row>
    <Cell><Data ss:Type="DateTime">2014-11-17T15:46:51.000</Data></Cell>
    <Cell><Data ss:Type="Number">0.2</Data></Cell>
    <Cell><Data ss:Type="Number">-0.8</Data></Cell>
    <Cell><Data ss:Type="Number">69.5</Data></Cell>
    <Cell><Data ss:Type="Number">35.43</Data></Cell>
   </Row>
   <Row>
    <Cell><Data ss:Type="DateTime">2014-11-17T15:46:52.000</Data></Cell>
    <Cell><Data ss:Type="Number">0.2</Data></Cell>
    <Cell><Data ss:Type="Number">-0.8</Data></Cell>
    <Cell><Data ss:Type="Number">68.900000000000006</Data></Cell>
    <Cell><Data ss:Type="Number">35.43</Data></Cell>
   </Row>
   <Row>
    <Cell><Data ss:Type="DateTime">2014-11-17T15:46:53.000</Data></Cell>
    <Cell><Data ss:Type="Number">0</Data></Cell>
    <Cell><Data ss:Type="Number">-0.9</Data></Cell>
    <Cell><Data ss:Type="Number">68.5</Data></Cell>
    <Cell><Data ss:Type="Number">35.43</Data></Cell>
   </Row>
   <Row>
    <Cell><Data ss:Type="DateTime">2014-11-17T15:46:54.000</Data></Cell>
    <Cell><Data ss:Type="Number">0</Data></Cell>
    <Cell><Data ss:Type="Number">-0.9</Data></Cell>
    <Cell><Data ss:Type="Number">68.099999999999994</Data></Cell>
    <Cell><Data ss:Type="Number">35.44</Data></Cell>
   </Row>
   <Row>
    <Cell><Data ss:Type="DateTime">2014-11-17T15:46:55.000</Data></Cell>
    <Cell><Data ss:Type="Number">0</Data></Cell>
    <Cell><Data ss:Type="Number">-0.9</Data></Cell>
    <Cell><Data ss:Type="Number">68.099999999999994</Data></Cell>
    <Cell><Data ss:Type="Number">35.44</Data></Cell>
   </Row>
   <Row>
    <Cell><Data ss:Type="DateTime">2014-11-17T15:46:56.000</Data></Cell>
    <Cell><Data ss:Type="Number">0</Data></Cell>
    <Cell><Data ss:Type="Number">-1</Data></Cell>
    <Cell><Data ss:Type="Number">68.099999999999994</Data></Cell>
    <Cell><Data ss:Type="Number">35.44</Data></Cell>
   </Row>
   <Row>
    <Cell><Data ss:Type="DateTime">2014-11-17T15:46:57.000</Data></Cell>
    <Cell><Data ss:Type="Number">-0.1</Data></Cell>
    <Cell><Data ss:Type="Number">-1</Data></Cell>
    <Cell><Data ss:Type="Number">67.7</Data></Cell>
    <Cell><Data ss:Type="Number">35.450000000000003</Data></Cell>
   </Row>
   <Row>
    <Cell><Data ss:Type="DateTime">2014-11-17T15:46:58.000</Data></Cell>
    <Cell><Data ss:Type="Number">0</Data></Cell>
    <Cell><Data ss:Type="Number">-1</Data></Cell>
    <Cell><Data ss:Type="Number">67.7</Data></Cell>
    <Cell><Data ss:Type="Number">35.450000000000003</Data></Cell>
   </Row>
   <Row>
    <Cell><Data ss:Type="DateTime">2014-11-17T15:46:59.000</Data></Cell>
    <Cell><Data ss:Type="Number">0</Data></Cell>
    <Cell><Data ss:Type="Number">-1.1000000000000001</Data></Cell>
    <Cell><Data ss:Type="Number">67.5</Data></Cell>
    <Cell><Data ss:Type="Number">35.450000000000003</Data></Cell>
   </Row>
   <Row>
    <Cell><Data ss:Type="DateTime">2014-11-17T15:47:00.000</Data></Cell>
    <Cell><Data ss:Type="Number">0</Data></Cell>
    <Cell><Data ss:Type="Number">-1.1000000000000001</Data></Cell>
    <Cell><Data ss:Type="Number">67</Data></Cell>
    <Cell><Data ss:Type="Number">35.450000000000003</Data></Cell>
    <Cell ss:Index="9"><Data ss:Type="Number">1</Data></Cell>
   </Row>
   <Row>
    <Cell><Data ss:Type="DateTime">2014-11-17T15:47:01.000</Data></Cell>
    <Cell><Data ss:Type="Number">0.2</Data></Cell>
    <Cell><Data ss:Type="Number">-1.2</Data></Cell>
    <Cell><Data ss:Type="Number">67.099999999999994</Data></Cell>
    <Cell><Data ss:Type="Number">35.46</Data></Cell>
    <Cell ss:Index="9"><Data ss:Type="Number">2</Data></Cell>
   </Row>
   <Row>
    <Cell><Data ss:Type="DateTime">2014-11-17T15:47:02.000</Data></Cell>
    <Cell><Data ss:Type="Number">0.3</Data></Cell>
    <Cell><Data ss:Type="Number">-1.2</Data></Cell>
    <Cell><Data ss:Type="Number">67.099999999999994</Data></Cell>
    <Cell><Data ss:Type="Number">35.46</Data></Cell>
    <Cell ss:Index="9"><Data ss:Type="Number">3</Data></Cell>
   </Row>
   <Row>
    <Cell><Data ss:Type="DateTime">2014-11-17T15:47:03.000</Data></Cell>
    <Cell><Data ss:Type="Number">0.4</Data></Cell>
    <Cell><Data ss:Type="Number">-1.2</Data></Cell>
    <Cell><Data ss:Type="Number">67.099999999999994</Data></Cell>
    <Cell><Data ss:Type="Number">35.46</Data></Cell>
    <Cell ss:Index="9"><Data ss:Type="Number">4</Data></Cell>
   </Row>
   <Row>
    <Cell><Data ss:Type="DateTime">2014-11-17T15:47:04.000</Data></Cell>
    <Cell><Data ss:Type="Number">0.5</Data></Cell>
    <Cell><Data ss:Type="Number">-1.2</Data></Cell>
    <Cell><Data ss:Type="Number">67.3</Data></Cell>
    <Cell><Data ss:Type="Number">35.46</Data></Cell>
    <Cell ss:Index="9"><Data ss:Type="Number">5</Data></Cell>
   </Row>
   <Row>
    <Cell><Data ss:Type="DateTime">2014-11-17T15:47:05.000</Data></Cell>
    <Cell><Data ss:Type="Number">0.5</Data></Cell>
    <Cell><Data ss:Type="Number">-1.2</Data></Cell>
    <Cell><Data ss:Type="Number">67.099999999999994</Data></Cell>
    <Cell><Data ss:Type="Number">35.46</Data></Cell>
    <Cell ss:Index="9"><Data ss:Type="Number">6</Data></Cell>
   </Row>
   <Row>
    <Cell><Data ss:Type="DateTime">2014-11-17T15:47:06.000</Data></Cell>
    <Cell><Data ss:Type="Number">0.4</Data></Cell>
    <Cell><Data ss:Type="Number">-1.2</Data></Cell>
    <Cell><Data ss:Type="Number">67</Data></Cell>
    <Cell><Data ss:Type="Number">35.47</Data></Cell>
    <Cell ss:Index="9"><Data ss:Type="Number">7</Data></Cell>
   </Row>
   <Row>
    <Cell><Data ss:Type="DateTime">2014-11-17T15:47:07.000</Data></Cell>
    <Cell><Data ss:Type="Number">0.4</Data></Cell>
    <Cell><Data ss:Type="Number">-1.3</Data></Cell>
    <Cell><Data ss:Type="Number">67</Data></Cell>
    <Cell><Data ss:Type="Number">35.47</Data></Cell>
    <Cell ss:Index="9"><Data ss:Type="Number">8</Data></Cell>
   </Row>
   <Row>
    <Cell><Data ss:Type="DateTime">2014-11-17T15:47:08.000</Data></Cell>
    <Cell><Data ss:Type="Number">0.3</Data></Cell>
    <Cell><Data ss:Type="Number">-1.3</Data></Cell>
    <Cell><Data ss:Type="Number">66.8</Data></Cell>
    <Cell><Data ss:Type="Number">35.47</Data></Cell>
    <Cell ss:Index="9"><Data ss:Type="Number">9</Data></Cell>
   </Row>
   <Row>
    <Cell><Data ss:Type="DateTime">2014-11-17T15:47:09.000</Data></Cell>
    <Cell><Data ss:Type="Number">0.3</Data></Cell>
    <Cell><Data ss:Type="Number">-1.3</Data></Cell>
    <Cell><Data ss:Type="Number">66.8</Data></Cell>
    <Cell><Data ss:Type="Number">35.47</Data></Cell>
    <Cell ss:Index="9"><Data ss:Type="Number">10</Data></Cell>
   </Row>
   <Row>
    <Cell><Data ss:Type="DateTime">2014-11-17T15:47:10.000</Data></Cell>
    <Cell><Data ss:Type="Number">0.3</Data></Cell>
    <Cell><Data ss:Type="Number">-1.3</Data></Cell>
    <Cell><Data ss:Type="Number">66.8</Data></Cell>
    <Cell><Data ss:Type="Number">35.47</Data></Cell>
    <Cell ss:Index="9"><Data ss:Type="Number">11</Data></Cell>
   </Row>
   <Row>
    <Cell><Data ss:Type="DateTime">2014-11-17T15:47:11.000</Data></Cell>
    <Cell><Data ss:Type="Number">0.2</Data></Cell>
    <Cell><Data ss:Type="Number">-1.3</Data></Cell>
    <Cell><Data ss:Type="Number">67</Data></Cell>
    <Cell><Data ss:Type="Number">35.479999999999997</Data></Cell>
    <Cell ss:Index="9"><Data ss:Type="Number">12</Data></Cell>
   </Row>
   <Row>
    <Cell><Data ss:Type="DateTime">2014-11-17T15:47:12.000</Data></Cell>
    <Cell><Data ss:Type="Number">0.2</Data></Cell>
    <Cell><Data ss:Type="Number">-1.3</Data></Cell>
    <Cell><Data ss:Type="Number">67</Data></Cell>
    <Cell><Data ss:Type="Number">35.49</Data></Cell>
    <Cell ss:Index="9"><Data ss:Type="Number">13</Data></Cell>
   </Row>
   <Row>
    <Cell><Data ss:Type="DateTime">2014-11-17T15:47:13.000</Data></Cell>
    <Cell><Data ss:Type="Number">0.2</Data></Cell>
    <Cell><Data ss:Type="Number">-1.4</Data></Cell>
    <Cell><Data ss:Type="Number">67.400000000000006</Data></Cell>
    <Cell><Data ss:Type="Number">35.5</Data></Cell>
    <Cell ss:Index="9"><Data ss:Type="Number">14</Data></Cell>
   </Row>
   <Row>
    <Cell><Data ss:Type="DateTime">2014-11-17T15:47:14.000</Data></Cell>
    <Cell><Data ss:Type="Number">0.2</Data></Cell>
    <Cell><Data ss:Type="Number">-1.5</Data></Cell>
    <Cell><Data ss:Type="Number">67.400000000000006</Data></Cell>
    <Cell><Data ss:Type="Number">35.479999999999997</Data></Cell>
    <Cell ss:Index="9"><Data ss:Type="Number">15</Data></Cell>
   </Row>
   <Row>
    <Cell><Data ss:Type="DateTime">2014-11-17T15:47:15.000</Data></Cell>
    <Cell><Data ss:Type="Number">0.2</Data></Cell>
    <Cell><Data ss:Type="Number">-1.5</Data></Cell>
    <Cell><Data ss:Type="Number">67.400000000000006</Data></Cell>
    <Cell><Data ss:Type="Number">35.49</Data></Cell>
    <Cell ss:Index="9"><Data ss:Type="Number">16</Data></Cell>
   </Row>
   <Row>
    <Cell><Data ss:Type="DateTime">2014-11-17T15:47:16.000</Data></Cell>
    <Cell><Data ss:Type="Number">0.2</Data></Cell>
    <Cell><Data ss:Type="Number">-1.4</Data></Cell>
    <Cell><Data ss:Type="Number">67.3</Data></Cell>
    <Cell><Data ss:Type="Number">35.49</Data></Cell>
    <Cell ss:Index="9"><Data ss:Type="Number">17</Data></Cell>
   </Row>
   <Row>
    <Cell><Data ss:Type="DateTime">2014-11-17T15:47:17.000</Data></Cell>
    <Cell><Data ss:Type="Number">0.2</Data></Cell>
    <Cell><Data ss:Type="Number">-1.4</Data></Cell>
    <Cell><Data ss:Type="Number">67.3</Data></Cell>
    <Cell><Data ss:Type="Number">35.5</Data></Cell>
    <Cell ss:Index="9"><Data ss:Type="Number">18</Data></Cell>
   </Row>
   <Row>
    <Cell><Data ss:Type="DateTime">2014-11-17T15:47:18.000</Data></Cell>
    <Cell><Data ss:Type="Number">0.2</Data></Cell>
    <Cell><Data ss:Type="Number">-1.4</Data></Cell>
    <Cell><Data ss:Type="Number">67.099999999999994</Data></Cell>
    <Cell><Data ss:Type="Number">35.5</Data></Cell>
    <Cell ss:Index="9"><Data ss:Type="Number">19</Data></Cell>
   </Row>
   <Row>
    <Cell><Data ss:Type="DateTime">2014-11-17T15:47:19.000</Data></Cell>
    <Cell><Data ss:Type="Number">0.1</Data></Cell>
    <Cell><Data ss:Type="Number">-1.4</Data></Cell>
    <Cell><Data ss:Type="Number">67</Data></Cell>
    <Cell><Data ss:Type="Number">35.51</Data></Cell>
    <Cell ss:Index="9"><Data ss:Type="Number">20</Data></Cell>
   </Row>
   <Row>
    <Cell><Data ss:Type="DateTime">2014-11-17T15:47:20.000</Data></Cell>
    <Cell><Data ss:Type="Number">0.2</Data></Cell>
    <Cell><Data ss:Type="Number">-1.4</Data></Cell>
    <Cell><Data ss:Type="Number">67</Data></Cell>
    <Cell><Data ss:Type="Number">35.51</Data></Cell>
    <Cell ss:Index="9"><Data ss:Type="Number">21</Data></Cell>
   </Row>
   <Row>
    <Cell><Data ss:Type="DateTime">2014-11-17T15:47:21.000</Data></Cell>
    <Cell><Data ss:Type="Number">0.2</Data></Cell>
    <Cell><Data ss:Type="Number">-1.4</Data></Cell>
    <Cell><Data ss:Type="Number">66.900000000000006</Data></Cell>
    <Cell><Data ss:Type="Number">35.51</Data></Cell>
    <Cell ss:Index="9"><Data ss:Type="Number">22</Data></Cell>
   </Row>
   <Row>
    <Cell><Data ss:Type="DateTime">2014-11-17T15:47:22.000</Data></Cell>
    <Cell><Data ss:Type="Number">0.2</Data></Cell>
    <Cell><Data ss:Type="Number">-1.4</Data></Cell>
    <Cell><Data ss:Type="Number">66.900000000000006</Data></Cell>
    <Cell><Data ss:Type="Number">35.520000000000003</Data></Cell>
    <Cell ss:Index="9"><Data ss:Type="Number">23</Data></Cell>
   </Row>
   <Row>
    <Cell><Data ss:Type="DateTime">2014-11-17T15:47:23.000</Data></Cell>
    <Cell><Data ss:Type="Number">0.2</Data></Cell>
    <Cell><Data ss:Type="Number">-1.5</Data></Cell>
    <Cell><Data ss:Type="Number">66.5</Data></Cell>
    <Cell><Data ss:Type="Number">35.520000000000003</Data></Cell>
    <Cell ss:Index="9"><Data ss:Type="Number">24</Data></Cell>
   </Row>
   <Row>
    <Cell><Data ss:Type="DateTime">2014-11-17T15:47:24.000</Data></Cell>
    <Cell><Data ss:Type="Number">0.2</Data></Cell>
    <Cell><Data ss:Type="Number">-1.5</Data></Cell>
    <Cell><Data ss:Type="Number">66.5</Data></Cell>
    <Cell><Data ss:Type="Number">35.520000000000003</Data></Cell>
    <Cell ss:Index="9"><Data ss:Type="Number">25</Data></Cell>
   </Row>
   <Row>
    <Cell><Data ss:Type="DateTime">2014-11-17T15:47:25.000</Data></Cell>
    <Cell><Data ss:Type="Number">0.2</Data></Cell>
    <Cell><Data ss:Type="Number">-1.5</Data></Cell>
    <Cell><Data ss:Type="Number">66.3</Data></Cell>
    <Cell><Data ss:Type="Number">35.520000000000003</Data></Cell>
    <Cell ss:Index="9"><Data ss:Type="Number">26</Data></Cell>
   </Row>
   <Row>
    <Cell><Data ss:Type="DateTime">2014-11-17T15:47:26.000</Data></Cell>
    <Cell><Data ss:Type="Number">0.2</Data></Cell>
    <Cell><Data ss:Type="Number">-1.5</Data></Cell>
    <Cell><Data ss:Type="Number">66.3</Data></Cell>
    <Cell><Data ss:Type="Number">35.53</Data></Cell>
    <Cell ss:Index="9"><Data ss:Type="Number">27</Data></Cell>
   </Row>
   <Row>
    <Cell><Data ss:Type="DateTime">2014-11-17T15:47:27.000</Data></Cell>
    <Cell><Data ss:Type="Number">0.2</Data></Cell>
    <Cell><Data ss:Type="Number">-1.5</Data></Cell>
    <Cell><Data ss:Type="Number">66</Data></Cell>
    <Cell><Data ss:Type="Number">35.53</Data></Cell>
    <Cell ss:Index="9"><Data ss:Type="Number">28</Data></Cell>
   </Row>
   <Row>
    <Cell><Data ss:Type="DateTime">2014-11-17T15:47:28.000</Data></Cell>
    <Cell><Data ss:Type="Number">0.3</Data></Cell>
    <Cell><Data ss:Type="Number">-1.5</Data></Cell>
    <Cell><Data ss:Type="Number">65.900000000000006</Data></Cell>
    <Cell><Data ss:Type="Number">35.53</Data></Cell>
    <Cell ss:Index="9"><Data ss:Type="Number">29</Data></Cell>
   </Row>
   <Row>
    <Cell><Data ss:Type="DateTime">2014-11-17T15:47:29.000</Data></Cell>
    <Cell><Data ss:Type="Number">0.3</Data></Cell>
    <Cell><Data ss:Type="Number">-1.5</Data></Cell>
    <Cell><Data ss:Type="Number">65.900000000000006</Data></Cell>
    <Cell><Data ss:Type="Number">35.53</Data></Cell>
    <Cell ss:Index="9"><Data ss:Type="Number">30</Data></Cell>
   </Row>
   <Row>
    <Cell><Data ss:Type="DateTime">2014-11-17T15:47:30.000</Data></Cell>
    <Cell><Data ss:Type="Number">0.3</Data></Cell>
    <Cell><Data ss:Type="Number">-1.4</Data></Cell>
    <Cell><Data ss:Type="Number">66.099999999999994</Data></Cell>
    <Cell><Data ss:Type="Number">35.53</Data></Cell>
    <Cell ss:Index="9"><Data ss:Type="Number">31</Data></Cell>
   </Row>
   <Row>
    <Cell><Data ss:Type="DateTime">2014-11-17T15:47:31.000</Data></Cell>
    <Cell><Data ss:Type="Number">0.3</Data></Cell>
    <Cell><Data ss:Type="Number">-1.4</Data></Cell>
    <Cell><Data ss:Type="Number">66.099999999999994</Data></Cell>
    <Cell><Data ss:Type="Number">35.53</Data></Cell>
    <Cell ss:Index="9"><Data ss:Type="Number">32</Data></Cell>
   </Row>
   <Row>
    <Cell><Data ss:Type="DateTime">2014-11-17T15:47:32.000</Data></Cell>
    <Cell><Data ss:Type="Number">0.3</Data></Cell>
    <Cell><Data ss:Type="Number">-1.4</Data></Cell>
    <Cell><Data ss:Type="Number">66.2</Data></Cell>
    <Cell><Data ss:Type="Number">35.54</Data></Cell>
    <Cell ss:Index="9"><Data ss:Type="Number">33</Data></Cell>
   </Row>
   <Row>
    <Cell><Data ss:Type="DateTime">2014-11-17T15:47:33.000</Data></Cell>
    <Cell><Data ss:Type="Number">0.2</Data></Cell>
    <Cell><Data ss:Type="Number">-1.4</Data></Cell>
    <Cell><Data ss:Type="Number">66.099999999999994</Data></Cell>
    <Cell><Data ss:Type="Number">35.54</Data></Cell>
    <Cell ss:Index="9"><Data ss:Type="Number">34</Data></Cell>
   </Row>
   <Row>
    <Cell><Data ss:Type="DateTime">2014-11-17T15:47:34.000</Data></Cell>
    <Cell><Data ss:Type="Number">0.3</Data></Cell>
    <Cell><Data ss:Type="Number">-1.4</Data></Cell>
    <Cell><Data ss:Type="Number">66.099999999999994</Data></Cell>
    <Cell><Data ss:Type="Number">35.54</Data></Cell>
    <Cell ss:Index="9"><Data ss:Type="Number">35</Data></Cell>
   </Row>
   <Row>
    <Cell><Data ss:Type="DateTime">2014-11-17T15:47:35.000</Data></Cell>
    <Cell><Data ss:Type="Number">0.3</Data></Cell>
    <Cell><Data ss:Type="Number">-1.4</Data></Cell>
    <Cell><Data ss:Type="Number">66</Data></Cell>
    <Cell><Data ss:Type="Number">35.549999999999997</Data></Cell>
    <Cell ss:Index="9"><Data ss:Type="Number">36</Data></Cell>
   </Row>
   <Row>
    <Cell><Data ss:Type="DateTime">2014-11-17T15:47:36.000</Data></Cell>
    <Cell><Data ss:Type="Number">0.3</Data></Cell>
    <Cell><Data ss:Type="Number">-1.4</Data></Cell>
    <Cell><Data ss:Type="Number">66</Data></Cell>
    <Cell><Data ss:Type="Number">35.549999999999997</Data></Cell>
    <Cell ss:Index="9"><Data ss:Type="Number">37</Data></Cell>
   </Row>
   <Row>
    <Cell><Data ss:Type="DateTime">2014-11-17T15:47:37.000</Data></Cell>
    <Cell><Data ss:Type="Number">0.3</Data></Cell>
    <Cell><Data ss:Type="Number">-1.4</Data></Cell>
    <Cell><Data ss:Type="Number">65.900000000000006</Data></Cell>
    <Cell><Data ss:Type="Number">35.549999999999997</Data></Cell>
    <Cell ss:Index="9"><Data ss:Type="Number">38</Data></Cell>
   </Row>
   <Row>
    <Cell><Data ss:Type="DateTime">2014-11-17T15:47:38.000</Data></Cell>
    <Cell><Data ss:Type="Number">0.4</Data></Cell>
    <Cell><Data ss:Type="Number">-1.4</Data></Cell>
    <Cell><Data ss:Type="Number">65.8</Data></Cell>
    <Cell><Data ss:Type="Number">35.549999999999997</Data></Cell>
    <Cell ss:Index="9"><Data ss:Type="Number">39</Data></Cell>
   </Row>
   <Row>
    <Cell><Data ss:Type="DateTime">2014-11-17T15:47:39.000</Data></Cell>
    <Cell><Data ss:Type="Number">0.5</Data></Cell>
    <Cell><Data ss:Type="Number">-1.4</Data></Cell>
    <Cell><Data ss:Type="Number">65.8</Data></Cell>
    <Cell><Data ss:Type="Number">35.56</Data></Cell>
    <Cell ss:Index="9"><Data ss:Type="Number">40</Data></Cell>
   </Row>
   <Row>
    <Cell><Data ss:Type="DateTime">2014-11-17T15:47:40.000</Data></Cell>
    <Cell><Data ss:Type="Number">0.7</Data></Cell>
    <Cell><Data ss:Type="Number">-1.4</Data></Cell>
    <Cell><Data ss:Type="Number">65.8</Data></Cell>
    <Cell><Data ss:Type="Number">35.549999999999997</Data></Cell>
    <Cell ss:Index="9"><Data ss:Type="Number">41</Data></Cell>
   </Row>
   <Row>
    <Cell><Data ss:Type="DateTime">2014-11-17T15:47:41.000</Data></Cell>
    <Cell><Data ss:Type="Number">0.8</Data></Cell>
    <Cell><Data ss:Type="Number">-1.4</Data></Cell>
    <Cell><Data ss:Type="Number">65.7</Data></Cell>
    <Cell><Data ss:Type="Number">35.549999999999997</Data></Cell>
    <Cell ss:Index="9"><Data ss:Type="Number">42</Data></Cell>
   </Row>
   <Row>
    <Cell><Data ss:Type="DateTime">2014-11-17T15:47:42.000</Data></Cell>
    <Cell><Data ss:Type="Number">0.9</Data></Cell>
    <Cell><Data ss:Type="Number">-1.4</Data></Cell>
    <Cell><Data ss:Type="Number">65.400000000000006</Data></Cell>
    <Cell><Data ss:Type="Number">35.549999999999997</Data></Cell>
    <Cell ss:Index="9"><Data ss:Type="Number">43</Data></Cell>
   </Row>
   <Row>
    <Cell><Data ss:Type="DateTime">2014-11-17T15:47:43.000</Data></Cell>
    <Cell><Data ss:Type="Number">1.1000000000000001</Data></Cell>
    <Cell><Data ss:Type="Number">-1.5</Data></Cell>
    <Cell><Data ss:Type="Number">65</Data></Cell>
    <Cell><Data ss:Type="Number">35.549999999999997</Data></Cell>
    <Cell ss:Index="9"><Data ss:Type="Number">44</Data></Cell>
   </Row>
   <Row>
    <Cell><Data ss:Type="DateTime">2014-11-17T15:47:44.000</Data></Cell>
    <Cell><Data ss:Type="Number">1.3</Data></Cell>
    <Cell><Data ss:Type="Number">-1.5</Data></Cell>
    <Cell><Data ss:Type="Number">65</Data></Cell>
    <Cell><Data ss:Type="Number">35.549999999999997</Data></Cell>
    <Cell ss:Index="9"><Data ss:Type="Number">45</Data></Cell>
   </Row>
   <Row>
    <Cell><Data ss:Type="DateTime">2014-11-17T15:47:45.000</Data></Cell>
    <Cell><Data ss:Type="Number">1.6</Data></Cell>
    <Cell><Data ss:Type="Number">-1.6</Data></Cell>
    <Cell><Data ss:Type="Number">65</Data></Cell>
    <Cell><Data ss:Type="Number">35.549999999999997</Data></Cell>
    <Cell ss:Index="9"><Data ss:Type="Number">46</Data></Cell>
   </Row>
   <Row>
    <Cell><Data ss:Type="DateTime">2014-11-17T15:47:46.000</Data></Cell>
    <Cell><Data ss:Type="Number">1.8</Data></Cell>
    <Cell><Data ss:Type="Number">-1.6</Data></Cell>
    <Cell><Data ss:Type="Number">65</Data></Cell>
    <Cell><Data ss:Type="Number">35.549999999999997</Data></Cell>
    <Cell ss:Index="9"><Data ss:Type="Number">47</Data></Cell>
   </Row>
   <Row>
    <Cell><Data ss:Type="DateTime">2014-11-17T15:47:47.000</Data></Cell>
    <Cell><Data ss:Type="Number">1.9</Data></Cell>
    <Cell><Data ss:Type="Number">-1.7</Data></Cell>
    <Cell><Data ss:Type="Number">65</Data></Cell>
    <Cell><Data ss:Type="Number">35.549999999999997</Data></Cell>
    <Cell ss:Index="9"><Data ss:Type="Number">48</Data></Cell>
   </Row>
   <Row>
    <Cell><Data ss:Type="DateTime">2014-11-17T15:47:48.000</Data></Cell>
    <Cell><Data ss:Type="Number">2.1</Data></Cell>
    <Cell><Data ss:Type="Number">-1.7</Data></Cell>
    <Cell><Data ss:Type="Number">65.099999999999994</Data></Cell>
    <Cell><Data ss:Type="Number">35.549999999999997</Data></Cell>
    <Cell ss:Index="9"><Data ss:Type="Number">49</Data></Cell>
   </Row>
   <Row>
    <Cell><Data ss:Type="DateTime">2014-11-17T15:47:49.000</Data></Cell>
    <Cell><Data ss:Type="Number">2.1</Data></Cell>
    <Cell><Data ss:Type="Number">-1.7</Data></Cell>
    <Cell><Data ss:Type="Number">64.8</Data></Cell>
    <Cell><Data ss:Type="Number">35.549999999999997</Data></Cell>
    <Cell ss:Index="9"><Data ss:Type="Number">50</Data></Cell>
   </Row>
   <Row>
    <Cell><Data ss:Type="DateTime">2014-11-17T15:47:50.000</Data></Cell>
    <Cell><Data ss:Type="Number">2</Data></Cell>
    <Cell><Data ss:Type="Number">-1.7</Data></Cell>
    <Cell><Data ss:Type="Number">65</Data></Cell>
    <Cell><Data ss:Type="Number">35.54</Data></Cell>
    <Cell ss:Index="9"><Data ss:Type="Number">51</Data></Cell>
   </Row>
   <Row>
    <Cell><Data ss:Type="DateTime">2014-11-17T15:47:51.000</Data></Cell>
    <Cell><Data ss:Type="Number">2</Data></Cell>
    <Cell><Data ss:Type="Number">-1.7</Data></Cell>
    <Cell><Data ss:Type="Number">65</Data></Cell>
    <Cell><Data ss:Type="Number">35.54</Data></Cell>
    <Cell ss:Index="9"><Data ss:Type="Number">52</Data></Cell>
   </Row>
   <Row>
    <Cell><Data ss:Type="DateTime">2014-11-17T15:47:52.000</Data></Cell>
    <Cell><Data ss:Type="Number">2</Data></Cell>
    <Cell><Data ss:Type="Number">-1.7</Data></Cell>
    <Cell><Data ss:Type="Number">65</Data></Cell>
    <Cell><Data ss:Type="Number">35.54</Data></Cell>
    <Cell ss:Index="9"><Data ss:Type="Number">53</Data></Cell>
   </Row>
   <Row>
    <Cell><Data ss:Type="DateTime">2014-11-17T15:47:53.000</Data></Cell>
    <Cell><Data ss:Type="Number">1.9</Data></Cell>
    <Cell><Data ss:Type="Number">-1.7</Data></Cell>
    <Cell><Data ss:Type="Number">65</Data></Cell>
    <Cell><Data ss:Type="Number">35.54</Data></Cell>
    <Cell ss:Index="9"><Data ss:Type="Number">54</Data></Cell>
   </Row>
   <Row>
    <Cell><Data ss:Type="DateTime">2014-11-17T15:47:54.000</Data></Cell>
    <Cell><Data ss:Type="Number">1.8</Data></Cell>
    <Cell><Data ss:Type="Number">-1.7</Data></Cell>
    <Cell><Data ss:Type="Number">65.2</Data></Cell>
    <Cell><Data ss:Type="Number">35.54</Data></Cell>
    <Cell ss:Index="9"><Data ss:Type="Number">55</Data></Cell>
   </Row>
   <Row>
    <Cell><Data ss:Type="DateTime">2014-11-17T15:47:55.000</Data></Cell>
    <Cell><Data ss:Type="Number">1.7</Data></Cell>
    <Cell><Data ss:Type="Number">-1.7</Data></Cell>
    <Cell><Data ss:Type="Number">65.2</Data></Cell>
    <Cell><Data ss:Type="Number">35.54</Data></Cell>
    <Cell ss:Index="9"><Data ss:Type="Number">56</Data></Cell>
   </Row>
   <Row>
    <Cell><Data ss:Type="DateTime">2014-11-17T15:47:56.000</Data></Cell>
    <Cell><Data ss:Type="Number">1.5</Data></Cell>
    <Cell><Data ss:Type="Number">-1.7</Data></Cell>
    <Cell><Data ss:Type="Number">65.2</Data></Cell>
    <Cell><Data ss:Type="Number">35.54</Data></Cell>
    <Cell ss:Index="9"><Data ss:Type="Number">57</Data></Cell>
   </Row>
   <Row>
    <Cell><Data ss:Type="DateTime">2014-11-17T15:47:57.000</Data></Cell>
    <Cell><Data ss:Type="Number">1.4</Data></Cell>
    <Cell><Data ss:Type="Number">-1.7</Data></Cell>
    <Cell><Data ss:Type="Number">65.2</Data></Cell>
    <Cell><Data ss:Type="Number">35.54</Data></Cell>
    <Cell ss:Index="9"><Data ss:Type="Number">58</Data></Cell>
   </Row>
   <Row>
    <Cell><Data ss:Type="DateTime">2014-11-17T15:47:58.000</Data></Cell>
    <Cell><Data ss:Type="Number">1.3</Data></Cell>
    <Cell><Data ss:Type="Number">-1.7</Data></Cell>
    <Cell><Data ss:Type="Number">64.5</Data></Cell>
    <Cell><Data ss:Type="Number">35.54</Data></Cell>
    <Cell ss:Index="9"><Data ss:Type="Number">59</Data></Cell>
   </Row>
   <Row>
    <Cell><Data ss:Type="DateTime">2014-11-17T15:47:59.000</Data></Cell>
    <Cell><Data ss:Type="Number">1.3</Data></Cell>
    <Cell><Data ss:Type="Number">-1.7</Data></Cell>
    <Cell><Data ss:Type="Number">64.5</Data></Cell>
    <Cell><Data ss:Type="Number">35.54</Data></Cell>
    <Cell ss:Index="9"><Data ss:Type="Number">60</Data></Cell>
   </Row>
   <Row>
    <Cell><Data ss:Type="DateTime">2014-11-17T15:48:00.000</Data></Cell>
    <Cell><Data ss:Type="Number">1.1000000000000001</Data></Cell>
    <Cell><Data ss:Type="Number">-1.7</Data></Cell>
    <Cell><Data ss:Type="Number">64.5</Data></Cell>
    <Cell><Data ss:Type="Number">35.54</Data></Cell>
    <Cell ss:Index="9"><Data ss:Type="Number">61</Data></Cell>
   </Row>
   <Row>
    <Cell><Data ss:Type="DateTime">2014-11-17T15:48:01.000</Data></Cell>
    <Cell><Data ss:Type="Number">1</Data></Cell>
    <Cell><Data ss:Type="Number">-1.7</Data></Cell>
    <Cell><Data ss:Type="Number">64.5</Data></Cell>
    <Cell><Data ss:Type="Number">35.54</Data></Cell>
    <Cell ss:Index="9"><Data ss:Type="Number">62</Data></Cell>
   </Row>
   <Row>
    <Cell><Data ss:Type="DateTime">2014-11-17T15:48:02.000</Data></Cell>
    <Cell><Data ss:Type="Number">0.9</Data></Cell>
    <Cell><Data ss:Type="Number">-1.8</Data></Cell>
    <Cell><Data ss:Type="Number">64.599999999999994</Data></Cell>
    <Cell><Data ss:Type="Number">35.549999999999997</Data></Cell>
    <Cell ss:Index="9"><Data ss:Type="Number">63</Data></Cell>
   </Row>
   <Row>
    <Cell><Data ss:Type="DateTime">2014-11-17T15:48:03.000</Data></Cell>
    <Cell><Data ss:Type="Number">0.8</Data></Cell>
    <Cell><Data ss:Type="Number">-1.8</Data></Cell>
    <Cell><Data ss:Type="Number">64.8</Data></Cell>
    <Cell><Data ss:Type="Number">35.549999999999997</Data></Cell>
    <Cell ss:Index="9"><Data ss:Type="Number">64</Data></Cell>
   </Row>
   <Row>
    <Cell><Data ss:Type="DateTime">2014-11-17T15:48:04.000</Data></Cell>
    <Cell><Data ss:Type="Number">0.7</Data></Cell>
    <Cell><Data ss:Type="Number">-1.8</Data></Cell>
    <Cell><Data ss:Type="Number">64.8</Data></Cell>
    <Cell><Data ss:Type="Number">35.56</Data></Cell>
    <Cell ss:Index="9"><Data ss:Type="Number">65</Data></Cell>
   </Row>
   <Row>
    <Cell><Data ss:Type="DateTime">2014-11-17T15:48:05.000</Data></Cell>
    <Cell><Data ss:Type="Number">0.7</Data></Cell>
    <Cell><Data ss:Type="Number">-1.9</Data></Cell>
    <Cell><Data ss:Type="Number">64.8</Data></Cell>
    <Cell><Data ss:Type="Number">35.56</Data></Cell>
    <Cell ss:Index="9"><Data ss:Type="Number">66</Data></Cell>
   </Row>
   <Row>
    <Cell><Data ss:Type="DateTime">2014-11-17T15:48:06.000</Data></Cell>
    <Cell><Data ss:Type="Number">0.7</Data></Cell>
    <Cell><Data ss:Type="Number">-1.9</Data></Cell>
    <Cell><Data ss:Type="Number">64.8</Data></Cell>
    <Cell><Data ss:Type="Number">35.56</Data></Cell>
    <Cell ss:Index="9"><Data ss:Type="Number">67</Data></Cell>
   </Row>
   <Row>
    <Cell><Data ss:Type="DateTime">2014-11-17T15:48:07.000</Data></Cell>
    <Cell><Data ss:Type="Number">0.5</Data></Cell>
    <Cell><Data ss:Type="Number">-1.9</Data></Cell>
    <Cell><Data ss:Type="Number">64.5</Data></Cell>
    <Cell><Data ss:Type="Number">35.57</Data></Cell>
    <Cell ss:Index="9"><Data ss:Type="Number">68</Data></Cell>
   </Row>
   <Row>
    <Cell><Data ss:Type="DateTime">2014-11-17T15:48:08.000</Data></Cell>
    <Cell><Data ss:Type="Number">0.5</Data></Cell>
    <Cell><Data ss:Type="Number">-1.9</Data></Cell>
    <Cell><Data ss:Type="Number">64.5</Data></Cell>
    <Cell><Data ss:Type="Number">35.57</Data></Cell>
    <Cell ss:Index="9"><Data ss:Type="Number">69</Data></Cell>
   </Row>
   <Row>
    <Cell><Data ss:Type="DateTime">2014-11-17T15:48:09.000</Data></Cell>
    <Cell><Data ss:Type="Number">0.5</Data></Cell>
    <Cell><Data ss:Type="Number">-1.9</Data></Cell>
    <Cell><Data ss:Type="Number">64.5</Data></Cell>
    <Cell><Data ss:Type="Number">35.57</Data></Cell>
    <Cell ss:Index="9"><Data ss:Type="Number">70</Data></Cell>
   </Row>
   <Row>
    <Cell><Data ss:Type="DateTime">2014-11-17T15:48:10.000</Data></Cell>
    <Cell><Data ss:Type="Number">0.5</Data></Cell>
    <Cell><Data ss:Type="Number">-2</Data></Cell>
    <Cell><Data ss:Type="Number">64.5</Data></Cell>
    <Cell><Data ss:Type="Number">35.58</Data></Cell>
    <Cell ss:Index="9"><Data ss:Type="Number">71</Data></Cell>
   </Row>
   <Row>
    <Cell><Data ss:Type="DateTime">2014-11-17T15:48:11.000</Data></Cell>
    <Cell><Data ss:Type="Number">0.4</Data></Cell>
    <Cell><Data ss:Type="Number">-2</Data></Cell>
    <Cell><Data ss:Type="Number">64.5</Data></Cell>
    <Cell><Data ss:Type="Number">35.58</Data></Cell>
    <Cell ss:Index="9"><Data ss:Type="Number">72</Data></Cell>
   </Row>
   <Row>
    <Cell><Data ss:Type="DateTime">2014-11-17T15:48:12.000</Data></Cell>
    <Cell><Data ss:Type="Number">0.4</Data></Cell>
    <Cell><Data ss:Type="Number">-2</Data></Cell>
    <Cell><Data ss:Type="Number">65</Data></Cell>
    <Cell><Data ss:Type="Number">35.58</Data></Cell>
    <Cell ss:Index="9"><Data ss:Type="Number">73</Data></Cell>
   </Row>
   <Row>
    <Cell><Data ss:Type="DateTime">2014-11-17T15:48:13.000</Data></Cell>
    <Cell><Data ss:Type="Number">0.4</Data></Cell>
    <Cell><Data ss:Type="Number">-2</Data></Cell>
    <Cell><Data ss:Type="Number">65</Data></Cell>
    <Cell><Data ss:Type="Number">35.58</Data></Cell>
    <Cell ss:Index="9"><Data ss:Type="Number">74</Data></Cell>
   </Row>
   <Row>
    <Cell><Data ss:Type="DateTime">2014-11-17T15:48:14.000</Data></Cell>
    <Cell><Data ss:Type="Number">0.4</Data></Cell>
    <Cell><Data ss:Type="Number">-2</Data></Cell>
    <Cell><Data ss:Type="Number">64.900000000000006</Data></Cell>
    <Cell><Data ss:Type="Number">35.57</Data></Cell>
    <Cell ss:Index="9"><Data ss:Type="Number">75</Data></Cell>
   </Row>
   <Row>
    <Cell><Data ss:Type="DateTime">2014-11-17T15:48:15.000</Data></Cell>
    <Cell><Data ss:Type="Number">0.4</Data></Cell>
    <Cell><Data ss:Type="Number">-2</Data></Cell>
    <Cell><Data ss:Type="Number">64.900000000000006</Data></Cell>
    <Cell><Data ss:Type="Number">35.57</Data></Cell>
    <Cell ss:Index="9"><Data ss:Type="Number">76</Data></Cell>
   </Row>
   <Row>
    <Cell><Data ss:Type="DateTime">2014-11-17T15:48:16.000</Data></Cell>
    <Cell><Data ss:Type="Number">0.4</Data></Cell>
    <Cell><Data ss:Type="Number">-2</Data></Cell>
    <Cell><Data ss:Type="Number">64.7</Data></Cell>
    <Cell><Data ss:Type="Number">35.57</Data></Cell>
    <Cell ss:Index="9"><Data ss:Type="Number">77</Data></Cell>
   </Row>
   <Row>
    <Cell><Data ss:Type="DateTime">2014-11-17T15:48:17.000</Data></Cell>
    <Cell><Data ss:Type="Number">0.3</Data></Cell>
    <Cell><Data ss:Type="Number">-2</Data></Cell>
    <Cell><Data ss:Type="Number">64.7</Data></Cell>
    <Cell><Data ss:Type="Number">35.57</Data></Cell>
    <Cell ss:Index="9"><Data ss:Type="Number">78</Data></Cell>
   </Row>
   <Row>
    <Cell><Data ss:Type="DateTime">2014-11-17T15:48:18.000</Data></Cell>
    <Cell><Data ss:Type="Number">0.3</Data></Cell>
    <Cell><Data ss:Type="Number">-2.1</Data></Cell>
    <Cell><Data ss:Type="Number">64.8</Data></Cell>
    <Cell><Data ss:Type="Number">35.56</Data></Cell>
    <Cell ss:Index="9"><Data ss:Type="Number">79</Data></Cell>
   </Row>
   <Row>
    <Cell><Data ss:Type="DateTime">2014-11-17T15:48:19.000</Data></Cell>
    <Cell><Data ss:Type="Number">0.3</Data></Cell>
    <Cell><Data ss:Type="Number">-2.1</Data></Cell>
    <Cell><Data ss:Type="Number">64.8</Data></Cell>
    <Cell><Data ss:Type="Number">35.56</Data></Cell>
    <Cell ss:Index="9"><Data ss:Type="Number">80</Data></Cell>
   </Row>
   <Row>
    <Cell><Data ss:Type="DateTime">2014-11-17T15:48:20.000</Data></Cell>
    <Cell><Data ss:Type="Number">0.3</Data></Cell>
    <Cell><Data ss:Type="Number">-2.1</Data></Cell>
    <Cell><Data ss:Type="Number">64.8</Data></Cell>
    <Cell><Data ss:Type="Number">35.56</Data></Cell>
    <Cell ss:Index="9"><Data ss:Type="Number">81</Data></Cell>
   </Row>
   <Row>
    <Cell><Data ss:Type="DateTime">2014-11-17T15:48:21.000</Data></Cell>
    <Cell><Data ss:Type="Number">0.2</Data></Cell>
    <Cell><Data ss:Type="Number">-2.1</Data></Cell>
    <Cell><Data ss:Type="Number">64.8</Data></Cell>
    <Cell><Data ss:Type="Number">35.56</Data></Cell>
    <Cell ss:Index="9"><Data ss:Type="Number">82</Data></Cell>
   </Row>
   <Row>
    <Cell><Data ss:Type="DateTime">2014-11-17T15:48:22.000</Data></Cell>
    <Cell><Data ss:Type="Number">0.2</Data></Cell>
    <Cell><Data ss:Type="Number">-2.1</Data></Cell>
    <Cell><Data ss:Type="Number">64.8</Data></Cell>
    <Cell><Data ss:Type="Number">35.56</Data></Cell>
    <Cell ss:Index="9"><Data ss:Type="Number">83</Data></Cell>
   </Row>
   <Row>
    <Cell><Data ss:Type="DateTime">2014-11-17T15:48:23.000</Data></Cell>
    <Cell><Data ss:Type="Number">0.2</Data></Cell>
    <Cell><Data ss:Type="Number">-2.1</Data></Cell>
    <Cell><Data ss:Type="Number">65</Data></Cell>
    <Cell><Data ss:Type="Number">35.56</Data></Cell>
    <Cell ss:Index="9"><Data ss:Type="Number">84</Data></Cell>
   </Row>
   <Row>
    <Cell><Data ss:Type="DateTime">2014-11-17T15:48:24.000</Data></Cell>
    <Cell><Data ss:Type="Number">0.2</Data></Cell>
    <Cell><Data ss:Type="Number">-2.1</Data></Cell>
    <Cell><Data ss:Type="Number">65</Data></Cell>
    <Cell><Data ss:Type="Number">35.56</Data></Cell>
    <Cell ss:Index="9"><Data ss:Type="Number">85</Data></Cell>
   </Row>
   <Row>
    <Cell><Data ss:Type="DateTime">2014-11-17T15:48:25.000</Data></Cell>
    <Cell><Data ss:Type="Number">0.2</Data></Cell>
    <Cell><Data ss:Type="Number">-2.1</Data></Cell>
    <Cell><Data ss:Type="Number">65</Data></Cell>
    <Cell><Data ss:Type="Number">35.56</Data></Cell>
    <Cell ss:Index="9"><Data ss:Type="Number">86</Data></Cell>
   </Row>
   <Row>
    <Cell><Data ss:Type="DateTime">2014-11-17T15:48:26.000</Data></Cell>
    <Cell><Data ss:Type="Number">0.3</Data></Cell>
    <Cell><Data ss:Type="Number">-2</Data></Cell>
    <Cell><Data ss:Type="Number">65.099999999999994</Data></Cell>
    <Cell><Data ss:Type="Number">35.56</Data></Cell>
    <Cell ss:Index="9"><Data ss:Type="Number">87</Data></Cell>
   </Row>
   <Row>
    <Cell><Data ss:Type="DateTime">2014-11-17T15:48:27.000</Data></Cell>
    <Cell><Data ss:Type="Number">0.3</Data></Cell>
    <Cell><Data ss:Type="Number">-2.1</Data></Cell>
    <Cell><Data ss:Type="Number">65.599999999999994</Data></Cell>
    <Cell><Data ss:Type="Number">35.56</Data></Cell>
    <Cell ss:Index="9"><Data ss:Type="Number">88</Data></Cell>
   </Row>
   <Row>
    <Cell><Data ss:Type="DateTime">2014-11-17T15:48:28.000</Data></Cell>
    <Cell><Data ss:Type="Number">0.2</Data></Cell>
    <Cell><Data ss:Type="Number">-2.1</Data></Cell>
    <Cell><Data ss:Type="Number">65.599999999999994</Data></Cell>
    <Cell><Data ss:Type="Number">35.56</Data></Cell>
    <Cell ss:Index="9"><Data ss:Type="Number">89</Data></Cell>
   </Row>
   <Row>
    <Cell><Data ss:Type="DateTime">2014-11-17T15:48:29.000</Data></Cell>
    <Cell><Data ss:Type="Number">0.2</Data></Cell>
    <Cell><Data ss:Type="Number">-2.1</Data></Cell>
    <Cell><Data ss:Type="Number">65.7</Data></Cell>
    <Cell><Data ss:Type="Number">35.56</Data></Cell>
    <Cell ss:Index="9"><Data ss:Type="Number">90</Data></Cell>
   </Row>
   <Row>
    <Cell><Data ss:Type="DateTime">2014-11-17T15:48:30.000</Data></Cell>
    <Cell><Data ss:Type="Number">0.2</Data></Cell>
    <Cell><Data ss:Type="Number">-2.1</Data></Cell>
    <Cell><Data ss:Type="Number">65.8</Data></Cell>
    <Cell><Data ss:Type="Number">35.56</Data></Cell>
    <Cell ss:Index="9"><Data ss:Type="Number">91</Data></Cell>
   </Row>
   <Row>
    <Cell><Data ss:Type="DateTime">2014-11-17T15:48:31.000</Data></Cell>
    <Cell><Data ss:Type="Number">0.2</Data></Cell>
    <Cell><Data ss:Type="Number">-2.2000000000000002</Data></Cell>
    <Cell><Data ss:Type="Number">66</Data></Cell>
    <Cell><Data ss:Type="Number">35.56</Data></Cell>
    <Cell ss:Index="9"><Data ss:Type="Number">92</Data></Cell>
   </Row>
   <Row>
    <Cell><Data ss:Type="DateTime">2014-11-17T15:48:32.000</Data></Cell>
    <Cell><Data ss:Type="Number">0.2</Data></Cell>
    <Cell><Data ss:Type="Number">-2.2000000000000002</Data></Cell>
    <Cell><Data ss:Type="Number">66.599999999999994</Data></Cell>
    <Cell><Data ss:Type="Number">35.57</Data></Cell>
    <Cell ss:Index="9"><Data ss:Type="Number">93</Data></Cell>
   </Row>
   <Row>
    <Cell><Data ss:Type="DateTime">2014-11-17T15:48:33.000</Data></Cell>
    <Cell><Data ss:Type="Number">0.2</Data></Cell>
    <Cell><Data ss:Type="Number">-2.2000000000000002</Data></Cell>
    <Cell><Data ss:Type="Number">66.599999999999994</Data></Cell>
    <Cell><Data ss:Type="Number">35.56</Data></Cell>
    <Cell ss:Index="9"><Data ss:Type="Number">94</Data></Cell>
   </Row>
   <Row>
    <Cell><Data ss:Type="DateTime">2014-11-17T15:48:34.000</Data></Cell>
    <Cell><Data ss:Type="Number">0.2</Data></Cell>
    <Cell><Data ss:Type="Number">-2.2000000000000002</Data></Cell>
    <Cell><Data ss:Type="Number">66.599999999999994</Data></Cell>
    <Cell><Data ss:Type="Number">35.57</Data></Cell>
    <Cell ss:Index="9"><Data ss:Type="Number">95</Data></Cell>
   </Row>
   <Row>
    <Cell><Data ss:Type="DateTime">2014-11-17T15:48:35.000</Data></Cell>
    <Cell><Data ss:Type="Number">0.2</Data></Cell>
    <Cell><Data ss:Type="Number">-2.2000000000000002</Data></Cell>
    <Cell><Data ss:Type="Number">66.8</Data></Cell>
    <Cell><Data ss:Type="Number">35.57</Data></Cell>
    <Cell ss:Index="9"><Data ss:Type="Number">96</Data></Cell>
   </Row>
   <Row>
    <Cell><Data ss:Type="DateTime">2014-11-17T15:48:36.000</Data></Cell>
    <Cell><Data ss:Type="Number">0.2</Data></Cell>
    <Cell><Data ss:Type="Number">-2.2000000000000002</Data></Cell>
    <Cell><Data ss:Type="Number">67</Data></Cell>
    <Cell><Data ss:Type="Number">35.57</Data></Cell>
    <Cell ss:Index="9"><Data ss:Type="Number">97</Data></Cell>
   </Row>
   <Row>
    <Cell><Data ss:Type="DateTime">2014-11-17T15:48:37.000</Data></Cell>
    <Cell><Data ss:Type="Number">0.2</Data></Cell>
    <Cell><Data ss:Type="Number">-2.1</Data></Cell>
    <Cell><Data ss:Type="Number">67.5</Data></Cell>
    <Cell><Data ss:Type="Number">35.57</Data></Cell>
    <Cell ss:Index="9"><Data ss:Type="Number">98</Data></Cell>
   </Row>
   <Row>
    <Cell><Data ss:Type="DateTime">2014-11-17T15:48:38.000</Data></Cell>
    <Cell><Data ss:Type="Number">0.2</Data></Cell>
    <Cell><Data ss:Type="Number">-2.1</Data></Cell>
    <Cell><Data ss:Type="Number">67.599999999999994</Data></Cell>
    <Cell><Data ss:Type="Number">35.57</Data></Cell>
    <Cell ss:Index="9"><Data ss:Type="Number">99</Data></Cell>
   </Row>
   <Row>
    <Cell><Data ss:Type="DateTime">2014-11-17T15:48:39.000</Data></Cell>
    <Cell><Data ss:Type="Number">0.3</Data></Cell>
    <Cell><Data ss:Type="Number">-2.1</Data></Cell>
    <Cell><Data ss:Type="Number">67.599999999999994</Data></Cell>
    <Cell><Data ss:Type="Number">35.57</Data></Cell>
    <Cell ss:Index="9"><Data ss:Type="Number">100</Data></Cell>
   </Row>
   <Row>
    <Cell><Data ss:Type="DateTime">2014-11-17T15:48:40.000</Data></Cell>
    <Cell><Data ss:Type="Number">0.4</Data></Cell>
    <Cell><Data ss:Type="Number">-2.1</Data></Cell>
    <Cell><Data ss:Type="Number">67.7</Data></Cell>
    <Cell><Data ss:Type="Number">35.58</Data></Cell>
    <Cell ss:Index="9"><Data ss:Type="Number">101</Data></Cell>
   </Row>
   <Row>
    <Cell><Data ss:Type="DateTime">2014-11-17T15:48:41.000</Data></Cell>
    <Cell><Data ss:Type="Number">0.4</Data></Cell>
    <Cell><Data ss:Type="Number">-2</Data></Cell>
    <Cell><Data ss:Type="Number">67.900000000000006</Data></Cell>
    <Cell><Data ss:Type="Number">35.58</Data></Cell>
    <Cell ss:Index="9"><Data ss:Type="Number">102</Data></Cell>
   </Row>
   <Row>
    <Cell><Data ss:Type="DateTime">2014-11-17T15:48:42.000</Data></Cell>
    <Cell><Data ss:Type="Number">0.4</Data></Cell>
    <Cell><Data ss:Type="Number">-2</Data></Cell>
    <Cell><Data ss:Type="Number">67.900000000000006</Data></Cell>
    <Cell><Data ss:Type="Number">35.590000000000003</Data></Cell>
    <Cell ss:Index="9"><Data ss:Type="Number">103</Data></Cell>
   </Row>
   <Row>
    <Cell><Data ss:Type="DateTime">2014-11-17T15:48:43.000</Data></Cell>
    <Cell><Data ss:Type="Number">0.5</Data></Cell>
    <Cell><Data ss:Type="Number">-2</Data></Cell>
    <Cell><Data ss:Type="Number">67.900000000000006</Data></Cell>
    <Cell><Data ss:Type="Number">35.590000000000003</Data></Cell>
    <Cell ss:Index="9"><Data ss:Type="Number">104</Data></Cell>
   </Row>
   <Row>
    <Cell><Data ss:Type="DateTime">2014-11-17T15:48:44.000</Data></Cell>
    <Cell><Data ss:Type="Number">0.5</Data></Cell>
    <Cell><Data ss:Type="Number">-2</Data></Cell>
    <Cell><Data ss:Type="Number">68</Data></Cell>
    <Cell><Data ss:Type="Number">35.6</Data></Cell>
    <Cell ss:Index="9"><Data ss:Type="Number">105</Data></Cell>
   </Row>
   <Row>
    <Cell><Data ss:Type="DateTime">2014-11-17T15:48:45.000</Data></Cell>
    <Cell><Data ss:Type="Number">0.5</Data></Cell>
    <Cell><Data ss:Type="Number">-2.1</Data></Cell>
    <Cell><Data ss:Type="Number">68</Data></Cell>
    <Cell><Data ss:Type="Number">35.6</Data></Cell>
    <Cell ss:Index="9"><Data ss:Type="Number">106</Data></Cell>
   </Row>
   <Row>
    <Cell><Data ss:Type="DateTime">2014-11-17T15:48:46.000</Data></Cell>
    <Cell><Data ss:Type="Number">0.5</Data></Cell>
    <Cell><Data ss:Type="Number">-2.1</Data></Cell>
    <Cell><Data ss:Type="Number">67.900000000000006</Data></Cell>
    <Cell><Data ss:Type="Number">35.61</Data></Cell>
    <Cell ss:Index="9"><Data ss:Type="Number">107</Data></Cell>
   </Row>
   <Row>
    <Cell><Data ss:Type="DateTime">2014-11-17T15:48:47.000</Data></Cell>
    <Cell><Data ss:Type="Number">0.5</Data></Cell>
    <Cell><Data ss:Type="Number">-2.1</Data></Cell>
    <Cell><Data ss:Type="Number">67.900000000000006</Data></Cell>
    <Cell><Data ss:Type="Number">35.61</Data></Cell>
    <Cell ss:Index="9"><Data ss:Type="Number">108</Data></Cell>
   </Row>
   <Row>
    <Cell><Data ss:Type="DateTime">2014-11-17T15:48:48.000</Data></Cell>
    <Cell><Data ss:Type="Number">0.5</Data></Cell>
    <Cell><Data ss:Type="Number">-2.1</Data></Cell>
    <Cell><Data ss:Type="Number">68</Data></Cell>
    <Cell><Data ss:Type="Number">35.619999999999997</Data></Cell>
    <Cell ss:Index="9"><Data ss:Type="Number">109</Data></Cell>
   </Row>
   <Row>
    <Cell><Data ss:Type="DateTime">2014-11-17T15:48:49.000</Data></Cell>
    <Cell><Data ss:Type="Number">0.3</Data></Cell>
    <Cell><Data ss:Type="Number">-2.1</Data></Cell>
    <Cell><Data ss:Type="Number">68</Data></Cell>
    <Cell><Data ss:Type="Number">35.619999999999997</Data></Cell>
    <Cell ss:Index="9"><Data ss:Type="Number">110</Data></Cell>
   </Row>
   <Row>
    <Cell><Data ss:Type="DateTime">2014-11-17T15:48:50.000</Data></Cell>
    <Cell><Data ss:Type="Number">0</Data></Cell>
    <Cell><Data ss:Type="Number">-2.1</Data></Cell>
    <Cell><Data ss:Type="Number">68</Data></Cell>
    <Cell><Data ss:Type="Number">35.630000000000003</Data></Cell>
    <Cell ss:Index="9"><Data ss:Type="Number">111</Data></Cell>
   </Row>
   <Row>
    <Cell><Data ss:Type="DateTime">2014-11-17T15:48:51.000</Data></Cell>
    <Cell><Data ss:Type="Number">-0.3</Data></Cell>
    <Cell><Data ss:Type="Number">-2.1</Data></Cell>
    <Cell><Data ss:Type="Number">68.3</Data></Cell>
    <Cell><Data ss:Type="Number">35.630000000000003</Data></Cell>
    <Cell ss:Index="9"><Data ss:Type="Number">112</Data></Cell>
   </Row>
   <Row>
    <Cell><Data ss:Type="DateTime">2014-11-17T15:48:52.000</Data></Cell>
    <Cell><Data ss:Type="Number">-0.3</Data></Cell>
    <Cell><Data ss:Type="Number">-2.1</Data></Cell>
    <Cell><Data ss:Type="Number">68.599999999999994</Data></Cell>
    <Cell><Data ss:Type="Number">35.64</Data></Cell>
    <Cell ss:Index="9"><Data ss:Type="Number">113</Data></Cell>
   </Row>
   <Row>
    <Cell><Data ss:Type="DateTime">2014-11-17T15:48:53.000</Data></Cell>
    <Cell><Data ss:Type="Number">-0.3</Data></Cell>
    <Cell><Data ss:Type="Number">-2</Data></Cell>
    <Cell><Data ss:Type="Number">68.599999999999994</Data></Cell>
    <Cell><Data ss:Type="Number">35.64</Data></Cell>
    <Cell ss:Index="9"><Data ss:Type="Number">114</Data></Cell>
   </Row>
   <Row>
    <Cell><Data ss:Type="DateTime">2014-11-17T15:48:54.000</Data></Cell>
    <Cell><Data ss:Type="Number">-0.5</Data></Cell>
    <Cell><Data ss:Type="Number">-1.9</Data></Cell>
    <Cell><Data ss:Type="Number">68.8</Data></Cell>
    <Cell><Data ss:Type="Number">35.64</Data></Cell>
    <Cell ss:Index="9"><Data ss:Type="Number">115</Data></Cell>
   </Row>
   <Row>
    <Cell><Data ss:Type="DateTime">2014-11-17T15:48:55.000</Data></Cell>
    <Cell><Data ss:Type="Number">-0.7</Data></Cell>
    <Cell><Data ss:Type="Number">-1.9</Data></Cell>
    <Cell><Data ss:Type="Number">69</Data></Cell>
    <Cell><Data ss:Type="Number">35.64</Data></Cell>
    <Cell ss:Index="9"><Data ss:Type="Number">116</Data></Cell>
   </Row>
   <Row>
    <Cell><Data ss:Type="DateTime">2014-11-17T15:48:56.000</Data></Cell>
    <Cell><Data ss:Type="Number">-0.8</Data></Cell>
    <Cell><Data ss:Type="Number">-1.9</Data></Cell>
    <Cell><Data ss:Type="Number">69</Data></Cell>
    <Cell><Data ss:Type="Number">35.64</Data></Cell>
    <Cell ss:Index="9"><Data ss:Type="Number">117</Data></Cell>
   </Row>
   <Row>
    <Cell><Data ss:Type="DateTime">2014-11-17T15:48:57.000</Data></Cell>
    <Cell><Data ss:Type="Number">-0.8</Data></Cell>
    <Cell><Data ss:Type="Number">-1.9</Data></Cell>
    <Cell><Data ss:Type="Number">69</Data></Cell>
    <Cell><Data ss:Type="Number">35.64</Data></Cell>
    <Cell ss:Index="9"><Data ss:Type="Number">118</Data></Cell>
   </Row>
   <Row>
    <Cell><Data ss:Type="DateTime">2014-11-17T15:48:58.000</Data></Cell>
    <Cell><Data ss:Type="Number">-0.9</Data></Cell>
    <Cell><Data ss:Type="Number">-2</Data></Cell>
    <Cell><Data ss:Type="Number">69</Data></Cell>
    <Cell><Data ss:Type="Number">35.64</Data></Cell>
    <Cell ss:Index="9"><Data ss:Type="Number">119</Data></Cell>
   </Row>
   <Row>
    <Cell><Data ss:Type="DateTime">2014-11-17T15:48:59.000</Data></Cell>
    <Cell><Data ss:Type="Number">-0.9</Data></Cell>
    <Cell><Data ss:Type="Number">-2</Data></Cell>
    <Cell><Data ss:Type="Number">68.900000000000006</Data></Cell>
    <Cell><Data ss:Type="Number">35.64</Data></Cell>
    <Cell ss:Index="9"><Data ss:Type="Number">120</Data></Cell>
   </Row>
   <Row>
    <Cell><Data ss:Type="DateTime">2014-11-17T15:49:00.000</Data></Cell>
    <Cell><Data ss:Type="Number">-0.9</Data></Cell>
    <Cell><Data ss:Type="Number">-2</Data></Cell>
    <Cell><Data ss:Type="Number">68.900000000000006</Data></Cell>
    <Cell><Data ss:Type="Number">35.630000000000003</Data></Cell>
    <Cell ss:Index="9"><Data ss:Type="Number">121</Data></Cell>
   </Row>
   <Row>
    <Cell><Data ss:Type="DateTime">2014-11-17T15:49:01.000</Data></Cell>
    <Cell><Data ss:Type="Number">-0.9</Data></Cell>
    <Cell><Data ss:Type="Number">-2</Data></Cell>
    <Cell><Data ss:Type="Number">69.099999999999994</Data></Cell>
    <Cell><Data ss:Type="Number">35.630000000000003</Data></Cell>
    <Cell ss:Index="9"><Data ss:Type="Number">122</Data></Cell>
   </Row>
   <Row>
    <Cell><Data ss:Type="DateTime">2014-11-17T15:49:02.000</Data></Cell>
    <Cell><Data ss:Type="Number">-1</Data></Cell>
    <Cell><Data ss:Type="Number">-2.1</Data></Cell>
    <Cell><Data ss:Type="Number">69.099999999999994</Data></Cell>
    <Cell><Data ss:Type="Number">35.630000000000003</Data></Cell>
    <Cell ss:Index="9"><Data ss:Type="Number">123</Data></Cell>
   </Row>
   <Row>
    <Cell><Data ss:Type="DateTime">2014-11-17T15:49:03.000</Data></Cell>
    <Cell><Data ss:Type="Number">-1.1000000000000001</Data></Cell>
    <Cell><Data ss:Type="Number">-2.1</Data></Cell>
    <Cell><Data ss:Type="Number">69.2</Data></Cell>
    <Cell><Data ss:Type="Number">35.619999999999997</Data></Cell>
    <Cell ss:Index="9"><Data ss:Type="Number">124</Data></Cell>
   </Row>
   <Row>
    <Cell><Data ss:Type="DateTime">2014-11-17T15:49:04.000</Data></Cell>
    <Cell><Data ss:Type="Number">-1.1000000000000001</Data></Cell>
    <Cell><Data ss:Type="Number">-2.1</Data></Cell>
    <Cell><Data ss:Type="Number">69.2</Data></Cell>
    <Cell><Data ss:Type="Number">35.61</Data></Cell>
    <Cell ss:Index="9"><Data ss:Type="Number">125</Data></Cell>
   </Row>
   <Row>
    <Cell><Data ss:Type="DateTime">2014-11-17T15:49:05.000</Data></Cell>
    <Cell><Data ss:Type="Number">-1.2</Data></Cell>
    <Cell><Data ss:Type="Number">-2.1</Data></Cell>
    <Cell><Data ss:Type="Number">69.2</Data></Cell>
    <Cell><Data ss:Type="Number">35.61</Data></Cell>
    <Cell ss:Index="9"><Data ss:Type="Number">126</Data></Cell>
   </Row>
   <Row>
    <Cell><Data ss:Type="DateTime">2014-11-17T15:49:06.000</Data></Cell>
    <Cell><Data ss:Type="Number">-1.3</Data></Cell>
    <Cell><Data ss:Type="Number">-2</Data></Cell>
    <Cell><Data ss:Type="Number">69.400000000000006</Data></Cell>
    <Cell><Data ss:Type="Number">35.6</Data></Cell>
    <Cell ss:Index="9"><Data ss:Type="Number">127</Data></Cell>
   </Row>
   <Row>
    <Cell><Data ss:Type="DateTime">2014-11-17T15:49:07.000</Data></Cell>
    <Cell><Data ss:Type="Number">-1.4</Data></Cell>
    <Cell><Data ss:Type="Number">-2</Data></Cell>
    <Cell><Data ss:Type="Number">69.7</Data></Cell>
    <Cell><Data ss:Type="Number">35.6</Data></Cell>
    <Cell ss:Index="9"><Data ss:Type="Number">128</Data></Cell>
   </Row>
   <Row>
    <Cell><Data ss:Type="DateTime">2014-11-17T15:49:08.000</Data></Cell>
    <Cell><Data ss:Type="Number">-1.4</Data></Cell>
    <Cell><Data ss:Type="Number">-2</Data></Cell>
    <Cell><Data ss:Type="Number">69.7</Data></Cell>
    <Cell><Data ss:Type="Number">35.590000000000003</Data></Cell>
    <Cell ss:Index="9"><Data ss:Type="Number">129</Data></Cell>
   </Row>
   <Row>
    <Cell><Data ss:Type="DateTime">2014-11-17T15:49:09.000</Data></Cell>
    <Cell><Data ss:Type="Number">-1.5</Data></Cell>
    <Cell><Data ss:Type="Number">-2</Data></Cell>
    <Cell><Data ss:Type="Number">69.7</Data></Cell>
    <Cell><Data ss:Type="Number">35.6</Data></Cell>
    <Cell ss:Index="9"><Data ss:Type="Number">130</Data></Cell>
   </Row>
   <Row>
    <Cell><Data ss:Type="DateTime">2014-11-17T15:49:10.000</Data></Cell>
    <Cell><Data ss:Type="Number">-1.5</Data></Cell>
    <Cell><Data ss:Type="Number">-2</Data></Cell>
    <Cell><Data ss:Type="Number">69.400000000000006</Data></Cell>
    <Cell><Data ss:Type="Number">35.6</Data></Cell>
    <Cell ss:Index="9"><Data ss:Type="Number">131</Data></Cell>
   </Row>
   <Row>
    <Cell><Data ss:Type="DateTime">2014-11-17T15:49:11.000</Data></Cell>
    <Cell><Data ss:Type="Number">-1.5</Data></Cell>
    <Cell><Data ss:Type="Number">-2</Data></Cell>
    <Cell><Data ss:Type="Number">69.400000000000006</Data></Cell>
    <Cell><Data ss:Type="Number">35.6</Data></Cell>
    <Cell ss:Index="9"><Data ss:Type="Number">132</Data></Cell>
   </Row>
   <Row>
    <Cell><Data ss:Type="DateTime">2014-11-17T15:49:12.000</Data></Cell>
    <Cell><Data ss:Type="Number">-1.5</Data></Cell>
    <Cell><Data ss:Type="Number">-2</Data></Cell>
    <Cell><Data ss:Type="Number">69.2</Data></Cell>
    <Cell><Data ss:Type="Number">35.61</Data></Cell>
    <Cell ss:Index="9"><Data ss:Type="Number">133</Data></Cell>
   </Row>
   <Row>
    <Cell><Data ss:Type="DateTime">2014-11-17T15:49:13.000</Data></Cell>
    <Cell><Data ss:Type="Number">-1.5</Data></Cell>
    <Cell><Data ss:Type="Number">-2</Data></Cell>
    <Cell><Data ss:Type="Number">69.2</Data></Cell>
    <Cell><Data ss:Type="Number">35.6</Data></Cell>
    <Cell ss:Index="9"><Data ss:Type="Number">134</Data></Cell>
   </Row>
   <Row>
    <Cell><Data ss:Type="DateTime">2014-11-17T15:49:14.000</Data></Cell>
    <Cell><Data ss:Type="Number">-1.5</Data></Cell>
    <Cell><Data ss:Type="Number">-2</Data></Cell>
    <Cell><Data ss:Type="Number">69.2</Data></Cell>
    <Cell><Data ss:Type="Number">35.6</Data></Cell>
    <Cell ss:Index="9"><Data ss:Type="Number">135</Data></Cell>
   </Row>
   <Row>
    <Cell><Data ss:Type="DateTime">2014-11-17T15:49:15.000</Data></Cell>
    <Cell><Data ss:Type="Number">-1.5</Data></Cell>
    <Cell><Data ss:Type="Number">-2</Data></Cell>
    <Cell><Data ss:Type="Number">69.2</Data></Cell>
    <Cell><Data ss:Type="Number">35.6</Data></Cell>
    <Cell ss:Index="9"><Data ss:Type="Number">136</Data></Cell>
   </Row>
   <Row>
    <Cell><Data ss:Type="DateTime">2014-11-17T15:49:16.000</Data></Cell>
    <Cell><Data ss:Type="Number">-1.5</Data></Cell>
    <Cell><Data ss:Type="Number">-2</Data></Cell>
    <Cell><Data ss:Type="Number">69.2</Data></Cell>
    <Cell><Data ss:Type="Number">35.6</Data></Cell>
    <Cell ss:Index="9"><Data ss:Type="Number">137</Data></Cell>
   </Row>
   <Row>
    <Cell><Data ss:Type="DateTime">2014-11-17T15:49:17.000</Data></Cell>
    <Cell><Data ss:Type="Number">-1.5</Data></Cell>
    <Cell><Data ss:Type="Number">-2</Data></Cell>
    <Cell><Data ss:Type="Number">69.2</Data></Cell>
    <Cell><Data ss:Type="Number">35.6</Data></Cell>
    <Cell ss:Index="9"><Data ss:Type="Number">138</Data></Cell>
   </Row>
   <Row>
    <Cell><Data ss:Type="DateTime">2014-11-17T15:49:18.000</Data></Cell>
    <Cell><Data ss:Type="Number">-1.5</Data></Cell>
    <Cell><Data ss:Type="Number">-2</Data></Cell>
    <Cell><Data ss:Type="Number">69.2</Data></Cell>
    <Cell><Data ss:Type="Number">35.6</Data></Cell>
    <Cell ss:Index="9"><Data ss:Type="Number">139</Data></Cell>
   </Row>
   <Row>
    <Cell><Data ss:Type="DateTime">2014-11-17T15:49:19.000</Data></Cell>
    <Cell><Data ss:Type="Number">-1.5</Data></Cell>
    <Cell><Data ss:Type="Number">-2</Data></Cell>
    <Cell><Data ss:Type="Number">69.2</Data></Cell>
    <Cell><Data ss:Type="Number">35.590000000000003</Data></Cell>
    <Cell ss:Index="9"><Data ss:Type="Number">140</Data></Cell>
   </Row>
   <Row>
    <Cell><Data ss:Type="DateTime">2014-11-17T15:49:20.000</Data></Cell>
    <Cell><Data ss:Type="Number">-1.5</Data></Cell>
    <Cell><Data ss:Type="Number">-2</Data></Cell>
    <Cell><Data ss:Type="Number">69.2</Data></Cell>
    <Cell><Data ss:Type="Number">35.6</Data></Cell>
    <Cell ss:Index="9"><Data ss:Type="Number">141</Data></Cell>
   </Row>
   <Row>
    <Cell><Data ss:Type="DateTime">2014-11-17T15:49:21.000</Data></Cell>
    <Cell><Data ss:Type="Number">-1.5</Data></Cell>
    <Cell><Data ss:Type="Number">-2</Data></Cell>
    <Cell><Data ss:Type="Number">69.5</Data></Cell>
    <Cell><Data ss:Type="Number">35.6</Data></Cell>
    <Cell ss:Index="9"><Data ss:Type="Number">142</Data></Cell>
   </Row>
   <Row>
    <Cell><Data ss:Type="DateTime">2014-11-17T15:49:22.000</Data></Cell>
    <Cell><Data ss:Type="Number">-1.4</Data></Cell>
    <Cell><Data ss:Type="Number">-2</Data></Cell>
    <Cell><Data ss:Type="Number">69.5</Data></Cell>
    <Cell><Data ss:Type="Number">35.6</Data></Cell>
    <Cell ss:Index="9"><Data ss:Type="Number">143</Data></Cell>
   </Row>
   <Row>
    <Cell><Data ss:Type="DateTime">2014-11-17T15:49:23.000</Data></Cell>
    <Cell><Data ss:Type="Number">-1.4</Data></Cell>
    <Cell><Data ss:Type="Number">-1.9</Data></Cell>
    <Cell><Data ss:Type="Number">69.7</Data></Cell>
    <Cell><Data ss:Type="Number">35.61</Data></Cell>
    <Cell ss:Index="9"><Data ss:Type="Number">144</Data></Cell>
   </Row>
   <Row>
    <Cell><Data ss:Type="DateTime">2014-11-17T15:49:24.000</Data></Cell>
    <Cell><Data ss:Type="Number">-1.3</Data></Cell>
    <Cell><Data ss:Type="Number">-1.9</Data></Cell>
    <Cell><Data ss:Type="Number">69.8</Data></Cell>
    <Cell><Data ss:Type="Number">35.61</Data></Cell>
    <Cell ss:Index="9"><Data ss:Type="Number">145</Data></Cell>
   </Row>
   <Row>
    <Cell><Data ss:Type="DateTime">2014-11-17T15:49:25.000</Data></Cell>
    <Cell><Data ss:Type="Number">-1.1000000000000001</Data></Cell>
    <Cell><Data ss:Type="Number">-1.9</Data></Cell>
    <Cell><Data ss:Type="Number">69.900000000000006</Data></Cell>
    <Cell><Data ss:Type="Number">35.61</Data></Cell>
    <Cell ss:Index="9"><Data ss:Type="Number">146</Data></Cell>
   </Row>
   <Row>
    <Cell><Data ss:Type="DateTime">2014-11-17T15:49:26.000</Data></Cell>
    <Cell><Data ss:Type="Number">-1.1000000000000001</Data></Cell>
    <Cell><Data ss:Type="Number">-1.8</Data></Cell>
    <Cell><Data ss:Type="Number">70.3</Data></Cell>
    <Cell><Data ss:Type="Number">35.619999999999997</Data></Cell>
    <Cell ss:Index="9"><Data ss:Type="Number">147</Data></Cell>
   </Row>
   <Row>
    <Cell><Data ss:Type="DateTime">2014-11-17T15:49:27.000</Data></Cell>
    <Cell><Data ss:Type="Number">-1.1000000000000001</Data></Cell>
    <Cell><Data ss:Type="Number">-1.8</Data></Cell>
    <Cell><Data ss:Type="Number">70.3</Data></Cell>
    <Cell><Data ss:Type="Number">35.630000000000003</Data></Cell>
    <Cell ss:Index="9"><Data ss:Type="Number">148</Data></Cell>
   </Row>
   <Row>
    <Cell><Data ss:Type="DateTime">2014-11-17T15:49:28.000</Data></Cell>
    <Cell><Data ss:Type="Number">-1</Data></Cell>
    <Cell><Data ss:Type="Number">-1.8</Data></Cell>
    <Cell><Data ss:Type="Number">70.5</Data></Cell>
    <Cell><Data ss:Type="Number">35.630000000000003</Data></Cell>
    <Cell ss:Index="9"><Data ss:Type="Number">149</Data></Cell>
   </Row>
   <Row>
    <Cell><Data ss:Type="DateTime">2014-11-17T15:49:29.000</Data></Cell>
    <Cell><Data ss:Type="Number">-1</Data></Cell>
    <Cell><Data ss:Type="Number">-1.8</Data></Cell>
    <Cell><Data ss:Type="Number">70.599999999999994</Data></Cell>
    <Cell><Data ss:Type="Number">35.64</Data></Cell>
    <Cell ss:Index="9"><Data ss:Type="Number">150</Data></Cell>
   </Row>
   <Row>
    <Cell><Data ss:Type="DateTime">2014-11-17T15:49:30.000</Data></Cell>
    <Cell><Data ss:Type="Number">-1.1000000000000001</Data></Cell>
    <Cell><Data ss:Type="Number">-1.7</Data></Cell>
    <Cell><Data ss:Type="Number">70.900000000000006</Data></Cell>
    <Cell><Data ss:Type="Number">35.64</Data></Cell>
    <Cell ss:Index="9"><Data ss:Type="Number">151</Data></Cell>
   </Row>
   <Row>
    <Cell><Data ss:Type="DateTime">2014-11-17T15:49:31.000</Data></Cell>
    <Cell><Data ss:Type="Number">-1.1000000000000001</Data></Cell>
    <Cell><Data ss:Type="Number">-1.7</Data></Cell>
    <Cell><Data ss:Type="Number">70.900000000000006</Data></Cell>
    <Cell><Data ss:Type="Number">35.64</Data></Cell>
    <Cell ss:Index="9"><Data ss:Type="Number">152</Data></Cell>
   </Row>
   <Row>
    <Cell><Data ss:Type="DateTime">2014-11-17T15:49:32.000</Data></Cell>
    <Cell><Data ss:Type="Number">-1.1000000000000001</Data></Cell>
    <Cell><Data ss:Type="Number">-1.8</Data></Cell>
    <Cell><Data ss:Type="Number">71</Data></Cell>
    <Cell><Data ss:Type="Number">35.65</Data></Cell>
    <Cell ss:Index="9"><Data ss:Type="Number">153</Data></Cell>
   </Row>
   <Row>
    <Cell><Data ss:Type="DateTime">2014-11-17T15:49:33.000</Data></Cell>
    <Cell><Data ss:Type="Number">-1.1000000000000001</Data></Cell>
    <Cell><Data ss:Type="Number">-1.8</Data></Cell>
    <Cell><Data ss:Type="Number">71</Data></Cell>
    <Cell><Data ss:Type="Number">35.64</Data></Cell>
    <Cell ss:Index="9"><Data ss:Type="Number">154</Data></Cell>
   </Row>
   <Row>
    <Cell><Data ss:Type="DateTime">2014-11-17T15:49:34.000</Data></Cell>
    <Cell><Data ss:Type="Number">-1.1000000000000001</Data></Cell>
    <Cell><Data ss:Type="Number">-1.8</Data></Cell>
    <Cell><Data ss:Type="Number">71</Data></Cell>
    <Cell><Data ss:Type="Number">35.64</Data></Cell>
    <Cell ss:Index="9"><Data ss:Type="Number">155</Data></Cell>
   </Row>
   <Row>
    <Cell><Data ss:Type="DateTime">2014-11-17T15:49:35.000</Data></Cell>
    <Cell><Data ss:Type="Number">-1.2</Data></Cell>
    <Cell><Data ss:Type="Number">-1.9</Data></Cell>
    <Cell><Data ss:Type="Number">72</Data></Cell>
    <Cell><Data ss:Type="Number">35.64</Data></Cell>
    <Cell ss:Index="9"><Data ss:Type="Number">156</Data></Cell>
   </Row>
   <Row>
    <Cell><Data ss:Type="DateTime">2014-11-17T15:49:36.000</Data></Cell>
    <Cell><Data ss:Type="Number">-1.2</Data></Cell>
    <Cell><Data ss:Type="Number">-1.9</Data></Cell>
    <Cell><Data ss:Type="Number">72.599999999999994</Data></Cell>
    <Cell><Data ss:Type="Number">35.630000000000003</Data></Cell>
    <Cell ss:Index="9"><Data ss:Type="Number">157</Data></Cell>
   </Row>
   <Row>
    <Cell><Data ss:Type="DateTime">2014-11-17T15:49:37.000</Data></Cell>
    <Cell><Data ss:Type="Number">-1.2</Data></Cell>
    <Cell><Data ss:Type="Number">-1.9</Data></Cell>
    <Cell><Data ss:Type="Number">72.599999999999994</Data></Cell>
    <Cell><Data ss:Type="Number">35.630000000000003</Data></Cell>
    <Cell ss:Index="9"><Data ss:Type="Number">158</Data></Cell>
   </Row>
   <Row>
    <Cell><Data ss:Type="DateTime">2014-11-17T15:49:38.000</Data></Cell>
    <Cell><Data ss:Type="Number">-1.2</Data></Cell>
    <Cell><Data ss:Type="Number">-2</Data></Cell>
    <Cell><Data ss:Type="Number">72.900000000000006</Data></Cell>
    <Cell><Data ss:Type="Number">35.630000000000003</Data></Cell>
    <Cell ss:Index="9"><Data ss:Type="Number">159</Data></Cell>
   </Row>
   <Row>
    <Cell><Data ss:Type="DateTime">2014-11-17T15:49:39.000</Data></Cell>
    <Cell><Data ss:Type="Number">-1.3</Data></Cell>
    <Cell><Data ss:Type="Number">-2</Data></Cell>
    <Cell><Data ss:Type="Number">73.3</Data></Cell>
    <Cell><Data ss:Type="Number">35.619999999999997</Data></Cell>
    <Cell ss:Index="9"><Data ss:Type="Number">160</Data></Cell>
   </Row>
   <Row>
    <Cell><Data ss:Type="DateTime">2014-11-17T15:49:40.000</Data></Cell>
    <Cell><Data ss:Type="Number">-1.3</Data></Cell>
    <Cell><Data ss:Type="Number">-2</Data></Cell>
    <Cell><Data ss:Type="Number">73.5</Data></Cell>
    <Cell><Data ss:Type="Number">35.619999999999997</Data></Cell>
    <Cell ss:Index="9"><Data ss:Type="Number">161</Data></Cell>
   </Row>
   <Row>
    <Cell><Data ss:Type="DateTime">2014-11-17T15:49:41.000</Data></Cell>
    <Cell><Data ss:Type="Number">-1.3</Data></Cell>
    <Cell><Data ss:Type="Number">-2</Data></Cell>
    <Cell><Data ss:Type="Number">73.5</Data></Cell>
    <Cell><Data ss:Type="Number">35.619999999999997</Data></Cell>
    <Cell ss:Index="9"><Data ss:Type="Number">162</Data></Cell>
   </Row>
   <Row>
    <Cell><Data ss:Type="DateTime">2014-11-17T15:49:42.000</Data></Cell>
    <Cell><Data ss:Type="Number">-1.3</Data></Cell>
    <Cell><Data ss:Type="Number">-2</Data></Cell>
    <Cell><Data ss:Type="Number">73.8</Data></Cell>
    <Cell><Data ss:Type="Number">35.619999999999997</Data></Cell>
    <Cell ss:Index="9"><Data ss:Type="Number">163</Data></Cell>
   </Row>
   <Row>
    <Cell><Data ss:Type="DateTime">2014-11-17T15:49:43.000</Data></Cell>
    <Cell><Data ss:Type="Number">-1.3</Data></Cell>
    <Cell><Data ss:Type="Number">-2</Data></Cell>
    <Cell><Data ss:Type="Number">73.8</Data></Cell>
    <Cell><Data ss:Type="Number">35.619999999999997</Data></Cell>
    <Cell ss:Index="9"><Data ss:Type="Number">164</Data></Cell>
   </Row>
   <Row>
    <Cell><Data ss:Type="DateTime">2014-11-17T15:49:44.000</Data></Cell>
    <Cell><Data ss:Type="Number">-1.4</Data></Cell>
    <Cell><Data ss:Type="Number">-1.9</Data></Cell>
    <Cell><Data ss:Type="Number">73.8</Data></Cell>
    <Cell><Data ss:Type="Number">35.619999999999997</Data></Cell>
    <Cell ss:Index="9"><Data ss:Type="Number">165</Data></Cell>
   </Row>
   <Row>
    <Cell><Data ss:Type="DateTime">2014-11-17T15:49:45.000</Data></Cell>
    <Cell><Data ss:Type="Number">-1.4</Data></Cell>
    <Cell><Data ss:Type="Number">-1.9</Data></Cell>
    <Cell><Data ss:Type="Number">74.2</Data></Cell>
    <Cell><Data ss:Type="Number">35.61</Data></Cell>
    <Cell ss:Index="9"><Data ss:Type="Number">166</Data></Cell>
   </Row>
   <Row>
    <Cell><Data ss:Type="DateTime">2014-11-17T15:49:46.000</Data></Cell>
    <Cell><Data ss:Type="Number">-1.4</Data></Cell>
    <Cell><Data ss:Type="Number">-1.9</Data></Cell>
    <Cell><Data ss:Type="Number">74.599999999999994</Data></Cell>
    <Cell><Data ss:Type="Number">35.61</Data></Cell>
    <Cell ss:Index="9"><Data ss:Type="Number">167</Data></Cell>
   </Row>
   <Row>
    <Cell><Data ss:Type="DateTime">2014-11-17T15:49:47.000</Data></Cell>
    <Cell><Data ss:Type="Number">-1.4</Data></Cell>
    <Cell><Data ss:Type="Number">-1.8</Data></Cell>
    <Cell><Data ss:Type="Number">74.7</Data></Cell>
    <Cell><Data ss:Type="Number">35.61</Data></Cell>
    <Cell ss:Index="9"><Data ss:Type="Number">168</Data></Cell>
   </Row>
   <Row>
    <Cell><Data ss:Type="DateTime">2014-11-17T15:49:48.000</Data></Cell>
    <Cell><Data ss:Type="Number">-1.3</Data></Cell>
    <Cell><Data ss:Type="Number">-1.8</Data></Cell>
    <Cell><Data ss:Type="Number">75.3</Data></Cell>
    <Cell><Data ss:Type="Number">35.61</Data></Cell>
    <Cell ss:Index="9"><Data ss:Type="Number">169</Data></Cell>
   </Row>
   <Row>
    <Cell><Data ss:Type="DateTime">2014-11-17T15:49:49.000</Data></Cell>
    <Cell><Data ss:Type="Number">-1.3</Data></Cell>
    <Cell><Data ss:Type="Number">-1.8</Data></Cell>
    <Cell><Data ss:Type="Number">75.7</Data></Cell>
    <Cell><Data ss:Type="Number">35.6</Data></Cell>
    <Cell ss:Index="9"><Data ss:Type="Number">170</Data></Cell>
   </Row>
   <Row>
    <Cell><Data ss:Type="DateTime">2014-11-17T15:49:50.000</Data></Cell>
    <Cell><Data ss:Type="Number">-1.3</Data></Cell>
    <Cell><Data ss:Type="Number">-1.8</Data></Cell>
    <Cell><Data ss:Type="Number">75.900000000000006</Data></Cell>
    <Cell><Data ss:Type="Number">35.6</Data></Cell>
    <Cell ss:Index="9"><Data ss:Type="Number">171</Data></Cell>
   </Row>
   <Row>
    <Cell><Data ss:Type="DateTime">2014-11-17T15:49:51.000</Data></Cell>
    <Cell><Data ss:Type="Number">-1.3</Data></Cell>
    <Cell><Data ss:Type="Number">-1.7</Data></Cell>
    <Cell><Data ss:Type="Number">76.3</Data></Cell>
    <Cell><Data ss:Type="Number">35.6</Data></Cell>
    <Cell ss:Index="9"><Data ss:Type="Number">172</Data></Cell>
   </Row>
   <Row>
    <Cell><Data ss:Type="DateTime">2014-11-17T15:49:52.000</Data></Cell>
    <Cell><Data ss:Type="Number">-1.3</Data></Cell>
    <Cell><Data ss:Type="Number">-1.7</Data></Cell>
    <Cell><Data ss:Type="Number">76.5</Data></Cell>
    <Cell><Data ss:Type="Number">35.6</Data></Cell>
    <Cell ss:Index="9"><Data ss:Type="Number">173</Data></Cell>
   </Row>
   <Row>
    <Cell><Data ss:Type="DateTime">2014-11-17T15:49:53.000</Data></Cell>
    <Cell><Data ss:Type="Number">-1.2</Data></Cell>
    <Cell><Data ss:Type="Number">-1.7</Data></Cell>
    <Cell><Data ss:Type="Number">76.900000000000006</Data></Cell>
    <Cell><Data ss:Type="Number">35.6</Data></Cell>
    <Cell ss:Index="9"><Data ss:Type="Number">174</Data></Cell>
   </Row>
   <Row>
    <Cell><Data ss:Type="DateTime">2014-11-17T15:49:54.000</Data></Cell>
    <Cell><Data ss:Type="Number">-1.2</Data></Cell>
    <Cell><Data ss:Type="Number">-1.7</Data></Cell>
    <Cell><Data ss:Type="Number">77.3</Data></Cell>
    <Cell><Data ss:Type="Number">35.6</Data></Cell>
    <Cell ss:Index="9"><Data ss:Type="Number">175</Data></Cell>
   </Row>
   <Row>
    <Cell><Data ss:Type="DateTime">2014-11-17T15:49:55.000</Data></Cell>
    <Cell><Data ss:Type="Number">-1.2</Data></Cell>
    <Cell><Data ss:Type="Number">-1.7</Data></Cell>
    <Cell><Data ss:Type="Number">77.7</Data></Cell>
    <Cell><Data ss:Type="Number">35.590000000000003</Data></Cell>
    <Cell ss:Index="9"><Data ss:Type="Number">176</Data></Cell>
   </Row>
   <Row>
    <Cell><Data ss:Type="DateTime">2014-11-17T15:49:56.000</Data></Cell>
    <Cell><Data ss:Type="Number">-1.2</Data></Cell>
    <Cell><Data ss:Type="Number">-1.7</Data></Cell>
    <Cell><Data ss:Type="Number">78.099999999999994</Data></Cell>
    <Cell><Data ss:Type="Number">35.590000000000003</Data></Cell>
    <Cell ss:Index="9"><Data ss:Type="Number">177</Data></Cell>
   </Row>
   <Row>
    <Cell><Data ss:Type="DateTime">2014-11-17T15:49:57.000</Data></Cell>
    <Cell><Data ss:Type="Number">-1.3</Data></Cell>
    <Cell><Data ss:Type="Number">-1.7</Data></Cell>
    <Cell><Data ss:Type="Number">78.2</Data></Cell>
    <Cell><Data ss:Type="Number">35.590000000000003</Data></Cell>
    <Cell ss:Index="9"><Data ss:Type="Number">178</Data></Cell>
   </Row>
   <Row>
    <Cell><Data ss:Type="DateTime">2014-11-17T15:49:58.000</Data></Cell>
    <Cell><Data ss:Type="Number">-1.3</Data></Cell>
    <Cell><Data ss:Type="Number">-1.8</Data></Cell>
    <Cell><Data ss:Type="Number">79.099999999999994</Data></Cell>
    <Cell><Data ss:Type="Number">35.590000000000003</Data></Cell>
    <Cell ss:Index="9"><Data ss:Type="Number">179</Data></Cell>
   </Row>
   <Row>
    <Cell><Data ss:Type="DateTime">2014-11-17T15:49:59.000</Data></Cell>
    <Cell><Data ss:Type="Number">-1.3</Data></Cell>
    <Cell><Data ss:Type="Number">-1.8</Data></Cell>
    <Cell><Data ss:Type="Number">79.599999999999994</Data></Cell>
    <Cell><Data ss:Type="Number">35.590000000000003</Data></Cell>
    <Cell ss:Index="9"><Data ss:Type="Number">180</Data></Cell>
   </Row>
   <Row>
    <Cell><Data ss:Type="DateTime">2014-11-17T15:50:00.000</Data></Cell>
    <Cell><Data ss:Type="Number">-1.3</Data></Cell>
    <Cell><Data ss:Type="Number">-1.8</Data></Cell>
    <Cell><Data ss:Type="Number">79.599999999999994</Data></Cell>
    <Cell><Data ss:Type="Number">35.58</Data></Cell>
    <Cell ss:Index="9"><Data ss:Type="Number">181</Data></Cell>
   </Row>
   <Row>
    <Cell><Data ss:Type="DateTime">2014-11-17T15:50:01.000</Data></Cell>
    <Cell><Data ss:Type="Number">-1.3</Data></Cell>
    <Cell><Data ss:Type="Number">-1.8</Data></Cell>
    <Cell><Data ss:Type="Number">79.599999999999994</Data></Cell>
    <Cell><Data ss:Type="Number">35.58</Data></Cell>
    <Cell ss:Index="9"><Data ss:Type="Number">182</Data></Cell>
   </Row>
   <Row>
    <Cell><Data ss:Type="DateTime">2014-11-17T15:50:02.000</Data></Cell>
    <Cell><Data ss:Type="Number">-1.3</Data></Cell>
    <Cell><Data ss:Type="Number">-1.8</Data></Cell>
    <Cell><Data ss:Type="Number">79.8</Data></Cell>
    <Cell><Data ss:Type="Number">35.58</Data></Cell>
    <Cell ss:Index="9"><Data ss:Type="Number">183</Data></Cell>
   </Row>
   <Row>
    <Cell><Data ss:Type="DateTime">2014-11-17T15:50:03.000</Data></Cell>
    <Cell><Data ss:Type="Number">-1.3</Data></Cell>
    <Cell><Data ss:Type="Number">-1.7</Data></Cell>
    <Cell><Data ss:Type="Number">79.8</Data></Cell>
    <Cell><Data ss:Type="Number">35.590000000000003</Data></Cell>
    <Cell ss:Index="9"><Data ss:Type="Number">184</Data></Cell>
   </Row>
   <Row>
    <Cell><Data ss:Type="DateTime">2014-11-17T15:50:04.000</Data></Cell>
    <Cell><Data ss:Type="Number">-1.3</Data></Cell>
    <Cell><Data ss:Type="Number">-1.7</Data></Cell>
    <Cell><Data ss:Type="Number">79.8</Data></Cell>
    <Cell><Data ss:Type="Number">35.590000000000003</Data></Cell>
    <Cell ss:Index="9"><Data ss:Type="Number">185</Data></Cell>
   </Row>
   <Row>
    <Cell><Data ss:Type="DateTime">2014-11-17T15:50:05.000</Data></Cell>
    <Cell><Data ss:Type="Number">-1.3</Data></Cell>
    <Cell><Data ss:Type="Number">-1.7</Data></Cell>
    <Cell><Data ss:Type="Number">79.8</Data></Cell>
    <Cell><Data ss:Type="Number">35.590000000000003</Data></Cell>
    <Cell ss:Index="9"><Data ss:Type="Number">186</Data></Cell>
   </Row>
   <Row>
    <Cell><Data ss:Type="DateTime">2014-11-17T15:50:06.000</Data></Cell>
    <Cell><Data ss:Type="Number">-1.3</Data></Cell>
    <Cell><Data ss:Type="Number">-1.7</Data></Cell>
    <Cell><Data ss:Type="Number">79.8</Data></Cell>
    <Cell><Data ss:Type="Number">35.590000000000003</Data></Cell>
    <Cell ss:Index="9"><Data ss:Type="Number">187</Data></Cell>
   </Row>
   <Row>
    <Cell><Data ss:Type="DateTime">2014-11-17T15:50:07.000</Data></Cell>
    <Cell><Data ss:Type="Number">-1.3</Data></Cell>
    <Cell><Data ss:Type="Number">-1.7</Data></Cell>
    <Cell><Data ss:Type="Number">79.7</Data></Cell>
    <Cell><Data ss:Type="Number">35.6</Data></Cell>
    <Cell ss:Index="9"><Data ss:Type="Number">188</Data></Cell>
   </Row>
   <Row>
    <Cell><Data ss:Type="DateTime">2014-11-17T15:50:08.000</Data></Cell>
    <Cell><Data ss:Type="Number">-1.3</Data></Cell>
    <Cell><Data ss:Type="Number">-1.8</Data></Cell>
    <Cell><Data ss:Type="Number">79.900000000000006</Data></Cell>
    <Cell><Data ss:Type="Number">35.6</Data></Cell>
    <Cell ss:Index="9"><Data ss:Type="Number">189</Data></Cell>
   </Row>
   <Row>
    <Cell><Data ss:Type="DateTime">2014-11-17T15:50:09.000</Data></Cell>
    <Cell><Data ss:Type="Number">-1.3</Data></Cell>
    <Cell><Data ss:Type="Number">-1.8</Data></Cell>
    <Cell><Data ss:Type="Number">80.5</Data></Cell>
    <Cell><Data ss:Type="Number">35.6</Data></Cell>
    <Cell ss:Index="9"><Data ss:Type="Number">190</Data></Cell>
   </Row>
   <Row>
    <Cell><Data ss:Type="DateTime">2014-11-17T15:50:10.000</Data></Cell>
    <Cell><Data ss:Type="Number">-1.3</Data></Cell>
    <Cell><Data ss:Type="Number">-1.8</Data></Cell>
    <Cell><Data ss:Type="Number">80.5</Data></Cell>
    <Cell><Data ss:Type="Number">35.6</Data></Cell>
    <Cell ss:Index="9"><Data ss:Type="Number">191</Data></Cell>
   </Row>
   <Row>
    <Cell><Data ss:Type="DateTime">2014-11-17T15:50:11.000</Data></Cell>
    <Cell><Data ss:Type="Number">-1.4</Data></Cell>
    <Cell><Data ss:Type="Number">-1.8</Data></Cell>
    <Cell><Data ss:Type="Number">80.5</Data></Cell>
    <Cell><Data ss:Type="Number">35.6</Data></Cell>
    <Cell ss:Index="9"><Data ss:Type="Number">192</Data></Cell>
   </Row>
   <Row>
    <Cell><Data ss:Type="DateTime">2014-11-17T15:50:12.000</Data></Cell>
    <Cell><Data ss:Type="Number">-1.4</Data></Cell>
    <Cell><Data ss:Type="Number">-1.9</Data></Cell>
    <Cell><Data ss:Type="Number">80.3</Data></Cell>
    <Cell><Data ss:Type="Number">35.6</Data></Cell>
    <Cell ss:Index="9"><Data ss:Type="Number">193</Data></Cell>
   </Row>
   <Row>
    <Cell><Data ss:Type="DateTime">2014-11-17T15:50:13.000</Data></Cell>
    <Cell><Data ss:Type="Number">-1.4</Data></Cell>
    <Cell><Data ss:Type="Number">-1.9</Data></Cell>
    <Cell><Data ss:Type="Number">80.3</Data></Cell>
    <Cell><Data ss:Type="Number">35.6</Data></Cell>
    <Cell ss:Index="9"><Data ss:Type="Number">194</Data></Cell>
   </Row>
   <Row>
    <Cell><Data ss:Type="DateTime">2014-11-17T15:50:14.000</Data></Cell>
    <Cell><Data ss:Type="Number">-1.4</Data></Cell>
    <Cell><Data ss:Type="Number">-1.8</Data></Cell>
    <Cell><Data ss:Type="Number">80.3</Data></Cell>
    <Cell><Data ss:Type="Number">35.6</Data></Cell>
    <Cell ss:Index="9"><Data ss:Type="Number">195</Data></Cell>
   </Row>
   <Row>
    <Cell><Data ss:Type="DateTime">2014-11-17T15:50:15.000</Data></Cell>
    <Cell><Data ss:Type="Number">-1.4</Data></Cell>
    <Cell><Data ss:Type="Number">-1.8</Data></Cell>
    <Cell><Data ss:Type="Number">80.400000000000006</Data></Cell>
    <Cell><Data ss:Type="Number">35.6</Data></Cell>
    <Cell ss:Index="9"><Data ss:Type="Number">196</Data></Cell>
   </Row>
   <Row>
    <Cell><Data ss:Type="DateTime">2014-11-17T15:50:16.000</Data></Cell>
    <Cell><Data ss:Type="Number">-1.4</Data></Cell>
    <Cell><Data ss:Type="Number">-1.8</Data></Cell>
    <Cell><Data ss:Type="Number">80.400000000000006</Data></Cell>
    <Cell><Data ss:Type="Number">35.6</Data></Cell>
    <Cell ss:Index="9"><Data ss:Type="Number">197</Data></Cell>
   </Row>
   <Row>
    <Cell><Data ss:Type="DateTime">2014-11-17T15:50:17.000</Data></Cell>
    <Cell><Data ss:Type="Number">-1.4</Data></Cell>
    <Cell><Data ss:Type="Number">-1.8</Data></Cell>
    <Cell><Data ss:Type="Number">80.2</Data></Cell>
    <Cell><Data ss:Type="Number">35.590000000000003</Data></Cell>
    <Cell ss:Index="9"><Data ss:Type="Number">198</Data></Cell>
   </Row>
   <Row>
    <Cell><Data ss:Type="DateTime">2014-11-17T15:50:18.000</Data></Cell>
    <Cell><Data ss:Type="Number">-1.4</Data></Cell>
    <Cell><Data ss:Type="Number">-1.7</Data></Cell>
    <Cell><Data ss:Type="Number">80.2</Data></Cell>
    <Cell><Data ss:Type="Number">35.590000000000003</Data></Cell>
    <Cell ss:Index="9"><Data ss:Type="Number">199</Data></Cell>
   </Row>
   <Row>
    <Cell><Data ss:Type="DateTime">2014-11-17T15:50:19.000</Data></Cell>
    <Cell><Data ss:Type="Number">-1.4</Data></Cell>
    <Cell><Data ss:Type="Number">-1.7</Data></Cell>
    <Cell><Data ss:Type="Number">80.2</Data></Cell>
    <Cell><Data ss:Type="Number">35.58</Data></Cell>
    <Cell ss:Index="9"><Data ss:Type="Number">200</Data></Cell>
   </Row>
   <Row>
    <Cell><Data ss:Type="DateTime">2014-11-17T15:50:20.000</Data></Cell>
    <Cell><Data ss:Type="Number">-1.3</Data></Cell>
    <Cell><Data ss:Type="Number">-1.7</Data></Cell>
    <Cell><Data ss:Type="Number">80.3</Data></Cell>
    <Cell><Data ss:Type="Number">35.590000000000003</Data></Cell>
    <Cell ss:Index="9"><Data ss:Type="Number">201</Data></Cell>
   </Row>
   <Row>
    <Cell><Data ss:Type="DateTime">2014-11-17T15:50:21.000</Data></Cell>
    <Cell><Data ss:Type="Number">-1.3</Data></Cell>
    <Cell><Data ss:Type="Number">-1.7</Data></Cell>
    <Cell><Data ss:Type="Number">81.099999999999994</Data></Cell>
    <Cell><Data ss:Type="Number">35.64</Data></Cell>
    <Cell ss:Index="9"><Data ss:Type="Number">202</Data></Cell>
   </Row>
   <Row>
    <Cell><Data ss:Type="DateTime">2014-11-17T15:50:22.000</Data></Cell>
    <Cell><Data ss:Type="Number">-1.3</Data></Cell>
    <Cell><Data ss:Type="Number">-1.7</Data></Cell>
    <Cell><Data ss:Type="Number">81.900000000000006</Data></Cell>
    <Cell><Data ss:Type="Number">35.68</Data></Cell>
    <Cell ss:Index="9"><Data ss:Type="Number">203</Data></Cell>
   </Row>
   <Row>
    <Cell><Data ss:Type="DateTime">2014-11-17T15:50:23.000</Data></Cell>
    <Cell><Data ss:Type="Number">-1.2</Data></Cell>
    <Cell><Data ss:Type="Number">-1.6</Data></Cell>
    <Cell><Data ss:Type="Number">81.900000000000006</Data></Cell>
    <Cell><Data ss:Type="Number">35.71</Data></Cell>
    <Cell ss:Index="9"><Data ss:Type="Number">204</Data></Cell>
   </Row>
   <Row>
    <Cell><Data ss:Type="DateTime">2014-11-17T15:50:24.000</Data></Cell>
    <Cell><Data ss:Type="Number">-1.2</Data></Cell>
    <Cell><Data ss:Type="Number">-1.6</Data></Cell>
    <Cell><Data ss:Type="Number">83.2</Data></Cell>
    <Cell><Data ss:Type="Number">35.72</Data></Cell>
    <Cell ss:Index="9"><Data ss:Type="Number">205</Data></Cell>
   </Row>
   <Row>
    <Cell><Data ss:Type="DateTime">2014-11-17T15:50:25.000</Data></Cell>
    <Cell><Data ss:Type="Number">-1.2</Data></Cell>
    <Cell><Data ss:Type="Number">-1.6</Data></Cell>
    <Cell><Data ss:Type="Number">83.9</Data></Cell>
    <Cell><Data ss:Type="Number">35.729999999999997</Data></Cell>
    <Cell ss:Index="9"><Data ss:Type="Number">206</Data></Cell>
   </Row>
   <Row>
    <Cell><Data ss:Type="DateTime">2014-11-17T15:50:26.000</Data></Cell>
    <Cell><Data ss:Type="Number">-1.2</Data></Cell>
    <Cell><Data ss:Type="Number">-1.6</Data></Cell>
    <Cell><Data ss:Type="Number">84.4</Data></Cell>
    <Cell><Data ss:Type="Number">35.729999999999997</Data></Cell>
    <Cell ss:Index="9"><Data ss:Type="Number">207</Data></Cell>
   </Row>
   <Row>
    <Cell><Data ss:Type="DateTime">2014-11-17T15:50:27.000</Data></Cell>
    <Cell><Data ss:Type="Number">-1.2</Data></Cell>
    <Cell><Data ss:Type="Number">-1.6</Data></Cell>
    <Cell><Data ss:Type="Number">85.7</Data></Cell>
    <Cell><Data ss:Type="Number">35.72</Data></Cell>
    <Cell ss:Index="9"><Data ss:Type="Number">208</Data></Cell>
   </Row>
   <Row>
    <Cell><Data ss:Type="DateTime">2014-11-17T15:50:28.000</Data></Cell>
    <Cell><Data ss:Type="Number">-1.2</Data></Cell>
    <Cell><Data ss:Type="Number">-1.6</Data></Cell>
    <Cell><Data ss:Type="Number">85.8</Data></Cell>
    <Cell><Data ss:Type="Number">35.72</Data></Cell>
    <Cell ss:Index="9"><Data ss:Type="Number">209</Data></Cell>
   </Row>
   <Row>
    <Cell><Data ss:Type="DateTime">2014-11-17T15:50:29.000</Data></Cell>
    <Cell><Data ss:Type="Number">-1.2</Data></Cell>
    <Cell><Data ss:Type="Number">-1.5</Data></Cell>
    <Cell><Data ss:Type="Number">86.3</Data></Cell>
    <Cell><Data ss:Type="Number">35.71</Data></Cell>
    <Cell ss:Index="9"><Data ss:Type="Number">210</Data></Cell>
   </Row>
   <Row>
    <Cell><Data ss:Type="DateTime">2014-11-17T15:50:30.000</Data></Cell>
    <Cell><Data ss:Type="Number">-1.2</Data></Cell>
    <Cell><Data ss:Type="Number">-1.6</Data></Cell>
    <Cell><Data ss:Type="Number">86.3</Data></Cell>
    <Cell><Data ss:Type="Number">35.71</Data></Cell>
    <Cell ss:Index="9"><Data ss:Type="Number">211</Data></Cell>
   </Row>
   <Row>
    <Cell><Data ss:Type="DateTime">2014-11-17T15:50:31.000</Data></Cell>
    <Cell><Data ss:Type="Number">-1.2</Data></Cell>
    <Cell><Data ss:Type="Number">-1.6</Data></Cell>
    <Cell><Data ss:Type="Number">87</Data></Cell>
    <Cell><Data ss:Type="Number">35.700000000000003</Data></Cell>
    <Cell ss:Index="9"><Data ss:Type="Number">212</Data></Cell>
   </Row>
   <Row>
    <Cell><Data ss:Type="DateTime">2014-11-17T15:50:32.000</Data></Cell>
    <Cell><Data ss:Type="Number">-1.2</Data></Cell>
    <Cell><Data ss:Type="Number">-1.6</Data></Cell>
    <Cell><Data ss:Type="Number">86.2</Data></Cell>
    <Cell><Data ss:Type="Number">35.69</Data></Cell>
    <Cell ss:Index="9"><Data ss:Type="Number">213</Data></Cell>
   </Row>
   <Row>
    <Cell><Data ss:Type="DateTime">2014-11-17T15:50:33.000</Data></Cell>
    <Cell><Data ss:Type="Number">-1.2</Data></Cell>
    <Cell><Data ss:Type="Number">-1.7</Data></Cell>
    <Cell><Data ss:Type="Number">86.1</Data></Cell>
    <Cell><Data ss:Type="Number">35.68</Data></Cell>
    <Cell ss:Index="9"><Data ss:Type="Number">214</Data></Cell>
   </Row>
   <Row>
    <Cell><Data ss:Type="DateTime">2014-11-17T15:50:34.000</Data></Cell>
    <Cell><Data ss:Type="Number">-1.3</Data></Cell>
    <Cell><Data ss:Type="Number">-1.7</Data></Cell>
    <Cell><Data ss:Type="Number">85.7</Data></Cell>
    <Cell><Data ss:Type="Number">35.67</Data></Cell>
    <Cell ss:Index="9"><Data ss:Type="Number">215</Data></Cell>
   </Row>
   <Row>
    <Cell><Data ss:Type="DateTime">2014-11-17T15:50:35.000</Data></Cell>
    <Cell><Data ss:Type="Number">-1.3</Data></Cell>
    <Cell><Data ss:Type="Number">-1.7</Data></Cell>
    <Cell><Data ss:Type="Number">83.9</Data></Cell>
    <Cell><Data ss:Type="Number">35.659999999999997</Data></Cell>
    <Cell ss:Index="9"><Data ss:Type="Number">216</Data></Cell>
   </Row>
   <Row>
    <Cell><Data ss:Type="DateTime">2014-11-17T15:50:36.000</Data></Cell>
    <Cell><Data ss:Type="Number">-1.3</Data></Cell>
    <Cell><Data ss:Type="Number">-1.7</Data></Cell>
    <Cell><Data ss:Type="Number">83.7</Data></Cell>
    <Cell><Data ss:Type="Number">35.65</Data></Cell>
    <Cell ss:Index="9"><Data ss:Type="Number">217</Data></Cell>
   </Row>
   <Row>
    <Cell><Data ss:Type="DateTime">2014-11-17T15:50:37.000</Data></Cell>
    <Cell><Data ss:Type="Number">-1.3</Data></Cell>
    <Cell><Data ss:Type="Number">-1.7</Data></Cell>
    <Cell><Data ss:Type="Number">82.8</Data></Cell>
    <Cell><Data ss:Type="Number">35.65</Data></Cell>
    <Cell ss:Index="9"><Data ss:Type="Number">218</Data></Cell>
   </Row>
   <Row>
    <Cell><Data ss:Type="DateTime">2014-11-17T15:50:38.000</Data></Cell>
    <Cell><Data ss:Type="Number">-1.4</Data></Cell>
    <Cell><Data ss:Type="Number">-1.7</Data></Cell>
    <Cell><Data ss:Type="Number">82.2</Data></Cell>
    <Cell><Data ss:Type="Number">35.64</Data></Cell>
    <Cell ss:Index="9"><Data ss:Type="Number">219</Data></Cell>
   </Row>
   <Row>
    <Cell><Data ss:Type="DateTime">2014-11-17T15:50:39.000</Data></Cell>
    <Cell><Data ss:Type="Number">-1.4</Data></Cell>
    <Cell><Data ss:Type="Number">-1.7</Data></Cell>
    <Cell><Data ss:Type="Number">81.3</Data></Cell>
    <Cell><Data ss:Type="Number">35.630000000000003</Data></Cell>
    <Cell ss:Index="9"><Data ss:Type="Number">220</Data></Cell>
   </Row>
   <Row>
    <Cell><Data ss:Type="DateTime">2014-11-17T15:50:40.000</Data></Cell>
    <Cell><Data ss:Type="Number">-1.4</Data></Cell>
    <Cell><Data ss:Type="Number">-1.7</Data></Cell>
    <Cell><Data ss:Type="Number">80</Data></Cell>
    <Cell><Data ss:Type="Number">35.619999999999997</Data></Cell>
    <Cell ss:Index="9"><Data ss:Type="Number">221</Data></Cell>
   </Row>
   <Row>
    <Cell><Data ss:Type="DateTime">2014-11-17T15:50:41.000</Data></Cell>
    <Cell><Data ss:Type="Number">-1.4</Data></Cell>
    <Cell><Data ss:Type="Number">-1.7</Data></Cell>
    <Cell><Data ss:Type="Number">79.8</Data></Cell>
    <Cell><Data ss:Type="Number">35.619999999999997</Data></Cell>
    <Cell ss:Index="9"><Data ss:Type="Number">222</Data></Cell>
   </Row>
   <Row>
    <Cell><Data ss:Type="DateTime">2014-11-17T15:50:42.000</Data></Cell>
    <Cell><Data ss:Type="Number">-1.4</Data></Cell>
    <Cell><Data ss:Type="Number">-1.7</Data></Cell>
    <Cell><Data ss:Type="Number">79.599999999999994</Data></Cell>
    <Cell><Data ss:Type="Number">35.61</Data></Cell>
    <Cell ss:Index="9"><Data ss:Type="Number">223</Data></Cell>
   </Row>
   <Row>
    <Cell><Data ss:Type="DateTime">2014-11-17T15:50:43.000</Data></Cell>
    <Cell><Data ss:Type="Number">-1.4</Data></Cell>
    <Cell><Data ss:Type="Number">-1.7</Data></Cell>
    <Cell><Data ss:Type="Number">79.099999999999994</Data></Cell>
    <Cell><Data ss:Type="Number">35.61</Data></Cell>
    <Cell ss:Index="9"><Data ss:Type="Number">224</Data></Cell>
   </Row>
   <Row>
    <Cell><Data ss:Type="DateTime">2014-11-17T15:50:44.000</Data></Cell>
    <Cell><Data ss:Type="Number">-1.4</Data></Cell>
    <Cell><Data ss:Type="Number">-1.7</Data></Cell>
    <Cell><Data ss:Type="Number">79.099999999999994</Data></Cell>
    <Cell><Data ss:Type="Number">35.6</Data></Cell>
    <Cell ss:Index="9"><Data ss:Type="Number">225</Data></Cell>
   </Row>
   <Row>
    <Cell><Data ss:Type="DateTime">2014-11-17T15:50:45.000</Data></Cell>
    <Cell><Data ss:Type="Number">-1.4</Data></Cell>
    <Cell><Data ss:Type="Number">-1.8</Data></Cell>
    <Cell><Data ss:Type="Number">78.7</Data></Cell>
    <Cell><Data ss:Type="Number">35.6</Data></Cell>
    <Cell ss:Index="9"><Data ss:Type="Number">226</Data></Cell>
   </Row>
   <Row>
    <Cell><Data ss:Type="DateTime">2014-11-17T15:50:46.000</Data></Cell>
    <Cell><Data ss:Type="Number">-1.4</Data></Cell>
    <Cell><Data ss:Type="Number">-1.8</Data></Cell>
    <Cell><Data ss:Type="Number">78.7</Data></Cell>
    <Cell><Data ss:Type="Number">35.61</Data></Cell>
    <Cell ss:Index="9"><Data ss:Type="Number">227</Data></Cell>
   </Row>
   <Row>
    <Cell><Data ss:Type="DateTime">2014-11-17T15:50:47.000</Data></Cell>
    <Cell><Data ss:Type="Number">-1.5</Data></Cell>
    <Cell><Data ss:Type="Number">-1.8</Data></Cell>
    <Cell><Data ss:Type="Number">77.8</Data></Cell>
    <Cell><Data ss:Type="Number">35.61</Data></Cell>
    <Cell ss:Index="9"><Data ss:Type="Number">228</Data></Cell>
   </Row>
   <Row>
    <Cell><Data ss:Type="DateTime">2014-11-17T15:50:48.000</Data></Cell>
    <Cell><Data ss:Type="Number">-1.5</Data></Cell>
    <Cell><Data ss:Type="Number">-1.8</Data></Cell>
    <Cell><Data ss:Type="Number">77.599999999999994</Data></Cell>
    <Cell><Data ss:Type="Number">35.619999999999997</Data></Cell>
    <Cell ss:Index="9"><Data ss:Type="Number">229</Data></Cell>
   </Row>
   <Row>
    <Cell><Data ss:Type="DateTime">2014-11-17T15:50:49.000</Data></Cell>
    <Cell><Data ss:Type="Number">-1.5</Data></Cell>
    <Cell><Data ss:Type="Number">-1.9</Data></Cell>
    <Cell><Data ss:Type="Number">76.7</Data></Cell>
    <Cell><Data ss:Type="Number">35.630000000000003</Data></Cell>
    <Cell ss:Index="9"><Data ss:Type="Number">230</Data></Cell>
   </Row>
   <Row>
    <Cell><Data ss:Type="DateTime">2014-11-17T15:50:50.000</Data></Cell>
    <Cell><Data ss:Type="Number">-1.5</Data></Cell>
    <Cell><Data ss:Type="Number">-1.9</Data></Cell>
    <Cell><Data ss:Type="Number">76.5</Data></Cell>
    <Cell><Data ss:Type="Number">35.630000000000003</Data></Cell>
    <Cell ss:Index="9"><Data ss:Type="Number">231</Data></Cell>
   </Row>
   <Row>
    <Cell><Data ss:Type="DateTime">2014-11-17T15:50:51.000</Data></Cell>
    <Cell><Data ss:Type="Number">-1.6</Data></Cell>
    <Cell><Data ss:Type="Number">-1.9</Data></Cell>
    <Cell><Data ss:Type="Number">76.400000000000006</Data></Cell>
    <Cell><Data ss:Type="Number">35.64</Data></Cell>
    <Cell ss:Index="9"><Data ss:Type="Number">232</Data></Cell>
   </Row>
   <Row>
    <Cell><Data ss:Type="DateTime">2014-11-17T15:50:52.000</Data></Cell>
    <Cell><Data ss:Type="Number">-1.5</Data></Cell>
    <Cell><Data ss:Type="Number">-1.8</Data></Cell>
    <Cell><Data ss:Type="Number">76.2</Data></Cell>
    <Cell><Data ss:Type="Number">35.65</Data></Cell>
    <Cell ss:Index="9"><Data ss:Type="Number">233</Data></Cell>
   </Row>
   <Row>
    <Cell><Data ss:Type="DateTime">2014-11-17T15:50:53.000</Data></Cell>
    <Cell><Data ss:Type="Number">-1.4</Data></Cell>
    <Cell><Data ss:Type="Number">-1.8</Data></Cell>
    <Cell><Data ss:Type="Number">76.3</Data></Cell>
    <Cell><Data ss:Type="Number">35.65</Data></Cell>
    <Cell ss:Index="9"><Data ss:Type="Number">234</Data></Cell>
   </Row>
   <Row>
    <Cell><Data ss:Type="DateTime">2014-11-17T15:50:54.000</Data></Cell>
    <Cell><Data ss:Type="Number">-1.4</Data></Cell>
    <Cell><Data ss:Type="Number">-1.8</Data></Cell>
    <Cell><Data ss:Type="Number">76.5</Data></Cell>
    <Cell><Data ss:Type="Number">35.659999999999997</Data></Cell>
    <Cell ss:Index="9"><Data ss:Type="Number">235</Data></Cell>
   </Row>
   <Row>
    <Cell><Data ss:Type="DateTime">2014-11-17T15:50:55.000</Data></Cell>
    <Cell><Data ss:Type="Number">-1.4</Data></Cell>
    <Cell><Data ss:Type="Number">-1.8</Data></Cell>
    <Cell><Data ss:Type="Number">76.5</Data></Cell>
    <Cell><Data ss:Type="Number">35.67</Data></Cell>
    <Cell ss:Index="9"><Data ss:Type="Number">236</Data></Cell>
   </Row>
   <Row>
    <Cell><Data ss:Type="DateTime">2014-11-17T15:50:56.000</Data></Cell>
    <Cell><Data ss:Type="Number">-1.4</Data></Cell>
    <Cell><Data ss:Type="Number">-1.8</Data></Cell>
    <Cell><Data ss:Type="Number">77</Data></Cell>
    <Cell><Data ss:Type="Number">35.69</Data></Cell>
    <Cell ss:Index="9"><Data ss:Type="Number">237</Data></Cell>
   </Row>
   <Row>
    <Cell><Data ss:Type="DateTime">2014-11-17T15:50:57.000</Data></Cell>
    <Cell><Data ss:Type="Number">-1.3</Data></Cell>
    <Cell><Data ss:Type="Number">-1.7</Data></Cell>
    <Cell><Data ss:Type="Number">78.400000000000006</Data></Cell>
    <Cell><Data ss:Type="Number">35.700000000000003</Data></Cell>
    <Cell ss:Index="9"><Data ss:Type="Number">238</Data></Cell>
   </Row>
   <Row>
    <Cell><Data ss:Type="DateTime">2014-11-17T15:50:58.000</Data></Cell>
    <Cell><Data ss:Type="Number">-1.3</Data></Cell>
    <Cell><Data ss:Type="Number">-1.7</Data></Cell>
    <Cell><Data ss:Type="Number">78.8</Data></Cell>
    <Cell><Data ss:Type="Number">35.700000000000003</Data></Cell>
    <Cell ss:Index="9"><Data ss:Type="Number">239</Data></Cell>
   </Row>
   <Row>
    <Cell><Data ss:Type="DateTime">2014-11-17T15:50:59.000</Data></Cell>
    <Cell><Data ss:Type="Number">-1.2</Data></Cell>
    <Cell><Data ss:Type="Number">-1.7</Data></Cell>
    <Cell><Data ss:Type="Number">79.099999999999994</Data></Cell>
    <Cell><Data ss:Type="Number">35.71</Data></Cell>
    <Cell ss:Index="9"><Data ss:Type="Number">240</Data></Cell>
   </Row>
   <Row>
    <Cell><Data ss:Type="DateTime">2014-11-17T15:51:00.000</Data></Cell>
    <Cell><Data ss:Type="Number">-1.1000000000000001</Data></Cell>
    <Cell><Data ss:Type="Number">-1.6</Data></Cell>
    <Cell><Data ss:Type="Number">79.2</Data></Cell>
    <Cell><Data ss:Type="Number">35.71</Data></Cell>
    <Cell ss:Index="9"><Data ss:Type="Number">241</Data></Cell>
   </Row>
   <Row>
    <Cell><Data ss:Type="DateTime">2014-11-17T15:51:01.000</Data></Cell>
    <Cell><Data ss:Type="Number">-1.1000000000000001</Data></Cell>
    <Cell><Data ss:Type="Number">-1.5</Data></Cell>
    <Cell><Data ss:Type="Number">79.2</Data></Cell>
    <Cell><Data ss:Type="Number">35.71</Data></Cell>
    <Cell ss:Index="9"><Data ss:Type="Number">242</Data></Cell>
   </Row>
   <Row>
    <Cell><Data ss:Type="DateTime">2014-11-17T15:51:02.000</Data></Cell>
    <Cell><Data ss:Type="Number">-1</Data></Cell>
    <Cell><Data ss:Type="Number">-1.5</Data></Cell>
    <Cell><Data ss:Type="Number">79</Data></Cell>
    <Cell><Data ss:Type="Number">35.71</Data></Cell>
    <Cell ss:Index="9"><Data ss:Type="Number">243</Data></Cell>
   </Row>
   <Row>
    <Cell><Data ss:Type="DateTime">2014-11-17T15:51:03.000</Data></Cell>
    <Cell><Data ss:Type="Number">-1</Data></Cell>
    <Cell><Data ss:Type="Number">-1.5</Data></Cell>
    <Cell><Data ss:Type="Number">78.900000000000006</Data></Cell>
    <Cell><Data ss:Type="Number">35.71</Data></Cell>
    <Cell ss:Index="9"><Data ss:Type="Number">244</Data></Cell>
   </Row>
   <Row>
    <Cell><Data ss:Type="DateTime">2014-11-17T15:51:04.000</Data></Cell>
    <Cell><Data ss:Type="Number">-1</Data></Cell>
    <Cell><Data ss:Type="Number">-1.5</Data></Cell>
    <Cell><Data ss:Type="Number">79.2</Data></Cell>
    <Cell><Data ss:Type="Number">35.71</Data></Cell>
    <Cell ss:Index="9"><Data ss:Type="Number">245</Data></Cell>
   </Row>
   <Row>
    <Cell><Data ss:Type="DateTime">2014-11-17T15:51:05.000</Data></Cell>
    <Cell><Data ss:Type="Number">-0.9</Data></Cell>
    <Cell><Data ss:Type="Number">-1.4</Data></Cell>
    <Cell><Data ss:Type="Number">79.2</Data></Cell>
    <Cell><Data ss:Type="Number">35.71</Data></Cell>
    <Cell ss:Index="9"><Data ss:Type="Number">246</Data></Cell>
   </Row>
   <Row>
    <Cell><Data ss:Type="DateTime">2014-11-17T15:51:06.000</Data></Cell>
    <Cell><Data ss:Type="Number">-0.8</Data></Cell>
    <Cell><Data ss:Type="Number">-1.3</Data></Cell>
    <Cell><Data ss:Type="Number">79.2</Data></Cell>
    <Cell><Data ss:Type="Number">35.71</Data></Cell>
    <Cell ss:Index="9"><Data ss:Type="Number">247</Data></Cell>
   </Row>
   <Row>
    <Cell><Data ss:Type="DateTime">2014-11-17T15:51:07.000</Data></Cell>
    <Cell><Data ss:Type="Number">-0.8</Data></Cell>
    <Cell><Data ss:Type="Number">-1.3</Data></Cell>
    <Cell><Data ss:Type="Number">79.900000000000006</Data></Cell>
    <Cell><Data ss:Type="Number">35.71</Data></Cell>
    <Cell ss:Index="9"><Data ss:Type="Number">248</Data></Cell>
   </Row>
   <Row>
    <Cell><Data ss:Type="DateTime">2014-11-17T15:51:08.000</Data></Cell>
    <Cell><Data ss:Type="Number">-0.8</Data></Cell>
    <Cell><Data ss:Type="Number">-1.3</Data></Cell>
    <Cell><Data ss:Type="Number">79.900000000000006</Data></Cell>
    <Cell><Data ss:Type="Number">35.71</Data></Cell>
    <Cell ss:Index="9"><Data ss:Type="Number">249</Data></Cell>
   </Row>
   <Row>
    <Cell><Data ss:Type="DateTime">2014-11-17T15:51:09.000</Data></Cell>
    <Cell><Data ss:Type="Number">-0.9</Data></Cell>
    <Cell><Data ss:Type="Number">-1.3</Data></Cell>
    <Cell><Data ss:Type="Number">79.8</Data></Cell>
    <Cell><Data ss:Type="Number">35.71</Data></Cell>
    <Cell ss:Index="9"><Data ss:Type="Number">250</Data></Cell>
   </Row>
   <Row>
    <Cell><Data ss:Type="DateTime">2014-11-17T15:51:10.000</Data></Cell>
    <Cell><Data ss:Type="Number">-0.9</Data></Cell>
    <Cell><Data ss:Type="Number">-1.3</Data></Cell>
    <Cell><Data ss:Type="Number">79.900000000000006</Data></Cell>
    <Cell><Data ss:Type="Number">35.71</Data></Cell>
    <Cell ss:Index="9"><Data ss:Type="Number">251</Data></Cell>
   </Row>
   <Row>
    <Cell><Data ss:Type="DateTime">2014-11-17T15:51:11.000</Data></Cell>
    <Cell><Data ss:Type="Number">-0.9</Data></Cell>
    <Cell><Data ss:Type="Number">-1.4</Data></Cell>
    <Cell><Data ss:Type="Number">80.2</Data></Cell>
    <Cell><Data ss:Type="Number">35.71</Data></Cell>
    <Cell ss:Index="9"><Data ss:Type="Number">252</Data></Cell>
   </Row>
   <Row>
    <Cell><Data ss:Type="DateTime">2014-11-17T15:51:12.000</Data></Cell>
    <Cell><Data ss:Type="Number">-0.9</Data></Cell>
    <Cell><Data ss:Type="Number">-1.5</Data></Cell>
    <Cell><Data ss:Type="Number">80.599999999999994</Data></Cell>
    <Cell><Data ss:Type="Number">35.71</Data></Cell>
    <Cell ss:Index="9"><Data ss:Type="Number">253</Data></Cell>
   </Row>
   <Row>
    <Cell><Data ss:Type="DateTime">2014-11-17T15:51:13.000</Data></Cell>
    <Cell><Data ss:Type="Number">-0.9</Data></Cell>
    <Cell><Data ss:Type="Number">-1.5</Data></Cell>
    <Cell><Data ss:Type="Number">80.599999999999994</Data></Cell>
    <Cell><Data ss:Type="Number">35.700000000000003</Data></Cell>
    <Cell ss:Index="9"><Data ss:Type="Number">254</Data></Cell>
   </Row>
   <Row>
    <Cell><Data ss:Type="DateTime">2014-11-17T15:51:14.000</Data></Cell>
    <Cell><Data ss:Type="Number">-1</Data></Cell>
    <Cell><Data ss:Type="Number">-1.4</Data></Cell>
    <Cell><Data ss:Type="Number">80.599999999999994</Data></Cell>
    <Cell><Data ss:Type="Number">35.700000000000003</Data></Cell>
    <Cell ss:Index="9"><Data ss:Type="Number">255</Data></Cell>
   </Row>
   <Row>
    <Cell><Data ss:Type="DateTime">2014-11-17T15:51:15.000</Data></Cell>
    <Cell><Data ss:Type="Number">-1</Data></Cell>
    <Cell><Data ss:Type="Number">-1.4</Data></Cell>
    <Cell><Data ss:Type="Number">80.599999999999994</Data></Cell>
    <Cell><Data ss:Type="Number">35.700000000000003</Data></Cell>
    <Cell ss:Index="9"><Data ss:Type="Number">256</Data></Cell>
   </Row>
   <Row>
    <Cell><Data ss:Type="DateTime">2014-11-17T15:51:16.000</Data></Cell>
    <Cell><Data ss:Type="Number">-1</Data></Cell>
    <Cell><Data ss:Type="Number">-1.4</Data></Cell>
    <Cell><Data ss:Type="Number">80.5</Data></Cell>
    <Cell><Data ss:Type="Number">35.71</Data></Cell>
    <Cell ss:Index="9"><Data ss:Type="Number">257</Data></Cell>
   </Row>
   <Row>
    <Cell><Data ss:Type="DateTime">2014-11-17T15:51:17.000</Data></Cell>
    <Cell><Data ss:Type="Number">-1</Data></Cell>
    <Cell><Data ss:Type="Number">-1.5</Data></Cell>
    <Cell><Data ss:Type="Number">80.7</Data></Cell>
    <Cell><Data ss:Type="Number">35.71</Data></Cell>
    <Cell ss:Index="9"><Data ss:Type="Number">258</Data></Cell>
   </Row>
   <Row>
    <Cell><Data ss:Type="DateTime">2014-11-17T15:51:18.000</Data></Cell>
    <Cell><Data ss:Type="Number">-1.1000000000000001</Data></Cell>
    <Cell><Data ss:Type="Number">-1.5</Data></Cell>
    <Cell><Data ss:Type="Number">80.8</Data></Cell>
    <Cell><Data ss:Type="Number">35.72</Data></Cell>
    <Cell ss:Index="9"><Data ss:Type="Number">259</Data></Cell>
   </Row>
   <Row>
    <Cell><Data ss:Type="DateTime">2014-11-17T15:51:19.000</Data></Cell>
    <Cell><Data ss:Type="Number">-1.1000000000000001</Data></Cell>
    <Cell><Data ss:Type="Number">-1.5</Data></Cell>
    <Cell><Data ss:Type="Number">80.8</Data></Cell>
    <Cell><Data ss:Type="Number">35.72</Data></Cell>
    <Cell ss:Index="9"><Data ss:Type="Number">260</Data></Cell>
   </Row>
   <Row>
    <Cell><Data ss:Type="DateTime">2014-11-17T15:51:20.000</Data></Cell>
    <Cell><Data ss:Type="Number">-1.1000000000000001</Data></Cell>
    <Cell><Data ss:Type="Number">-1.5</Data></Cell>
    <Cell><Data ss:Type="Number">81.5</Data></Cell>
    <Cell><Data ss:Type="Number">35.729999999999997</Data></Cell>
    <Cell ss:Index="9"><Data ss:Type="Number">261</Data></Cell>
   </Row>
   <Row>
    <Cell><Data ss:Type="DateTime">2014-11-17T15:51:21.000</Data></Cell>
    <Cell><Data ss:Type="Number">-1.1000000000000001</Data></Cell>
    <Cell><Data ss:Type="Number">-1.5</Data></Cell>
    <Cell><Data ss:Type="Number">81.8</Data></Cell>
    <Cell><Data ss:Type="Number">35.729999999999997</Data></Cell>
    <Cell ss:Index="9"><Data ss:Type="Number">262</Data></Cell>
   </Row>
   <Row>
    <Cell><Data ss:Type="DateTime">2014-11-17T15:51:22.000</Data></Cell>
    <Cell><Data ss:Type="Number">-1</Data></Cell>
    <Cell><Data ss:Type="Number">-1.5</Data></Cell>
    <Cell><Data ss:Type="Number">81.900000000000006</Data></Cell>
    <Cell><Data ss:Type="Number">35.74</Data></Cell>
    <Cell ss:Index="9"><Data ss:Type="Number">263</Data></Cell>
   </Row>
   <Row>
    <Cell><Data ss:Type="DateTime">2014-11-17T15:51:23.000</Data></Cell>
    <Cell><Data ss:Type="Number">-1</Data></Cell>
    <Cell><Data ss:Type="Number">-1.5</Data></Cell>
    <Cell><Data ss:Type="Number">81.900000000000006</Data></Cell>
    <Cell><Data ss:Type="Number">35.75</Data></Cell>
    <Cell ss:Index="9"><Data ss:Type="Number">264</Data></Cell>
   </Row>
   <Row>
    <Cell><Data ss:Type="DateTime">2014-11-17T15:51:24.000</Data></Cell>
    <Cell><Data ss:Type="Number">-1</Data></Cell>
    <Cell><Data ss:Type="Number">-1.4</Data></Cell>
    <Cell><Data ss:Type="Number">81.900000000000006</Data></Cell>
    <Cell><Data ss:Type="Number">35.76</Data></Cell>
    <Cell ss:Index="9"><Data ss:Type="Number">265</Data></Cell>
   </Row>
   <Row>
    <Cell><Data ss:Type="DateTime">2014-11-17T15:51:25.000</Data></Cell>
    <Cell><Data ss:Type="Number">-1</Data></Cell>
    <Cell><Data ss:Type="Number">-1.4</Data></Cell>
    <Cell><Data ss:Type="Number">82</Data></Cell>
    <Cell><Data ss:Type="Number">35.770000000000003</Data></Cell>
    <Cell ss:Index="9"><Data ss:Type="Number">266</Data></Cell>
   </Row>
   <Row>
    <Cell><Data ss:Type="DateTime">2014-11-17T15:51:26.000</Data></Cell>
    <Cell><Data ss:Type="Number">-1</Data></Cell>
    <Cell><Data ss:Type="Number">-1.4</Data></Cell>
    <Cell><Data ss:Type="Number">81</Data></Cell>
    <Cell><Data ss:Type="Number">35.78</Data></Cell>
    <Cell ss:Index="9"><Data ss:Type="Number">267</Data></Cell>
   </Row>
   <Row>
    <Cell><Data ss:Type="DateTime">2014-11-17T15:51:27.000</Data></Cell>
    <Cell><Data ss:Type="Number">-0.9</Data></Cell>
    <Cell><Data ss:Type="Number">-1.4</Data></Cell>
    <Cell><Data ss:Type="Number">81</Data></Cell>
    <Cell><Data ss:Type="Number">35.79</Data></Cell>
    <Cell ss:Index="9"><Data ss:Type="Number">268</Data></Cell>
   </Row>
   <Row>
    <Cell><Data ss:Type="DateTime">2014-11-17T15:51:28.000</Data></Cell>
    <Cell><Data ss:Type="Number">-0.9</Data></Cell>
    <Cell><Data ss:Type="Number">-1.3</Data></Cell>
    <Cell><Data ss:Type="Number">81</Data></Cell>
    <Cell><Data ss:Type="Number">35.79</Data></Cell>
    <Cell ss:Index="9"><Data ss:Type="Number">269</Data></Cell>
   </Row>
   <Row>
    <Cell><Data ss:Type="DateTime">2014-11-17T15:51:29.000</Data></Cell>
    <Cell><Data ss:Type="Number">-0.9</Data></Cell>
    <Cell><Data ss:Type="Number">-1.3</Data></Cell>
    <Cell><Data ss:Type="Number">81</Data></Cell>
    <Cell><Data ss:Type="Number">35.799999999999997</Data></Cell>
    <Cell ss:Index="9"><Data ss:Type="Number">270</Data></Cell>
   </Row>
   <Row>
    <Cell><Data ss:Type="DateTime">2014-11-17T15:51:30.000</Data></Cell>
    <Cell><Data ss:Type="Number">-0.9</Data></Cell>
    <Cell><Data ss:Type="Number">-1.3</Data></Cell>
    <Cell><Data ss:Type="Number">80</Data></Cell>
    <Cell><Data ss:Type="Number">35.81</Data></Cell>
    <Cell ss:Index="9"><Data ss:Type="Number">271</Data></Cell>
   </Row>
   <Row>
    <Cell><Data ss:Type="DateTime">2014-11-17T15:51:31.000</Data></Cell>
    <Cell><Data ss:Type="Number">-0.8</Data></Cell>
    <Cell><Data ss:Type="Number">-1.3</Data></Cell>
    <Cell><Data ss:Type="Number">80</Data></Cell>
    <Cell><Data ss:Type="Number">35.81</Data></Cell>
    <Cell ss:Index="9"><Data ss:Type="Number">272</Data></Cell>
   </Row>
   <Row>
    <Cell><Data ss:Type="DateTime">2014-11-17T15:51:32.000</Data></Cell>
    <Cell><Data ss:Type="Number">-0.8</Data></Cell>
    <Cell><Data ss:Type="Number">-1.3</Data></Cell>
    <Cell><Data ss:Type="Number">79.599999999999994</Data></Cell>
    <Cell><Data ss:Type="Number">35.82</Data></Cell>
    <Cell ss:Index="9"><Data ss:Type="Number">273</Data></Cell>
   </Row>
   <Row>
    <Cell><Data ss:Type="DateTime">2014-11-17T15:51:33.000</Data></Cell>
    <Cell><Data ss:Type="Number">-0.9</Data></Cell>
    <Cell><Data ss:Type="Number">-1.3</Data></Cell>
    <Cell><Data ss:Type="Number">78.099999999999994</Data></Cell>
    <Cell><Data ss:Type="Number">35.81</Data></Cell>
    <Cell ss:Index="9"><Data ss:Type="Number">274</Data></Cell>
   </Row>
   <Row>
    <Cell><Data ss:Type="DateTime">2014-11-17T15:51:34.000</Data></Cell>
    <Cell><Data ss:Type="Number">-1</Data></Cell>
    <Cell><Data ss:Type="Number">-1.4</Data></Cell>
    <Cell><Data ss:Type="Number">77.900000000000006</Data></Cell>
    <Cell><Data ss:Type="Number">35.81</Data></Cell>
    <Cell ss:Index="9"><Data ss:Type="Number">275</Data></Cell>
   </Row>
   <Row>
    <Cell><Data ss:Type="DateTime">2014-11-17T15:51:35.000</Data></Cell>
    <Cell><Data ss:Type="Number">-1</Data></Cell>
    <Cell><Data ss:Type="Number">-1.4</Data></Cell>
    <Cell><Data ss:Type="Number">77.5</Data></Cell>
    <Cell><Data ss:Type="Number">35.81</Data></Cell>
    <Cell ss:Index="9"><Data ss:Type="Number">276</Data></Cell>
   </Row>
   <Row>
    <Cell><Data ss:Type="DateTime">2014-11-17T15:51:36.000</Data></Cell>
    <Cell><Data ss:Type="Number">-1</Data></Cell>
    <Cell><Data ss:Type="Number">-1.4</Data></Cell>
    <Cell><Data ss:Type="Number">77.5</Data></Cell>
    <Cell><Data ss:Type="Number">35.82</Data></Cell>
    <Cell ss:Index="9"><Data ss:Type="Number">277</Data></Cell>
   </Row>
   <Row>
    <Cell><Data ss:Type="DateTime">2014-11-17T15:51:37.000</Data></Cell>
    <Cell><Data ss:Type="Number">-1</Data></Cell>
    <Cell><Data ss:Type="Number">-1.6</Data></Cell>
    <Cell><Data ss:Type="Number">77.3</Data></Cell>
    <Cell><Data ss:Type="Number">35.82</Data></Cell>
    <Cell ss:Index="9"><Data ss:Type="Number">278</Data></Cell>
   </Row>
   <Row>
    <Cell><Data ss:Type="DateTime">2014-11-17T15:51:38.000</Data></Cell>
    <Cell><Data ss:Type="Number">-1.1000000000000001</Data></Cell>
    <Cell><Data ss:Type="Number">-1.6</Data></Cell>
    <Cell><Data ss:Type="Number">77.3</Data></Cell>
    <Cell><Data ss:Type="Number">35.81</Data></Cell>
    <Cell ss:Index="9"><Data ss:Type="Number">279</Data></Cell>
   </Row>
   <Row>
    <Cell><Data ss:Type="DateTime">2014-11-17T15:51:39.000</Data></Cell>
    <Cell><Data ss:Type="Number">-1.1000000000000001</Data></Cell>
    <Cell><Data ss:Type="Number">-1.5</Data></Cell>
    <Cell><Data ss:Type="Number">76.400000000000006</Data></Cell>
    <Cell><Data ss:Type="Number">35.81</Data></Cell>
    <Cell ss:Index="9"><Data ss:Type="Number">280</Data></Cell>
   </Row>
   <Row>
    <Cell><Data ss:Type="DateTime">2014-11-17T15:51:40.000</Data></Cell>
    <Cell><Data ss:Type="Number">-1.1000000000000001</Data></Cell>
    <Cell><Data ss:Type="Number">-1.6</Data></Cell>
    <Cell><Data ss:Type="Number">76.3</Data></Cell>
    <Cell><Data ss:Type="Number">35.81</Data></Cell>
    <Cell ss:Index="9"><Data ss:Type="Number">281</Data></Cell>
   </Row>
   <Row>
    <Cell><Data ss:Type="DateTime">2014-11-17T15:51:41.000</Data></Cell>
    <Cell><Data ss:Type="Number">-1.1000000000000001</Data></Cell>
    <Cell><Data ss:Type="Number">-1.6</Data></Cell>
    <Cell><Data ss:Type="Number">76.3</Data></Cell>
    <Cell><Data ss:Type="Number">35.81</Data></Cell>
    <Cell ss:Index="9"><Data ss:Type="Number">282</Data></Cell>
   </Row>
   <Row>
    <Cell><Data ss:Type="DateTime">2014-11-17T15:51:42.000</Data></Cell>
    <Cell><Data ss:Type="Number">-1.2</Data></Cell>
    <Cell><Data ss:Type="Number">-1.6</Data></Cell>
    <Cell><Data ss:Type="Number">76.5</Data></Cell>
    <Cell><Data ss:Type="Number">35.82</Data></Cell>
    <Cell ss:Index="9"><Data ss:Type="Number">283</Data></Cell>
   </Row>
   <Row>
    <Cell><Data ss:Type="DateTime">2014-11-17T15:51:43.000</Data></Cell>
    <Cell><Data ss:Type="Number">-1.2</Data></Cell>
    <Cell><Data ss:Type="Number">-1.6</Data></Cell>
    <Cell><Data ss:Type="Number">76.5</Data></Cell>
    <Cell><Data ss:Type="Number">35.83</Data></Cell>
    <Cell ss:Index="9"><Data ss:Type="Number">284</Data></Cell>
   </Row>
   <Row>
    <Cell><Data ss:Type="DateTime">2014-11-17T15:51:44.000</Data></Cell>
    <Cell><Data ss:Type="Number">-1.2</Data></Cell>
    <Cell><Data ss:Type="Number">-1.6</Data></Cell>
    <Cell><Data ss:Type="Number">76.8</Data></Cell>
    <Cell><Data ss:Type="Number">35.840000000000003</Data></Cell>
    <Cell ss:Index="9"><Data ss:Type="Number">285</Data></Cell>
   </Row>
   <Row>
    <Cell><Data ss:Type="DateTime">2014-11-17T15:51:45.000</Data></Cell>
    <Cell><Data ss:Type="Number">-1.2</Data></Cell>
    <Cell><Data ss:Type="Number">-1.6</Data></Cell>
    <Cell><Data ss:Type="Number">76.8</Data></Cell>
    <Cell><Data ss:Type="Number">35.85</Data></Cell>
    <Cell ss:Index="9"><Data ss:Type="Number">286</Data></Cell>
   </Row>
   <Row>
    <Cell><Data ss:Type="DateTime">2014-11-17T15:51:46.000</Data></Cell>
    <Cell><Data ss:Type="Number">-1.3</Data></Cell>
    <Cell><Data ss:Type="Number">-1.6</Data></Cell>
    <Cell><Data ss:Type="Number">76.8</Data></Cell>
    <Cell><Data ss:Type="Number">35.85</Data></Cell>
    <Cell ss:Index="9"><Data ss:Type="Number">287</Data></Cell>
   </Row>
   <Row>
    <Cell><Data ss:Type="DateTime">2014-11-17T15:51:47.000</Data></Cell>
    <Cell><Data ss:Type="Number">-1.3</Data></Cell>
    <Cell><Data ss:Type="Number">-1.6</Data></Cell>
    <Cell><Data ss:Type="Number">76.8</Data></Cell>
    <Cell><Data ss:Type="Number">35.85</Data></Cell>
    <Cell ss:Index="9"><Data ss:Type="Number">288</Data></Cell>
   </Row>
   <Row>
    <Cell><Data ss:Type="DateTime">2014-11-17T15:51:48.000</Data></Cell>
    <Cell><Data ss:Type="Number">-1.3</Data></Cell>
    <Cell><Data ss:Type="Number">-1.6</Data></Cell>
    <Cell><Data ss:Type="Number">76.8</Data></Cell>
    <Cell><Data ss:Type="Number">35.85</Data></Cell>
    <Cell ss:Index="9"><Data ss:Type="Number">289</Data></Cell>
   </Row>
   <Row>
    <Cell><Data ss:Type="DateTime">2014-11-17T15:51:49.000</Data></Cell>
    <Cell><Data ss:Type="Number">-1.3</Data></Cell>
    <Cell><Data ss:Type="Number">-1.6</Data></Cell>
    <Cell><Data ss:Type="Number">77</Data></Cell>
    <Cell><Data ss:Type="Number">35.86</Data></Cell>
    <Cell ss:Index="9"><Data ss:Type="Number">290</Data></Cell>
   </Row>
   <Row>
    <Cell><Data ss:Type="DateTime">2014-11-17T15:51:50.000</Data></Cell>
    <Cell><Data ss:Type="Number">-1.3</Data></Cell>
    <Cell><Data ss:Type="Number">-1.6</Data></Cell>
    <Cell><Data ss:Type="Number">76.900000000000006</Data></Cell>
    <Cell><Data ss:Type="Number">35.86</Data></Cell>
    <Cell ss:Index="9"><Data ss:Type="Number">291</Data></Cell>
   </Row>
   <Row>
    <Cell><Data ss:Type="DateTime">2014-11-17T15:51:51.000</Data></Cell>
    <Cell><Data ss:Type="Number">-1.2</Data></Cell>
    <Cell><Data ss:Type="Number">-1.6</Data></Cell>
    <Cell><Data ss:Type="Number">76.2</Data></Cell>
    <Cell><Data ss:Type="Number">35.86</Data></Cell>
    <Cell ss:Index="9"><Data ss:Type="Number">292</Data></Cell>
   </Row>
   <Row>
    <Cell><Data ss:Type="DateTime">2014-11-17T15:51:52.000</Data></Cell>
    <Cell><Data ss:Type="Number">-1.1000000000000001</Data></Cell>
    <Cell><Data ss:Type="Number">-1.6</Data></Cell>
    <Cell><Data ss:Type="Number">76.2</Data></Cell>
    <Cell><Data ss:Type="Number">35.85</Data></Cell>
    <Cell ss:Index="9"><Data ss:Type="Number">293</Data></Cell>
   </Row>
   <Row>
    <Cell><Data ss:Type="DateTime">2014-11-17T15:51:53.000</Data></Cell>
    <Cell><Data ss:Type="Number">-1.1000000000000001</Data></Cell>
    <Cell><Data ss:Type="Number">-1.6</Data></Cell>
    <Cell><Data ss:Type="Number">74.7</Data></Cell>
    <Cell><Data ss:Type="Number">35.85</Data></Cell>
    <Cell ss:Index="9"><Data ss:Type="Number">294</Data></Cell>
   </Row>
   <Row>
    <Cell><Data ss:Type="DateTime">2014-11-17T15:51:54.000</Data></Cell>
    <Cell><Data ss:Type="Number">-1.1000000000000001</Data></Cell>
    <Cell><Data ss:Type="Number">-1.6</Data></Cell>
    <Cell><Data ss:Type="Number">74.7</Data></Cell>
    <Cell><Data ss:Type="Number">35.85</Data></Cell>
    <Cell ss:Index="9"><Data ss:Type="Number">295</Data></Cell>
   </Row>
   <Row>
    <Cell><Data ss:Type="DateTime">2014-11-17T15:51:55.000</Data></Cell>
    <Cell><Data ss:Type="Number">-1.1000000000000001</Data></Cell>
    <Cell><Data ss:Type="Number">-1.6</Data></Cell>
    <Cell><Data ss:Type="Number">74.2</Data></Cell>
    <Cell><Data ss:Type="Number">35.840000000000003</Data></Cell>
    <Cell ss:Index="9"><Data ss:Type="Number">296</Data></Cell>
   </Row>
   <Row>
    <Cell><Data ss:Type="DateTime">2014-11-17T15:51:56.000</Data></Cell>
    <Cell><Data ss:Type="Number">-1</Data></Cell>
    <Cell><Data ss:Type="Number">-1.6</Data></Cell>
    <Cell><Data ss:Type="Number">74.2</Data></Cell>
    <Cell><Data ss:Type="Number">35.83</Data></Cell>
    <Cell ss:Index="9"><Data ss:Type="Number">297</Data></Cell>
   </Row>
   <Row>
    <Cell><Data ss:Type="DateTime">2014-11-17T15:51:57.000</Data></Cell>
    <Cell><Data ss:Type="Number">-1</Data></Cell>
    <Cell><Data ss:Type="Number">-1.6</Data></Cell>
    <Cell><Data ss:Type="Number">73.900000000000006</Data></Cell>
    <Cell><Data ss:Type="Number">35.83</Data></Cell>
    <Cell ss:Index="9"><Data ss:Type="Number">298</Data></Cell>
   </Row>
   <Row>
    <Cell><Data ss:Type="DateTime">2014-11-17T15:51:58.000</Data></Cell>
    <Cell><Data ss:Type="Number">-1.2</Data></Cell>
    <Cell><Data ss:Type="Number">-1.6</Data></Cell>
    <Cell><Data ss:Type="Number">73.8</Data></Cell>
    <Cell><Data ss:Type="Number">35.82</Data></Cell>
    <Cell ss:Index="9"><Data ss:Type="Number">299</Data></Cell>
   </Row>
   <Row>
    <Cell><Data ss:Type="DateTime">2014-11-17T15:51:59.000</Data></Cell>
    <Cell><Data ss:Type="Number">-1.2</Data></Cell>
    <Cell><Data ss:Type="Number">-1.7</Data></Cell>
    <Cell><Data ss:Type="Number">73.5</Data></Cell>
    <Cell><Data ss:Type="Number">35.81</Data></Cell>
    <Cell ss:Index="9"><Data ss:Type="Number">300</Data></Cell>
   </Row>
   <Row>
    <Cell><Data ss:Type="DateTime">2014-11-17T15:52:00.000</Data></Cell>
    <Cell><Data ss:Type="Number">-1.2</Data></Cell>
    <Cell><Data ss:Type="Number">-1.7</Data></Cell>
    <Cell><Data ss:Type="Number">73.5</Data></Cell>
    <Cell><Data ss:Type="Number">35.81</Data></Cell>
    <Cell ss:Index="9"><Data ss:Type="Number">301</Data></Cell>
   </Row>
   <Row>
    <Cell><Data ss:Type="DateTime">2014-11-17T15:52:01.000</Data></Cell>
    <Cell><Data ss:Type="Number">-1.2</Data></Cell>
    <Cell><Data ss:Type="Number">-1.8</Data></Cell>
    <Cell><Data ss:Type="Number">73.5</Data></Cell>
    <Cell><Data ss:Type="Number">35.81</Data></Cell>
    <Cell ss:Index="9"><Data ss:Type="Number">302</Data></Cell>
   </Row>
   <Row>
    <Cell><Data ss:Type="DateTime">2014-11-17T15:52:02.000</Data></Cell>
    <Cell><Data ss:Type="Number">-1.3</Data></Cell>
    <Cell><Data ss:Type="Number">-1.8</Data></Cell>
    <Cell><Data ss:Type="Number">73.7</Data></Cell>
    <Cell><Data ss:Type="Number">35.82</Data></Cell>
    <Cell ss:Index="9"><Data ss:Type="Number">303</Data></Cell>
   </Row>
   <Row>
    <Cell><Data ss:Type="DateTime">2014-11-17T15:52:03.000</Data></Cell>
    <Cell><Data ss:Type="Number">-1.3</Data></Cell>
    <Cell><Data ss:Type="Number">-1.9</Data></Cell>
    <Cell><Data ss:Type="Number">74.3</Data></Cell>
    <Cell><Data ss:Type="Number">35.840000000000003</Data></Cell>
    <Cell ss:Index="9"><Data ss:Type="Number">304</Data></Cell>
   </Row>
   <Row>
    <Cell><Data ss:Type="DateTime">2014-11-17T15:52:04.000</Data></Cell>
    <Cell><Data ss:Type="Number">-1.3</Data></Cell>
    <Cell><Data ss:Type="Number">-1.9</Data></Cell>
    <Cell><Data ss:Type="Number">75.3</Data></Cell>
    <Cell><Data ss:Type="Number">35.85</Data></Cell>
    <Cell ss:Index="9"><Data ss:Type="Number">305</Data></Cell>
   </Row>
   <Row>
    <Cell><Data ss:Type="DateTime">2014-11-17T15:52:05.000</Data></Cell>
    <Cell><Data ss:Type="Number">-1.3</Data></Cell>
    <Cell><Data ss:Type="Number">-1.9</Data></Cell>
    <Cell><Data ss:Type="Number">75.5</Data></Cell>
    <Cell><Data ss:Type="Number">35.85</Data></Cell>
    <Cell ss:Index="9"><Data ss:Type="Number">306</Data></Cell>
   </Row>
   <Row>
    <Cell><Data ss:Type="DateTime">2014-11-17T15:52:06.000</Data></Cell>
    <Cell><Data ss:Type="Number">-1.3</Data></Cell>
    <Cell><Data ss:Type="Number">-1.9</Data></Cell>
    <Cell><Data ss:Type="Number">75.8</Data></Cell>
    <Cell><Data ss:Type="Number">35.85</Data></Cell>
    <Cell ss:Index="9"><Data ss:Type="Number">307</Data></Cell>
   </Row>
   <Row>
    <Cell><Data ss:Type="DateTime">2014-11-17T15:52:07.000</Data></Cell>
    <Cell><Data ss:Type="Number">-1.3</Data></Cell>
    <Cell><Data ss:Type="Number">-1.9</Data></Cell>
    <Cell><Data ss:Type="Number">75.8</Data></Cell>
    <Cell><Data ss:Type="Number">35.840000000000003</Data></Cell>
    <Cell ss:Index="9"><Data ss:Type="Number">308</Data></Cell>
   </Row>
   <Row>
    <Cell><Data ss:Type="DateTime">2014-11-17T15:52:08.000</Data></Cell>
    <Cell><Data ss:Type="Number">-1.1000000000000001</Data></Cell>
    <Cell><Data ss:Type="Number">-1.9</Data></Cell>
    <Cell><Data ss:Type="Number">75.8</Data></Cell>
    <Cell><Data ss:Type="Number">35.840000000000003</Data></Cell>
    <Cell ss:Index="9"><Data ss:Type="Number">309</Data></Cell>
   </Row>
   <Row>
    <Cell><Data ss:Type="DateTime">2014-11-17T15:52:09.000</Data></Cell>
    <Cell><Data ss:Type="Number">-1.1000000000000001</Data></Cell>
    <Cell><Data ss:Type="Number">-1.9</Data></Cell>
    <Cell><Data ss:Type="Number">75.8</Data></Cell>
    <Cell><Data ss:Type="Number">35.85</Data></Cell>
    <Cell ss:Index="9"><Data ss:Type="Number">310</Data></Cell>
   </Row>
   <Row>
    <Cell><Data ss:Type="DateTime">2014-11-17T15:52:10.000</Data></Cell>
    <Cell><Data ss:Type="Number">-1.1000000000000001</Data></Cell>
    <Cell><Data ss:Type="Number">-1.9</Data></Cell>
    <Cell><Data ss:Type="Number">75.7</Data></Cell>
    <Cell><Data ss:Type="Number">35.86</Data></Cell>
    <Cell ss:Index="9"><Data ss:Type="Number">311</Data></Cell>
   </Row>
   <Row>
    <Cell><Data ss:Type="DateTime">2014-11-17T15:52:11.000</Data></Cell>
    <Cell><Data ss:Type="Number">-1.1000000000000001</Data></Cell>
    <Cell><Data ss:Type="Number">-1.8</Data></Cell>
    <Cell><Data ss:Type="Number">75.3</Data></Cell>
    <Cell><Data ss:Type="Number">35.86</Data></Cell>
    <Cell ss:Index="9"><Data ss:Type="Number">312</Data></Cell>
   </Row>
   <Row>
    <Cell><Data ss:Type="DateTime">2014-11-17T15:52:12.000</Data></Cell>
    <Cell><Data ss:Type="Number">-1.1000000000000001</Data></Cell>
    <Cell><Data ss:Type="Number">-1.8</Data></Cell>
    <Cell><Data ss:Type="Number">75.099999999999994</Data></Cell>
    <Cell><Data ss:Type="Number">35.85</Data></Cell>
    <Cell ss:Index="9"><Data ss:Type="Number">313</Data></Cell>
   </Row>
   <Row>
    <Cell><Data ss:Type="DateTime">2014-11-17T15:52:13.000</Data></Cell>
    <Cell><Data ss:Type="Number">-1.1000000000000001</Data></Cell>
    <Cell><Data ss:Type="Number">-1.8</Data></Cell>
    <Cell><Data ss:Type="Number">75.099999999999994</Data></Cell>
    <Cell><Data ss:Type="Number">35.85</Data></Cell>
    <Cell ss:Index="9"><Data ss:Type="Number">314</Data></Cell>
   </Row>
   <Row>
    <Cell><Data ss:Type="DateTime">2014-11-17T15:52:14.000</Data></Cell>
    <Cell><Data ss:Type="Number">-1.1000000000000001</Data></Cell>
    <Cell><Data ss:Type="Number">-1.7</Data></Cell>
    <Cell><Data ss:Type="Number">75.099999999999994</Data></Cell>
    <Cell><Data ss:Type="Number">35.85</Data></Cell>
    <Cell ss:Index="9"><Data ss:Type="Number">315</Data></Cell>
   </Row>
   <Row>
    <Cell><Data ss:Type="DateTime">2014-11-17T15:52:15.000</Data></Cell>
    <Cell><Data ss:Type="Number">-1</Data></Cell>
    <Cell><Data ss:Type="Number">-1.6</Data></Cell>
    <Cell><Data ss:Type="Number">75.099999999999994</Data></Cell>
    <Cell><Data ss:Type="Number">35.85</Data></Cell>
    <Cell ss:Index="9"><Data ss:Type="Number">316</Data></Cell>
   </Row>
   <Row>
    <Cell><Data ss:Type="DateTime">2014-11-17T15:52:16.000</Data></Cell>
    <Cell><Data ss:Type="Number">-0.9</Data></Cell>
    <Cell><Data ss:Type="Number">-1.6</Data></Cell>
    <Cell><Data ss:Type="Number">75.099999999999994</Data></Cell>
    <Cell><Data ss:Type="Number">35.86</Data></Cell>
    <Cell ss:Index="9"><Data ss:Type="Number">317</Data></Cell>
   </Row>
   <Row>
    <Cell><Data ss:Type="DateTime">2014-11-17T15:52:17.000</Data></Cell>
    <Cell><Data ss:Type="Number">-0.9</Data></Cell>
    <Cell><Data ss:Type="Number">-1.6</Data></Cell>
    <Cell><Data ss:Type="Number">75.099999999999994</Data></Cell>
    <Cell><Data ss:Type="Number">35.86</Data></Cell>
    <Cell ss:Index="9"><Data ss:Type="Number">318</Data></Cell>
   </Row>
   <Row>
    <Cell><Data ss:Type="DateTime">2014-11-17T15:52:18.000</Data></Cell>
    <Cell><Data ss:Type="Number">-0.9</Data></Cell>
    <Cell><Data ss:Type="Number">-1.6</Data></Cell>
    <Cell><Data ss:Type="Number">74.8</Data></Cell>
    <Cell><Data ss:Type="Number">35.86</Data></Cell>
    <Cell ss:Index="9"><Data ss:Type="Number">319</Data></Cell>
   </Row>
   <Row>
    <Cell><Data ss:Type="DateTime">2014-11-17T15:52:19.000</Data></Cell>
    <Cell><Data ss:Type="Number">-0.9</Data></Cell>
    <Cell><Data ss:Type="Number">-1.6</Data></Cell>
    <Cell><Data ss:Type="Number">75</Data></Cell>
    <Cell><Data ss:Type="Number">35.85</Data></Cell>
    <Cell ss:Index="9"><Data ss:Type="Number">320</Data></Cell>
   </Row>
   <Row>
    <Cell><Data ss:Type="DateTime">2014-11-17T15:52:20.000</Data></Cell>
    <Cell><Data ss:Type="Number">-0.9</Data></Cell>
    <Cell><Data ss:Type="Number">-1.5</Data></Cell>
    <Cell><Data ss:Type="Number">74.599999999999994</Data></Cell>
    <Cell><Data ss:Type="Number">35.85</Data></Cell>
    <Cell ss:Index="9"><Data ss:Type="Number">321</Data></Cell>
   </Row>
   <Row>
    <Cell><Data ss:Type="DateTime">2014-11-17T15:52:21.000</Data></Cell>
    <Cell><Data ss:Type="Number">-1</Data></Cell>
    <Cell><Data ss:Type="Number">-1.5</Data></Cell>
    <Cell><Data ss:Type="Number">73.099999999999994</Data></Cell>
    <Cell><Data ss:Type="Number">35.85</Data></Cell>
    <Cell ss:Index="9"><Data ss:Type="Number">322</Data></Cell>
   </Row>
   <Row>
    <Cell><Data ss:Type="DateTime">2014-11-17T15:52:22.000</Data></Cell>
    <Cell><Data ss:Type="Number">-1</Data></Cell>
    <Cell><Data ss:Type="Number">-1.4</Data></Cell>
    <Cell><Data ss:Type="Number">73.099999999999994</Data></Cell>
    <Cell><Data ss:Type="Number">35.85</Data></Cell>
    <Cell ss:Index="9"><Data ss:Type="Number">323</Data></Cell>
   </Row>
   <Row>
    <Cell><Data ss:Type="DateTime">2014-11-17T15:52:23.000</Data></Cell>
    <Cell><Data ss:Type="Number">-1</Data></Cell>
    <Cell><Data ss:Type="Number">-1.4</Data></Cell>
    <Cell><Data ss:Type="Number">73.099999999999994</Data></Cell>
    <Cell><Data ss:Type="Number">35.869999999999997</Data></Cell>
    <Cell ss:Index="9"><Data ss:Type="Number">324</Data></Cell>
   </Row>
   <Row>
    <Cell><Data ss:Type="DateTime">2014-11-17T15:52:24.000</Data></Cell>
    <Cell><Data ss:Type="Number">-1</Data></Cell>
    <Cell><Data ss:Type="Number">-1.4</Data></Cell>
    <Cell><Data ss:Type="Number">73.099999999999994</Data></Cell>
    <Cell><Data ss:Type="Number">35.880000000000003</Data></Cell>
    <Cell ss:Index="9"><Data ss:Type="Number">325</Data></Cell>
   </Row>
   <Row>
    <Cell><Data ss:Type="DateTime">2014-11-17T15:52:25.000</Data></Cell>
    <Cell><Data ss:Type="Number">-1</Data></Cell>
    <Cell><Data ss:Type="Number">-1.3</Data></Cell>
    <Cell><Data ss:Type="Number">73.099999999999994</Data></Cell>
    <Cell><Data ss:Type="Number">35.89</Data></Cell>
    <Cell ss:Index="9"><Data ss:Type="Number">326</Data></Cell>
   </Row>
   <Row>
    <Cell><Data ss:Type="DateTime">2014-11-17T15:52:26.000</Data></Cell>
    <Cell><Data ss:Type="Number">-0.9</Data></Cell>
    <Cell><Data ss:Type="Number">-1.3</Data></Cell>
    <Cell><Data ss:Type="Number">74</Data></Cell>
    <Cell><Data ss:Type="Number">35.89</Data></Cell>
    <Cell ss:Index="9"><Data ss:Type="Number">327</Data></Cell>
   </Row>
   <Row>
    <Cell><Data ss:Type="DateTime">2014-11-17T15:52:27.000</Data></Cell>
    <Cell><Data ss:Type="Number">-1</Data></Cell>
    <Cell><Data ss:Type="Number">-1.3</Data></Cell>
    <Cell><Data ss:Type="Number">73.400000000000006</Data></Cell>
    <Cell><Data ss:Type="Number">35.880000000000003</Data></Cell>
    <Cell ss:Index="9"><Data ss:Type="Number">328</Data></Cell>
   </Row>
   <Row>
    <Cell><Data ss:Type="DateTime">2014-11-17T15:52:28.000</Data></Cell>
    <Cell><Data ss:Type="Number">-0.9</Data></Cell>
    <Cell><Data ss:Type="Number">-1.3</Data></Cell>
    <Cell><Data ss:Type="Number">73.400000000000006</Data></Cell>
    <Cell><Data ss:Type="Number">35.880000000000003</Data></Cell>
    <Cell ss:Index="9"><Data ss:Type="Number">329</Data></Cell>
   </Row>
   <Row>
    <Cell><Data ss:Type="DateTime">2014-11-17T15:52:29.000</Data></Cell>
    <Cell><Data ss:Type="Number">-0.9</Data></Cell>
    <Cell><Data ss:Type="Number">-1.3</Data></Cell>
    <Cell><Data ss:Type="Number">73.400000000000006</Data></Cell>
    <Cell><Data ss:Type="Number">35.880000000000003</Data></Cell>
    <Cell ss:Index="9"><Data ss:Type="Number">330</Data></Cell>
   </Row>
   <Row>
    <Cell><Data ss:Type="DateTime">2014-11-17T15:52:30.000</Data></Cell>
    <Cell><Data ss:Type="Number">-0.9</Data></Cell>
    <Cell><Data ss:Type="Number">-1.3</Data></Cell>
    <Cell><Data ss:Type="Number">72.5</Data></Cell>
    <Cell><Data ss:Type="Number">35.880000000000003</Data></Cell>
    <Cell ss:Index="9"><Data ss:Type="Number">331</Data></Cell>
   </Row>
   <Row>
    <Cell><Data ss:Type="DateTime">2014-11-17T15:52:31.000</Data></Cell>
    <Cell><Data ss:Type="Number">-0.9</Data></Cell>
    <Cell><Data ss:Type="Number">-1.2</Data></Cell>
    <Cell><Data ss:Type="Number">72.3</Data></Cell>
    <Cell><Data ss:Type="Number">35.89</Data></Cell>
    <Cell ss:Index="9"><Data ss:Type="Number">332</Data></Cell>
   </Row>
   <Row>
    <Cell><Data ss:Type="DateTime">2014-11-17T15:52:32.000</Data></Cell>
    <Cell><Data ss:Type="Number">-0.9</Data></Cell>
    <Cell><Data ss:Type="Number">-1.2</Data></Cell>
    <Cell><Data ss:Type="Number">72.3</Data></Cell>
    <Cell><Data ss:Type="Number">35.880000000000003</Data></Cell>
    <Cell ss:Index="9"><Data ss:Type="Number">333</Data></Cell>
   </Row>
   <Row>
    <Cell><Data ss:Type="DateTime">2014-11-17T15:52:33.000</Data></Cell>
    <Cell><Data ss:Type="Number">-0.8</Data></Cell>
    <Cell><Data ss:Type="Number">-1.2</Data></Cell>
    <Cell><Data ss:Type="Number">72.2</Data></Cell>
    <Cell><Data ss:Type="Number">35.869999999999997</Data></Cell>
    <Cell ss:Index="9"><Data ss:Type="Number">334</Data></Cell>
   </Row>
   <Row>
    <Cell><Data ss:Type="DateTime">2014-11-17T15:52:34.000</Data></Cell>
    <Cell><Data ss:Type="Number">-0.7</Data></Cell>
    <Cell><Data ss:Type="Number">-1.1000000000000001</Data></Cell>
    <Cell><Data ss:Type="Number">71.8</Data></Cell>
    <Cell><Data ss:Type="Number">35.869999999999997</Data></Cell>
    <Cell ss:Index="9"><Data ss:Type="Number">335</Data></Cell>
   </Row>
   <Row>
    <Cell><Data ss:Type="DateTime">2014-11-17T15:52:35.000</Data></Cell>
    <Cell><Data ss:Type="Number">-0.7</Data></Cell>
    <Cell><Data ss:Type="Number">-1.1000000000000001</Data></Cell>
    <Cell><Data ss:Type="Number">71.400000000000006</Data></Cell>
    <Cell><Data ss:Type="Number">35.869999999999997</Data></Cell>
    <Cell ss:Index="9"><Data ss:Type="Number">336</Data></Cell>
   </Row>
   <Row>
    <Cell><Data ss:Type="DateTime">2014-11-17T15:52:36.000</Data></Cell>
    <Cell><Data ss:Type="Number">-0.7</Data></Cell>
    <Cell><Data ss:Type="Number">-1.1000000000000001</Data></Cell>
    <Cell><Data ss:Type="Number">71.400000000000006</Data></Cell>
    <Cell><Data ss:Type="Number">35.869999999999997</Data></Cell>
    <Cell ss:Index="9"><Data ss:Type="Number">337</Data></Cell>
   </Row>
   <Row>
    <Cell><Data ss:Type="DateTime">2014-11-17T15:52:37.000</Data></Cell>
    <Cell><Data ss:Type="Number">-0.6</Data></Cell>
    <Cell><Data ss:Type="Number">-1.1000000000000001</Data></Cell>
    <Cell><Data ss:Type="Number">70.599999999999994</Data></Cell>
    <Cell><Data ss:Type="Number">35.869999999999997</Data></Cell>
    <Cell ss:Index="9"><Data ss:Type="Number">338</Data></Cell>
   </Row>
   <Row>
    <Cell><Data ss:Type="DateTime">2014-11-17T15:52:38.000</Data></Cell>
    <Cell><Data ss:Type="Number">-0.6</Data></Cell>
    <Cell><Data ss:Type="Number">-1.1000000000000001</Data></Cell>
    <Cell><Data ss:Type="Number">70</Data></Cell>
    <Cell><Data ss:Type="Number">35.869999999999997</Data></Cell>
    <Cell ss:Index="9"><Data ss:Type="Number">339</Data></Cell>
   </Row>
   <Row>
    <Cell><Data ss:Type="DateTime">2014-11-17T15:52:39.000</Data></Cell>
    <Cell><Data ss:Type="Number">-0.7</Data></Cell>
    <Cell><Data ss:Type="Number">-1.1000000000000001</Data></Cell>
    <Cell><Data ss:Type="Number">69</Data></Cell>
    <Cell><Data ss:Type="Number">35.869999999999997</Data></Cell>
    <Cell ss:Index="9"><Data ss:Type="Number">340</Data></Cell>
   </Row>
   <Row>
    <Cell><Data ss:Type="DateTime">2014-11-17T15:52:40.000</Data></Cell>
    <Cell><Data ss:Type="Number">-0.7</Data></Cell>
    <Cell><Data ss:Type="Number">-1.1000000000000001</Data></Cell>
    <Cell><Data ss:Type="Number">69</Data></Cell>
    <Cell><Data ss:Type="Number">35.86</Data></Cell>
    <Cell ss:Index="9"><Data ss:Type="Number">341</Data></Cell>
   </Row>
   <Row>
    <Cell><Data ss:Type="DateTime">2014-11-17T15:52:41.000</Data></Cell>
    <Cell><Data ss:Type="Number">-0.7</Data></Cell>
    <Cell><Data ss:Type="Number">-1.1000000000000001</Data></Cell>
    <Cell><Data ss:Type="Number">68.7</Data></Cell>
    <Cell><Data ss:Type="Number">35.86</Data></Cell>
    <Cell ss:Index="9"><Data ss:Type="Number">342</Data></Cell>
   </Row>
   <Row>
    <Cell><Data ss:Type="DateTime">2014-11-17T15:52:42.000</Data></Cell>
    <Cell><Data ss:Type="Number">-0.7</Data></Cell>
    <Cell><Data ss:Type="Number">-1.1000000000000001</Data></Cell>
    <Cell><Data ss:Type="Number">67.099999999999994</Data></Cell>
    <Cell><Data ss:Type="Number">35.86</Data></Cell>
    <Cell ss:Index="9"><Data ss:Type="Number">343</Data></Cell>
   </Row>
   <Row>
    <Cell><Data ss:Type="DateTime">2014-11-17T15:52:43.000</Data></Cell>
    <Cell><Data ss:Type="Number">-0.8</Data></Cell>
    <Cell><Data ss:Type="Number">-1.1000000000000001</Data></Cell>
    <Cell><Data ss:Type="Number">67</Data></Cell>
    <Cell><Data ss:Type="Number">35.86</Data></Cell>
    <Cell ss:Index="9"><Data ss:Type="Number">344</Data></Cell>
   </Row>
   <Row>
    <Cell><Data ss:Type="DateTime">2014-11-17T15:52:44.000</Data></Cell>
    <Cell><Data ss:Type="Number">-0.8</Data></Cell>
    <Cell><Data ss:Type="Number">-1.1000000000000001</Data></Cell>
    <Cell><Data ss:Type="Number">66.8</Data></Cell>
    <Cell><Data ss:Type="Number">35.86</Data></Cell>
    <Cell ss:Index="9"><Data ss:Type="Number">345</Data></Cell>
   </Row>
   <Row>
    <Cell><Data ss:Type="DateTime">2014-11-17T15:52:45.000</Data></Cell>
    <Cell><Data ss:Type="Number">-0.8</Data></Cell>
    <Cell><Data ss:Type="Number">-1.2</Data></Cell>
    <Cell><Data ss:Type="Number">66</Data></Cell>
    <Cell><Data ss:Type="Number">35.85</Data></Cell>
    <Cell ss:Index="9"><Data ss:Type="Number">346</Data></Cell>
   </Row>
   <Row>
    <Cell><Data ss:Type="DateTime">2014-11-17T15:52:46.000</Data></Cell>
    <Cell><Data ss:Type="Number">-0.8</Data></Cell>
    <Cell><Data ss:Type="Number">-1.2</Data></Cell>
    <Cell><Data ss:Type="Number">65.8</Data></Cell>
    <Cell><Data ss:Type="Number">35.85</Data></Cell>
    <Cell ss:Index="9"><Data ss:Type="Number">347</Data></Cell>
   </Row>
   <Row>
    <Cell><Data ss:Type="DateTime">2014-11-17T15:52:47.000</Data></Cell>
    <Cell><Data ss:Type="Number">-0.9</Data></Cell>
    <Cell><Data ss:Type="Number">-1.2</Data></Cell>
    <Cell><Data ss:Type="Number">65.8</Data></Cell>
    <Cell><Data ss:Type="Number">35.85</Data></Cell>
    <Cell ss:Index="9"><Data ss:Type="Number">348</Data></Cell>
   </Row>
   <Row>
    <Cell><Data ss:Type="DateTime">2014-11-17T15:52:48.000</Data></Cell>
    <Cell><Data ss:Type="Number">-0.9</Data></Cell>
    <Cell><Data ss:Type="Number">-1.3</Data></Cell>
    <Cell><Data ss:Type="Number">64.400000000000006</Data></Cell>
    <Cell><Data ss:Type="Number">35.86</Data></Cell>
    <Cell ss:Index="9"><Data ss:Type="Number">349</Data></Cell>
   </Row>
   <Row>
    <Cell><Data ss:Type="DateTime">2014-11-17T15:52:49.000</Data></Cell>
    <Cell><Data ss:Type="Number">-1</Data></Cell>
    <Cell><Data ss:Type="Number">-1.3</Data></Cell>
    <Cell><Data ss:Type="Number">64.400000000000006</Data></Cell>
    <Cell><Data ss:Type="Number">35.86</Data></Cell>
    <Cell ss:Index="9"><Data ss:Type="Number">350</Data></Cell>
   </Row>
   <Row>
    <Cell><Data ss:Type="DateTime">2014-11-17T15:52:50.000</Data></Cell>
    <Cell><Data ss:Type="Number">-1</Data></Cell>
    <Cell><Data ss:Type="Number">-1.3</Data></Cell>
    <Cell><Data ss:Type="Number">64.2</Data></Cell>
    <Cell><Data ss:Type="Number">35.86</Data></Cell>
    <Cell ss:Index="9"><Data ss:Type="Number">351</Data></Cell>
   </Row>
   <Row>
    <Cell><Data ss:Type="DateTime">2014-11-17T15:52:51.000</Data></Cell>
    <Cell><Data ss:Type="Number">-1</Data></Cell>
    <Cell><Data ss:Type="Number">-1.4</Data></Cell>
    <Cell><Data ss:Type="Number">63.8</Data></Cell>
    <Cell><Data ss:Type="Number">35.86</Data></Cell>
    <Cell ss:Index="9"><Data ss:Type="Number">352</Data></Cell>
   </Row>
   <Row>
    <Cell><Data ss:Type="DateTime">2014-11-17T15:52:52.000</Data></Cell>
    <Cell><Data ss:Type="Number">-1</Data></Cell>
    <Cell><Data ss:Type="Number">-1.4</Data></Cell>
    <Cell><Data ss:Type="Number">63</Data></Cell>
    <Cell><Data ss:Type="Number">35.86</Data></Cell>
    <Cell ss:Index="9"><Data ss:Type="Number">353</Data></Cell>
   </Row>
   <Row>
    <Cell><Data ss:Type="DateTime">2014-11-17T15:52:53.000</Data></Cell>
    <Cell><Data ss:Type="Number">-1</Data></Cell>
    <Cell><Data ss:Type="Number">-1.4</Data></Cell>
    <Cell><Data ss:Type="Number">62.8</Data></Cell>
    <Cell><Data ss:Type="Number">35.86</Data></Cell>
    <Cell ss:Index="9"><Data ss:Type="Number">354</Data></Cell>
   </Row>
   <Row>
    <Cell><Data ss:Type="DateTime">2014-11-17T15:52:54.000</Data></Cell>
    <Cell><Data ss:Type="Number">-1</Data></Cell>
    <Cell><Data ss:Type="Number">-1.4</Data></Cell>
    <Cell><Data ss:Type="Number">62.6</Data></Cell>
    <Cell><Data ss:Type="Number">35.86</Data></Cell>
    <Cell ss:Index="9"><Data ss:Type="Number">355</Data></Cell>
   </Row>
   <Row>
    <Cell><Data ss:Type="DateTime">2014-11-17T15:52:55.000</Data></Cell>
    <Cell><Data ss:Type="Number">-1</Data></Cell>
    <Cell><Data ss:Type="Number">-1.4</Data></Cell>
    <Cell><Data ss:Type="Number">62.6</Data></Cell>
    <Cell><Data ss:Type="Number">35.86</Data></Cell>
    <Cell ss:Index="9"><Data ss:Type="Number">356</Data></Cell>
   </Row>
   <Row>
    <Cell><Data ss:Type="DateTime">2014-11-17T15:52:56.000</Data></Cell>
    <Cell><Data ss:Type="Number">-1</Data></Cell>
    <Cell><Data ss:Type="Number">-1.4</Data></Cell>
    <Cell><Data ss:Type="Number">62.6</Data></Cell>
    <Cell><Data ss:Type="Number">35.86</Data></Cell>
    <Cell ss:Index="9"><Data ss:Type="Number">357</Data></Cell>
   </Row>
   <Row>
    <Cell><Data ss:Type="DateTime">2014-11-17T15:52:57.000</Data></Cell>
    <Cell><Data ss:Type="Number">-1</Data></Cell>
    <Cell><Data ss:Type="Number">-1.4</Data></Cell>
    <Cell><Data ss:Type="Number">63.2</Data></Cell>
    <Cell><Data ss:Type="Number">35.86</Data></Cell>
    <Cell ss:Index="9"><Data ss:Type="Number">358</Data></Cell>
   </Row>
   <Row>
    <Cell><Data ss:Type="DateTime">2014-11-17T15:52:58.000</Data></Cell>
    <Cell><Data ss:Type="Number">-0.9</Data></Cell>
    <Cell><Data ss:Type="Number">-1.4</Data></Cell>
    <Cell><Data ss:Type="Number">62.1</Data></Cell>
    <Cell><Data ss:Type="Number">35.85</Data></Cell>
    <Cell ss:Index="9"><Data ss:Type="Number">359</Data></Cell>
   </Row>
   <Row>
    <Cell><Data ss:Type="DateTime">2014-11-17T15:52:59.000</Data></Cell>
    <Cell><Data ss:Type="Number">-1</Data></Cell>
    <Cell><Data ss:Type="Number">-1.4</Data></Cell>
    <Cell><Data ss:Type="Number">62.1</Data></Cell>
    <Cell><Data ss:Type="Number">35.85</Data></Cell>
    <Cell ss:Index="9"><Data ss:Type="Number">360</Data></Cell>
   </Row>
   <Row>
    <Cell><Data ss:Type="DateTime">2014-11-17T15:53:00.000</Data></Cell>
    <Cell><Data ss:Type="Number">-1</Data></Cell>
    <Cell><Data ss:Type="Number">-1.4</Data></Cell>
    <Cell><Data ss:Type="Number">62.1</Data></Cell>
    <Cell><Data ss:Type="Number">35.85</Data></Cell>
    <Cell ss:Index="9"><Data ss:Type="Number">361</Data></Cell>
   </Row>
   <Row>
    <Cell><Data ss:Type="DateTime">2014-11-17T15:53:01.000</Data></Cell>
    <Cell><Data ss:Type="Number">-1</Data></Cell>
    <Cell><Data ss:Type="Number">-1.4</Data></Cell>
    <Cell><Data ss:Type="Number">61.7</Data></Cell>
    <Cell><Data ss:Type="Number">35.86</Data></Cell>
    <Cell ss:Index="9"><Data ss:Type="Number">362</Data></Cell>
   </Row>
   <Row>
    <Cell><Data ss:Type="DateTime">2014-11-17T15:53:02.000</Data></Cell>
    <Cell><Data ss:Type="Number">-1</Data></Cell>
    <Cell><Data ss:Type="Number">-1.4</Data></Cell>
    <Cell><Data ss:Type="Number">61.6</Data></Cell>
    <Cell><Data ss:Type="Number">35.86</Data></Cell>
    <Cell ss:Index="9"><Data ss:Type="Number">363</Data></Cell>
   </Row>
   <Row>
    <Cell><Data ss:Type="DateTime">2014-11-17T15:53:03.000</Data></Cell>
    <Cell><Data ss:Type="Number">-1.1000000000000001</Data></Cell>
    <Cell><Data ss:Type="Number">-1.4</Data></Cell>
    <Cell><Data ss:Type="Number">62.3</Data></Cell>
    <Cell><Data ss:Type="Number">35.869999999999997</Data></Cell>
    <Cell ss:Index="9"><Data ss:Type="Number">364</Data></Cell>
   </Row>
   <Row>
    <Cell><Data ss:Type="DateTime">2014-11-17T15:53:04.000</Data></Cell>
    <Cell><Data ss:Type="Number">-1.1000000000000001</Data></Cell>
    <Cell><Data ss:Type="Number">-1.4</Data></Cell>
    <Cell><Data ss:Type="Number">61.3</Data></Cell>
    <Cell><Data ss:Type="Number">35.869999999999997</Data></Cell>
    <Cell ss:Index="9"><Data ss:Type="Number">365</Data></Cell>
   </Row>
   <Row>
    <Cell><Data ss:Type="DateTime">2014-11-17T15:53:05.000</Data></Cell>
    <Cell><Data ss:Type="Number">-1.1000000000000001</Data></Cell>
    <Cell><Data ss:Type="Number">-1.4</Data></Cell>
    <Cell><Data ss:Type="Number">61.3</Data></Cell>
    <Cell><Data ss:Type="Number">35.869999999999997</Data></Cell>
    <Cell ss:Index="9"><Data ss:Type="Number">366</Data></Cell>
   </Row>
   <Row>
    <Cell><Data ss:Type="DateTime">2014-11-17T15:53:06.000</Data></Cell>
    <Cell><Data ss:Type="Number">-1.1000000000000001</Data></Cell>
    <Cell><Data ss:Type="Number">-1.4</Data></Cell>
    <Cell><Data ss:Type="Number">61.3</Data></Cell>
    <Cell><Data ss:Type="Number">35.880000000000003</Data></Cell>
    <Cell ss:Index="9"><Data ss:Type="Number">367</Data></Cell>
   </Row>
   <Row>
    <Cell><Data ss:Type="DateTime">2014-11-17T15:53:07.000</Data></Cell>
    <Cell><Data ss:Type="Number">-1</Data></Cell>
    <Cell><Data ss:Type="Number">-1.4</Data></Cell>
    <Cell><Data ss:Type="Number">61.3</Data></Cell>
    <Cell><Data ss:Type="Number">35.880000000000003</Data></Cell>
    <Cell ss:Index="9"><Data ss:Type="Number">368</Data></Cell>
   </Row>
   <Row>
    <Cell><Data ss:Type="DateTime">2014-11-17T15:53:08.000</Data></Cell>
    <Cell><Data ss:Type="Number">-1</Data></Cell>
    <Cell><Data ss:Type="Number">-1.3</Data></Cell>
    <Cell><Data ss:Type="Number">59.8</Data></Cell>
    <Cell><Data ss:Type="Number">35.880000000000003</Data></Cell>
    <Cell ss:Index="9"><Data ss:Type="Number">369</Data></Cell>
   </Row>
   <Row>
    <Cell><Data ss:Type="DateTime">2014-11-17T15:53:09.000</Data></Cell>
    <Cell><Data ss:Type="Number">-1</Data></Cell>
    <Cell><Data ss:Type="Number">-1.3</Data></Cell>
    <Cell><Data ss:Type="Number">59.8</Data></Cell>
    <Cell><Data ss:Type="Number">35.880000000000003</Data></Cell>
    <Cell ss:Index="9"><Data ss:Type="Number">370</Data></Cell>
   </Row>
   <Row>
    <Cell><Data ss:Type="DateTime">2014-11-17T15:53:10.000</Data></Cell>
    <Cell><Data ss:Type="Number">-1</Data></Cell>
    <Cell><Data ss:Type="Number">-1.3</Data></Cell>
    <Cell><Data ss:Type="Number">59.8</Data></Cell>
    <Cell><Data ss:Type="Number">35.880000000000003</Data></Cell>
    <Cell ss:Index="9"><Data ss:Type="Number">371</Data></Cell>
   </Row>
   <Row>
    <Cell><Data ss:Type="DateTime">2014-11-17T15:53:11.000</Data></Cell>
    <Cell><Data ss:Type="Number">-0.9</Data></Cell>
    <Cell><Data ss:Type="Number">-1.2</Data></Cell>
    <Cell><Data ss:Type="Number">59.3</Data></Cell>
    <Cell><Data ss:Type="Number">35.869999999999997</Data></Cell>
    <Cell ss:Index="9"><Data ss:Type="Number">372</Data></Cell>
   </Row>
   <Row>
    <Cell><Data ss:Type="DateTime">2014-11-17T15:53:12.000</Data></Cell>
    <Cell><Data ss:Type="Number">-0.8</Data></Cell>
    <Cell><Data ss:Type="Number">-1.1000000000000001</Data></Cell>
    <Cell><Data ss:Type="Number">59.3</Data></Cell>
    <Cell><Data ss:Type="Number">35.86</Data></Cell>
    <Cell ss:Index="9"><Data ss:Type="Number">373</Data></Cell>
   </Row>
   <Row>
    <Cell><Data ss:Type="DateTime">2014-11-17T15:53:13.000</Data></Cell>
    <Cell><Data ss:Type="Number">-0.7</Data></Cell>
    <Cell><Data ss:Type="Number">-1</Data></Cell>
    <Cell><Data ss:Type="Number">59.1</Data></Cell>
    <Cell><Data ss:Type="Number">35.86</Data></Cell>
    <Cell ss:Index="9"><Data ss:Type="Number">374</Data></Cell>
   </Row>
   <Row>
    <Cell><Data ss:Type="DateTime">2014-11-17T15:53:14.000</Data></Cell>
    <Cell><Data ss:Type="Number">-0.8</Data></Cell>
    <Cell><Data ss:Type="Number">-1.1000000000000001</Data></Cell>
    <Cell><Data ss:Type="Number">58.8</Data></Cell>
    <Cell><Data ss:Type="Number">35.85</Data></Cell>
    <Cell ss:Index="9"><Data ss:Type="Number">375</Data></Cell>
   </Row>
   <Row>
    <Cell><Data ss:Type="DateTime">2014-11-17T15:53:15.000</Data></Cell>
    <Cell><Data ss:Type="Number">-0.9</Data></Cell>
    <Cell><Data ss:Type="Number">-1.2</Data></Cell>
    <Cell><Data ss:Type="Number">58.8</Data></Cell>
    <Cell><Data ss:Type="Number">35.85</Data></Cell>
    <Cell ss:Index="9"><Data ss:Type="Number">376</Data></Cell>
   </Row>
   <Row>
    <Cell><Data ss:Type="DateTime">2014-11-17T15:53:16.000</Data></Cell>
    <Cell><Data ss:Type="Number">-0.9</Data></Cell>
    <Cell><Data ss:Type="Number">-1.2</Data></Cell>
    <Cell><Data ss:Type="Number">58.5</Data></Cell>
    <Cell><Data ss:Type="Number">35.840000000000003</Data></Cell>
    <Cell ss:Index="9"><Data ss:Type="Number">377</Data></Cell>
   </Row>
   <Row>
    <Cell><Data ss:Type="DateTime">2014-11-17T15:53:17.000</Data></Cell>
    <Cell><Data ss:Type="Number">-0.9</Data></Cell>
    <Cell><Data ss:Type="Number">-1.2</Data></Cell>
    <Cell><Data ss:Type="Number">58.4</Data></Cell>
    <Cell><Data ss:Type="Number">35.83</Data></Cell>
    <Cell ss:Index="9"><Data ss:Type="Number">378</Data></Cell>
   </Row>
   <Row>
    <Cell><Data ss:Type="DateTime">2014-11-17T15:53:18.000</Data></Cell>
    <Cell><Data ss:Type="Number">-1</Data></Cell>
    <Cell><Data ss:Type="Number">-1.3</Data></Cell>
    <Cell><Data ss:Type="Number">58.4</Data></Cell>
    <Cell><Data ss:Type="Number">35.83</Data></Cell>
    <Cell ss:Index="9"><Data ss:Type="Number">379</Data></Cell>
   </Row>
   <Row>
    <Cell><Data ss:Type="DateTime">2014-11-17T15:53:19.000</Data></Cell>
    <Cell><Data ss:Type="Number">-0.9</Data></Cell>
    <Cell><Data ss:Type="Number">-1.3</Data></Cell>
    <Cell><Data ss:Type="Number">58.4</Data></Cell>
    <Cell><Data ss:Type="Number">35.83</Data></Cell>
    <Cell ss:Index="9"><Data ss:Type="Number">380</Data></Cell>
   </Row>
   <Row>
    <Cell><Data ss:Type="DateTime">2014-11-17T15:53:20.000</Data></Cell>
    <Cell><Data ss:Type="Number">-0.9</Data></Cell>
    <Cell><Data ss:Type="Number">-1.4</Data></Cell>
    <Cell><Data ss:Type="Number">58.1</Data></Cell>
    <Cell><Data ss:Type="Number">35.83</Data></Cell>
    <Cell ss:Index="9"><Data ss:Type="Number">381</Data></Cell>
   </Row>
   <Row>
    <Cell><Data ss:Type="DateTime">2014-11-17T15:53:21.000</Data></Cell>
    <Cell><Data ss:Type="Number">-0.9</Data></Cell>
    <Cell><Data ss:Type="Number">-1.4</Data></Cell>
    <Cell><Data ss:Type="Number">59.1</Data></Cell>
    <Cell><Data ss:Type="Number">35.82</Data></Cell>
    <Cell ss:Index="9"><Data ss:Type="Number">382</Data></Cell>
   </Row>
   <Row>
    <Cell><Data ss:Type="DateTime">2014-11-17T15:53:22.000</Data></Cell>
    <Cell><Data ss:Type="Number">-0.9</Data></Cell>
    <Cell><Data ss:Type="Number">-1.4</Data></Cell>
    <Cell><Data ss:Type="Number">59.1</Data></Cell>
    <Cell><Data ss:Type="Number">35.82</Data></Cell>
    <Cell ss:Index="9"><Data ss:Type="Number">383</Data></Cell>
   </Row>
   <Row>
    <Cell><Data ss:Type="DateTime">2014-11-17T15:53:23.000</Data></Cell>
    <Cell><Data ss:Type="Number">-0.8</Data></Cell>
    <Cell><Data ss:Type="Number">-1.4</Data></Cell>
    <Cell><Data ss:Type="Number">57.6</Data></Cell>
    <Cell><Data ss:Type="Number">35.81</Data></Cell>
    <Cell ss:Index="9"><Data ss:Type="Number">384</Data></Cell>
   </Row>
   <Row>
    <Cell><Data ss:Type="DateTime">2014-11-17T15:53:24.000</Data></Cell>
    <Cell><Data ss:Type="Number">-0.8</Data></Cell>
    <Cell><Data ss:Type="Number">-1.4</Data></Cell>
    <Cell><Data ss:Type="Number">57.4</Data></Cell>
    <Cell><Data ss:Type="Number">35.81</Data></Cell>
    <Cell ss:Index="9"><Data ss:Type="Number">385</Data></Cell>
   </Row>
   <Row>
    <Cell><Data ss:Type="DateTime">2014-11-17T15:53:25.000</Data></Cell>
    <Cell><Data ss:Type="Number">-0.8</Data></Cell>
    <Cell><Data ss:Type="Number">-1.4</Data></Cell>
    <Cell><Data ss:Type="Number">57.1</Data></Cell>
    <Cell><Data ss:Type="Number">35.81</Data></Cell>
    <Cell ss:Index="9"><Data ss:Type="Number">386</Data></Cell>
   </Row>
   <Row>
    <Cell><Data ss:Type="DateTime">2014-11-17T15:53:26.000</Data></Cell>
    <Cell><Data ss:Type="Number">-0.8</Data></Cell>
    <Cell><Data ss:Type="Number">-1.4</Data></Cell>
    <Cell><Data ss:Type="Number">57.1</Data></Cell>
    <Cell><Data ss:Type="Number">35.81</Data></Cell>
    <Cell ss:Index="9"><Data ss:Type="Number">387</Data></Cell>
   </Row>
   <Row>
    <Cell><Data ss:Type="DateTime">2014-11-17T15:53:27.000</Data></Cell>
    <Cell><Data ss:Type="Number">-0.9</Data></Cell>
    <Cell><Data ss:Type="Number">-1.4</Data></Cell>
    <Cell><Data ss:Type="Number">57.2</Data></Cell>
    <Cell><Data ss:Type="Number">35.799999999999997</Data></Cell>
    <Cell ss:Index="9"><Data ss:Type="Number">388</Data></Cell>
   </Row>
   <Row>
    <Cell><Data ss:Type="DateTime">2014-11-17T15:53:28.000</Data></Cell>
    <Cell><Data ss:Type="Number">-0.9</Data></Cell>
    <Cell><Data ss:Type="Number">-1.4</Data></Cell>
    <Cell><Data ss:Type="Number">57.2</Data></Cell>
    <Cell><Data ss:Type="Number">35.799999999999997</Data></Cell>
    <Cell ss:Index="9"><Data ss:Type="Number">389</Data></Cell>
   </Row>
   <Row>
    <Cell><Data ss:Type="DateTime">2014-11-17T15:53:29.000</Data></Cell>
    <Cell><Data ss:Type="Number">-0.8</Data></Cell>
    <Cell><Data ss:Type="Number">-1.4</Data></Cell>
    <Cell><Data ss:Type="Number">57.2</Data></Cell>
    <Cell><Data ss:Type="Number">35.799999999999997</Data></Cell>
    <Cell ss:Index="9"><Data ss:Type="Number">390</Data></Cell>
   </Row>
   <Row>
    <Cell><Data ss:Type="DateTime">2014-11-17T15:53:30.000</Data></Cell>
    <Cell><Data ss:Type="Number">-0.8</Data></Cell>
    <Cell><Data ss:Type="Number">-1.4</Data></Cell>
    <Cell><Data ss:Type="Number">57.8</Data></Cell>
    <Cell><Data ss:Type="Number">35.79</Data></Cell>
    <Cell ss:Index="9"><Data ss:Type="Number">391</Data></Cell>
   </Row>
   <Row>
    <Cell><Data ss:Type="DateTime">2014-11-17T15:53:31.000</Data></Cell>
    <Cell><Data ss:Type="Number">-0.7</Data></Cell>
    <Cell><Data ss:Type="Number">-1.4</Data></Cell>
    <Cell><Data ss:Type="Number">58.2</Data></Cell>
    <Cell><Data ss:Type="Number">35.79</Data></Cell>
    <Cell ss:Index="9"><Data ss:Type="Number">392</Data></Cell>
   </Row>
   <Row>
    <Cell><Data ss:Type="DateTime">2014-11-17T15:53:32.000</Data></Cell>
    <Cell><Data ss:Type="Number">-0.6</Data></Cell>
    <Cell><Data ss:Type="Number">-1.4</Data></Cell>
    <Cell><Data ss:Type="Number">58.2</Data></Cell>
    <Cell><Data ss:Type="Number">35.79</Data></Cell>
    <Cell ss:Index="9"><Data ss:Type="Number">393</Data></Cell>
   </Row>
   <Row>
    <Cell><Data ss:Type="DateTime">2014-11-17T15:53:33.000</Data></Cell>
    <Cell><Data ss:Type="Number">-0.6</Data></Cell>
    <Cell><Data ss:Type="Number">-1.4</Data></Cell>
    <Cell><Data ss:Type="Number">57.1</Data></Cell>
    <Cell><Data ss:Type="Number">35.78</Data></Cell>
    <Cell ss:Index="9"><Data ss:Type="Number">394</Data></Cell>
   </Row>
   <Row>
    <Cell><Data ss:Type="DateTime">2014-11-17T15:53:34.000</Data></Cell>
    <Cell><Data ss:Type="Number">-0.6</Data></Cell>
    <Cell><Data ss:Type="Number">-1.4</Data></Cell>
    <Cell><Data ss:Type="Number">56.5</Data></Cell>
    <Cell><Data ss:Type="Number">35.78</Data></Cell>
    <Cell ss:Index="9"><Data ss:Type="Number">395</Data></Cell>
   </Row>
   <Row>
    <Cell><Data ss:Type="DateTime">2014-11-17T15:53:35.000</Data></Cell>
    <Cell><Data ss:Type="Number">-0.5</Data></Cell>
    <Cell><Data ss:Type="Number">-1.4</Data></Cell>
    <Cell><Data ss:Type="Number">56.5</Data></Cell>
    <Cell><Data ss:Type="Number">35.78</Data></Cell>
    <Cell ss:Index="9"><Data ss:Type="Number">396</Data></Cell>
   </Row>
   <Row>
    <Cell><Data ss:Type="DateTime">2014-11-17T15:53:36.000</Data></Cell>
    <Cell><Data ss:Type="Number">-0.6</Data></Cell>
    <Cell><Data ss:Type="Number">-1.4</Data></Cell>
    <Cell><Data ss:Type="Number">56.4</Data></Cell>
    <Cell><Data ss:Type="Number">35.78</Data></Cell>
    <Cell ss:Index="9"><Data ss:Type="Number">397</Data></Cell>
   </Row>
   <Row>
    <Cell><Data ss:Type="DateTime">2014-11-17T15:53:37.000</Data></Cell>
    <Cell><Data ss:Type="Number">-0.6</Data></Cell>
    <Cell><Data ss:Type="Number">-1.4</Data></Cell>
    <Cell><Data ss:Type="Number">56.1</Data></Cell>
    <Cell><Data ss:Type="Number">35.78</Data></Cell>
    <Cell ss:Index="9"><Data ss:Type="Number">398</Data></Cell>
   </Row>
   <Row>
    <Cell><Data ss:Type="DateTime">2014-11-17T15:53:38.000</Data></Cell>
    <Cell><Data ss:Type="Number">-0.7</Data></Cell>
    <Cell><Data ss:Type="Number">-1.4</Data></Cell>
    <Cell><Data ss:Type="Number">56.1</Data></Cell>
    <Cell><Data ss:Type="Number">35.78</Data></Cell>
    <Cell ss:Index="9"><Data ss:Type="Number">399</Data></Cell>
   </Row>
   <Row>
    <Cell><Data ss:Type="DateTime">2014-11-17T15:53:39.000</Data></Cell>
    <Cell><Data ss:Type="Number">-0.7</Data></Cell>
    <Cell><Data ss:Type="Number">-1.2</Data></Cell>
    <Cell><Data ss:Type="Number">55.7</Data></Cell>
    <Cell><Data ss:Type="Number">35.78</Data></Cell>
    <Cell ss:Index="9"><Data ss:Type="Number">400</Data></Cell>
   </Row>
   <Row>
    <Cell><Data ss:Type="DateTime">2014-11-17T15:53:40.000</Data></Cell>
    <Cell><Data ss:Type="Number">-0.7</Data></Cell>
    <Cell><Data ss:Type="Number">-1.2</Data></Cell>
    <Cell><Data ss:Type="Number">55.5</Data></Cell>
    <Cell><Data ss:Type="Number">35.79</Data></Cell>
    <Cell ss:Index="9"><Data ss:Type="Number">401</Data></Cell>
   </Row>
   <Row>
    <Cell><Data ss:Type="DateTime">2014-11-17T15:53:41.000</Data></Cell>
    <Cell><Data ss:Type="Number">-0.9</Data></Cell>
    <Cell><Data ss:Type="Number">-1.2</Data></Cell>
    <Cell><Data ss:Type="Number">55.6</Data></Cell>
    <Cell><Data ss:Type="Number">35.79</Data></Cell>
    <Cell ss:Index="9"><Data ss:Type="Number">402</Data></Cell>
   </Row>
   <Row>
    <Cell><Data ss:Type="DateTime">2014-11-17T15:53:42.000</Data></Cell>
    <Cell><Data ss:Type="Number">-0.9</Data></Cell>
    <Cell><Data ss:Type="Number">-1.2</Data></Cell>
    <Cell><Data ss:Type="Number">55.9</Data></Cell>
    <Cell><Data ss:Type="Number">35.79</Data></Cell>
    <Cell ss:Index="9"><Data ss:Type="Number">403</Data></Cell>
   </Row>
   <Row>
    <Cell><Data ss:Type="DateTime">2014-11-17T15:53:43.000</Data></Cell>
    <Cell><Data ss:Type="Number">-0.9</Data></Cell>
    <Cell><Data ss:Type="Number">-1.3</Data></Cell>
    <Cell><Data ss:Type="Number">55.9</Data></Cell>
    <Cell><Data ss:Type="Number">35.79</Data></Cell>
    <Cell ss:Index="9"><Data ss:Type="Number">404</Data></Cell>
   </Row>
   <Row>
    <Cell><Data ss:Type="DateTime">2014-11-17T15:53:44.000</Data></Cell>
    <Cell><Data ss:Type="Number">-0.9</Data></Cell>
    <Cell><Data ss:Type="Number">-1.3</Data></Cell>
    <Cell><Data ss:Type="Number">54.8</Data></Cell>
    <Cell><Data ss:Type="Number">35.770000000000003</Data></Cell>
    <Cell ss:Index="9"><Data ss:Type="Number">405</Data></Cell>
   </Row>
   <Row>
    <Cell><Data ss:Type="DateTime">2014-11-17T15:53:45.000</Data></Cell>
    <Cell><Data ss:Type="Number">-0.9</Data></Cell>
    <Cell><Data ss:Type="Number">-1.4</Data></Cell>
    <Cell><Data ss:Type="Number">54.8</Data></Cell>
    <Cell><Data ss:Type="Number">35.76</Data></Cell>
    <Cell ss:Index="9"><Data ss:Type="Number">406</Data></Cell>
   </Row>
   <Row>
    <Cell><Data ss:Type="DateTime">2014-11-17T15:53:46.000</Data></Cell>
    <Cell><Data ss:Type="Number">-0.9</Data></Cell>
    <Cell><Data ss:Type="Number">-1.5</Data></Cell>
    <Cell><Data ss:Type="Number">54.8</Data></Cell>
    <Cell><Data ss:Type="Number">35.75</Data></Cell>
    <Cell ss:Index="9"><Data ss:Type="Number">407</Data></Cell>
   </Row>
   <Row>
    <Cell><Data ss:Type="DateTime">2014-11-17T15:53:47.000</Data></Cell>
    <Cell><Data ss:Type="Number">-0.9</Data></Cell>
    <Cell><Data ss:Type="Number">-1.5</Data></Cell>
    <Cell><Data ss:Type="Number">54.3</Data></Cell>
    <Cell><Data ss:Type="Number">35.75</Data></Cell>
    <Cell ss:Index="9"><Data ss:Type="Number">408</Data></Cell>
   </Row>
   <Row>
    <Cell><Data ss:Type="DateTime">2014-11-17T15:53:48.000</Data></Cell>
    <Cell><Data ss:Type="Number">-0.9</Data></Cell>
    <Cell><Data ss:Type="Number">-1.6</Data></Cell>
    <Cell><Data ss:Type="Number">54.6</Data></Cell>
    <Cell><Data ss:Type="Number">35.74</Data></Cell>
    <Cell ss:Index="9"><Data ss:Type="Number">409</Data></Cell>
   </Row>
   <Row>
    <Cell><Data ss:Type="DateTime">2014-11-17T15:53:49.000</Data></Cell>
    <Cell><Data ss:Type="Number">-0.9</Data></Cell>
    <Cell><Data ss:Type="Number">-1.6</Data></Cell>
    <Cell><Data ss:Type="Number">54.6</Data></Cell>
    <Cell><Data ss:Type="Number">35.74</Data></Cell>
    <Cell ss:Index="9"><Data ss:Type="Number">410</Data></Cell>
   </Row>
   <Row>
    <Cell><Data ss:Type="DateTime">2014-11-17T15:53:50.000</Data></Cell>
    <Cell><Data ss:Type="Number">-0.8</Data></Cell>
    <Cell><Data ss:Type="Number">-1.6</Data></Cell>
    <Cell><Data ss:Type="Number">54.8</Data></Cell>
    <Cell><Data ss:Type="Number">35.729999999999997</Data></Cell>
    <Cell ss:Index="9"><Data ss:Type="Number">411</Data></Cell>
   </Row>
   <Row>
    <Cell><Data ss:Type="DateTime">2014-11-17T15:53:51.000</Data></Cell>
    <Cell><Data ss:Type="Number">-0.9</Data></Cell>
    <Cell><Data ss:Type="Number">-1.6</Data></Cell>
    <Cell><Data ss:Type="Number">56.3</Data></Cell>
    <Cell><Data ss:Type="Number">35.729999999999997</Data></Cell>
    <Cell ss:Index="9"><Data ss:Type="Number">412</Data></Cell>
   </Row>
   <Row>
    <Cell><Data ss:Type="DateTime">2014-11-17T15:53:52.000</Data></Cell>
    <Cell><Data ss:Type="Number">-0.9</Data></Cell>
    <Cell><Data ss:Type="Number">-1.7</Data></Cell>
    <Cell><Data ss:Type="Number">55.5</Data></Cell>
    <Cell><Data ss:Type="Number">35.74</Data></Cell>
    <Cell ss:Index="9"><Data ss:Type="Number">413</Data></Cell>
   </Row>
   <Row>
    <Cell><Data ss:Type="DateTime">2014-11-17T15:53:53.000</Data></Cell>
    <Cell><Data ss:Type="Number">-0.9</Data></Cell>
    <Cell><Data ss:Type="Number">-1.7</Data></Cell>
    <Cell><Data ss:Type="Number">55.5</Data></Cell>
    <Cell><Data ss:Type="Number">35.75</Data></Cell>
    <Cell ss:Index="9"><Data ss:Type="Number">414</Data></Cell>
   </Row>
   <Row>
    <Cell><Data ss:Type="DateTime">2014-11-17T15:53:54.000</Data></Cell>
    <Cell><Data ss:Type="Number">-0.9</Data></Cell>
    <Cell><Data ss:Type="Number">-1.7</Data></Cell>
    <Cell><Data ss:Type="Number">55.5</Data></Cell>
    <Cell><Data ss:Type="Number">35.770000000000003</Data></Cell>
    <Cell ss:Index="9"><Data ss:Type="Number">415</Data></Cell>
   </Row>
   <Row>
    <Cell><Data ss:Type="DateTime">2014-11-17T15:53:55.000</Data></Cell>
    <Cell><Data ss:Type="Number">-0.8</Data></Cell>
    <Cell><Data ss:Type="Number">-1.7</Data></Cell>
    <Cell><Data ss:Type="Number">55.5</Data></Cell>
    <Cell><Data ss:Type="Number">35.78</Data></Cell>
    <Cell ss:Index="9"><Data ss:Type="Number">416</Data></Cell>
   </Row>
   <Row>
    <Cell><Data ss:Type="DateTime">2014-11-17T15:53:56.000</Data></Cell>
    <Cell><Data ss:Type="Number">-0.8</Data></Cell>
    <Cell><Data ss:Type="Number">-1.7</Data></Cell>
    <Cell><Data ss:Type="Number">55.5</Data></Cell>
    <Cell><Data ss:Type="Number">35.78</Data></Cell>
    <Cell ss:Index="9"><Data ss:Type="Number">417</Data></Cell>
   </Row>
   <Row>
    <Cell><Data ss:Type="DateTime">2014-11-17T15:53:57.000</Data></Cell>
    <Cell><Data ss:Type="Number">-0.8</Data></Cell>
    <Cell><Data ss:Type="Number">-1.7</Data></Cell>
    <Cell><Data ss:Type="Number">55.6</Data></Cell>
    <Cell><Data ss:Type="Number">35.78</Data></Cell>
    <Cell ss:Index="9"><Data ss:Type="Number">418</Data></Cell>
   </Row>
   <Row>
    <Cell><Data ss:Type="DateTime">2014-11-17T15:53:58.000</Data></Cell>
    <Cell><Data ss:Type="Number">-0.8</Data></Cell>
    <Cell><Data ss:Type="Number">-1.7</Data></Cell>
    <Cell><Data ss:Type="Number">54.7</Data></Cell>
    <Cell><Data ss:Type="Number">35.770000000000003</Data></Cell>
    <Cell ss:Index="9"><Data ss:Type="Number">419</Data></Cell>
   </Row>
   <Row>
    <Cell><Data ss:Type="DateTime">2014-11-17T15:53:59.000</Data></Cell>
    <Cell><Data ss:Type="Number">-0.7</Data></Cell>
    <Cell><Data ss:Type="Number">-1.7</Data></Cell>
    <Cell><Data ss:Type="Number">54.2</Data></Cell>
    <Cell><Data ss:Type="Number">35.76</Data></Cell>
    <Cell ss:Index="9"><Data ss:Type="Number">420</Data></Cell>
   </Row>
   <Row>
    <Cell><Data ss:Type="DateTime">2014-11-17T15:54:00.000</Data></Cell>
    <Cell><Data ss:Type="Number">-0.6</Data></Cell>
    <Cell><Data ss:Type="Number">-1.7</Data></Cell>
    <Cell><Data ss:Type="Number">53.9</Data></Cell>
    <Cell><Data ss:Type="Number">35.75</Data></Cell>
    <Cell ss:Index="9"><Data ss:Type="Number">421</Data></Cell>
   </Row>
   <Row>
    <Cell><Data ss:Type="DateTime">2014-11-17T15:54:01.000</Data></Cell>
    <Cell><Data ss:Type="Number">-0.6</Data></Cell>
    <Cell><Data ss:Type="Number">-1.6</Data></Cell>
    <Cell><Data ss:Type="Number">53</Data></Cell>
    <Cell><Data ss:Type="Number">35.74</Data></Cell>
    <Cell ss:Index="9"><Data ss:Type="Number">422</Data></Cell>
   </Row>
   <Row>
    <Cell><Data ss:Type="DateTime">2014-11-17T15:54:02.000</Data></Cell>
    <Cell><Data ss:Type="Number">-0.6</Data></Cell>
    <Cell><Data ss:Type="Number">-1.6</Data></Cell>
    <Cell><Data ss:Type="Number">52.8</Data></Cell>
    <Cell><Data ss:Type="Number">35.74</Data></Cell>
    <Cell ss:Index="9"><Data ss:Type="Number">423</Data></Cell>
   </Row>
   <Row>
    <Cell><Data ss:Type="DateTime">2014-11-17T15:54:03.000</Data></Cell>
    <Cell><Data ss:Type="Number">-0.6</Data></Cell>
    <Cell><Data ss:Type="Number">-1.6</Data></Cell>
    <Cell><Data ss:Type="Number">53.1</Data></Cell>
    <Cell><Data ss:Type="Number">35.74</Data></Cell>
    <Cell ss:Index="9"><Data ss:Type="Number">424</Data></Cell>
   </Row>
   <Row>
    <Cell><Data ss:Type="DateTime">2014-11-17T15:54:04.000</Data></Cell>
    <Cell><Data ss:Type="Number">-0.8</Data></Cell>
    <Cell><Data ss:Type="Number">-1.6</Data></Cell>
    <Cell><Data ss:Type="Number">53.1</Data></Cell>
    <Cell><Data ss:Type="Number">35.75</Data></Cell>
    <Cell ss:Index="9"><Data ss:Type="Number">425</Data></Cell>
   </Row>
   <Row>
    <Cell><Data ss:Type="DateTime">2014-11-17T15:54:05.000</Data></Cell>
    <Cell><Data ss:Type="Number">-0.9</Data></Cell>
    <Cell><Data ss:Type="Number">-1.5</Data></Cell>
    <Cell><Data ss:Type="Number">53.1</Data></Cell>
    <Cell><Data ss:Type="Number">35.76</Data></Cell>
    <Cell ss:Index="9"><Data ss:Type="Number">426</Data></Cell>
   </Row>
   <Row>
    <Cell><Data ss:Type="DateTime">2014-11-17T15:54:06.000</Data></Cell>
    <Cell><Data ss:Type="Number">-0.9</Data></Cell>
    <Cell><Data ss:Type="Number">-1.5</Data></Cell>
    <Cell><Data ss:Type="Number">53.4</Data></Cell>
    <Cell><Data ss:Type="Number">35.770000000000003</Data></Cell>
    <Cell ss:Index="9"><Data ss:Type="Number">427</Data></Cell>
   </Row>
   <Row>
    <Cell><Data ss:Type="DateTime">2014-11-17T15:54:07.000</Data></Cell>
    <Cell><Data ss:Type="Number">-1</Data></Cell>
    <Cell><Data ss:Type="Number">-1.4</Data></Cell>
    <Cell><Data ss:Type="Number">52.9</Data></Cell>
    <Cell><Data ss:Type="Number">35.78</Data></Cell>
    <Cell ss:Index="9"><Data ss:Type="Number">428</Data></Cell>
   </Row>
   <Row>
    <Cell><Data ss:Type="DateTime">2014-11-17T15:54:08.000</Data></Cell>
    <Cell><Data ss:Type="Number">-1</Data></Cell>
    <Cell><Data ss:Type="Number">-1.3</Data></Cell>
    <Cell><Data ss:Type="Number">52.9</Data></Cell>
    <Cell><Data ss:Type="Number">35.78</Data></Cell>
    <Cell ss:Index="9"><Data ss:Type="Number">429</Data></Cell>
   </Row>
   <Row>
    <Cell><Data ss:Type="DateTime">2014-11-17T15:54:09.000</Data></Cell>
    <Cell><Data ss:Type="Number">-1</Data></Cell>
    <Cell><Data ss:Type="Number">-1.2</Data></Cell>
    <Cell><Data ss:Type="Number">52.1</Data></Cell>
    <Cell><Data ss:Type="Number">35.78</Data></Cell>
    <Cell ss:Index="9"><Data ss:Type="Number">430</Data></Cell>
   </Row>
   <Row>
    <Cell><Data ss:Type="DateTime">2014-11-17T15:54:10.000</Data></Cell>
    <Cell><Data ss:Type="Number">-1</Data></Cell>
    <Cell><Data ss:Type="Number">-0.9</Data></Cell>
    <Cell><Data ss:Type="Number">51.8</Data></Cell>
    <Cell><Data ss:Type="Number">35.78</Data></Cell>
    <Cell ss:Index="9"><Data ss:Type="Number">431</Data></Cell>
   </Row>
   <Row>
    <Cell><Data ss:Type="DateTime">2014-11-17T15:54:11.000</Data></Cell>
    <Cell><Data ss:Type="Number">-0.8</Data></Cell>
    <Cell><Data ss:Type="Number">-0.8</Data></Cell>
    <Cell><Data ss:Type="Number">51.4</Data></Cell>
    <Cell><Data ss:Type="Number">35.78</Data></Cell>
    <Cell ss:Index="9"><Data ss:Type="Number">432</Data></Cell>
   </Row>
   <Row>
    <Cell><Data ss:Type="DateTime">2014-11-17T15:54:12.000</Data></Cell>
    <Cell><Data ss:Type="Number">-0.7</Data></Cell>
    <Cell><Data ss:Type="Number">-0.8</Data></Cell>
    <Cell><Data ss:Type="Number">51.4</Data></Cell>
    <Cell><Data ss:Type="Number">35.78</Data></Cell>
    <Cell ss:Index="9"><Data ss:Type="Number">433</Data></Cell>
   </Row>
   <Row>
    <Cell><Data ss:Type="DateTime">2014-11-17T15:54:13.000</Data></Cell>
    <Cell><Data ss:Type="Number">-0.6</Data></Cell>
    <Cell><Data ss:Type="Number">-0.6</Data></Cell>
    <Cell><Data ss:Type="Number">51.6</Data></Cell>
    <Cell><Data ss:Type="Number">35.78</Data></Cell>
    <Cell ss:Index="9"><Data ss:Type="Number">434</Data></Cell>
   </Row>
   <Row>
    <Cell><Data ss:Type="DateTime">2014-11-17T15:54:14.000</Data></Cell>
    <Cell><Data ss:Type="Number">-0.5</Data></Cell>
    <Cell><Data ss:Type="Number">-0.4</Data></Cell>
    <Cell><Data ss:Type="Number">52.3</Data></Cell>
    <Cell><Data ss:Type="Number">35.78</Data></Cell>
    <Cell ss:Index="9"><Data ss:Type="Number">435</Data></Cell>
   </Row>
   <Row>
    <Cell><Data ss:Type="DateTime">2014-11-17T15:54:15.000</Data></Cell>
    <Cell><Data ss:Type="Number">-0.5</Data></Cell>
    <Cell><Data ss:Type="Number">-0.4</Data></Cell>
    <Cell><Data ss:Type="Number">52.4</Data></Cell>
    <Cell><Data ss:Type="Number">35.78</Data></Cell>
    <Cell ss:Index="9"><Data ss:Type="Number">436</Data></Cell>
   </Row>
   <Row>
    <Cell><Data ss:Type="DateTime">2014-11-17T15:54:16.000</Data></Cell>
    <Cell><Data ss:Type="Number">-0.2</Data></Cell>
    <Cell><Data ss:Type="Number">-0.7</Data></Cell>
    <Cell><Data ss:Type="Number">52.7</Data></Cell>
    <Cell><Data ss:Type="Number">35.78</Data></Cell>
    <Cell ss:Index="9"><Data ss:Type="Number">437</Data></Cell>
   </Row>
   <Row>
    <Cell><Data ss:Type="DateTime">2014-11-17T15:54:17.000</Data></Cell>
    <Cell><Data ss:Type="Number">0.1</Data></Cell>
    <Cell><Data ss:Type="Number">-1</Data></Cell>
    <Cell><Data ss:Type="Number">53.5</Data></Cell>
    <Cell><Data ss:Type="Number">35.78</Data></Cell>
    <Cell ss:Index="9"><Data ss:Type="Number">438</Data></Cell>
   </Row>
   <Row>
    <Cell><Data ss:Type="DateTime">2014-11-17T15:54:18.000</Data></Cell>
    <Cell><Data ss:Type="Number">0.2</Data></Cell>
    <Cell><Data ss:Type="Number">-1</Data></Cell>
    <Cell><Data ss:Type="Number">54.4</Data></Cell>
    <Cell><Data ss:Type="Number">35.78</Data></Cell>
    <Cell ss:Index="9"><Data ss:Type="Number">439</Data></Cell>
   </Row>
   <Row>
    <Cell><Data ss:Type="DateTime">2014-11-17T15:54:19.000</Data></Cell>
    <Cell><Data ss:Type="Number">0.2</Data></Cell>
    <Cell><Data ss:Type="Number">-1.1000000000000001</Data></Cell>
    <Cell><Data ss:Type="Number">54.4</Data></Cell>
    <Cell><Data ss:Type="Number">35.78</Data></Cell>
    <Cell ss:Index="9"><Data ss:Type="Number">440</Data></Cell>
   </Row>
   <Row>
    <Cell><Data ss:Type="DateTime">2014-11-17T15:54:20.000</Data></Cell>
    <Cell><Data ss:Type="Number">0.3</Data></Cell>
    <Cell><Data ss:Type="Number">-1.2</Data></Cell>
    <Cell><Data ss:Type="Number">53</Data></Cell>
    <Cell><Data ss:Type="Number">35.78</Data></Cell>
    <Cell ss:Index="9"><Data ss:Type="Number">441</Data></Cell>
   </Row>
   <Row>
    <Cell><Data ss:Type="DateTime">2014-11-17T15:54:21.000</Data></Cell>
    <Cell><Data ss:Type="Number">0.6</Data></Cell>
    <Cell><Data ss:Type="Number">-1.4</Data></Cell>
    <Cell><Data ss:Type="Number">53</Data></Cell>
    <Cell><Data ss:Type="Number">35.78</Data></Cell>
    <Cell ss:Index="9"><Data ss:Type="Number">442</Data></Cell>
   </Row>
   <Row>
    <Cell><Data ss:Type="DateTime">2014-11-17T15:54:22.000</Data></Cell>
    <Cell><Data ss:Type="Number">0.6</Data></Cell>
    <Cell><Data ss:Type="Number">-1.5</Data></Cell>
    <Cell><Data ss:Type="Number">52.9</Data></Cell>
    <Cell><Data ss:Type="Number">35.770000000000003</Data></Cell>
    <Cell ss:Index="9"><Data ss:Type="Number">443</Data></Cell>
   </Row>
   <Row>
    <Cell><Data ss:Type="DateTime">2014-11-17T15:54:23.000</Data></Cell>
    <Cell><Data ss:Type="Number">0.4</Data></Cell>
    <Cell><Data ss:Type="Number">-1.5</Data></Cell>
    <Cell><Data ss:Type="Number">52.6</Data></Cell>
    <Cell><Data ss:Type="Number">35.770000000000003</Data></Cell>
    <Cell ss:Index="9"><Data ss:Type="Number">444</Data></Cell>
   </Row>
   <Row>
    <Cell><Data ss:Type="DateTime">2014-11-17T15:54:24.000</Data></Cell>
    <Cell><Data ss:Type="Number">-0.1</Data></Cell>
    <Cell><Data ss:Type="Number">-1.5</Data></Cell>
    <Cell><Data ss:Type="Number">52.9</Data></Cell>
    <Cell><Data ss:Type="Number">35.770000000000003</Data></Cell>
    <Cell ss:Index="9"><Data ss:Type="Number">445</Data></Cell>
   </Row>
   <Row>
    <Cell><Data ss:Type="DateTime">2014-11-17T15:54:25.000</Data></Cell>
    <Cell><Data ss:Type="Number">-0.4</Data></Cell>
    <Cell><Data ss:Type="Number">-1.4</Data></Cell>
    <Cell><Data ss:Type="Number">52.9</Data></Cell>
    <Cell><Data ss:Type="Number">35.770000000000003</Data></Cell>
    <Cell ss:Index="9"><Data ss:Type="Number">446</Data></Cell>
   </Row>
   <Row>
    <Cell><Data ss:Type="DateTime">2014-11-17T15:54:26.000</Data></Cell>
    <Cell><Data ss:Type="Number">-0.4</Data></Cell>
    <Cell><Data ss:Type="Number">-1.4</Data></Cell>
    <Cell><Data ss:Type="Number">53</Data></Cell>
    <Cell><Data ss:Type="Number">35.770000000000003</Data></Cell>
    <Cell ss:Index="9"><Data ss:Type="Number">447</Data></Cell>
   </Row>
   <Row>
    <Cell><Data ss:Type="DateTime">2014-11-17T15:54:27.000</Data></Cell>
    <Cell><Data ss:Type="Number">-0.4</Data></Cell>
    <Cell><Data ss:Type="Number">-1.4</Data></Cell>
    <Cell><Data ss:Type="Number">52.9</Data></Cell>
    <Cell><Data ss:Type="Number">35.770000000000003</Data></Cell>
    <Cell ss:Index="9"><Data ss:Type="Number">448</Data></Cell>
   </Row>
   <Row>
    <Cell><Data ss:Type="DateTime">2014-11-17T15:54:28.000</Data></Cell>
    <Cell><Data ss:Type="Number">-0.5</Data></Cell>
    <Cell><Data ss:Type="Number">-1.3</Data></Cell>
    <Cell><Data ss:Type="Number">52.9</Data></Cell>
    <Cell><Data ss:Type="Number">35.770000000000003</Data></Cell>
    <Cell ss:Index="9"><Data ss:Type="Number">449</Data></Cell>
   </Row>
   <Row>
    <Cell><Data ss:Type="DateTime">2014-11-17T15:54:29.000</Data></Cell>
    <Cell><Data ss:Type="Number">-0.7</Data></Cell>
    <Cell><Data ss:Type="Number">-1.3</Data></Cell>
    <Cell><Data ss:Type="Number">52.9</Data></Cell>
    <Cell><Data ss:Type="Number">35.76</Data></Cell>
    <Cell ss:Index="9"><Data ss:Type="Number">450</Data></Cell>
   </Row>
   <Row>
    <Cell><Data ss:Type="DateTime">2014-11-17T15:54:30.000</Data></Cell>
    <Cell><Data ss:Type="Number">-0.6</Data></Cell>
    <Cell><Data ss:Type="Number">-1.3</Data></Cell>
    <Cell><Data ss:Type="Number">52.9</Data></Cell>
    <Cell><Data ss:Type="Number">35.75</Data></Cell>
    <Cell ss:Index="9"><Data ss:Type="Number">451</Data></Cell>
   </Row>
   <Row>
    <Cell><Data ss:Type="DateTime">2014-11-17T15:54:31.000</Data></Cell>
    <Cell><Data ss:Type="Number">-0.5</Data></Cell>
    <Cell><Data ss:Type="Number">-1.3</Data></Cell>
    <Cell><Data ss:Type="Number">53</Data></Cell>
    <Cell><Data ss:Type="Number">35.75</Data></Cell>
    <Cell ss:Index="9"><Data ss:Type="Number">452</Data></Cell>
   </Row>
   <Row>
    <Cell><Data ss:Type="DateTime">2014-11-17T15:54:32.000</Data></Cell>
    <Cell><Data ss:Type="Number">-0.5</Data></Cell>
    <Cell><Data ss:Type="Number">-1.3</Data></Cell>
    <Cell><Data ss:Type="Number">53.7</Data></Cell>
    <Cell><Data ss:Type="Number">35.74</Data></Cell>
    <Cell ss:Index="9"><Data ss:Type="Number">453</Data></Cell>
   </Row>
   <Row>
    <Cell><Data ss:Type="DateTime">2014-11-17T15:54:33.000</Data></Cell>
    <Cell><Data ss:Type="Number">-0.7</Data></Cell>
    <Cell><Data ss:Type="Number">-1.3</Data></Cell>
    <Cell><Data ss:Type="Number">54</Data></Cell>
    <Cell><Data ss:Type="Number">35.74</Data></Cell>
    <Cell ss:Index="9"><Data ss:Type="Number">454</Data></Cell>
   </Row>
   <Row>
    <Cell><Data ss:Type="DateTime">2014-11-17T15:54:34.000</Data></Cell>
    <Cell><Data ss:Type="Number">-0.7</Data></Cell>
    <Cell><Data ss:Type="Number">-1.2</Data></Cell>
    <Cell><Data ss:Type="Number">55.5</Data></Cell>
    <Cell><Data ss:Type="Number">35.74</Data></Cell>
    <Cell ss:Index="9"><Data ss:Type="Number">455</Data></Cell>
   </Row>
   <Row>
    <Cell><Data ss:Type="DateTime">2014-11-17T15:54:35.000</Data></Cell>
    <Cell><Data ss:Type="Number">-0.7</Data></Cell>
    <Cell><Data ss:Type="Number">-1.1000000000000001</Data></Cell>
    <Cell><Data ss:Type="Number">56</Data></Cell>
    <Cell><Data ss:Type="Number">35.74</Data></Cell>
    <Cell ss:Index="9"><Data ss:Type="Number">456</Data></Cell>
   </Row>
   <Row>
    <Cell><Data ss:Type="DateTime">2014-11-17T15:54:36.000</Data></Cell>
    <Cell><Data ss:Type="Number">-0.8</Data></Cell>
    <Cell><Data ss:Type="Number">-1.1000000000000001</Data></Cell>
    <Cell><Data ss:Type="Number">56.1</Data></Cell>
    <Cell><Data ss:Type="Number">35.75</Data></Cell>
    <Cell ss:Index="9"><Data ss:Type="Number">457</Data></Cell>
   </Row>
   <Row>
    <Cell><Data ss:Type="DateTime">2014-11-17T15:54:37.000</Data></Cell>
    <Cell><Data ss:Type="Number">-0.8</Data></Cell>
    <Cell><Data ss:Type="Number">-1</Data></Cell>
    <Cell><Data ss:Type="Number">56.1</Data></Cell>
    <Cell><Data ss:Type="Number">35.75</Data></Cell>
    <Cell ss:Index="9"><Data ss:Type="Number">458</Data></Cell>
   </Row>
   <Row>
    <Cell><Data ss:Type="DateTime">2014-11-17T15:54:38.000</Data></Cell>
    <Cell><Data ss:Type="Number">-0.8</Data></Cell>
    <Cell><Data ss:Type="Number">-0.9</Data></Cell>
    <Cell><Data ss:Type="Number">56.2</Data></Cell>
    <Cell><Data ss:Type="Number">35.76</Data></Cell>
    <Cell ss:Index="9"><Data ss:Type="Number">459</Data></Cell>
   </Row>
   <Row>
    <Cell><Data ss:Type="DateTime">2014-11-17T15:54:39.000</Data></Cell>
    <Cell><Data ss:Type="Number">-0.8</Data></Cell>
    <Cell><Data ss:Type="Number">-0.9</Data></Cell>
    <Cell><Data ss:Type="Number">56.2</Data></Cell>
    <Cell><Data ss:Type="Number">35.76</Data></Cell>
    <Cell ss:Index="9"><Data ss:Type="Number">460</Data></Cell>
   </Row>
   <Row>
    <Cell><Data ss:Type="DateTime">2014-11-17T15:54:40.000</Data></Cell>
    <Cell><Data ss:Type="Number">-0.8</Data></Cell>
    <Cell><Data ss:Type="Number">-0.9</Data></Cell>
    <Cell><Data ss:Type="Number">56.3</Data></Cell>
    <Cell><Data ss:Type="Number">35.770000000000003</Data></Cell>
    <Cell ss:Index="9"><Data ss:Type="Number">461</Data></Cell>
   </Row>
   <Row>
    <Cell><Data ss:Type="DateTime">2014-11-17T15:54:41.000</Data></Cell>
    <Cell><Data ss:Type="Number">-0.8</Data></Cell>
    <Cell><Data ss:Type="Number">-1</Data></Cell>
    <Cell><Data ss:Type="Number">55.8</Data></Cell>
    <Cell><Data ss:Type="Number">35.770000000000003</Data></Cell>
    <Cell ss:Index="9"><Data ss:Type="Number">462</Data></Cell>
   </Row>
   <Row>
    <Cell><Data ss:Type="DateTime">2014-11-17T15:54:42.000</Data></Cell>
    <Cell><Data ss:Type="Number">-0.7</Data></Cell>
    <Cell><Data ss:Type="Number">-1</Data></Cell>
    <Cell><Data ss:Type="Number">54.8</Data></Cell>
    <Cell><Data ss:Type="Number">35.770000000000003</Data></Cell>
    <Cell ss:Index="9"><Data ss:Type="Number">463</Data></Cell>
   </Row>
   <Row>
    <Cell><Data ss:Type="DateTime">2014-11-17T15:54:43.000</Data></Cell>
    <Cell><Data ss:Type="Number">-0.7</Data></Cell>
    <Cell><Data ss:Type="Number">-1</Data></Cell>
    <Cell><Data ss:Type="Number">54.5</Data></Cell>
    <Cell><Data ss:Type="Number">35.770000000000003</Data></Cell>
    <Cell ss:Index="9"><Data ss:Type="Number">464</Data></Cell>
   </Row>
   <Row>
    <Cell><Data ss:Type="DateTime">2014-11-17T15:54:44.000</Data></Cell>
    <Cell><Data ss:Type="Number">-0.7</Data></Cell>
    <Cell><Data ss:Type="Number">-1</Data></Cell>
    <Cell><Data ss:Type="Number">54.4</Data></Cell>
    <Cell><Data ss:Type="Number">35.78</Data></Cell>
    <Cell ss:Index="9"><Data ss:Type="Number">465</Data></Cell>
   </Row>
   <Row>
    <Cell><Data ss:Type="DateTime">2014-11-17T15:54:45.000</Data></Cell>
    <Cell><Data ss:Type="Number">-0.7</Data></Cell>
    <Cell><Data ss:Type="Number">-1</Data></Cell>
    <Cell><Data ss:Type="Number">54.1</Data></Cell>
    <Cell><Data ss:Type="Number">35.78</Data></Cell>
    <Cell ss:Index="9"><Data ss:Type="Number">466</Data></Cell>
   </Row>
   <Row>
    <Cell><Data ss:Type="DateTime">2014-11-17T15:54:46.000</Data></Cell>
    <Cell><Data ss:Type="Number">-0.7</Data></Cell>
    <Cell><Data ss:Type="Number">-1</Data></Cell>
    <Cell><Data ss:Type="Number">53.8</Data></Cell>
    <Cell><Data ss:Type="Number">35.78</Data></Cell>
    <Cell ss:Index="9"><Data ss:Type="Number">467</Data></Cell>
   </Row>
   <Row>
    <Cell><Data ss:Type="DateTime">2014-11-17T15:54:47.000</Data></Cell>
    <Cell><Data ss:Type="Number">-0.7</Data></Cell>
    <Cell><Data ss:Type="Number">-1</Data></Cell>
    <Cell><Data ss:Type="Number">52.9</Data></Cell>
    <Cell><Data ss:Type="Number">35.79</Data></Cell>
    <Cell ss:Index="9"><Data ss:Type="Number">468</Data></Cell>
   </Row>
   <Row>
    <Cell><Data ss:Type="DateTime">2014-11-17T15:54:48.000</Data></Cell>
    <Cell><Data ss:Type="Number">-0.7</Data></Cell>
    <Cell><Data ss:Type="Number">-1</Data></Cell>
    <Cell><Data ss:Type="Number">51.1</Data></Cell>
    <Cell><Data ss:Type="Number">35.79</Data></Cell>
    <Cell ss:Index="9"><Data ss:Type="Number">469</Data></Cell>
   </Row>
   <Row>
    <Cell><Data ss:Type="DateTime">2014-11-17T15:54:49.000</Data></Cell>
    <Cell><Data ss:Type="Number">-0.7</Data></Cell>
    <Cell><Data ss:Type="Number">-1</Data></Cell>
    <Cell><Data ss:Type="Number">50.6</Data></Cell>
    <Cell><Data ss:Type="Number">35.79</Data></Cell>
    <Cell ss:Index="9"><Data ss:Type="Number">470</Data></Cell>
   </Row>
   <Row>
    <Cell><Data ss:Type="DateTime">2014-11-17T15:54:50.000</Data></Cell>
    <Cell><Data ss:Type="Number">-0.8</Data></Cell>
    <Cell><Data ss:Type="Number">-1</Data></Cell>
    <Cell><Data ss:Type="Number">50.6</Data></Cell>
    <Cell><Data ss:Type="Number">35.799999999999997</Data></Cell>
    <Cell ss:Index="9"><Data ss:Type="Number">471</Data></Cell>
   </Row>
   <Row>
    <Cell><Data ss:Type="DateTime">2014-11-17T15:54:51.000</Data></Cell>
    <Cell><Data ss:Type="Number">-0.8</Data></Cell>
    <Cell><Data ss:Type="Number">-0.8</Data></Cell>
    <Cell><Data ss:Type="Number">50.4</Data></Cell>
    <Cell><Data ss:Type="Number">35.799999999999997</Data></Cell>
    <Cell ss:Index="9"><Data ss:Type="Number">472</Data></Cell>
   </Row>
   <Row>
    <Cell><Data ss:Type="DateTime">2014-11-17T15:54:52.000</Data></Cell>
    <Cell><Data ss:Type="Number">-0.8</Data></Cell>
    <Cell><Data ss:Type="Number">-0.8</Data></Cell>
    <Cell><Data ss:Type="Number">50.3</Data></Cell>
    <Cell><Data ss:Type="Number">35.81</Data></Cell>
    <Cell ss:Index="9"><Data ss:Type="Number">473</Data></Cell>
   </Row>
   <Row>
    <Cell><Data ss:Type="DateTime">2014-11-17T15:54:53.000</Data></Cell>
    <Cell><Data ss:Type="Number">-0.8</Data></Cell>
    <Cell><Data ss:Type="Number">-0.9</Data></Cell>
    <Cell><Data ss:Type="Number">50.6</Data></Cell>
    <Cell><Data ss:Type="Number">35.81</Data></Cell>
    <Cell ss:Index="9"><Data ss:Type="Number">474</Data></Cell>
   </Row>
   <Row>
    <Cell><Data ss:Type="DateTime">2014-11-17T15:54:54.000</Data></Cell>
    <Cell><Data ss:Type="Number">-0.8</Data></Cell>
    <Cell><Data ss:Type="Number">-1</Data></Cell>
    <Cell><Data ss:Type="Number">50.6</Data></Cell>
    <Cell><Data ss:Type="Number">35.81</Data></Cell>
    <Cell ss:Index="9"><Data ss:Type="Number">475</Data></Cell>
   </Row>
   <Row>
    <Cell><Data ss:Type="DateTime">2014-11-17T15:54:55.000</Data></Cell>
    <Cell><Data ss:Type="Number">-0.8</Data></Cell>
    <Cell><Data ss:Type="Number">-1</Data></Cell>
    <Cell><Data ss:Type="Number">49</Data></Cell>
    <Cell><Data ss:Type="Number">35.82</Data></Cell>
    <Cell ss:Index="9"><Data ss:Type="Number">476</Data></Cell>
   </Row>
   <Row>
    <Cell><Data ss:Type="DateTime">2014-11-17T15:54:56.000</Data></Cell>
    <Cell><Data ss:Type="Number">-0.9</Data></Cell>
    <Cell><Data ss:Type="Number">-1.1000000000000001</Data></Cell>
    <Cell><Data ss:Type="Number">49</Data></Cell>
    <Cell><Data ss:Type="Number">35.82</Data></Cell>
    <Cell ss:Index="9"><Data ss:Type="Number">477</Data></Cell>
   </Row>
   <Row>
    <Cell><Data ss:Type="DateTime">2014-11-17T15:54:57.000</Data></Cell>
    <Cell><Data ss:Type="Number">-1</Data></Cell>
    <Cell><Data ss:Type="Number">-1.2</Data></Cell>
    <Cell><Data ss:Type="Number">48.6</Data></Cell>
    <Cell><Data ss:Type="Number">35.82</Data></Cell>
    <Cell ss:Index="9"><Data ss:Type="Number">478</Data></Cell>
   </Row>
   <Row>
    <Cell><Data ss:Type="DateTime">2014-11-17T15:54:58.000</Data></Cell>
    <Cell><Data ss:Type="Number">-1</Data></Cell>
    <Cell><Data ss:Type="Number">-1.2</Data></Cell>
    <Cell><Data ss:Type="Number">48.6</Data></Cell>
    <Cell><Data ss:Type="Number">35.82</Data></Cell>
    <Cell ss:Index="9"><Data ss:Type="Number">479</Data></Cell>
   </Row>
   <Row>
    <Cell><Data ss:Type="DateTime">2014-11-17T15:54:59.000</Data></Cell>
    <Cell><Data ss:Type="Number">-1</Data></Cell>
    <Cell><Data ss:Type="Number">-1.2</Data></Cell>
    <Cell><Data ss:Type="Number">48.1</Data></Cell>
    <Cell><Data ss:Type="Number">35.82</Data></Cell>
    <Cell ss:Index="9"><Data ss:Type="Number">480</Data></Cell>
   </Row>
   <Row>
    <Cell><Data ss:Type="DateTime">2014-11-17T15:55:00.000</Data></Cell>
    <Cell><Data ss:Type="Number">-0.9</Data></Cell>
    <Cell><Data ss:Type="Number">-1.2</Data></Cell>
    <Cell><Data ss:Type="Number">48.2</Data></Cell>
    <Cell><Data ss:Type="Number">35.82</Data></Cell>
    <Cell ss:Index="9"><Data ss:Type="Number">481</Data></Cell>
   </Row>
   <Row>
    <Cell><Data ss:Type="DateTime">2014-11-17T15:55:01.000</Data></Cell>
    <Cell><Data ss:Type="Number">-0.8</Data></Cell>
    <Cell><Data ss:Type="Number">-1.2</Data></Cell>
    <Cell><Data ss:Type="Number">48.2</Data></Cell>
    <Cell><Data ss:Type="Number">35.83</Data></Cell>
    <Cell ss:Index="9"><Data ss:Type="Number">482</Data></Cell>
   </Row>
   <Row>
    <Cell><Data ss:Type="DateTime">2014-11-17T15:55:02.000</Data></Cell>
    <Cell><Data ss:Type="Number">-0.7</Data></Cell>
    <Cell><Data ss:Type="Number">-1</Data></Cell>
    <Cell><Data ss:Type="Number">48.2</Data></Cell>
    <Cell><Data ss:Type="Number">35.83</Data></Cell>
    <Cell ss:Index="9"><Data ss:Type="Number">483</Data></Cell>
   </Row>
   <Row>
    <Cell><Data ss:Type="DateTime">2014-11-17T15:55:03.000</Data></Cell>
    <Cell><Data ss:Type="Number">-0.6</Data></Cell>
    <Cell><Data ss:Type="Number">-0.9</Data></Cell>
    <Cell><Data ss:Type="Number">47.2</Data></Cell>
    <Cell><Data ss:Type="Number">35.83</Data></Cell>
    <Cell ss:Index="9"><Data ss:Type="Number">484</Data></Cell>
   </Row>
   <Row>
    <Cell><Data ss:Type="DateTime">2014-11-17T15:55:04.000</Data></Cell>
    <Cell><Data ss:Type="Number">-0.5</Data></Cell>
    <Cell><Data ss:Type="Number">-0.9</Data></Cell>
    <Cell><Data ss:Type="Number">47.2</Data></Cell>
    <Cell><Data ss:Type="Number">35.83</Data></Cell>
    <Cell ss:Index="9"><Data ss:Type="Number">485</Data></Cell>
   </Row>
   <Row>
    <Cell><Data ss:Type="DateTime">2014-11-17T15:55:05.000</Data></Cell>
    <Cell><Data ss:Type="Number">-0.5</Data></Cell>
    <Cell><Data ss:Type="Number">-0.8</Data></Cell>
    <Cell><Data ss:Type="Number">47.2</Data></Cell>
    <Cell><Data ss:Type="Number">35.840000000000003</Data></Cell>
    <Cell ss:Index="9"><Data ss:Type="Number">486</Data></Cell>
   </Row>
   <Row>
    <Cell><Data ss:Type="DateTime">2014-11-17T15:55:06.000</Data></Cell>
    <Cell><Data ss:Type="Number">-0.5</Data></Cell>
    <Cell><Data ss:Type="Number">-0.7</Data></Cell>
    <Cell><Data ss:Type="Number">47.2</Data></Cell>
    <Cell><Data ss:Type="Number">35.840000000000003</Data></Cell>
    <Cell ss:Index="9"><Data ss:Type="Number">487</Data></Cell>
   </Row>
   <Row>
    <Cell><Data ss:Type="DateTime">2014-11-17T15:55:07.000</Data></Cell>
    <Cell><Data ss:Type="Number">-0.5</Data></Cell>
    <Cell><Data ss:Type="Number">-0.5</Data></Cell>
    <Cell><Data ss:Type="Number">47</Data></Cell>
    <Cell><Data ss:Type="Number">35.840000000000003</Data></Cell>
    <Cell ss:Index="9"><Data ss:Type="Number">488</Data></Cell>
   </Row>
   <Row>
    <Cell><Data ss:Type="DateTime">2014-11-17T15:55:08.000</Data></Cell>
    <Cell><Data ss:Type="Number">-0.5</Data></Cell>
    <Cell><Data ss:Type="Number">-0.4</Data></Cell>
    <Cell><Data ss:Type="Number">47</Data></Cell>
    <Cell><Data ss:Type="Number">35.840000000000003</Data></Cell>
    <Cell ss:Index="9"><Data ss:Type="Number">489</Data></Cell>
   </Row>
   <Row>
    <Cell><Data ss:Type="DateTime">2014-11-17T15:55:09.000</Data></Cell>
    <Cell><Data ss:Type="Number">-0.4</Data></Cell>
    <Cell><Data ss:Type="Number">-0.4</Data></Cell>
    <Cell><Data ss:Type="Number">46.9</Data></Cell>
    <Cell><Data ss:Type="Number">35.85</Data></Cell>
    <Cell ss:Index="9"><Data ss:Type="Number">490</Data></Cell>
   </Row>
   <Row>
    <Cell><Data ss:Type="DateTime">2014-11-17T15:55:10.000</Data></Cell>
    <Cell><Data ss:Type="Number">-0.3</Data></Cell>
    <Cell><Data ss:Type="Number">-0.4</Data></Cell>
    <Cell><Data ss:Type="Number">46.9</Data></Cell>
    <Cell><Data ss:Type="Number">35.86</Data></Cell>
    <Cell ss:Index="9"><Data ss:Type="Number">491</Data></Cell>
   </Row>
   <Row>
    <Cell><Data ss:Type="DateTime">2014-11-17T15:55:11.000</Data></Cell>
    <Cell><Data ss:Type="Number">-0.4</Data></Cell>
    <Cell><Data ss:Type="Number">-0.3</Data></Cell>
    <Cell><Data ss:Type="Number">46.9</Data></Cell>
    <Cell><Data ss:Type="Number">35.869999999999997</Data></Cell>
    <Cell ss:Index="9"><Data ss:Type="Number">492</Data></Cell>
   </Row>
   <Row>
    <Cell><Data ss:Type="DateTime">2014-11-17T15:55:12.000</Data></Cell>
    <Cell><Data ss:Type="Number">-0.4</Data></Cell>
    <Cell><Data ss:Type="Number">-0.1</Data></Cell>
    <Cell><Data ss:Type="Number">46.9</Data></Cell>
    <Cell><Data ss:Type="Number">35.869999999999997</Data></Cell>
    <Cell ss:Index="9"><Data ss:Type="Number">493</Data></Cell>
   </Row>
   <Row>
    <Cell><Data ss:Type="DateTime">2014-11-17T15:55:13.000</Data></Cell>
    <Cell><Data ss:Type="Number">-0.4</Data></Cell>
    <Cell><Data ss:Type="Number">-0.3</Data></Cell>
    <Cell><Data ss:Type="Number">46.3</Data></Cell>
    <Cell><Data ss:Type="Number">35.869999999999997</Data></Cell>
    <Cell ss:Index="9"><Data ss:Type="Number">494</Data></Cell>
   </Row>
   <Row>
    <Cell><Data ss:Type="DateTime">2014-11-17T15:55:14.000</Data></Cell>
    <Cell><Data ss:Type="Number">-0.4</Data></Cell>
    <Cell><Data ss:Type="Number">-0.6</Data></Cell>
    <Cell><Data ss:Type="Number">46.2</Data></Cell>
    <Cell><Data ss:Type="Number">35.869999999999997</Data></Cell>
    <Cell ss:Index="9"><Data ss:Type="Number">495</Data></Cell>
   </Row>
   <Row>
    <Cell><Data ss:Type="DateTime">2014-11-17T15:55:15.000</Data></Cell>
    <Cell><Data ss:Type="Number">-0.4</Data></Cell>
    <Cell><Data ss:Type="Number">-0.8</Data></Cell>
    <Cell><Data ss:Type="Number">45.9</Data></Cell>
    <Cell><Data ss:Type="Number">35.86</Data></Cell>
    <Cell ss:Index="9"><Data ss:Type="Number">496</Data></Cell>
   </Row>
   <Row>
    <Cell><Data ss:Type="DateTime">2014-11-17T15:55:16.000</Data></Cell>
    <Cell><Data ss:Type="Number">-0.4</Data></Cell>
    <Cell><Data ss:Type="Number">-0.8</Data></Cell>
    <Cell><Data ss:Type="Number">44.8</Data></Cell>
    <Cell><Data ss:Type="Number">35.86</Data></Cell>
    <Cell ss:Index="9"><Data ss:Type="Number">497</Data></Cell>
   </Row>
   <Row>
    <Cell><Data ss:Type="DateTime">2014-11-17T15:55:17.000</Data></Cell>
    <Cell><Data ss:Type="Number">-0.5</Data></Cell>
    <Cell><Data ss:Type="Number">-1</Data></Cell>
    <Cell><Data ss:Type="Number">44.6</Data></Cell>
    <Cell><Data ss:Type="Number">35.85</Data></Cell>
    <Cell ss:Index="9"><Data ss:Type="Number">498</Data></Cell>
   </Row>
   <Row>
    <Cell><Data ss:Type="DateTime">2014-11-17T15:55:18.000</Data></Cell>
    <Cell><Data ss:Type="Number">-0.7</Data></Cell>
    <Cell><Data ss:Type="Number">-1.1000000000000001</Data></Cell>
    <Cell><Data ss:Type="Number">44.5</Data></Cell>
    <Cell><Data ss:Type="Number">35.85</Data></Cell>
    <Cell ss:Index="9"><Data ss:Type="Number">499</Data></Cell>
   </Row>
   <Row>
    <Cell><Data ss:Type="DateTime">2014-11-17T15:55:19.000</Data></Cell>
    <Cell><Data ss:Type="Number">-0.9</Data></Cell>
    <Cell><Data ss:Type="Number">-1.3</Data></Cell>
    <Cell><Data ss:Type="Number">44.2</Data></Cell>
    <Cell><Data ss:Type="Number">35.85</Data></Cell>
    <Cell ss:Index="9"><Data ss:Type="Number">500</Data></Cell>
   </Row>
   <Row>
    <Cell><Data ss:Type="DateTime">2014-11-17T15:55:20.000</Data></Cell>
    <Cell><Data ss:Type="Number">-0.9</Data></Cell>
    <Cell><Data ss:Type="Number">-1.2</Data></Cell>
    <Cell><Data ss:Type="Number">44.2</Data></Cell>
    <Cell><Data ss:Type="Number">35.840000000000003</Data></Cell>
    <Cell ss:Index="9"><Data ss:Type="Number">501</Data></Cell>
   </Row>
   <Row>
    <Cell><Data ss:Type="DateTime">2014-11-17T15:55:21.000</Data></Cell>
    <Cell><Data ss:Type="Number">-0.9</Data></Cell>
    <Cell><Data ss:Type="Number">-1.2</Data></Cell>
    <Cell><Data ss:Type="Number">44.2</Data></Cell>
    <Cell><Data ss:Type="Number">35.85</Data></Cell>
    <Cell ss:Index="9"><Data ss:Type="Number">502</Data></Cell>
   </Row>
   <Row>
    <Cell><Data ss:Type="DateTime">2014-11-17T15:55:22.000</Data></Cell>
    <Cell><Data ss:Type="Number">-1.1000000000000001</Data></Cell>
    <Cell><Data ss:Type="Number">-1.1000000000000001</Data></Cell>
    <Cell><Data ss:Type="Number">44.2</Data></Cell>
    <Cell><Data ss:Type="Number">35.85</Data></Cell>
    <Cell ss:Index="9"><Data ss:Type="Number">503</Data></Cell>
   </Row>
   <Row>
    <Cell><Data ss:Type="DateTime">2014-11-17T15:55:23.000</Data></Cell>
    <Cell><Data ss:Type="Number">-1.1000000000000001</Data></Cell>
    <Cell><Data ss:Type="Number">-1.1000000000000001</Data></Cell>
    <Cell><Data ss:Type="Number">43.9</Data></Cell>
    <Cell><Data ss:Type="Number">35.85</Data></Cell>
    <Cell ss:Index="9"><Data ss:Type="Number">504</Data></Cell>
   </Row>
   <Row>
    <Cell><Data ss:Type="DateTime">2014-11-17T15:55:24.000</Data></Cell>
    <Cell><Data ss:Type="Number">-1.1000000000000001</Data></Cell>
    <Cell><Data ss:Type="Number">-1.1000000000000001</Data></Cell>
    <Cell><Data ss:Type="Number">43.8</Data></Cell>
    <Cell><Data ss:Type="Number">35.85</Data></Cell>
    <Cell ss:Index="9"><Data ss:Type="Number">505</Data></Cell>
   </Row>
   <Row>
    <Cell><Data ss:Type="DateTime">2014-11-17T15:55:25.000</Data></Cell>
    <Cell><Data ss:Type="Number">-1.1000000000000001</Data></Cell>
    <Cell><Data ss:Type="Number">-1.1000000000000001</Data></Cell>
    <Cell><Data ss:Type="Number">43.6</Data></Cell>
    <Cell><Data ss:Type="Number">35.85</Data></Cell>
    <Cell ss:Index="9"><Data ss:Type="Number">506</Data></Cell>
   </Row>
   <Row>
    <Cell><Data ss:Type="DateTime">2014-11-17T15:55:26.000</Data></Cell>
    <Cell><Data ss:Type="Number">-1</Data></Cell>
    <Cell><Data ss:Type="Number">-1.2</Data></Cell>
    <Cell><Data ss:Type="Number">43.1</Data></Cell>
    <Cell><Data ss:Type="Number">35.86</Data></Cell>
    <Cell ss:Index="9"><Data ss:Type="Number">507</Data></Cell>
   </Row>
   <Row>
    <Cell><Data ss:Type="DateTime">2014-11-17T15:55:27.000</Data></Cell>
    <Cell><Data ss:Type="Number">-1</Data></Cell>
    <Cell><Data ss:Type="Number">-1.2</Data></Cell>
    <Cell><Data ss:Type="Number">43.1</Data></Cell>
    <Cell><Data ss:Type="Number">35.86</Data></Cell>
    <Cell ss:Index="9"><Data ss:Type="Number">508</Data></Cell>
   </Row>
   <Row>
    <Cell><Data ss:Type="DateTime">2014-11-17T15:55:28.000</Data></Cell>
    <Cell><Data ss:Type="Number">-1.1000000000000001</Data></Cell>
    <Cell><Data ss:Type="Number">-1.2</Data></Cell>
    <Cell><Data ss:Type="Number">43</Data></Cell>
    <Cell><Data ss:Type="Number">35.869999999999997</Data></Cell>
    <Cell ss:Index="9"><Data ss:Type="Number">509</Data></Cell>
   </Row>
   <Row>
    <Cell><Data ss:Type="DateTime">2014-11-17T15:55:29.000</Data></Cell>
    <Cell><Data ss:Type="Number">-1.1000000000000001</Data></Cell>
    <Cell><Data ss:Type="Number">-1.4</Data></Cell>
    <Cell><Data ss:Type="Number">42.5</Data></Cell>
    <Cell><Data ss:Type="Number">35.880000000000003</Data></Cell>
    <Cell ss:Index="9"><Data ss:Type="Number">510</Data></Cell>
   </Row>
   <Row>
    <Cell><Data ss:Type="DateTime">2014-11-17T15:55:30.000</Data></Cell>
    <Cell><Data ss:Type="Number">-1.1000000000000001</Data></Cell>
    <Cell><Data ss:Type="Number">-1.3</Data></Cell>
    <Cell><Data ss:Type="Number">42.4</Data></Cell>
    <Cell><Data ss:Type="Number">35.89</Data></Cell>
    <Cell ss:Index="9"><Data ss:Type="Number">511</Data></Cell>
   </Row>
   <Row>
    <Cell><Data ss:Type="DateTime">2014-11-17T15:55:31.000</Data></Cell>
    <Cell><Data ss:Type="Number">-1.1000000000000001</Data></Cell>
    <Cell><Data ss:Type="Number">-1.3</Data></Cell>
    <Cell><Data ss:Type="Number">42.4</Data></Cell>
    <Cell><Data ss:Type="Number">35.89</Data></Cell>
    <Cell ss:Index="9"><Data ss:Type="Number">512</Data></Cell>
   </Row>
   <Row>
    <Cell><Data ss:Type="DateTime">2014-11-17T15:55:32.000</Data></Cell>
    <Cell><Data ss:Type="Number">-1</Data></Cell>
    <Cell><Data ss:Type="Number">-1.2</Data></Cell>
    <Cell><Data ss:Type="Number">42.2</Data></Cell>
    <Cell><Data ss:Type="Number">35.9</Data></Cell>
    <Cell ss:Index="9"><Data ss:Type="Number">513</Data></Cell>
   </Row>
   <Row>
    <Cell><Data ss:Type="DateTime">2014-11-17T15:55:33.000</Data></Cell>
    <Cell><Data ss:Type="Number">-0.8</Data></Cell>
    <Cell><Data ss:Type="Number">-1.1000000000000001</Data></Cell>
    <Cell><Data ss:Type="Number">42.1</Data></Cell>
    <Cell><Data ss:Type="Number">35.89</Data></Cell>
    <Cell ss:Index="9"><Data ss:Type="Number">514</Data></Cell>
   </Row>
   <Row>
    <Cell><Data ss:Type="DateTime">2014-11-17T15:55:34.000</Data></Cell>
    <Cell><Data ss:Type="Number">-0.8</Data></Cell>
    <Cell><Data ss:Type="Number">-1</Data></Cell>
    <Cell><Data ss:Type="Number">41.7</Data></Cell>
    <Cell><Data ss:Type="Number">35.9</Data></Cell>
    <Cell ss:Index="9"><Data ss:Type="Number">515</Data></Cell>
   </Row>
   <Row>
    <Cell><Data ss:Type="DateTime">2014-11-17T15:55:35.000</Data></Cell>
    <Cell><Data ss:Type="Number">-0.7</Data></Cell>
    <Cell><Data ss:Type="Number">-0.9</Data></Cell>
    <Cell><Data ss:Type="Number">41.4</Data></Cell>
    <Cell><Data ss:Type="Number">35.909999999999997</Data></Cell>
    <Cell ss:Index="9"><Data ss:Type="Number">516</Data></Cell>
   </Row>
   <Row>
    <Cell><Data ss:Type="DateTime">2014-11-17T15:55:36.000</Data></Cell>
    <Cell><Data ss:Type="Number">-0.6</Data></Cell>
    <Cell><Data ss:Type="Number">-0.9</Data></Cell>
    <Cell><Data ss:Type="Number">41.2</Data></Cell>
    <Cell><Data ss:Type="Number">35.92</Data></Cell>
    <Cell ss:Index="9"><Data ss:Type="Number">517</Data></Cell>
   </Row>
   <Row>
    <Cell><Data ss:Type="DateTime">2014-11-17T15:55:37.000</Data></Cell>
    <Cell><Data ss:Type="Number">-0.3</Data></Cell>
    <Cell><Data ss:Type="Number">-0.8</Data></Cell>
    <Cell><Data ss:Type="Number">41.6</Data></Cell>
    <Cell><Data ss:Type="Number">35.93</Data></Cell>
    <Cell ss:Index="9"><Data ss:Type="Number">518</Data></Cell>
   </Row>
   <Row>
    <Cell><Data ss:Type="DateTime">2014-11-17T15:55:38.000</Data></Cell>
    <Cell><Data ss:Type="Number">-0.3</Data></Cell>
    <Cell><Data ss:Type="Number">-0.5</Data></Cell>
    <Cell><Data ss:Type="Number">41.6</Data></Cell>
    <Cell><Data ss:Type="Number">35.94</Data></Cell>
    <Cell ss:Index="9"><Data ss:Type="Number">519</Data></Cell>
   </Row>
   <Row>
    <Cell><Data ss:Type="DateTime">2014-11-17T15:55:39.000</Data></Cell>
    <Cell><Data ss:Type="Number">-0.3</Data></Cell>
    <Cell><Data ss:Type="Number">-0.4</Data></Cell>
    <Cell><Data ss:Type="Number">41.6</Data></Cell>
    <Cell><Data ss:Type="Number">35.94</Data></Cell>
    <Cell ss:Index="9"><Data ss:Type="Number">520</Data></Cell>
   </Row>
   <Row>
    <Cell><Data ss:Type="DateTime">2014-11-17T15:55:40.000</Data></Cell>
    <Cell><Data ss:Type="Number">-0.6</Data></Cell>
    <Cell><Data ss:Type="Number">-0.4</Data></Cell>
    <Cell><Data ss:Type="Number">41.7</Data></Cell>
    <Cell><Data ss:Type="Number">35.94</Data></Cell>
    <Cell ss:Index="9"><Data ss:Type="Number">521</Data></Cell>
   </Row>
   <Row>
    <Cell><Data ss:Type="DateTime">2014-11-17T15:55:41.000</Data></Cell>
    <Cell><Data ss:Type="Number">-1.1000000000000001</Data></Cell>
    <Cell><Data ss:Type="Number">-0.9</Data></Cell>
    <Cell><Data ss:Type="Number">42.8</Data></Cell>
    <Cell><Data ss:Type="Number">35.93</Data></Cell>
    <Cell ss:Index="9"><Data ss:Type="Number">522</Data></Cell>
   </Row>
   <Row>
    <Cell><Data ss:Type="DateTime">2014-11-17T15:55:42.000</Data></Cell>
    <Cell><Data ss:Type="Number">-1.1000000000000001</Data></Cell>
    <Cell><Data ss:Type="Number">-1</Data></Cell>
    <Cell><Data ss:Type="Number">42.8</Data></Cell>
    <Cell><Data ss:Type="Number">35.93</Data></Cell>
    <Cell ss:Index="9"><Data ss:Type="Number">523</Data></Cell>
   </Row>
   <Row>
    <Cell><Data ss:Type="DateTime">2014-11-17T15:55:43.000</Data></Cell>
    <Cell><Data ss:Type="Number">-1.1000000000000001</Data></Cell>
    <Cell><Data ss:Type="Number">-1</Data></Cell>
    <Cell><Data ss:Type="Number">42.8</Data></Cell>
    <Cell><Data ss:Type="Number">35.93</Data></Cell>
    <Cell ss:Index="9"><Data ss:Type="Number">524</Data></Cell>
   </Row>
   <Row>
    <Cell><Data ss:Type="DateTime">2014-11-17T15:55:44.000</Data></Cell>
    <Cell><Data ss:Type="Number">-1.1000000000000001</Data></Cell>
    <Cell><Data ss:Type="Number">-1</Data></Cell>
    <Cell><Data ss:Type="Number">41.9</Data></Cell>
    <Cell><Data ss:Type="Number">35.94</Data></Cell>
    <Cell ss:Index="9"><Data ss:Type="Number">525</Data></Cell>
   </Row>
   <Row>
    <Cell><Data ss:Type="DateTime">2014-11-17T15:55:45.000</Data></Cell>
    <Cell><Data ss:Type="Number">-1.3</Data></Cell>
    <Cell><Data ss:Type="Number">-1.1000000000000001</Data></Cell>
    <Cell><Data ss:Type="Number">41.8</Data></Cell>
    <Cell><Data ss:Type="Number">35.94</Data></Cell>
    <Cell ss:Index="9"><Data ss:Type="Number">526</Data></Cell>
   </Row>
   <Row>
    <Cell><Data ss:Type="DateTime">2014-11-17T15:55:46.000</Data></Cell>
    <Cell><Data ss:Type="Number">-1.4</Data></Cell>
    <Cell><Data ss:Type="Number">-1.1000000000000001</Data></Cell>
    <Cell><Data ss:Type="Number">41.8</Data></Cell>
    <Cell><Data ss:Type="Number">35.94</Data></Cell>
    <Cell ss:Index="9"><Data ss:Type="Number">527</Data></Cell>
   </Row>
   <Row>
    <Cell><Data ss:Type="DateTime">2014-11-17T15:55:47.000</Data></Cell>
    <Cell><Data ss:Type="Number">-1.2</Data></Cell>
    <Cell><Data ss:Type="Number">-1.1000000000000001</Data></Cell>
    <Cell><Data ss:Type="Number">41.6</Data></Cell>
    <Cell><Data ss:Type="Number">35.950000000000003</Data></Cell>
    <Cell ss:Index="9"><Data ss:Type="Number">528</Data></Cell>
   </Row>
   <Row>
    <Cell><Data ss:Type="DateTime">2014-11-17T15:55:48.000</Data></Cell>
    <Cell><Data ss:Type="Number">-1.2</Data></Cell>
    <Cell><Data ss:Type="Number">-1.2</Data></Cell>
    <Cell><Data ss:Type="Number">41.4</Data></Cell>
    <Cell><Data ss:Type="Number">35.950000000000003</Data></Cell>
    <Cell ss:Index="9"><Data ss:Type="Number">529</Data></Cell>
   </Row>
   <Row>
    <Cell><Data ss:Type="DateTime">2014-11-17T15:55:49.000</Data></Cell>
    <Cell><Data ss:Type="Number">-1.1000000000000001</Data></Cell>
    <Cell><Data ss:Type="Number">-1.3</Data></Cell>
    <Cell><Data ss:Type="Number">41.3</Data></Cell>
    <Cell><Data ss:Type="Number">35.950000000000003</Data></Cell>
    <Cell ss:Index="9"><Data ss:Type="Number">530</Data></Cell>
   </Row>
   <Row>
    <Cell><Data ss:Type="DateTime">2014-11-17T15:55:50.000</Data></Cell>
    <Cell><Data ss:Type="Number">-0.9</Data></Cell>
    <Cell><Data ss:Type="Number">-1.3</Data></Cell>
    <Cell><Data ss:Type="Number">41.3</Data></Cell>
    <Cell><Data ss:Type="Number">35.96</Data></Cell>
    <Cell ss:Index="9"><Data ss:Type="Number">531</Data></Cell>
   </Row>
   <Row>
    <Cell><Data ss:Type="DateTime">2014-11-17T15:55:51.000</Data></Cell>
    <Cell><Data ss:Type="Number">-0.8</Data></Cell>
    <Cell><Data ss:Type="Number">-1.4</Data></Cell>
    <Cell><Data ss:Type="Number">40.799999999999997</Data></Cell>
    <Cell><Data ss:Type="Number">35.96</Data></Cell>
    <Cell ss:Index="9"><Data ss:Type="Number">532</Data></Cell>
   </Row>
   <Row>
    <Cell><Data ss:Type="DateTime">2014-11-17T15:55:52.000</Data></Cell>
    <Cell><Data ss:Type="Number">-0.8</Data></Cell>
    <Cell><Data ss:Type="Number">-1.5</Data></Cell>
    <Cell><Data ss:Type="Number">39.299999999999997</Data></Cell>
    <Cell><Data ss:Type="Number">35.950000000000003</Data></Cell>
    <Cell ss:Index="9"><Data ss:Type="Number">533</Data></Cell>
   </Row>
   <Row>
    <Cell><Data ss:Type="DateTime">2014-11-17T15:55:53.000</Data></Cell>
    <Cell><Data ss:Type="Number">-0.8</Data></Cell>
    <Cell><Data ss:Type="Number">-1.5</Data></Cell>
    <Cell><Data ss:Type="Number">39.299999999999997</Data></Cell>
    <Cell><Data ss:Type="Number">35.94</Data></Cell>
    <Cell ss:Index="9"><Data ss:Type="Number">534</Data></Cell>
   </Row>
   <Row>
    <Cell><Data ss:Type="DateTime">2014-11-17T15:55:54.000</Data></Cell>
    <Cell><Data ss:Type="Number">-0.6</Data></Cell>
    <Cell><Data ss:Type="Number">-1.4</Data></Cell>
    <Cell><Data ss:Type="Number">39.299999999999997</Data></Cell>
    <Cell><Data ss:Type="Number">35.92</Data></Cell>
    <Cell ss:Index="9"><Data ss:Type="Number">535</Data></Cell>
   </Row>
   <Row>
    <Cell><Data ss:Type="DateTime">2014-11-17T15:55:55.000</Data></Cell>
    <Cell><Data ss:Type="Number">-0.9</Data></Cell>
    <Cell><Data ss:Type="Number">-1.4</Data></Cell>
    <Cell><Data ss:Type="Number">38.9</Data></Cell>
    <Cell><Data ss:Type="Number">35.909999999999997</Data></Cell>
    <Cell ss:Index="9"><Data ss:Type="Number">536</Data></Cell>
   </Row>
   <Row>
    <Cell><Data ss:Type="DateTime">2014-11-17T15:55:56.000</Data></Cell>
    <Cell><Data ss:Type="Number">-0.9</Data></Cell>
    <Cell><Data ss:Type="Number">-1.4</Data></Cell>
    <Cell><Data ss:Type="Number">38.5</Data></Cell>
    <Cell><Data ss:Type="Number">35.9</Data></Cell>
    <Cell ss:Index="9"><Data ss:Type="Number">537</Data></Cell>
   </Row>
   <Row>
    <Cell><Data ss:Type="DateTime">2014-11-17T15:55:57.000</Data></Cell>
    <Cell><Data ss:Type="Number">-1</Data></Cell>
    <Cell><Data ss:Type="Number">-1.4</Data></Cell>
    <Cell><Data ss:Type="Number">38.9</Data></Cell>
    <Cell><Data ss:Type="Number">35.9</Data></Cell>
    <Cell ss:Index="9"><Data ss:Type="Number">538</Data></Cell>
   </Row>
   <Row>
    <Cell><Data ss:Type="DateTime">2014-11-17T15:55:58.000</Data></Cell>
    <Cell><Data ss:Type="Number">-1</Data></Cell>
    <Cell><Data ss:Type="Number">-1.4</Data></Cell>
    <Cell><Data ss:Type="Number">39</Data></Cell>
    <Cell><Data ss:Type="Number">35.9</Data></Cell>
    <Cell ss:Index="9"><Data ss:Type="Number">539</Data></Cell>
   </Row>
   <Row>
    <Cell><Data ss:Type="DateTime">2014-11-17T15:55:59.000</Data></Cell>
    <Cell><Data ss:Type="Number">-1.2</Data></Cell>
    <Cell><Data ss:Type="Number">-1.3</Data></Cell>
    <Cell><Data ss:Type="Number">40.1</Data></Cell>
    <Cell><Data ss:Type="Number">35.9</Data></Cell>
    <Cell ss:Index="9"><Data ss:Type="Number">540</Data></Cell>
   </Row>
   <Row>
    <Cell><Data ss:Type="DateTime">2014-11-17T15:56:00.000</Data></Cell>
    <Cell><Data ss:Type="Number">-1.1000000000000001</Data></Cell>
    <Cell><Data ss:Type="Number">-1.3</Data></Cell>
    <Cell><Data ss:Type="Number">40.200000000000003</Data></Cell>
    <Cell><Data ss:Type="Number">35.909999999999997</Data></Cell>
    <Cell ss:Index="9"><Data ss:Type="Number">541</Data></Cell>
   </Row>
   <Row>
    <Cell><Data ss:Type="DateTime">2014-11-17T15:56:01.000</Data></Cell>
    <Cell><Data ss:Type="Number">-1.1000000000000001</Data></Cell>
    <Cell><Data ss:Type="Number">-1.3</Data></Cell>
    <Cell><Data ss:Type="Number">40.200000000000003</Data></Cell>
    <Cell><Data ss:Type="Number">35.909999999999997</Data></Cell>
    <Cell ss:Index="9"><Data ss:Type="Number">542</Data></Cell>
   </Row>
   <Row>
    <Cell><Data ss:Type="DateTime">2014-11-17T15:56:02.000</Data></Cell>
    <Cell><Data ss:Type="Number">-1.1000000000000001</Data></Cell>
    <Cell><Data ss:Type="Number">-1.2</Data></Cell>
    <Cell><Data ss:Type="Number">40.9</Data></Cell>
    <Cell><Data ss:Type="Number">35.92</Data></Cell>
    <Cell ss:Index="9"><Data ss:Type="Number">543</Data></Cell>
   </Row>
   <Row>
    <Cell><Data ss:Type="DateTime">2014-11-17T15:56:03.000</Data></Cell>
    <Cell><Data ss:Type="Number">-1.1000000000000001</Data></Cell>
    <Cell><Data ss:Type="Number">-1.3</Data></Cell>
    <Cell><Data ss:Type="Number">41</Data></Cell>
    <Cell><Data ss:Type="Number">35.92</Data></Cell>
    <Cell ss:Index="9"><Data ss:Type="Number">544</Data></Cell>
   </Row>
   <Row>
    <Cell><Data ss:Type="DateTime">2014-11-17T15:56:04.000</Data></Cell>
    <Cell><Data ss:Type="Number">-1.1000000000000001</Data></Cell>
    <Cell><Data ss:Type="Number">-1.3</Data></Cell>
    <Cell><Data ss:Type="Number">41</Data></Cell>
    <Cell><Data ss:Type="Number">35.909999999999997</Data></Cell>
    <Cell ss:Index="9"><Data ss:Type="Number">545</Data></Cell>
   </Row>
   <Row>
    <Cell><Data ss:Type="DateTime">2014-11-17T15:56:05.000</Data></Cell>
    <Cell><Data ss:Type="Number">-1.1000000000000001</Data></Cell>
    <Cell><Data ss:Type="Number">-1.2</Data></Cell>
    <Cell><Data ss:Type="Number">41</Data></Cell>
    <Cell><Data ss:Type="Number">35.909999999999997</Data></Cell>
    <Cell ss:Index="9"><Data ss:Type="Number">546</Data></Cell>
   </Row>
   <Row>
    <Cell><Data ss:Type="DateTime">2014-11-17T15:56:06.000</Data></Cell>
    <Cell><Data ss:Type="Number">-1.1000000000000001</Data></Cell>
    <Cell><Data ss:Type="Number">-1.1000000000000001</Data></Cell>
    <Cell><Data ss:Type="Number">41</Data></Cell>
    <Cell><Data ss:Type="Number">35.909999999999997</Data></Cell>
    <Cell ss:Index="9"><Data ss:Type="Number">547</Data></Cell>
   </Row>
   <Row>
    <Cell><Data ss:Type="DateTime">2014-11-17T15:56:07.000</Data></Cell>
    <Cell><Data ss:Type="Number">-1.1000000000000001</Data></Cell>
    <Cell><Data ss:Type="Number">-1</Data></Cell>
    <Cell><Data ss:Type="Number">40.1</Data></Cell>
    <Cell><Data ss:Type="Number">35.9</Data></Cell>
    <Cell ss:Index="9"><Data ss:Type="Number">548</Data></Cell>
   </Row>
   <Row>
    <Cell><Data ss:Type="DateTime">2014-11-17T15:56:08.000</Data></Cell>
    <Cell><Data ss:Type="Number">-1.1000000000000001</Data></Cell>
    <Cell><Data ss:Type="Number">-1</Data></Cell>
    <Cell><Data ss:Type="Number">40.1</Data></Cell>
    <Cell><Data ss:Type="Number">35.9</Data></Cell>
    <Cell ss:Index="9"><Data ss:Type="Number">549</Data></Cell>
   </Row>
   <Row>
    <Cell><Data ss:Type="DateTime">2014-11-17T15:56:09.000</Data></Cell>
    <Cell><Data ss:Type="Number">-1.2</Data></Cell>
    <Cell><Data ss:Type="Number">-1.1000000000000001</Data></Cell>
    <Cell><Data ss:Type="Number">39.200000000000003</Data></Cell>
    <Cell><Data ss:Type="Number">35.89</Data></Cell>
    <Cell ss:Index="9"><Data ss:Type="Number">550</Data></Cell>
   </Row>
   <Row>
    <Cell><Data ss:Type="DateTime">2014-11-17T15:56:10.000</Data></Cell>
    <Cell><Data ss:Type="Number">-1.2</Data></Cell>
    <Cell><Data ss:Type="Number">-1.1000000000000001</Data></Cell>
    <Cell><Data ss:Type="Number">39.200000000000003</Data></Cell>
    <Cell><Data ss:Type="Number">35.880000000000003</Data></Cell>
    <Cell ss:Index="9"><Data ss:Type="Number">551</Data></Cell>
   </Row>
   <Row>
    <Cell><Data ss:Type="DateTime">2014-11-17T15:56:11.000</Data></Cell>
    <Cell><Data ss:Type="Number">-1.1000000000000001</Data></Cell>
    <Cell><Data ss:Type="Number">-1.1000000000000001</Data></Cell>
    <Cell><Data ss:Type="Number">38.9</Data></Cell>
    <Cell><Data ss:Type="Number">35.869999999999997</Data></Cell>
    <Cell ss:Index="9"><Data ss:Type="Number">552</Data></Cell>
   </Row>
   <Row>
    <Cell><Data ss:Type="DateTime">2014-11-17T15:56:12.000</Data></Cell>
    <Cell><Data ss:Type="Number">-1.1000000000000001</Data></Cell>
    <Cell><Data ss:Type="Number">-1.2</Data></Cell>
    <Cell><Data ss:Type="Number">39.1</Data></Cell>
    <Cell><Data ss:Type="Number">35.86</Data></Cell>
    <Cell ss:Index="9"><Data ss:Type="Number">553</Data></Cell>
   </Row>
   <Row>
    <Cell><Data ss:Type="DateTime">2014-11-17T15:56:13.000</Data></Cell>
    <Cell><Data ss:Type="Number">-1.1000000000000001</Data></Cell>
    <Cell><Data ss:Type="Number">-1.3</Data></Cell>
    <Cell><Data ss:Type="Number">39.299999999999997</Data></Cell>
    <Cell><Data ss:Type="Number">35.869999999999997</Data></Cell>
    <Cell ss:Index="9"><Data ss:Type="Number">554</Data></Cell>
   </Row>
   <Row>
    <Cell><Data ss:Type="DateTime">2014-11-17T15:56:14.000</Data></Cell>
    <Cell><Data ss:Type="Number">-0.9</Data></Cell>
    <Cell><Data ss:Type="Number">-1.3</Data></Cell>
    <Cell><Data ss:Type="Number">40.6</Data></Cell>
    <Cell><Data ss:Type="Number">35.869999999999997</Data></Cell>
    <Cell ss:Index="9"><Data ss:Type="Number">555</Data></Cell>
   </Row>
   <Row>
    <Cell><Data ss:Type="DateTime">2014-11-17T15:56:15.000</Data></Cell>
    <Cell><Data ss:Type="Number">-0.8</Data></Cell>
    <Cell><Data ss:Type="Number">-1.3</Data></Cell>
    <Cell><Data ss:Type="Number">40.6</Data></Cell>
    <Cell><Data ss:Type="Number">35.880000000000003</Data></Cell>
    <Cell ss:Index="9"><Data ss:Type="Number">556</Data></Cell>
   </Row>
   <Row>
    <Cell><Data ss:Type="DateTime">2014-11-17T15:56:16.000</Data></Cell>
    <Cell><Data ss:Type="Number">-0.8</Data></Cell>
    <Cell><Data ss:Type="Number">-1.2</Data></Cell>
    <Cell><Data ss:Type="Number">40.6</Data></Cell>
    <Cell><Data ss:Type="Number">35.880000000000003</Data></Cell>
    <Cell ss:Index="9"><Data ss:Type="Number">557</Data></Cell>
   </Row>
   <Row>
    <Cell><Data ss:Type="DateTime">2014-11-17T15:56:17.000</Data></Cell>
    <Cell><Data ss:Type="Number">-0.8</Data></Cell>
    <Cell><Data ss:Type="Number">-1.2</Data></Cell>
    <Cell><Data ss:Type="Number">40.6</Data></Cell>
    <Cell><Data ss:Type="Number">35.89</Data></Cell>
    <Cell ss:Index="9"><Data ss:Type="Number">558</Data></Cell>
   </Row>
   <Row>
    <Cell><Data ss:Type="DateTime">2014-11-17T15:56:18.000</Data></Cell>
    <Cell><Data ss:Type="Number">-0.9</Data></Cell>
    <Cell><Data ss:Type="Number">-1.1000000000000001</Data></Cell>
    <Cell><Data ss:Type="Number">40.5</Data></Cell>
    <Cell><Data ss:Type="Number">35.89</Data></Cell>
    <Cell ss:Index="9"><Data ss:Type="Number">559</Data></Cell>
   </Row>
   <Row>
    <Cell><Data ss:Type="DateTime">2014-11-17T15:56:19.000</Data></Cell>
    <Cell><Data ss:Type="Number">-0.9</Data></Cell>
    <Cell><Data ss:Type="Number">-1.3</Data></Cell>
    <Cell><Data ss:Type="Number">40.5</Data></Cell>
    <Cell><Data ss:Type="Number">35.89</Data></Cell>
    <Cell ss:Index="9"><Data ss:Type="Number">560</Data></Cell>
   </Row>
   <Row>
    <Cell><Data ss:Type="DateTime">2014-11-17T15:56:20.000</Data></Cell>
    <Cell><Data ss:Type="Number">-0.9</Data></Cell>
    <Cell><Data ss:Type="Number">-1.3</Data></Cell>
    <Cell><Data ss:Type="Number">40.5</Data></Cell>
    <Cell><Data ss:Type="Number">35.89</Data></Cell>
    <Cell ss:Index="9"><Data ss:Type="Number">561</Data></Cell>
   </Row>
   <Row>
    <Cell><Data ss:Type="DateTime">2014-11-17T15:56:21.000</Data></Cell>
    <Cell><Data ss:Type="Number">-1</Data></Cell>
    <Cell><Data ss:Type="Number">-1.4</Data></Cell>
    <Cell><Data ss:Type="Number">40.5</Data></Cell>
    <Cell><Data ss:Type="Number">35.89</Data></Cell>
    <Cell ss:Index="9"><Data ss:Type="Number">562</Data></Cell>
   </Row>
   <Row>
    <Cell><Data ss:Type="DateTime">2014-11-17T15:56:22.000</Data></Cell>
    <Cell><Data ss:Type="Number">-1</Data></Cell>
    <Cell><Data ss:Type="Number">-1.4</Data></Cell>
    <Cell><Data ss:Type="Number">40.5</Data></Cell>
    <Cell><Data ss:Type="Number">35.89</Data></Cell>
    <Cell ss:Index="9"><Data ss:Type="Number">563</Data></Cell>
   </Row>
   <Row>
    <Cell><Data ss:Type="DateTime">2014-11-17T15:56:23.000</Data></Cell>
    <Cell><Data ss:Type="Number">-1</Data></Cell>
    <Cell><Data ss:Type="Number">-1.5</Data></Cell>
    <Cell><Data ss:Type="Number">40.6</Data></Cell>
    <Cell><Data ss:Type="Number">35.89</Data></Cell>
    <Cell ss:Index="9"><Data ss:Type="Number">564</Data></Cell>
   </Row>
   <Row>
    <Cell><Data ss:Type="DateTime">2014-11-17T15:56:24.000</Data></Cell>
    <Cell><Data ss:Type="Number">-0.8</Data></Cell>
    <Cell><Data ss:Type="Number">-1.5</Data></Cell>
    <Cell><Data ss:Type="Number">40.4</Data></Cell>
    <Cell><Data ss:Type="Number">35.89</Data></Cell>
    <Cell ss:Index="9"><Data ss:Type="Number">565</Data></Cell>
   </Row>
   <Row>
    <Cell><Data ss:Type="DateTime">2014-11-17T15:56:25.000</Data></Cell>
    <Cell><Data ss:Type="Number">-0.6</Data></Cell>
    <Cell><Data ss:Type="Number">-1.5</Data></Cell>
    <Cell><Data ss:Type="Number">40.4</Data></Cell>
    <Cell><Data ss:Type="Number">35.9</Data></Cell>
    <Cell ss:Index="9"><Data ss:Type="Number">566</Data></Cell>
   </Row>
   <Row>
    <Cell><Data ss:Type="DateTime">2014-11-17T15:56:26.000</Data></Cell>
    <Cell><Data ss:Type="Number">-0.6</Data></Cell>
    <Cell><Data ss:Type="Number">-1.4</Data></Cell>
    <Cell><Data ss:Type="Number">40.200000000000003</Data></Cell>
    <Cell><Data ss:Type="Number">35.9</Data></Cell>
    <Cell ss:Index="9"><Data ss:Type="Number">567</Data></Cell>
   </Row>
   <Row>
    <Cell><Data ss:Type="DateTime">2014-11-17T15:56:27.000</Data></Cell>
    <Cell><Data ss:Type="Number">-0.7</Data></Cell>
    <Cell><Data ss:Type="Number">-1.4</Data></Cell>
    <Cell><Data ss:Type="Number">40.200000000000003</Data></Cell>
    <Cell><Data ss:Type="Number">35.89</Data></Cell>
    <Cell ss:Index="9"><Data ss:Type="Number">568</Data></Cell>
   </Row>
   <Row>
    <Cell><Data ss:Type="DateTime">2014-11-17T15:56:28.000</Data></Cell>
    <Cell><Data ss:Type="Number">-0.9</Data></Cell>
    <Cell><Data ss:Type="Number">-1.4</Data></Cell>
    <Cell><Data ss:Type="Number">39.9</Data></Cell>
    <Cell><Data ss:Type="Number">35.89</Data></Cell>
    <Cell ss:Index="9"><Data ss:Type="Number">569</Data></Cell>
   </Row>
   <Row>
    <Cell><Data ss:Type="DateTime">2014-11-17T15:56:29.000</Data></Cell>
    <Cell><Data ss:Type="Number">-1</Data></Cell>
    <Cell><Data ss:Type="Number">-1.4</Data></Cell>
    <Cell><Data ss:Type="Number">39.700000000000003</Data></Cell>
    <Cell><Data ss:Type="Number">35.880000000000003</Data></Cell>
    <Cell ss:Index="9"><Data ss:Type="Number">570</Data></Cell>
   </Row>
   <Row>
    <Cell><Data ss:Type="DateTime">2014-11-17T15:56:30.000</Data></Cell>
    <Cell><Data ss:Type="Number">-1</Data></Cell>
    <Cell><Data ss:Type="Number">-1.5</Data></Cell>
    <Cell><Data ss:Type="Number">39.299999999999997</Data></Cell>
    <Cell><Data ss:Type="Number">35.880000000000003</Data></Cell>
    <Cell ss:Index="9"><Data ss:Type="Number">571</Data></Cell>
   </Row>
   <Row>
    <Cell><Data ss:Type="DateTime">2014-11-17T15:56:31.000</Data></Cell>
    <Cell><Data ss:Type="Number">-1.1000000000000001</Data></Cell>
    <Cell><Data ss:Type="Number">-1.5</Data></Cell>
    <Cell><Data ss:Type="Number">39.299999999999997</Data></Cell>
    <Cell><Data ss:Type="Number">35.869999999999997</Data></Cell>
    <Cell ss:Index="9"><Data ss:Type="Number">572</Data></Cell>
   </Row>
   <Row>
    <Cell><Data ss:Type="DateTime">2014-11-17T15:56:32.000</Data></Cell>
    <Cell><Data ss:Type="Number">-1</Data></Cell>
    <Cell><Data ss:Type="Number">-1.5</Data></Cell>
    <Cell><Data ss:Type="Number">39.1</Data></Cell>
    <Cell><Data ss:Type="Number">35.869999999999997</Data></Cell>
    <Cell ss:Index="9"><Data ss:Type="Number">573</Data></Cell>
   </Row>
   <Row>
    <Cell><Data ss:Type="DateTime">2014-11-17T15:56:33.000</Data></Cell>
    <Cell><Data ss:Type="Number">-1</Data></Cell>
    <Cell><Data ss:Type="Number">-1.6</Data></Cell>
    <Cell><Data ss:Type="Number">39.1</Data></Cell>
    <Cell><Data ss:Type="Number">35.86</Data></Cell>
    <Cell ss:Index="9"><Data ss:Type="Number">574</Data></Cell>
   </Row>
   <Row>
    <Cell><Data ss:Type="DateTime">2014-11-17T15:56:34.000</Data></Cell>
    <Cell><Data ss:Type="Number">-1</Data></Cell>
    <Cell><Data ss:Type="Number">-1.6</Data></Cell>
    <Cell><Data ss:Type="Number">38.700000000000003</Data></Cell>
    <Cell><Data ss:Type="Number">35.85</Data></Cell>
    <Cell ss:Index="9"><Data ss:Type="Number">575</Data></Cell>
   </Row>
   <Row>
    <Cell><Data ss:Type="DateTime">2014-11-17T15:56:35.000</Data></Cell>
    <Cell><Data ss:Type="Number">-0.6</Data></Cell>
    <Cell><Data ss:Type="Number">-1.6</Data></Cell>
    <Cell><Data ss:Type="Number">37.6</Data></Cell>
    <Cell><Data ss:Type="Number">35.85</Data></Cell>
    <Cell ss:Index="9"><Data ss:Type="Number">576</Data></Cell>
   </Row>
   <Row>
    <Cell><Data ss:Type="DateTime">2014-11-17T15:56:36.000</Data></Cell>
    <Cell><Data ss:Type="Number">-0.6</Data></Cell>
    <Cell><Data ss:Type="Number">-1.6</Data></Cell>
    <Cell><Data ss:Type="Number">37.6</Data></Cell>
    <Cell><Data ss:Type="Number">35.840000000000003</Data></Cell>
    <Cell ss:Index="9"><Data ss:Type="Number">577</Data></Cell>
   </Row>
   <Row>
    <Cell><Data ss:Type="DateTime">2014-11-17T15:56:37.000</Data></Cell>
    <Cell><Data ss:Type="Number">-0.6</Data></Cell>
    <Cell><Data ss:Type="Number">-1.6</Data></Cell>
    <Cell><Data ss:Type="Number">37.4</Data></Cell>
    <Cell><Data ss:Type="Number">35.840000000000003</Data></Cell>
    <Cell ss:Index="9"><Data ss:Type="Number">578</Data></Cell>
   </Row>
   <Row>
    <Cell><Data ss:Type="DateTime">2014-11-17T15:56:38.000</Data></Cell>
    <Cell><Data ss:Type="Number">-0.6</Data></Cell>
    <Cell><Data ss:Type="Number">-1.5</Data></Cell>
    <Cell><Data ss:Type="Number">36.700000000000003</Data></Cell>
    <Cell><Data ss:Type="Number">35.840000000000003</Data></Cell>
    <Cell ss:Index="9"><Data ss:Type="Number">579</Data></Cell>
   </Row>
   <Row>
    <Cell><Data ss:Type="DateTime">2014-11-17T15:56:39.000</Data></Cell>
    <Cell><Data ss:Type="Number">-0.9</Data></Cell>
    <Cell><Data ss:Type="Number">-1.5</Data></Cell>
    <Cell><Data ss:Type="Number">36.5</Data></Cell>
    <Cell><Data ss:Type="Number">35.840000000000003</Data></Cell>
    <Cell ss:Index="9"><Data ss:Type="Number">580</Data></Cell>
   </Row>
   <Row>
    <Cell><Data ss:Type="DateTime">2014-11-17T15:56:40.000</Data></Cell>
    <Cell><Data ss:Type="Number">-0.9</Data></Cell>
    <Cell><Data ss:Type="Number">-1.5</Data></Cell>
    <Cell><Data ss:Type="Number">36.5</Data></Cell>
    <Cell><Data ss:Type="Number">35.840000000000003</Data></Cell>
    <Cell ss:Index="9"><Data ss:Type="Number">581</Data></Cell>
   </Row>
   <Row>
    <Cell><Data ss:Type="DateTime">2014-11-17T15:56:41.000</Data></Cell>
    <Cell><Data ss:Type="Number">-1.1000000000000001</Data></Cell>
    <Cell><Data ss:Type="Number">-1.5</Data></Cell>
    <Cell><Data ss:Type="Number">36.4</Data></Cell>
    <Cell><Data ss:Type="Number">35.840000000000003</Data></Cell>
    <Cell ss:Index="9"><Data ss:Type="Number">582</Data></Cell>
   </Row>
   <Row>
    <Cell><Data ss:Type="DateTime">2014-11-17T15:56:42.000</Data></Cell>
    <Cell><Data ss:Type="Number">-1.1000000000000001</Data></Cell>
    <Cell><Data ss:Type="Number">-1.5</Data></Cell>
    <Cell><Data ss:Type="Number">36.9</Data></Cell>
    <Cell><Data ss:Type="Number">35.85</Data></Cell>
    <Cell ss:Index="9"><Data ss:Type="Number">583</Data></Cell>
   </Row>
   <Row>
    <Cell><Data ss:Type="DateTime">2014-11-17T15:56:43.000</Data></Cell>
    <Cell><Data ss:Type="Number">-1.1000000000000001</Data></Cell>
    <Cell><Data ss:Type="Number">-1.5</Data></Cell>
    <Cell><Data ss:Type="Number">37.200000000000003</Data></Cell>
    <Cell><Data ss:Type="Number">35.85</Data></Cell>
    <Cell ss:Index="9"><Data ss:Type="Number">584</Data></Cell>
   </Row>
   <Row>
    <Cell><Data ss:Type="DateTime">2014-11-17T15:56:44.000</Data></Cell>
    <Cell><Data ss:Type="Number">-1</Data></Cell>
    <Cell><Data ss:Type="Number">-1.5</Data></Cell>
    <Cell><Data ss:Type="Number">37.200000000000003</Data></Cell>
    <Cell><Data ss:Type="Number">35.86</Data></Cell>
    <Cell ss:Index="9"><Data ss:Type="Number">585</Data></Cell>
   </Row>
   <Row>
    <Cell><Data ss:Type="DateTime">2014-11-17T15:56:45.000</Data></Cell>
    <Cell><Data ss:Type="Number">-0.7</Data></Cell>
    <Cell><Data ss:Type="Number">-1.5</Data></Cell>
    <Cell><Data ss:Type="Number">37.9</Data></Cell>
    <Cell><Data ss:Type="Number">35.869999999999997</Data></Cell>
    <Cell ss:Index="9"><Data ss:Type="Number">586</Data></Cell>
   </Row>
   <Row>
    <Cell><Data ss:Type="DateTime">2014-11-17T15:56:46.000</Data></Cell>
    <Cell><Data ss:Type="Number">-0.7</Data></Cell>
    <Cell><Data ss:Type="Number">-1.5</Data></Cell>
    <Cell><Data ss:Type="Number">38</Data></Cell>
    <Cell><Data ss:Type="Number">35.869999999999997</Data></Cell>
    <Cell ss:Index="9"><Data ss:Type="Number">587</Data></Cell>
   </Row>
   <Row>
    <Cell><Data ss:Type="DateTime">2014-11-17T15:56:47.000</Data></Cell>
    <Cell><Data ss:Type="Number">-1</Data></Cell>
    <Cell><Data ss:Type="Number">-1.5</Data></Cell>
    <Cell><Data ss:Type="Number">38</Data></Cell>
    <Cell><Data ss:Type="Number">35.869999999999997</Data></Cell>
    <Cell ss:Index="9"><Data ss:Type="Number">588</Data></Cell>
   </Row>
   <Row>
    <Cell><Data ss:Type="DateTime">2014-11-17T15:56:48.000</Data></Cell>
    <Cell><Data ss:Type="Number">-1</Data></Cell>
    <Cell><Data ss:Type="Number">-1.5</Data></Cell>
    <Cell><Data ss:Type="Number">38.299999999999997</Data></Cell>
    <Cell><Data ss:Type="Number">35.869999999999997</Data></Cell>
    <Cell ss:Index="9"><Data ss:Type="Number">589</Data></Cell>
   </Row>
   <Row>
    <Cell><Data ss:Type="DateTime">2014-11-17T15:56:49.000</Data></Cell>
    <Cell><Data ss:Type="Number">-1</Data></Cell>
    <Cell><Data ss:Type="Number">-1.5</Data></Cell>
    <Cell><Data ss:Type="Number">38.299999999999997</Data></Cell>
    <Cell><Data ss:Type="Number">35.880000000000003</Data></Cell>
    <Cell ss:Index="9"><Data ss:Type="Number">590</Data></Cell>
   </Row>
   <Row>
    <Cell><Data ss:Type="DateTime">2014-11-17T15:56:50.000</Data></Cell>
    <Cell><Data ss:Type="Number">-1</Data></Cell>
    <Cell><Data ss:Type="Number">-1.5</Data></Cell>
    <Cell><Data ss:Type="Number">38.5</Data></Cell>
    <Cell><Data ss:Type="Number">35.880000000000003</Data></Cell>
    <Cell ss:Index="9"><Data ss:Type="Number">591</Data></Cell>
   </Row>
   <Row>
    <Cell><Data ss:Type="DateTime">2014-11-17T15:56:51.000</Data></Cell>
    <Cell><Data ss:Type="Number">-1.2</Data></Cell>
    <Cell><Data ss:Type="Number">-1.5</Data></Cell>
    <Cell><Data ss:Type="Number">39.1</Data></Cell>
    <Cell><Data ss:Type="Number">35.9</Data></Cell>
    <Cell ss:Index="9"><Data ss:Type="Number">592</Data></Cell>
   </Row>
   <Row>
    <Cell><Data ss:Type="DateTime">2014-11-17T15:56:52.000</Data></Cell>
    <Cell><Data ss:Type="Number">-1.2</Data></Cell>
    <Cell><Data ss:Type="Number">-1.5</Data></Cell>
    <Cell><Data ss:Type="Number">39.4</Data></Cell>
    <Cell><Data ss:Type="Number">35.909999999999997</Data></Cell>
    <Cell ss:Index="9"><Data ss:Type="Number">593</Data></Cell>
   </Row>
   <Row>
    <Cell><Data ss:Type="DateTime">2014-11-17T15:56:53.000</Data></Cell>
    <Cell><Data ss:Type="Number">-1.2</Data></Cell>
    <Cell><Data ss:Type="Number">-1.4</Data></Cell>
    <Cell><Data ss:Type="Number">39.700000000000003</Data></Cell>
    <Cell><Data ss:Type="Number">35.92</Data></Cell>
    <Cell ss:Index="9"><Data ss:Type="Number">594</Data></Cell>
   </Row>
   <Row>
    <Cell><Data ss:Type="DateTime">2014-11-17T15:56:54.000</Data></Cell>
    <Cell><Data ss:Type="Number">-1.3</Data></Cell>
    <Cell><Data ss:Type="Number">-1.4</Data></Cell>
    <Cell><Data ss:Type="Number">39.4</Data></Cell>
    <Cell><Data ss:Type="Number">35.93</Data></Cell>
    <Cell ss:Index="9"><Data ss:Type="Number">595</Data></Cell>
   </Row>
   <Row>
    <Cell><Data ss:Type="DateTime">2014-11-17T15:56:55.000</Data></Cell>
    <Cell><Data ss:Type="Number">-1.3</Data></Cell>
    <Cell><Data ss:Type="Number">-1.3</Data></Cell>
    <Cell><Data ss:Type="Number">39.5</Data></Cell>
    <Cell><Data ss:Type="Number">35.93</Data></Cell>
    <Cell ss:Index="9"><Data ss:Type="Number">596</Data></Cell>
   </Row>
   <Row>
    <Cell><Data ss:Type="DateTime">2014-11-17T15:56:56.000</Data></Cell>
    <Cell><Data ss:Type="Number">-1.3</Data></Cell>
    <Cell><Data ss:Type="Number">-1.3</Data></Cell>
    <Cell><Data ss:Type="Number">39.5</Data></Cell>
    <Cell><Data ss:Type="Number">35.94</Data></Cell>
    <Cell ss:Index="9"><Data ss:Type="Number">597</Data></Cell>
   </Row>
   <Row>
    <Cell><Data ss:Type="DateTime">2014-11-17T15:56:57.000</Data></Cell>
    <Cell><Data ss:Type="Number">-1.3</Data></Cell>
    <Cell><Data ss:Type="Number">-1.3</Data></Cell>
    <Cell><Data ss:Type="Number">39.5</Data></Cell>
    <Cell><Data ss:Type="Number">35.94</Data></Cell>
    <Cell ss:Index="9"><Data ss:Type="Number">598</Data></Cell>
   </Row>
   <Row>
    <Cell><Data ss:Type="DateTime">2014-11-17T15:56:58.000</Data></Cell>
    <Cell><Data ss:Type="Number">-1.3</Data></Cell>
    <Cell><Data ss:Type="Number">-1.3</Data></Cell>
    <Cell><Data ss:Type="Number">39.5</Data></Cell>
    <Cell><Data ss:Type="Number">35.94</Data></Cell>
    <Cell ss:Index="9"><Data ss:Type="Number">599</Data></Cell>
   </Row>
   <Row>
    <Cell><Data ss:Type="DateTime">2014-11-17T15:56:59.000</Data></Cell>
    <Cell><Data ss:Type="Number">-1.2</Data></Cell>
    <Cell><Data ss:Type="Number">-1.3</Data></Cell>
    <Cell><Data ss:Type="Number">39.6</Data></Cell>
    <Cell><Data ss:Type="Number">35.950000000000003</Data></Cell>
    <Cell ss:Index="9"><Data ss:Type="Number">600</Data></Cell>
   </Row>
   <Row>
    <Cell><Data ss:Type="DateTime">2014-11-17T15:57:00.000</Data></Cell>
    <Cell><Data ss:Type="Number">-1.1000000000000001</Data></Cell>
    <Cell><Data ss:Type="Number">-1.3</Data></Cell>
    <Cell><Data ss:Type="Number">39.6</Data></Cell>
    <Cell><Data ss:Type="Number">35.950000000000003</Data></Cell>
    <Cell ss:Index="9"><Data ss:Type="Number">601</Data></Cell>
   </Row>
   <Row>
    <Cell><Data ss:Type="DateTime">2014-11-17T15:57:01.000</Data></Cell>
    <Cell><Data ss:Type="Number">-1</Data></Cell>
    <Cell><Data ss:Type="Number">-1.3</Data></Cell>
    <Cell><Data ss:Type="Number">38</Data></Cell>
    <Cell><Data ss:Type="Number">35.950000000000003</Data></Cell>
    <Cell ss:Index="9"><Data ss:Type="Number">602</Data></Cell>
   </Row>
   <Row>
    <Cell><Data ss:Type="DateTime">2014-11-17T15:57:02.000</Data></Cell>
    <Cell><Data ss:Type="Number">-0.9</Data></Cell>
    <Cell><Data ss:Type="Number">-1.3</Data></Cell>
    <Cell><Data ss:Type="Number">38</Data></Cell>
    <Cell><Data ss:Type="Number">35.950000000000003</Data></Cell>
    <Cell ss:Index="9"><Data ss:Type="Number">603</Data></Cell>
   </Row>
   <Row>
    <Cell><Data ss:Type="DateTime">2014-11-17T15:57:03.000</Data></Cell>
    <Cell><Data ss:Type="Number">-0.9</Data></Cell>
    <Cell><Data ss:Type="Number">-1.3</Data></Cell>
    <Cell><Data ss:Type="Number">38</Data></Cell>
    <Cell><Data ss:Type="Number">35.950000000000003</Data></Cell>
    <Cell ss:Index="9"><Data ss:Type="Number">604</Data></Cell>
   </Row>
   <Row>
    <Cell><Data ss:Type="DateTime">2014-11-17T15:57:04.000</Data></Cell>
    <Cell><Data ss:Type="Number">-0.8</Data></Cell>
    <Cell><Data ss:Type="Number">-1.3</Data></Cell>
    <Cell><Data ss:Type="Number">37.6</Data></Cell>
    <Cell><Data ss:Type="Number">35.950000000000003</Data></Cell>
    <Cell ss:Index="9"><Data ss:Type="Number">605</Data></Cell>
   </Row>
   <Row>
    <Cell><Data ss:Type="DateTime">2014-11-17T15:57:05.000</Data></Cell>
    <Cell><Data ss:Type="Number">-0.7</Data></Cell>
    <Cell><Data ss:Type="Number">-1.3</Data></Cell>
    <Cell><Data ss:Type="Number">37.4</Data></Cell>
    <Cell><Data ss:Type="Number">35.96</Data></Cell>
    <Cell ss:Index="9"><Data ss:Type="Number">606</Data></Cell>
   </Row>
   <Row>
    <Cell><Data ss:Type="DateTime">2014-11-17T15:57:06.000</Data></Cell>
    <Cell><Data ss:Type="Number">-0.7</Data></Cell>
    <Cell><Data ss:Type="Number">-1.4</Data></Cell>
    <Cell><Data ss:Type="Number">37.5</Data></Cell>
    <Cell><Data ss:Type="Number">35.979999999999997</Data></Cell>
    <Cell ss:Index="9"><Data ss:Type="Number">607</Data></Cell>
   </Row>
   <Row>
    <Cell><Data ss:Type="DateTime">2014-11-17T15:57:07.000</Data></Cell>
    <Cell><Data ss:Type="Number">-0.6</Data></Cell>
    <Cell><Data ss:Type="Number">-1.4</Data></Cell>
    <Cell><Data ss:Type="Number">37.5</Data></Cell>
    <Cell><Data ss:Type="Number">35.99</Data></Cell>
    <Cell ss:Index="9"><Data ss:Type="Number">608</Data></Cell>
   </Row>
   <Row>
    <Cell><Data ss:Type="DateTime">2014-11-17T15:57:08.000</Data></Cell>
    <Cell><Data ss:Type="Number">-0.9</Data></Cell>
    <Cell><Data ss:Type="Number">-1.4</Data></Cell>
    <Cell><Data ss:Type="Number">37.5</Data></Cell>
    <Cell><Data ss:Type="Number">36.01</Data></Cell>
    <Cell ss:Index="9"><Data ss:Type="Number">609</Data></Cell>
   </Row>
   <Row>
    <Cell><Data ss:Type="DateTime">2014-11-17T15:57:09.000</Data></Cell>
    <Cell><Data ss:Type="Number">-0.9</Data></Cell>
    <Cell><Data ss:Type="Number">-1.4</Data></Cell>
    <Cell><Data ss:Type="Number">38</Data></Cell>
    <Cell><Data ss:Type="Number">36.020000000000003</Data></Cell>
    <Cell ss:Index="9"><Data ss:Type="Number">610</Data></Cell>
   </Row>
   <Row>
    <Cell><Data ss:Type="DateTime">2014-11-17T15:57:10.000</Data></Cell>
    <Cell><Data ss:Type="Number">-0.9</Data></Cell>
    <Cell><Data ss:Type="Number">-1.4</Data></Cell>
    <Cell><Data ss:Type="Number">38</Data></Cell>
    <Cell><Data ss:Type="Number">36.03</Data></Cell>
    <Cell ss:Index="9"><Data ss:Type="Number">611</Data></Cell>
   </Row>
   <Row>
    <Cell><Data ss:Type="DateTime">2014-11-17T15:57:11.000</Data></Cell>
    <Cell><Data ss:Type="Number">-1</Data></Cell>
    <Cell><Data ss:Type="Number">-1.5</Data></Cell>
    <Cell><Data ss:Type="Number">37.5</Data></Cell>
    <Cell><Data ss:Type="Number">36.03</Data></Cell>
    <Cell ss:Index="9"><Data ss:Type="Number">612</Data></Cell>
   </Row>
   <Row>
    <Cell><Data ss:Type="DateTime">2014-11-17T15:57:12.000</Data></Cell>
    <Cell><Data ss:Type="Number">-1.1000000000000001</Data></Cell>
    <Cell><Data ss:Type="Number">-1.5</Data></Cell>
    <Cell><Data ss:Type="Number">37.5</Data></Cell>
    <Cell><Data ss:Type="Number">36.03</Data></Cell>
    <Cell ss:Index="9"><Data ss:Type="Number">613</Data></Cell>
   </Row>
   <Row>
    <Cell><Data ss:Type="DateTime">2014-11-17T15:57:13.000</Data></Cell>
    <Cell><Data ss:Type="Number">-1.1000000000000001</Data></Cell>
    <Cell><Data ss:Type="Number">-1.5</Data></Cell>
    <Cell><Data ss:Type="Number">37.5</Data></Cell>
    <Cell><Data ss:Type="Number">36.03</Data></Cell>
    <Cell ss:Index="9"><Data ss:Type="Number">614</Data></Cell>
   </Row>
   <Row>
    <Cell><Data ss:Type="DateTime">2014-11-17T15:57:14.000</Data></Cell>
    <Cell><Data ss:Type="Number">-1</Data></Cell>
    <Cell><Data ss:Type="Number">-1.4</Data></Cell>
    <Cell><Data ss:Type="Number">37.5</Data></Cell>
    <Cell><Data ss:Type="Number">36.03</Data></Cell>
    <Cell ss:Index="9"><Data ss:Type="Number">615</Data></Cell>
   </Row>
   <Row>
    <Cell><Data ss:Type="DateTime">2014-11-17T15:57:15.000</Data></Cell>
    <Cell><Data ss:Type="Number">-0.9</Data></Cell>
    <Cell><Data ss:Type="Number">-1.3</Data></Cell>
    <Cell><Data ss:Type="Number">37.5</Data></Cell>
    <Cell><Data ss:Type="Number">36.03</Data></Cell>
    <Cell ss:Index="9"><Data ss:Type="Number">616</Data></Cell>
   </Row>
   <Row>
    <Cell><Data ss:Type="DateTime">2014-11-17T15:57:16.000</Data></Cell>
    <Cell><Data ss:Type="Number">-0.8</Data></Cell>
    <Cell><Data ss:Type="Number">-1.3</Data></Cell>
    <Cell><Data ss:Type="Number">37.799999999999997</Data></Cell>
    <Cell><Data ss:Type="Number">36.03</Data></Cell>
    <Cell ss:Index="9"><Data ss:Type="Number">617</Data></Cell>
   </Row>
   <Row>
    <Cell><Data ss:Type="DateTime">2014-11-17T15:57:17.000</Data></Cell>
    <Cell><Data ss:Type="Number">-0.8</Data></Cell>
    <Cell><Data ss:Type="Number">-1.3</Data></Cell>
    <Cell><Data ss:Type="Number">37.799999999999997</Data></Cell>
    <Cell><Data ss:Type="Number">36.020000000000003</Data></Cell>
    <Cell ss:Index="9"><Data ss:Type="Number">618</Data></Cell>
   </Row>
   <Row>
    <Cell><Data ss:Type="DateTime">2014-11-17T15:57:18.000</Data></Cell>
    <Cell><Data ss:Type="Number">-0.8</Data></Cell>
    <Cell><Data ss:Type="Number">-1.3</Data></Cell>
    <Cell><Data ss:Type="Number">37.799999999999997</Data></Cell>
    <Cell><Data ss:Type="Number">36.01</Data></Cell>
    <Cell ss:Index="9"><Data ss:Type="Number">619</Data></Cell>
   </Row>
   <Row>
    <Cell><Data ss:Type="DateTime">2014-11-17T15:57:19.000</Data></Cell>
    <Cell><Data ss:Type="Number">-0.8</Data></Cell>
    <Cell><Data ss:Type="Number">-1.3</Data></Cell>
    <Cell><Data ss:Type="Number">37.6</Data></Cell>
    <Cell><Data ss:Type="Number">36</Data></Cell>
    <Cell ss:Index="9"><Data ss:Type="Number">620</Data></Cell>
   </Row>
   <Row>
    <Cell><Data ss:Type="DateTime">2014-11-17T15:57:20.000</Data></Cell>
    <Cell><Data ss:Type="Number">-0.8</Data></Cell>
    <Cell><Data ss:Type="Number">-1.3</Data></Cell>
    <Cell><Data ss:Type="Number">37.4</Data></Cell>
    <Cell><Data ss:Type="Number">35.99</Data></Cell>
    <Cell ss:Index="9"><Data ss:Type="Number">621</Data></Cell>
   </Row>
   <Row>
    <Cell><Data ss:Type="DateTime">2014-11-17T15:57:21.000</Data></Cell>
    <Cell><Data ss:Type="Number">-0.8</Data></Cell>
    <Cell><Data ss:Type="Number">-1.3</Data></Cell>
    <Cell><Data ss:Type="Number">37.700000000000003</Data></Cell>
    <Cell><Data ss:Type="Number">35.99</Data></Cell>
    <Cell ss:Index="9"><Data ss:Type="Number">622</Data></Cell>
   </Row>
   <Row>
    <Cell><Data ss:Type="DateTime">2014-11-17T15:57:22.000</Data></Cell>
    <Cell><Data ss:Type="Number">-1.1000000000000001</Data></Cell>
    <Cell><Data ss:Type="Number">-1.3</Data></Cell>
    <Cell><Data ss:Type="Number">37.700000000000003</Data></Cell>
    <Cell><Data ss:Type="Number">35.99</Data></Cell>
    <Cell ss:Index="9"><Data ss:Type="Number">623</Data></Cell>
   </Row>
   <Row>
    <Cell><Data ss:Type="DateTime">2014-11-17T15:57:23.000</Data></Cell>
    <Cell><Data ss:Type="Number">-1.3</Data></Cell>
    <Cell><Data ss:Type="Number">-1.3</Data></Cell>
    <Cell><Data ss:Type="Number">38.1</Data></Cell>
    <Cell><Data ss:Type="Number">35.99</Data></Cell>
    <Cell ss:Index="9"><Data ss:Type="Number">624</Data></Cell>
   </Row>
   <Row>
    <Cell><Data ss:Type="DateTime">2014-11-17T15:57:24.000</Data></Cell>
    <Cell><Data ss:Type="Number">-1.3</Data></Cell>
    <Cell><Data ss:Type="Number">-1.2</Data></Cell>
    <Cell><Data ss:Type="Number">38.1</Data></Cell>
    <Cell><Data ss:Type="Number">36</Data></Cell>
    <Cell ss:Index="9"><Data ss:Type="Number">625</Data></Cell>
   </Row>
   <Row>
    <Cell><Data ss:Type="DateTime">2014-11-17T15:57:25.000</Data></Cell>
    <Cell><Data ss:Type="Number">-1.2</Data></Cell>
    <Cell><Data ss:Type="Number">-1.2</Data></Cell>
    <Cell><Data ss:Type="Number">38.1</Data></Cell>
    <Cell><Data ss:Type="Number">36</Data></Cell>
    <Cell ss:Index="9"><Data ss:Type="Number">626</Data></Cell>
   </Row>
   <Row>
    <Cell><Data ss:Type="DateTime">2014-11-17T15:57:26.000</Data></Cell>
    <Cell><Data ss:Type="Number">-0.9</Data></Cell>
    <Cell><Data ss:Type="Number">-1.2</Data></Cell>
    <Cell><Data ss:Type="Number">39.299999999999997</Data></Cell>
    <Cell><Data ss:Type="Number">36.01</Data></Cell>
    <Cell ss:Index="9"><Data ss:Type="Number">627</Data></Cell>
   </Row>
   <Row>
    <Cell><Data ss:Type="DateTime">2014-11-17T15:57:27.000</Data></Cell>
    <Cell><Data ss:Type="Number">-0.7</Data></Cell>
    <Cell><Data ss:Type="Number">-1.2</Data></Cell>
    <Cell><Data ss:Type="Number">39.299999999999997</Data></Cell>
    <Cell><Data ss:Type="Number">36.01</Data></Cell>
    <Cell ss:Index="9"><Data ss:Type="Number">628</Data></Cell>
   </Row>
   <Row>
    <Cell><Data ss:Type="DateTime">2014-11-17T15:57:28.000</Data></Cell>
    <Cell><Data ss:Type="Number">-0.7</Data></Cell>
    <Cell><Data ss:Type="Number">-1.2</Data></Cell>
    <Cell><Data ss:Type="Number">39.299999999999997</Data></Cell>
    <Cell><Data ss:Type="Number">36.01</Data></Cell>
    <Cell ss:Index="9"><Data ss:Type="Number">629</Data></Cell>
   </Row>
   <Row>
    <Cell><Data ss:Type="DateTime">2014-11-17T15:57:29.000</Data></Cell>
    <Cell><Data ss:Type="Number">-0.7</Data></Cell>
    <Cell><Data ss:Type="Number">-1.2</Data></Cell>
    <Cell><Data ss:Type="Number">39.200000000000003</Data></Cell>
    <Cell><Data ss:Type="Number">36.01</Data></Cell>
    <Cell ss:Index="9"><Data ss:Type="Number">630</Data></Cell>
   </Row>
   <Row>
    <Cell><Data ss:Type="DateTime">2014-11-17T15:57:30.000</Data></Cell>
    <Cell><Data ss:Type="Number">-0.6</Data></Cell>
    <Cell><Data ss:Type="Number">-1.2</Data></Cell>
    <Cell><Data ss:Type="Number">39</Data></Cell>
    <Cell><Data ss:Type="Number">36.020000000000003</Data></Cell>
    <Cell ss:Index="9"><Data ss:Type="Number">631</Data></Cell>
   </Row>
   <Row>
    <Cell><Data ss:Type="DateTime">2014-11-17T15:57:31.000</Data></Cell>
    <Cell><Data ss:Type="Number">-0.7</Data></Cell>
    <Cell><Data ss:Type="Number">-1.2</Data></Cell>
    <Cell><Data ss:Type="Number">39</Data></Cell>
    <Cell><Data ss:Type="Number">36.020000000000003</Data></Cell>
    <Cell ss:Index="9"><Data ss:Type="Number">632</Data></Cell>
   </Row>
   <Row>
    <Cell><Data ss:Type="DateTime">2014-11-17T15:57:32.000</Data></Cell>
    <Cell><Data ss:Type="Number">-0.7</Data></Cell>
    <Cell><Data ss:Type="Number">-1.3</Data></Cell>
    <Cell><Data ss:Type="Number">38.700000000000003</Data></Cell>
    <Cell><Data ss:Type="Number">36.020000000000003</Data></Cell>
    <Cell ss:Index="9"><Data ss:Type="Number">633</Data></Cell>
   </Row>
   <Row>
    <Cell><Data ss:Type="DateTime">2014-11-17T15:57:33.000</Data></Cell>
    <Cell><Data ss:Type="Number">-1</Data></Cell>
    <Cell><Data ss:Type="Number">-1.3</Data></Cell>
    <Cell><Data ss:Type="Number">38.799999999999997</Data></Cell>
    <Cell><Data ss:Type="Number">36.020000000000003</Data></Cell>
    <Cell ss:Index="9"><Data ss:Type="Number">634</Data></Cell>
   </Row>
   <Row>
    <Cell><Data ss:Type="DateTime">2014-11-17T15:57:34.000</Data></Cell>
    <Cell><Data ss:Type="Number">-1.2</Data></Cell>
    <Cell><Data ss:Type="Number">-1.3</Data></Cell>
    <Cell><Data ss:Type="Number">38.799999999999997</Data></Cell>
    <Cell><Data ss:Type="Number">36.020000000000003</Data></Cell>
    <Cell ss:Index="9"><Data ss:Type="Number">635</Data></Cell>
   </Row>
   <Row>
    <Cell><Data ss:Type="DateTime">2014-11-17T15:57:35.000</Data></Cell>
    <Cell><Data ss:Type="Number">-1.3</Data></Cell>
    <Cell><Data ss:Type="Number">-1.4</Data></Cell>
    <Cell><Data ss:Type="Number">38.799999999999997</Data></Cell>
    <Cell><Data ss:Type="Number">36.020000000000003</Data></Cell>
    <Cell ss:Index="9"><Data ss:Type="Number">636</Data></Cell>
   </Row>
   <Row>
    <Cell><Data ss:Type="DateTime">2014-11-17T15:57:36.000</Data></Cell>
    <Cell><Data ss:Type="Number">-1.3</Data></Cell>
    <Cell><Data ss:Type="Number">-1.4</Data></Cell>
    <Cell><Data ss:Type="Number">38.799999999999997</Data></Cell>
    <Cell><Data ss:Type="Number">36.020000000000003</Data></Cell>
    <Cell ss:Index="9"><Data ss:Type="Number">637</Data></Cell>
   </Row>
   <Row>
    <Cell><Data ss:Type="DateTime">2014-11-17T15:57:37.000</Data></Cell>
    <Cell><Data ss:Type="Number">-1.3</Data></Cell>
    <Cell><Data ss:Type="Number">-1.4</Data></Cell>
    <Cell><Data ss:Type="Number">38.9</Data></Cell>
    <Cell><Data ss:Type="Number">36.020000000000003</Data></Cell>
    <Cell ss:Index="9"><Data ss:Type="Number">638</Data></Cell>
   </Row>
   <Row>
    <Cell><Data ss:Type="DateTime">2014-11-17T15:57:38.000</Data></Cell>
    <Cell><Data ss:Type="Number">-1.3</Data></Cell>
    <Cell><Data ss:Type="Number">-1.4</Data></Cell>
    <Cell><Data ss:Type="Number">38.9</Data></Cell>
    <Cell><Data ss:Type="Number">36.020000000000003</Data></Cell>
    <Cell ss:Index="9"><Data ss:Type="Number">639</Data></Cell>
   </Row>
   <Row>
    <Cell><Data ss:Type="DateTime">2014-11-17T15:57:39.000</Data></Cell>
    <Cell><Data ss:Type="Number">-1.1000000000000001</Data></Cell>
    <Cell><Data ss:Type="Number">-1.4</Data></Cell>
    <Cell><Data ss:Type="Number">38.9</Data></Cell>
    <Cell><Data ss:Type="Number">36.020000000000003</Data></Cell>
    <Cell ss:Index="9"><Data ss:Type="Number">640</Data></Cell>
   </Row>
   <Row>
    <Cell><Data ss:Type="DateTime">2014-11-17T15:57:40.000</Data></Cell>
    <Cell><Data ss:Type="Number">-1.1000000000000001</Data></Cell>
    <Cell><Data ss:Type="Number">-1.4</Data></Cell>
    <Cell><Data ss:Type="Number">39</Data></Cell>
    <Cell><Data ss:Type="Number">36.020000000000003</Data></Cell>
    <Cell ss:Index="9"><Data ss:Type="Number">641</Data></Cell>
   </Row>
   <Row>
    <Cell><Data ss:Type="DateTime">2014-11-17T15:57:41.000</Data></Cell>
    <Cell><Data ss:Type="Number">-1</Data></Cell>
    <Cell><Data ss:Type="Number">-1.4</Data></Cell>
    <Cell><Data ss:Type="Number">39</Data></Cell>
    <Cell><Data ss:Type="Number">36.03</Data></Cell>
    <Cell ss:Index="9"><Data ss:Type="Number">642</Data></Cell>
   </Row>
   <Row>
    <Cell><Data ss:Type="DateTime">2014-11-17T15:57:42.000</Data></Cell>
    <Cell><Data ss:Type="Number">-0.9</Data></Cell>
    <Cell><Data ss:Type="Number">-1.4</Data></Cell>
    <Cell><Data ss:Type="Number">39</Data></Cell>
    <Cell><Data ss:Type="Number">36.03</Data></Cell>
    <Cell ss:Index="9"><Data ss:Type="Number">643</Data></Cell>
   </Row>
   <Row>
    <Cell><Data ss:Type="DateTime">2014-11-17T15:57:43.000</Data></Cell>
    <Cell><Data ss:Type="Number">-0.8</Data></Cell>
    <Cell><Data ss:Type="Number">-1.4</Data></Cell>
    <Cell><Data ss:Type="Number">38.9</Data></Cell>
    <Cell><Data ss:Type="Number">36.03</Data></Cell>
    <Cell ss:Index="9"><Data ss:Type="Number">644</Data></Cell>
   </Row>
   <Row>
    <Cell><Data ss:Type="DateTime">2014-11-17T15:57:44.000</Data></Cell>
    <Cell><Data ss:Type="Number">-1</Data></Cell>
    <Cell><Data ss:Type="Number">-1.4</Data></Cell>
    <Cell><Data ss:Type="Number">38.9</Data></Cell>
    <Cell><Data ss:Type="Number">36.03</Data></Cell>
    <Cell ss:Index="9"><Data ss:Type="Number">645</Data></Cell>
   </Row>
   <Row>
    <Cell><Data ss:Type="DateTime">2014-11-17T15:57:45.000</Data></Cell>
    <Cell><Data ss:Type="Number">-1.1000000000000001</Data></Cell>
    <Cell><Data ss:Type="Number">-1.3</Data></Cell>
    <Cell><Data ss:Type="Number">38.4</Data></Cell>
    <Cell><Data ss:Type="Number">36.020000000000003</Data></Cell>
    <Cell ss:Index="9"><Data ss:Type="Number">646</Data></Cell>
   </Row>
   <Row>
    <Cell><Data ss:Type="DateTime">2014-11-17T15:57:46.000</Data></Cell>
    <Cell><Data ss:Type="Number">-1.1000000000000001</Data></Cell>
    <Cell><Data ss:Type="Number">-1.3</Data></Cell>
    <Cell><Data ss:Type="Number">37.799999999999997</Data></Cell>
    <Cell><Data ss:Type="Number">36.020000000000003</Data></Cell>
    <Cell ss:Index="9"><Data ss:Type="Number">647</Data></Cell>
   </Row>
   <Row>
    <Cell><Data ss:Type="DateTime">2014-11-17T15:57:47.000</Data></Cell>
    <Cell><Data ss:Type="Number">-1.2</Data></Cell>
    <Cell><Data ss:Type="Number">-1.3</Data></Cell>
    <Cell><Data ss:Type="Number">37.799999999999997</Data></Cell>
    <Cell><Data ss:Type="Number">36.020000000000003</Data></Cell>
    <Cell ss:Index="9"><Data ss:Type="Number">648</Data></Cell>
   </Row>
   <Row>
    <Cell><Data ss:Type="DateTime">2014-11-17T15:57:48.000</Data></Cell>
    <Cell><Data ss:Type="Number">-1.2</Data></Cell>
    <Cell><Data ss:Type="Number">-1.3</Data></Cell>
    <Cell><Data ss:Type="Number">37.9</Data></Cell>
    <Cell><Data ss:Type="Number">36.03</Data></Cell>
    <Cell ss:Index="9"><Data ss:Type="Number">649</Data></Cell>
   </Row>
   <Row>
    <Cell><Data ss:Type="DateTime">2014-11-17T15:57:49.000</Data></Cell>
    <Cell><Data ss:Type="Number">-1.2</Data></Cell>
    <Cell><Data ss:Type="Number">-1.3</Data></Cell>
    <Cell><Data ss:Type="Number">37.9</Data></Cell>
    <Cell><Data ss:Type="Number">36.03</Data></Cell>
    <Cell ss:Index="9"><Data ss:Type="Number">650</Data></Cell>
   </Row>
   <Row>
    <Cell><Data ss:Type="DateTime">2014-11-17T15:57:50.000</Data></Cell>
    <Cell><Data ss:Type="Number">-1.2</Data></Cell>
    <Cell><Data ss:Type="Number">-1.3</Data></Cell>
    <Cell><Data ss:Type="Number">37.9</Data></Cell>
    <Cell><Data ss:Type="Number">36.03</Data></Cell>
    <Cell ss:Index="9"><Data ss:Type="Number">651</Data></Cell>
   </Row>
   <Row>
    <Cell><Data ss:Type="DateTime">2014-11-17T15:57:51.000</Data></Cell>
    <Cell><Data ss:Type="Number">-1.2</Data></Cell>
    <Cell><Data ss:Type="Number">-1.2</Data></Cell>
    <Cell><Data ss:Type="Number">38.5</Data></Cell>
    <Cell><Data ss:Type="Number">36.04</Data></Cell>
    <Cell ss:Index="9"><Data ss:Type="Number">652</Data></Cell>
   </Row>
   <Row>
    <Cell><Data ss:Type="DateTime">2014-11-17T15:57:52.000</Data></Cell>
    <Cell><Data ss:Type="Number">-1.2</Data></Cell>
    <Cell><Data ss:Type="Number">-1.2</Data></Cell>
    <Cell><Data ss:Type="Number">37.700000000000003</Data></Cell>
    <Cell><Data ss:Type="Number">36.049999999999997</Data></Cell>
    <Cell ss:Index="9"><Data ss:Type="Number">653</Data></Cell>
   </Row>
   <Row>
    <Cell><Data ss:Type="DateTime">2014-11-17T15:57:53.000</Data></Cell>
    <Cell><Data ss:Type="Number">-1.2</Data></Cell>
    <Cell><Data ss:Type="Number">-1.2</Data></Cell>
    <Cell><Data ss:Type="Number">37.799999999999997</Data></Cell>
    <Cell><Data ss:Type="Number">36.06</Data></Cell>
    <Cell ss:Index="9"><Data ss:Type="Number">654</Data></Cell>
   </Row>
   <Row>
    <Cell><Data ss:Type="DateTime">2014-11-17T15:57:54.000</Data></Cell>
    <Cell><Data ss:Type="Number">-1.2</Data></Cell>
    <Cell><Data ss:Type="Number">-1.3</Data></Cell>
    <Cell><Data ss:Type="Number">37.799999999999997</Data></Cell>
    <Cell><Data ss:Type="Number">36.07</Data></Cell>
    <Cell ss:Index="9"><Data ss:Type="Number">655</Data></Cell>
   </Row>
   <Row>
    <Cell><Data ss:Type="DateTime">2014-11-17T15:57:55.000</Data></Cell>
    <Cell><Data ss:Type="Number">-1.2</Data></Cell>
    <Cell><Data ss:Type="Number">-1.3</Data></Cell>
    <Cell><Data ss:Type="Number">37.799999999999997</Data></Cell>
    <Cell><Data ss:Type="Number">36.07</Data></Cell>
    <Cell ss:Index="9"><Data ss:Type="Number">656</Data></Cell>
   </Row>
   <Row>
    <Cell><Data ss:Type="DateTime">2014-11-17T15:57:56.000</Data></Cell>
    <Cell><Data ss:Type="Number">-1.2</Data></Cell>
    <Cell><Data ss:Type="Number">-1.3</Data></Cell>
    <Cell><Data ss:Type="Number">37.799999999999997</Data></Cell>
    <Cell><Data ss:Type="Number">36.08</Data></Cell>
    <Cell ss:Index="9"><Data ss:Type="Number">657</Data></Cell>
   </Row>
   <Row>
    <Cell><Data ss:Type="DateTime">2014-11-17T15:57:57.000</Data></Cell>
    <Cell><Data ss:Type="Number">-1.3</Data></Cell>
    <Cell><Data ss:Type="Number">-1.3</Data></Cell>
    <Cell><Data ss:Type="Number">38.200000000000003</Data></Cell>
    <Cell><Data ss:Type="Number">36.08</Data></Cell>
    <Cell ss:Index="9"><Data ss:Type="Number">658</Data></Cell>
   </Row>
   <Row>
    <Cell><Data ss:Type="DateTime">2014-11-17T15:57:58.000</Data></Cell>
    <Cell><Data ss:Type="Number">-1.3</Data></Cell>
    <Cell><Data ss:Type="Number">-1.3</Data></Cell>
    <Cell><Data ss:Type="Number">37.200000000000003</Data></Cell>
    <Cell><Data ss:Type="Number">36.090000000000003</Data></Cell>
    <Cell ss:Index="9"><Data ss:Type="Number">659</Data></Cell>
   </Row>
   <Row>
    <Cell><Data ss:Type="DateTime">2014-11-17T15:57:59.000</Data></Cell>
    <Cell><Data ss:Type="Number">-1.3</Data></Cell>
    <Cell><Data ss:Type="Number">-1.3</Data></Cell>
    <Cell><Data ss:Type="Number">37.1</Data></Cell>
    <Cell><Data ss:Type="Number">36.090000000000003</Data></Cell>
    <Cell ss:Index="9"><Data ss:Type="Number">660</Data></Cell>
   </Row>
   <Row>
    <Cell><Data ss:Type="DateTime">2014-11-17T15:58:00.000</Data></Cell>
    <Cell><Data ss:Type="Number">-1.3</Data></Cell>
    <Cell><Data ss:Type="Number">-1.3</Data></Cell>
    <Cell><Data ss:Type="Number">37.1</Data></Cell>
    <Cell><Data ss:Type="Number">36.090000000000003</Data></Cell>
    <Cell ss:Index="9"><Data ss:Type="Number">661</Data></Cell>
   </Row>
   <Row>
    <Cell><Data ss:Type="DateTime">2014-11-17T15:58:01.000</Data></Cell>
    <Cell><Data ss:Type="Number">-1.3</Data></Cell>
    <Cell><Data ss:Type="Number">-1.3</Data></Cell>
    <Cell><Data ss:Type="Number">37</Data></Cell>
    <Cell><Data ss:Type="Number">36.1</Data></Cell>
    <Cell ss:Index="9"><Data ss:Type="Number">662</Data></Cell>
   </Row>
   <Row>
    <Cell><Data ss:Type="DateTime">2014-11-17T15:58:02.000</Data></Cell>
    <Cell><Data ss:Type="Number">-1.2</Data></Cell>
    <Cell><Data ss:Type="Number">-1.3</Data></Cell>
    <Cell><Data ss:Type="Number">37</Data></Cell>
    <Cell><Data ss:Type="Number">36.1</Data></Cell>
    <Cell ss:Index="9"><Data ss:Type="Number">663</Data></Cell>
   </Row>
   <Row>
    <Cell><Data ss:Type="DateTime">2014-11-17T15:58:03.000</Data></Cell>
    <Cell><Data ss:Type="Number">-1.2</Data></Cell>
    <Cell><Data ss:Type="Number">-1.3</Data></Cell>
    <Cell><Data ss:Type="Number">37.200000000000003</Data></Cell>
    <Cell><Data ss:Type="Number">36.08</Data></Cell>
    <Cell ss:Index="9"><Data ss:Type="Number">664</Data></Cell>
   </Row>
   <Row>
    <Cell><Data ss:Type="DateTime">2014-11-17T15:58:04.000</Data></Cell>
    <Cell><Data ss:Type="Number">-1.2</Data></Cell>
    <Cell><Data ss:Type="Number">-1.3</Data></Cell>
    <Cell><Data ss:Type="Number">37.200000000000003</Data></Cell>
    <Cell><Data ss:Type="Number">36.08</Data></Cell>
    <Cell ss:Index="9"><Data ss:Type="Number">665</Data></Cell>
   </Row>
   <Row>
    <Cell><Data ss:Type="DateTime">2014-11-17T15:58:05.000</Data></Cell>
    <Cell><Data ss:Type="Number">-1.3</Data></Cell>
    <Cell><Data ss:Type="Number">-1.3</Data></Cell>
    <Cell><Data ss:Type="Number">37.200000000000003</Data></Cell>
    <Cell><Data ss:Type="Number">36.090000000000003</Data></Cell>
    <Cell ss:Index="9"><Data ss:Type="Number">666</Data></Cell>
   </Row>
   <Row>
    <Cell><Data ss:Type="DateTime">2014-11-17T15:58:06.000</Data></Cell>
    <Cell><Data ss:Type="Number">-1.3</Data></Cell>
    <Cell><Data ss:Type="Number">-1.3</Data></Cell>
    <Cell><Data ss:Type="Number">37.200000000000003</Data></Cell>
    <Cell><Data ss:Type="Number">36.090000000000003</Data></Cell>
    <Cell ss:Index="9"><Data ss:Type="Number">667</Data></Cell>
   </Row>
   <Row>
    <Cell><Data ss:Type="DateTime">2014-11-17T15:58:07.000</Data></Cell>
    <Cell><Data ss:Type="Number">-1.3</Data></Cell>
    <Cell><Data ss:Type="Number">-1.3</Data></Cell>
    <Cell><Data ss:Type="Number">36.799999999999997</Data></Cell>
    <Cell><Data ss:Type="Number">36.090000000000003</Data></Cell>
    <Cell ss:Index="9"><Data ss:Type="Number">668</Data></Cell>
   </Row>
   <Row>
    <Cell><Data ss:Type="DateTime">2014-11-17T15:58:08.000</Data></Cell>
    <Cell><Data ss:Type="Number">-1.3</Data></Cell>
    <Cell><Data ss:Type="Number">-1.3</Data></Cell>
    <Cell><Data ss:Type="Number">36.5</Data></Cell>
    <Cell><Data ss:Type="Number">36.090000000000003</Data></Cell>
    <Cell ss:Index="9"><Data ss:Type="Number">669</Data></Cell>
   </Row>
   <Row>
    <Cell><Data ss:Type="DateTime">2014-11-17T15:58:09.000</Data></Cell>
    <Cell><Data ss:Type="Number">-1.3</Data></Cell>
    <Cell><Data ss:Type="Number">-1.3</Data></Cell>
    <Cell><Data ss:Type="Number">36.4</Data></Cell>
    <Cell><Data ss:Type="Number">36.090000000000003</Data></Cell>
    <Cell ss:Index="9"><Data ss:Type="Number">670</Data></Cell>
   </Row>
   <Row>
    <Cell><Data ss:Type="DateTime">2014-11-17T15:58:10.000</Data></Cell>
    <Cell><Data ss:Type="Number">-1.3</Data></Cell>
    <Cell><Data ss:Type="Number">-1.3</Data></Cell>
    <Cell><Data ss:Type="Number">36.4</Data></Cell>
    <Cell><Data ss:Type="Number">36.090000000000003</Data></Cell>
    <Cell ss:Index="9"><Data ss:Type="Number">671</Data></Cell>
   </Row>
   <Row>
    <Cell><Data ss:Type="DateTime">2014-11-17T15:58:11.000</Data></Cell>
    <Cell><Data ss:Type="Number">-1.3</Data></Cell>
    <Cell><Data ss:Type="Number">-1.3</Data></Cell>
    <Cell><Data ss:Type="Number">36.4</Data></Cell>
    <Cell><Data ss:Type="Number">36.090000000000003</Data></Cell>
    <Cell ss:Index="9"><Data ss:Type="Number">672</Data></Cell>
   </Row>
   <Row>
    <Cell><Data ss:Type="DateTime">2014-11-17T15:58:12.000</Data></Cell>
    <Cell><Data ss:Type="Number">-1.2</Data></Cell>
    <Cell><Data ss:Type="Number">-1.2</Data></Cell>
    <Cell><Data ss:Type="Number">36.200000000000003</Data></Cell>
    <Cell><Data ss:Type="Number">36.090000000000003</Data></Cell>
    <Cell ss:Index="9"><Data ss:Type="Number">673</Data></Cell>
   </Row>
   <Row>
    <Cell><Data ss:Type="DateTime">2014-11-17T15:58:13.000</Data></Cell>
    <Cell><Data ss:Type="Number">-1.2</Data></Cell>
    <Cell><Data ss:Type="Number">-1.2</Data></Cell>
    <Cell><Data ss:Type="Number">36.200000000000003</Data></Cell>
    <Cell><Data ss:Type="Number">36.08</Data></Cell>
    <Cell ss:Index="9"><Data ss:Type="Number">674</Data></Cell>
   </Row>
   <Row>
    <Cell><Data ss:Type="DateTime">2014-11-17T15:58:14.000</Data></Cell>
    <Cell><Data ss:Type="Number">-1.3</Data></Cell>
    <Cell><Data ss:Type="Number">-1.2</Data></Cell>
    <Cell><Data ss:Type="Number">36.200000000000003</Data></Cell>
    <Cell><Data ss:Type="Number">36.1</Data></Cell>
    <Cell ss:Index="9"><Data ss:Type="Number">675</Data></Cell>
   </Row>
   <Row>
    <Cell><Data ss:Type="DateTime">2014-11-17T15:58:15.000</Data></Cell>
    <Cell><Data ss:Type="Number">-1.3</Data></Cell>
    <Cell><Data ss:Type="Number">-1.2</Data></Cell>
    <Cell><Data ss:Type="Number">35.5</Data></Cell>
    <Cell><Data ss:Type="Number">36.090000000000003</Data></Cell>
    <Cell ss:Index="9"><Data ss:Type="Number">676</Data></Cell>
   </Row>
   <Row>
    <Cell><Data ss:Type="DateTime">2014-11-17T15:58:16.000</Data></Cell>
    <Cell><Data ss:Type="Number">-1.3</Data></Cell>
    <Cell><Data ss:Type="Number">-1.3</Data></Cell>
    <Cell><Data ss:Type="Number">35</Data></Cell>
    <Cell><Data ss:Type="Number">36.07</Data></Cell>
    <Cell ss:Index="9"><Data ss:Type="Number">677</Data></Cell>
   </Row>
   <Row>
    <Cell><Data ss:Type="DateTime">2014-11-17T15:58:17.000</Data></Cell>
    <Cell><Data ss:Type="Number">-1.2</Data></Cell>
    <Cell><Data ss:Type="Number">-1.3</Data></Cell>
    <Cell><Data ss:Type="Number">34.6</Data></Cell>
    <Cell><Data ss:Type="Number">36.06</Data></Cell>
    <Cell ss:Index="9"><Data ss:Type="Number">678</Data></Cell>
   </Row>
   <Row>
    <Cell><Data ss:Type="DateTime">2014-11-17T15:58:18.000</Data></Cell>
    <Cell><Data ss:Type="Number">-1.2</Data></Cell>
    <Cell><Data ss:Type="Number">-1.4</Data></Cell>
    <Cell><Data ss:Type="Number">34.6</Data></Cell>
    <Cell><Data ss:Type="Number">36.049999999999997</Data></Cell>
    <Cell ss:Index="9"><Data ss:Type="Number">679</Data></Cell>
   </Row>
   <Row>
    <Cell><Data ss:Type="DateTime">2014-11-17T15:58:19.000</Data></Cell>
    <Cell><Data ss:Type="Number">-1.2</Data></Cell>
    <Cell><Data ss:Type="Number">-1.4</Data></Cell>
    <Cell><Data ss:Type="Number">34.799999999999997</Data></Cell>
    <Cell><Data ss:Type="Number">36.049999999999997</Data></Cell>
    <Cell ss:Index="9"><Data ss:Type="Number">680</Data></Cell>
   </Row>
   <Row>
    <Cell><Data ss:Type="DateTime">2014-11-17T15:58:20.000</Data></Cell>
    <Cell><Data ss:Type="Number">-1.1000000000000001</Data></Cell>
    <Cell><Data ss:Type="Number">-1.4</Data></Cell>
    <Cell><Data ss:Type="Number">34.799999999999997</Data></Cell>
    <Cell><Data ss:Type="Number">36.049999999999997</Data></Cell>
    <Cell ss:Index="9"><Data ss:Type="Number">681</Data></Cell>
   </Row>
   <Row>
    <Cell><Data ss:Type="DateTime">2014-11-17T15:58:21.000</Data></Cell>
    <Cell><Data ss:Type="Number">-1</Data></Cell>
    <Cell><Data ss:Type="Number">-1.4</Data></Cell>
    <Cell><Data ss:Type="Number">34.299999999999997</Data></Cell>
    <Cell><Data ss:Type="Number">36.049999999999997</Data></Cell>
    <Cell ss:Index="9"><Data ss:Type="Number">682</Data></Cell>
   </Row>
   <Row>
    <Cell><Data ss:Type="DateTime">2014-11-17T15:58:22.000</Data></Cell>
    <Cell><Data ss:Type="Number">-0.9</Data></Cell>
    <Cell><Data ss:Type="Number">-1.4</Data></Cell>
    <Cell><Data ss:Type="Number">34.299999999999997</Data></Cell>
    <Cell><Data ss:Type="Number">36.06</Data></Cell>
    <Cell ss:Index="9"><Data ss:Type="Number">683</Data></Cell>
   </Row>
   <Row>
    <Cell><Data ss:Type="DateTime">2014-11-17T15:58:23.000</Data></Cell>
    <Cell><Data ss:Type="Number">-0.9</Data></Cell>
    <Cell><Data ss:Type="Number">-1.5</Data></Cell>
    <Cell><Data ss:Type="Number">34.299999999999997</Data></Cell>
    <Cell><Data ss:Type="Number">36.06</Data></Cell>
    <Cell ss:Index="9"><Data ss:Type="Number">684</Data></Cell>
   </Row>
   <Row>
    <Cell><Data ss:Type="DateTime">2014-11-17T15:58:24.000</Data></Cell>
    <Cell><Data ss:Type="Number">-0.9</Data></Cell>
    <Cell><Data ss:Type="Number">-1.4</Data></Cell>
    <Cell><Data ss:Type="Number">34.1</Data></Cell>
    <Cell><Data ss:Type="Number">36.06</Data></Cell>
    <Cell ss:Index="9"><Data ss:Type="Number">685</Data></Cell>
   </Row>
   <Row>
    <Cell><Data ss:Type="DateTime">2014-11-17T15:58:25.000</Data></Cell>
    <Cell><Data ss:Type="Number">-1.2</Data></Cell>
    <Cell><Data ss:Type="Number">-1.4</Data></Cell>
    <Cell><Data ss:Type="Number">34.1</Data></Cell>
    <Cell><Data ss:Type="Number">36.06</Data></Cell>
    <Cell ss:Index="9"><Data ss:Type="Number">686</Data></Cell>
   </Row>
   <Row>
    <Cell><Data ss:Type="DateTime">2014-11-17T15:58:26.000</Data></Cell>
    <Cell><Data ss:Type="Number">-1.2</Data></Cell>
    <Cell><Data ss:Type="Number">-1.4</Data></Cell>
    <Cell><Data ss:Type="Number">33.700000000000003</Data></Cell>
    <Cell><Data ss:Type="Number">36.06</Data></Cell>
    <Cell ss:Index="9"><Data ss:Type="Number">687</Data></Cell>
   </Row>
   <Row>
    <Cell><Data ss:Type="DateTime">2014-11-17T15:58:27.000</Data></Cell>
    <Cell><Data ss:Type="Number">-1.3</Data></Cell>
    <Cell><Data ss:Type="Number">-1.4</Data></Cell>
    <Cell><Data ss:Type="Number">33.5</Data></Cell>
    <Cell><Data ss:Type="Number">36.06</Data></Cell>
    <Cell ss:Index="9"><Data ss:Type="Number">688</Data></Cell>
   </Row>
   <Row>
    <Cell><Data ss:Type="DateTime">2014-11-17T15:58:28.000</Data></Cell>
    <Cell><Data ss:Type="Number">-1.4</Data></Cell>
    <Cell><Data ss:Type="Number">-1.3</Data></Cell>
    <Cell><Data ss:Type="Number">33.5</Data></Cell>
    <Cell><Data ss:Type="Number">36.06</Data></Cell>
    <Cell ss:Index="9"><Data ss:Type="Number">689</Data></Cell>
   </Row>
   <Row>
    <Cell><Data ss:Type="DateTime">2014-11-17T15:58:29.000</Data></Cell>
    <Cell><Data ss:Type="Number">-1.4</Data></Cell>
    <Cell><Data ss:Type="Number">-1.3</Data></Cell>
    <Cell><Data ss:Type="Number">33.5</Data></Cell>
    <Cell><Data ss:Type="Number">36.06</Data></Cell>
    <Cell ss:Index="9"><Data ss:Type="Number">690</Data></Cell>
   </Row>
   <Row>
    <Cell><Data ss:Type="DateTime">2014-11-17T15:58:30.000</Data></Cell>
    <Cell><Data ss:Type="Number">-1.4</Data></Cell>
    <Cell><Data ss:Type="Number">-1.3</Data></Cell>
    <Cell><Data ss:Type="Number">33.5</Data></Cell>
    <Cell><Data ss:Type="Number">36.049999999999997</Data></Cell>
    <Cell ss:Index="9"><Data ss:Type="Number">691</Data></Cell>
   </Row>
   <Row>
    <Cell><Data ss:Type="DateTime">2014-11-17T15:58:31.000</Data></Cell>
    <Cell><Data ss:Type="Number">-1.4</Data></Cell>
    <Cell><Data ss:Type="Number">-1.3</Data></Cell>
    <Cell><Data ss:Type="Number">33.9</Data></Cell>
    <Cell><Data ss:Type="Number">36.049999999999997</Data></Cell>
    <Cell ss:Index="9"><Data ss:Type="Number">692</Data></Cell>
   </Row>
   <Row>
    <Cell><Data ss:Type="DateTime">2014-11-17T15:58:32.000</Data></Cell>
    <Cell><Data ss:Type="Number">-1.4</Data></Cell>
    <Cell><Data ss:Type="Number">-1.3</Data></Cell>
    <Cell><Data ss:Type="Number">33.9</Data></Cell>
    <Cell><Data ss:Type="Number">36.06</Data></Cell>
    <Cell ss:Index="9"><Data ss:Type="Number">693</Data></Cell>
   </Row>
   <Row>
    <Cell><Data ss:Type="DateTime">2014-11-17T15:58:33.000</Data></Cell>
    <Cell><Data ss:Type="Number">-1.4</Data></Cell>
    <Cell><Data ss:Type="Number">-1.3</Data></Cell>
    <Cell><Data ss:Type="Number">33.5</Data></Cell>
    <Cell><Data ss:Type="Number">36.06</Data></Cell>
    <Cell ss:Index="9"><Data ss:Type="Number">694</Data></Cell>
   </Row>
   <Row>
    <Cell><Data ss:Type="DateTime">2014-11-17T15:58:34.000</Data></Cell>
    <Cell><Data ss:Type="Number">-1.4</Data></Cell>
    <Cell><Data ss:Type="Number">-1.3</Data></Cell>
    <Cell><Data ss:Type="Number">33.5</Data></Cell>
    <Cell><Data ss:Type="Number">36.08</Data></Cell>
    <Cell ss:Index="9"><Data ss:Type="Number">695</Data></Cell>
   </Row>
   <Row>
    <Cell><Data ss:Type="DateTime">2014-11-17T15:58:35.000</Data></Cell>
    <Cell><Data ss:Type="Number">-1.4</Data></Cell>
    <Cell><Data ss:Type="Number">-1.3</Data></Cell>
    <Cell><Data ss:Type="Number">33.5</Data></Cell>
    <Cell><Data ss:Type="Number">36.08</Data></Cell>
    <Cell ss:Index="9"><Data ss:Type="Number">696</Data></Cell>
   </Row>
   <Row>
    <Cell><Data ss:Type="DateTime">2014-11-17T15:58:36.000</Data></Cell>
    <Cell><Data ss:Type="Number">-1.4</Data></Cell>
    <Cell><Data ss:Type="Number">-1.3</Data></Cell>
    <Cell><Data ss:Type="Number">33.5</Data></Cell>
    <Cell><Data ss:Type="Number">36.090000000000003</Data></Cell>
    <Cell ss:Index="9"><Data ss:Type="Number">697</Data></Cell>
   </Row>
   <Row>
    <Cell><Data ss:Type="DateTime">2014-11-17T15:58:37.000</Data></Cell>
    <Cell><Data ss:Type="Number">-1.4</Data></Cell>
    <Cell><Data ss:Type="Number">-1.4</Data></Cell>
    <Cell><Data ss:Type="Number">33.4</Data></Cell>
    <Cell><Data ss:Type="Number">36.08</Data></Cell>
    <Cell ss:Index="9"><Data ss:Type="Number">698</Data></Cell>
   </Row>
   <Row>
    <Cell><Data ss:Type="DateTime">2014-11-17T15:58:38.000</Data></Cell>
    <Cell><Data ss:Type="Number">-1.4</Data></Cell>
    <Cell><Data ss:Type="Number">-1.4</Data></Cell>
    <Cell><Data ss:Type="Number">33.4</Data></Cell>
    <Cell><Data ss:Type="Number">36.1</Data></Cell>
    <Cell ss:Index="9"><Data ss:Type="Number">699</Data></Cell>
   </Row>
   <Row>
    <Cell><Data ss:Type="DateTime">2014-11-17T15:58:39.000</Data></Cell>
    <Cell><Data ss:Type="Number">-1.5</Data></Cell>
    <Cell><Data ss:Type="Number">-1.5</Data></Cell>
    <Cell><Data ss:Type="Number">33.299999999999997</Data></Cell>
    <Cell><Data ss:Type="Number">36.11</Data></Cell>
    <Cell ss:Index="9"><Data ss:Type="Number">700</Data></Cell>
   </Row>
   <Row>
    <Cell><Data ss:Type="DateTime">2014-11-17T15:58:40.000</Data></Cell>
    <Cell><Data ss:Type="Number">-1.5</Data></Cell>
    <Cell><Data ss:Type="Number">-1.4</Data></Cell>
    <Cell><Data ss:Type="Number">33.299999999999997</Data></Cell>
    <Cell><Data ss:Type="Number">36.119999999999997</Data></Cell>
    <Cell ss:Index="9"><Data ss:Type="Number">701</Data></Cell>
   </Row>
   <Row>
    <Cell><Data ss:Type="DateTime">2014-11-17T15:58:41.000</Data></Cell>
    <Cell><Data ss:Type="Number">-1.5</Data></Cell>
    <Cell><Data ss:Type="Number">-1.4</Data></Cell>
    <Cell><Data ss:Type="Number">33.299999999999997</Data></Cell>
    <Cell><Data ss:Type="Number">36.130000000000003</Data></Cell>
    <Cell ss:Index="9"><Data ss:Type="Number">702</Data></Cell>
   </Row>
   <Row>
    <Cell><Data ss:Type="DateTime">2014-11-17T15:58:42.000</Data></Cell>
    <Cell><Data ss:Type="Number">-1.5</Data></Cell>
    <Cell><Data ss:Type="Number">-1.4</Data></Cell>
    <Cell><Data ss:Type="Number">33.5</Data></Cell>
    <Cell><Data ss:Type="Number">36.130000000000003</Data></Cell>
    <Cell ss:Index="9"><Data ss:Type="Number">703</Data></Cell>
   </Row>
   <Row>
    <Cell><Data ss:Type="DateTime">2014-11-17T15:58:43.000</Data></Cell>
    <Cell><Data ss:Type="Number">-1.5</Data></Cell>
    <Cell><Data ss:Type="Number">-1.4</Data></Cell>
    <Cell><Data ss:Type="Number">33.700000000000003</Data></Cell>
    <Cell><Data ss:Type="Number">36.130000000000003</Data></Cell>
    <Cell ss:Index="9"><Data ss:Type="Number">704</Data></Cell>
   </Row>
   <Row>
    <Cell><Data ss:Type="DateTime">2014-11-17T15:58:44.000</Data></Cell>
    <Cell><Data ss:Type="Number">-1.3</Data></Cell>
    <Cell><Data ss:Type="Number">-1.4</Data></Cell>
    <Cell><Data ss:Type="Number">33.9</Data></Cell>
    <Cell><Data ss:Type="Number">36.130000000000003</Data></Cell>
    <Cell ss:Index="9"><Data ss:Type="Number">705</Data></Cell>
   </Row>
   <Row>
    <Cell><Data ss:Type="DateTime">2014-11-17T15:58:45.000</Data></Cell>
    <Cell><Data ss:Type="Number">-1.3</Data></Cell>
    <Cell><Data ss:Type="Number">-1.4</Data></Cell>
    <Cell><Data ss:Type="Number">33.5</Data></Cell>
    <Cell><Data ss:Type="Number">36.130000000000003</Data></Cell>
    <Cell ss:Index="9"><Data ss:Type="Number">706</Data></Cell>
   </Row>
   <Row>
    <Cell><Data ss:Type="DateTime">2014-11-17T15:58:46.000</Data></Cell>
    <Cell><Data ss:Type="Number">-1.2</Data></Cell>
    <Cell><Data ss:Type="Number">-1.4</Data></Cell>
    <Cell><Data ss:Type="Number">33.5</Data></Cell>
    <Cell><Data ss:Type="Number">36.14</Data></Cell>
    <Cell ss:Index="9"><Data ss:Type="Number">707</Data></Cell>
   </Row>
   <Row>
    <Cell><Data ss:Type="DateTime">2014-11-17T15:58:47.000</Data></Cell>
    <Cell><Data ss:Type="Number">-1.1000000000000001</Data></Cell>
    <Cell><Data ss:Type="Number">-1.4</Data></Cell>
    <Cell><Data ss:Type="Number">33.5</Data></Cell>
    <Cell><Data ss:Type="Number">36.14</Data></Cell>
    <Cell ss:Index="9"><Data ss:Type="Number">708</Data></Cell>
   </Row>
   <Row>
    <Cell><Data ss:Type="DateTime">2014-11-17T15:58:48.000</Data></Cell>
    <Cell><Data ss:Type="Number">-1.1000000000000001</Data></Cell>
    <Cell><Data ss:Type="Number">-1.4</Data></Cell>
    <Cell><Data ss:Type="Number">33.200000000000003</Data></Cell>
    <Cell><Data ss:Type="Number">36.14</Data></Cell>
    <Cell ss:Index="9"><Data ss:Type="Number">709</Data></Cell>
   </Row>
   <Row>
    <Cell><Data ss:Type="DateTime">2014-11-17T15:58:49.000</Data></Cell>
    <Cell><Data ss:Type="Number">-1.1000000000000001</Data></Cell>
    <Cell><Data ss:Type="Number">-1.4</Data></Cell>
    <Cell><Data ss:Type="Number">32.1</Data></Cell>
    <Cell><Data ss:Type="Number">36.14</Data></Cell>
    <Cell ss:Index="9"><Data ss:Type="Number">710</Data></Cell>
   </Row>
   <Row>
    <Cell><Data ss:Type="DateTime">2014-11-17T15:58:50.000</Data></Cell>
    <Cell><Data ss:Type="Number">-1.2</Data></Cell>
    <Cell><Data ss:Type="Number">-1.4</Data></Cell>
    <Cell><Data ss:Type="Number">32</Data></Cell>
    <Cell><Data ss:Type="Number">36.15</Data></Cell>
    <Cell ss:Index="9"><Data ss:Type="Number">711</Data></Cell>
   </Row>
   <Row>
    <Cell><Data ss:Type="DateTime">2014-11-17T15:58:51.000</Data></Cell>
    <Cell><Data ss:Type="Number">-1.3</Data></Cell>
    <Cell><Data ss:Type="Number">-1.4</Data></Cell>
    <Cell><Data ss:Type="Number">31.6</Data></Cell>
    <Cell><Data ss:Type="Number">36.15</Data></Cell>
    <Cell ss:Index="9"><Data ss:Type="Number">712</Data></Cell>
   </Row>
   <Row>
    <Cell><Data ss:Type="DateTime">2014-11-17T15:58:52.000</Data></Cell>
    <Cell><Data ss:Type="Number">-1.3</Data></Cell>
    <Cell><Data ss:Type="Number">-1.4</Data></Cell>
    <Cell><Data ss:Type="Number">31.5</Data></Cell>
    <Cell><Data ss:Type="Number">36.14</Data></Cell>
    <Cell ss:Index="9"><Data ss:Type="Number">713</Data></Cell>
   </Row>
   <Row>
    <Cell><Data ss:Type="DateTime">2014-11-17T15:58:53.000</Data></Cell>
    <Cell><Data ss:Type="Number">-1.3</Data></Cell>
    <Cell><Data ss:Type="Number">-1.4</Data></Cell>
    <Cell><Data ss:Type="Number">31.4</Data></Cell>
    <Cell><Data ss:Type="Number">36.15</Data></Cell>
    <Cell ss:Index="9"><Data ss:Type="Number">714</Data></Cell>
   </Row>
   <Row>
    <Cell><Data ss:Type="DateTime">2014-11-17T15:58:54.000</Data></Cell>
    <Cell><Data ss:Type="Number">-1.2</Data></Cell>
    <Cell><Data ss:Type="Number">-1.4</Data></Cell>
    <Cell><Data ss:Type="Number">31.4</Data></Cell>
    <Cell><Data ss:Type="Number">36.15</Data></Cell>
    <Cell ss:Index="9"><Data ss:Type="Number">715</Data></Cell>
   </Row>
   <Row>
    <Cell><Data ss:Type="DateTime">2014-11-17T15:58:55.000</Data></Cell>
    <Cell><Data ss:Type="Number">-1.2</Data></Cell>
    <Cell><Data ss:Type="Number">-1.4</Data></Cell>
    <Cell><Data ss:Type="Number">31.4</Data></Cell>
    <Cell><Data ss:Type="Number">36.15</Data></Cell>
    <Cell ss:Index="9"><Data ss:Type="Number">716</Data></Cell>
   </Row>
   <Row>
    <Cell><Data ss:Type="DateTime">2014-11-17T15:58:56.000</Data></Cell>
    <Cell><Data ss:Type="Number">-1.2</Data></Cell>
    <Cell><Data ss:Type="Number">-1.4</Data></Cell>
    <Cell><Data ss:Type="Number">33</Data></Cell>
    <Cell><Data ss:Type="Number">36.14</Data></Cell>
    <Cell ss:Index="9"><Data ss:Type="Number">717</Data></Cell>
   </Row>
   <Row>
    <Cell><Data ss:Type="DateTime">2014-11-17T15:58:57.000</Data></Cell>
    <Cell><Data ss:Type="Number">-1.1000000000000001</Data></Cell>
    <Cell><Data ss:Type="Number">-1.3</Data></Cell>
    <Cell><Data ss:Type="Number">32.6</Data></Cell>
    <Cell><Data ss:Type="Number">36.14</Data></Cell>
    <Cell ss:Index="9"><Data ss:Type="Number">718</Data></Cell>
   </Row>
   <Row>
    <Cell><Data ss:Type="DateTime">2014-11-17T15:58:58.000</Data></Cell>
    <Cell><Data ss:Type="Number">-1.1000000000000001</Data></Cell>
    <Cell><Data ss:Type="Number">-1.3</Data></Cell>
    <Cell><Data ss:Type="Number">32.6</Data></Cell>
    <Cell><Data ss:Type="Number">36.14</Data></Cell>
    <Cell ss:Index="9"><Data ss:Type="Number">719</Data></Cell>
   </Row>
   <Row>
    <Cell><Data ss:Type="DateTime">2014-11-17T15:58:59.000</Data></Cell>
    <Cell><Data ss:Type="Number">-1.1000000000000001</Data></Cell>
    <Cell><Data ss:Type="Number">-1.3</Data></Cell>
    <Cell><Data ss:Type="Number">32.299999999999997</Data></Cell>
    <Cell><Data ss:Type="Number">36.130000000000003</Data></Cell>
    <Cell ss:Index="9"><Data ss:Type="Number">720</Data></Cell>
   </Row>
   <Row>
    <Cell><Data ss:Type="DateTime">2014-11-17T15:59:00.000</Data></Cell>
    <Cell><Data ss:Type="Number">-1.1000000000000001</Data></Cell>
    <Cell><Data ss:Type="Number">-1.3</Data></Cell>
    <Cell><Data ss:Type="Number">32.4</Data></Cell>
    <Cell><Data ss:Type="Number">36.130000000000003</Data></Cell>
    <Cell ss:Index="9"><Data ss:Type="Number">721</Data></Cell>
   </Row>
   <Row>
    <Cell><Data ss:Type="DateTime">2014-11-17T15:59:01.000</Data></Cell>
    <Cell><Data ss:Type="Number">-1.1000000000000001</Data></Cell>
    <Cell><Data ss:Type="Number">-1.3</Data></Cell>
    <Cell><Data ss:Type="Number">32.4</Data></Cell>
    <Cell><Data ss:Type="Number">36.119999999999997</Data></Cell>
    <Cell ss:Index="9"><Data ss:Type="Number">722</Data></Cell>
   </Row>
   <Row>
    <Cell><Data ss:Type="DateTime">2014-11-17T15:59:02.000</Data></Cell>
    <Cell><Data ss:Type="Number">-1.2</Data></Cell>
    <Cell><Data ss:Type="Number">-1.3</Data></Cell>
    <Cell><Data ss:Type="Number">32.4</Data></Cell>
    <Cell><Data ss:Type="Number">36.119999999999997</Data></Cell>
    <Cell ss:Index="9"><Data ss:Type="Number">723</Data></Cell>
   </Row>
   <Row>
    <Cell><Data ss:Type="DateTime">2014-11-17T15:59:03.000</Data></Cell>
    <Cell><Data ss:Type="Number">-1.2</Data></Cell>
    <Cell><Data ss:Type="Number">-1.2</Data></Cell>
    <Cell><Data ss:Type="Number">32.4</Data></Cell>
    <Cell><Data ss:Type="Number">36.119999999999997</Data></Cell>
    <Cell ss:Index="9"><Data ss:Type="Number">724</Data></Cell>
   </Row>
   <Row>
    <Cell><Data ss:Type="DateTime">2014-11-17T15:59:04.000</Data></Cell>
    <Cell><Data ss:Type="Number">-1.2</Data></Cell>
    <Cell><Data ss:Type="Number">-1.2</Data></Cell>
    <Cell><Data ss:Type="Number">32.6</Data></Cell>
    <Cell><Data ss:Type="Number">36.119999999999997</Data></Cell>
    <Cell ss:Index="9"><Data ss:Type="Number">725</Data></Cell>
   </Row>
   <Row>
    <Cell><Data ss:Type="DateTime">2014-11-17T15:59:05.000</Data></Cell>
    <Cell><Data ss:Type="Number">-1.2</Data></Cell>
    <Cell><Data ss:Type="Number">-1.2</Data></Cell>
    <Cell><Data ss:Type="Number">32.6</Data></Cell>
    <Cell><Data ss:Type="Number">36.11</Data></Cell>
    <Cell ss:Index="9"><Data ss:Type="Number">726</Data></Cell>
   </Row>
   <Row>
    <Cell><Data ss:Type="DateTime">2014-11-17T15:59:06.000</Data></Cell>
    <Cell><Data ss:Type="Number">-1.2</Data></Cell>
    <Cell><Data ss:Type="Number">-1.2</Data></Cell>
    <Cell><Data ss:Type="Number">32.700000000000003</Data></Cell>
    <Cell><Data ss:Type="Number">36.11</Data></Cell>
    <Cell ss:Index="9"><Data ss:Type="Number">727</Data></Cell>
   </Row>
   <Row>
    <Cell><Data ss:Type="DateTime">2014-11-17T15:59:07.000</Data></Cell>
    <Cell><Data ss:Type="Number">-1.2</Data></Cell>
    <Cell><Data ss:Type="Number">-1.3</Data></Cell>
    <Cell><Data ss:Type="Number">32.700000000000003</Data></Cell>
    <Cell><Data ss:Type="Number">36.1</Data></Cell>
    <Cell ss:Index="9"><Data ss:Type="Number">728</Data></Cell>
   </Row>
   <Row>
    <Cell><Data ss:Type="DateTime">2014-11-17T15:59:08.000</Data></Cell>
    <Cell><Data ss:Type="Number">-1.2</Data></Cell>
    <Cell><Data ss:Type="Number">-1.4</Data></Cell>
    <Cell><Data ss:Type="Number">32.6</Data></Cell>
    <Cell><Data ss:Type="Number">36.090000000000003</Data></Cell>
    <Cell ss:Index="9"><Data ss:Type="Number">729</Data></Cell>
   </Row>
   <Row>
    <Cell><Data ss:Type="DateTime">2014-11-17T15:59:09.000</Data></Cell>
    <Cell><Data ss:Type="Number">-1.2</Data></Cell>
    <Cell><Data ss:Type="Number">-1.4</Data></Cell>
    <Cell><Data ss:Type="Number">32.6</Data></Cell>
    <Cell><Data ss:Type="Number">36.1</Data></Cell>
    <Cell ss:Index="9"><Data ss:Type="Number">730</Data></Cell>
   </Row>
   <Row>
    <Cell><Data ss:Type="DateTime">2014-11-17T15:59:10.000</Data></Cell>
    <Cell><Data ss:Type="Number">-1.2</Data></Cell>
    <Cell><Data ss:Type="Number">-1.4</Data></Cell>
    <Cell><Data ss:Type="Number">31.3</Data></Cell>
    <Cell><Data ss:Type="Number">36.08</Data></Cell>
    <Cell ss:Index="9"><Data ss:Type="Number">731</Data></Cell>
   </Row>
   <Row>
    <Cell><Data ss:Type="DateTime">2014-11-17T15:59:11.000</Data></Cell>
    <Cell><Data ss:Type="Number">-1.2</Data></Cell>
    <Cell><Data ss:Type="Number">-1.4</Data></Cell>
    <Cell><Data ss:Type="Number">31.1</Data></Cell>
    <Cell><Data ss:Type="Number">36.07</Data></Cell>
    <Cell ss:Index="9"><Data ss:Type="Number">732</Data></Cell>
   </Row>
   <Row>
    <Cell><Data ss:Type="DateTime">2014-11-17T15:59:12.000</Data></Cell>
    <Cell><Data ss:Type="Number">-1.2</Data></Cell>
    <Cell><Data ss:Type="Number">-1.4</Data></Cell>
    <Cell><Data ss:Type="Number">31.1</Data></Cell>
    <Cell><Data ss:Type="Number">36.06</Data></Cell>
    <Cell ss:Index="9"><Data ss:Type="Number">733</Data></Cell>
   </Row>
   <Row>
    <Cell><Data ss:Type="DateTime">2014-11-17T15:59:13.000</Data></Cell>
    <Cell><Data ss:Type="Number">-1.2</Data></Cell>
    <Cell><Data ss:Type="Number">-1.3</Data></Cell>
    <Cell><Data ss:Type="Number">31</Data></Cell>
    <Cell><Data ss:Type="Number">36.04</Data></Cell>
    <Cell ss:Index="9"><Data ss:Type="Number">734</Data></Cell>
   </Row>
   <Row>
    <Cell><Data ss:Type="DateTime">2014-11-17T15:59:14.000</Data></Cell>
    <Cell><Data ss:Type="Number">-1.1000000000000001</Data></Cell>
    <Cell><Data ss:Type="Number">-1.3</Data></Cell>
    <Cell><Data ss:Type="Number">31</Data></Cell>
    <Cell><Data ss:Type="Number">36.04</Data></Cell>
    <Cell ss:Index="9"><Data ss:Type="Number">735</Data></Cell>
   </Row>
   <Row>
    <Cell><Data ss:Type="DateTime">2014-11-17T15:59:15.000</Data></Cell>
    <Cell><Data ss:Type="Number">-1.1000000000000001</Data></Cell>
    <Cell><Data ss:Type="Number">-1.3</Data></Cell>
    <Cell><Data ss:Type="Number">31.3</Data></Cell>
    <Cell><Data ss:Type="Number">36.03</Data></Cell>
    <Cell ss:Index="9"><Data ss:Type="Number">736</Data></Cell>
   </Row>
   <Row>
    <Cell><Data ss:Type="DateTime">2014-11-17T15:59:16.000</Data></Cell>
    <Cell><Data ss:Type="Number">-1.1000000000000001</Data></Cell>
    <Cell><Data ss:Type="Number">-1.4</Data></Cell>
    <Cell><Data ss:Type="Number">31.3</Data></Cell>
    <Cell><Data ss:Type="Number">36.020000000000003</Data></Cell>
    <Cell ss:Index="9"><Data ss:Type="Number">737</Data></Cell>
   </Row>
   <Row>
    <Cell><Data ss:Type="DateTime">2014-11-17T15:59:17.000</Data></Cell>
    <Cell><Data ss:Type="Number">-1</Data></Cell>
    <Cell><Data ss:Type="Number">-1.4</Data></Cell>
    <Cell><Data ss:Type="Number">31.3</Data></Cell>
    <Cell><Data ss:Type="Number">36.020000000000003</Data></Cell>
    <Cell ss:Index="9"><Data ss:Type="Number">738</Data></Cell>
   </Row>
   <Row>
    <Cell><Data ss:Type="DateTime">2014-11-17T15:59:18.000</Data></Cell>
    <Cell><Data ss:Type="Number">-0.8</Data></Cell>
    <Cell><Data ss:Type="Number">-1.4</Data></Cell>
    <Cell><Data ss:Type="Number">31.7</Data></Cell>
    <Cell><Data ss:Type="Number">36.020000000000003</Data></Cell>
    <Cell ss:Index="9"><Data ss:Type="Number">739</Data></Cell>
   </Row>
   <Row>
    <Cell><Data ss:Type="DateTime">2014-11-17T15:59:19.000</Data></Cell>
    <Cell><Data ss:Type="Number">-0.8</Data></Cell>
    <Cell><Data ss:Type="Number">-1.5</Data></Cell>
    <Cell><Data ss:Type="Number">30.6</Data></Cell>
    <Cell><Data ss:Type="Number">36.020000000000003</Data></Cell>
    <Cell ss:Index="9"><Data ss:Type="Number">740</Data></Cell>
   </Row>
   <Row>
    <Cell><Data ss:Type="DateTime">2014-11-17T15:59:20.000</Data></Cell>
    <Cell><Data ss:Type="Number">-0.9</Data></Cell>
    <Cell><Data ss:Type="Number">-1.5</Data></Cell>
    <Cell><Data ss:Type="Number">30.5</Data></Cell>
    <Cell><Data ss:Type="Number">36.020000000000003</Data></Cell>
    <Cell ss:Index="9"><Data ss:Type="Number">741</Data></Cell>
   </Row>
   <Row>
    <Cell><Data ss:Type="DateTime">2014-11-17T15:59:21.000</Data></Cell>
    <Cell><Data ss:Type="Number">-1.1000000000000001</Data></Cell>
    <Cell><Data ss:Type="Number">-1.5</Data></Cell>
    <Cell><Data ss:Type="Number">30.4</Data></Cell>
    <Cell><Data ss:Type="Number">36.020000000000003</Data></Cell>
    <Cell ss:Index="9"><Data ss:Type="Number">742</Data></Cell>
   </Row>
   <Row>
    <Cell><Data ss:Type="DateTime">2014-11-17T15:59:22.000</Data></Cell>
    <Cell><Data ss:Type="Number">-1.3</Data></Cell>
    <Cell><Data ss:Type="Number">-1.5</Data></Cell>
    <Cell><Data ss:Type="Number">30.4</Data></Cell>
    <Cell><Data ss:Type="Number">36.03</Data></Cell>
    <Cell ss:Index="9"><Data ss:Type="Number">743</Data></Cell>
   </Row>
   <Row>
    <Cell><Data ss:Type="DateTime">2014-11-17T15:59:23.000</Data></Cell>
    <Cell><Data ss:Type="Number">-1.3</Data></Cell>
    <Cell><Data ss:Type="Number">-1.5</Data></Cell>
    <Cell><Data ss:Type="Number">30.4</Data></Cell>
    <Cell><Data ss:Type="Number">36.03</Data></Cell>
    <Cell ss:Index="9"><Data ss:Type="Number">744</Data></Cell>
   </Row>
   <Row>
    <Cell><Data ss:Type="DateTime">2014-11-17T15:59:24.000</Data></Cell>
    <Cell><Data ss:Type="Number">-1.3</Data></Cell>
    <Cell><Data ss:Type="Number">-1.4</Data></Cell>
    <Cell><Data ss:Type="Number">30.4</Data></Cell>
    <Cell><Data ss:Type="Number">36.04</Data></Cell>
    <Cell ss:Index="9"><Data ss:Type="Number">745</Data></Cell>
   </Row>
   <Row>
    <Cell><Data ss:Type="DateTime">2014-11-17T15:59:25.000</Data></Cell>
    <Cell><Data ss:Type="Number">-1.3</Data></Cell>
    <Cell><Data ss:Type="Number">-1.4</Data></Cell>
    <Cell><Data ss:Type="Number">30.8</Data></Cell>
    <Cell><Data ss:Type="Number">36.04</Data></Cell>
    <Cell ss:Index="9"><Data ss:Type="Number">746</Data></Cell>
   </Row>
   <Row>
    <Cell><Data ss:Type="DateTime">2014-11-17T15:59:26.000</Data></Cell>
    <Cell><Data ss:Type="Number">-1.2</Data></Cell>
    <Cell><Data ss:Type="Number">-1.4</Data></Cell>
    <Cell><Data ss:Type="Number">30.6</Data></Cell>
    <Cell><Data ss:Type="Number">36.049999999999997</Data></Cell>
    <Cell ss:Index="9"><Data ss:Type="Number">747</Data></Cell>
   </Row>
   <Row>
    <Cell><Data ss:Type="DateTime">2014-11-17T15:59:27.000</Data></Cell>
    <Cell><Data ss:Type="Number">-1.2</Data></Cell>
    <Cell><Data ss:Type="Number">-1.4</Data></Cell>
    <Cell><Data ss:Type="Number">30.8</Data></Cell>
    <Cell><Data ss:Type="Number">36.049999999999997</Data></Cell>
    <Cell ss:Index="9"><Data ss:Type="Number">748</Data></Cell>
   </Row>
   <Row>
    <Cell><Data ss:Type="DateTime">2014-11-17T15:59:28.000</Data></Cell>
    <Cell><Data ss:Type="Number">-1.2</Data></Cell>
    <Cell><Data ss:Type="Number">-1.4</Data></Cell>
    <Cell><Data ss:Type="Number">30.8</Data></Cell>
    <Cell><Data ss:Type="Number">36.06</Data></Cell>
    <Cell ss:Index="9"><Data ss:Type="Number">749</Data></Cell>
   </Row>
   <Row>
    <Cell><Data ss:Type="DateTime">2014-11-17T15:59:29.000</Data></Cell>
    <Cell><Data ss:Type="Number">-1.2</Data></Cell>
    <Cell><Data ss:Type="Number">-1.3</Data></Cell>
    <Cell><Data ss:Type="Number">30.8</Data></Cell>
    <Cell><Data ss:Type="Number">36.06</Data></Cell>
    <Cell ss:Index="9"><Data ss:Type="Number">750</Data></Cell>
   </Row>
   <Row>
    <Cell><Data ss:Type="DateTime">2014-11-17T15:59:30.000</Data></Cell>
    <Cell><Data ss:Type="Number">-1.2</Data></Cell>
    <Cell><Data ss:Type="Number">-1.3</Data></Cell>
    <Cell><Data ss:Type="Number">30</Data></Cell>
    <Cell><Data ss:Type="Number">36.06</Data></Cell>
    <Cell ss:Index="9"><Data ss:Type="Number">751</Data></Cell>
   </Row>
   <Row>
    <Cell><Data ss:Type="DateTime">2014-11-17T15:59:31.000</Data></Cell>
    <Cell><Data ss:Type="Number">-1.1000000000000001</Data></Cell>
    <Cell><Data ss:Type="Number">-1.3</Data></Cell>
    <Cell><Data ss:Type="Number">29.9</Data></Cell>
    <Cell><Data ss:Type="Number">36.07</Data></Cell>
    <Cell ss:Index="9"><Data ss:Type="Number">752</Data></Cell>
   </Row>
   <Row>
    <Cell><Data ss:Type="DateTime">2014-11-17T15:59:32.000</Data></Cell>
    <Cell><Data ss:Type="Number">-1.1000000000000001</Data></Cell>
    <Cell><Data ss:Type="Number">-1.3</Data></Cell>
    <Cell><Data ss:Type="Number">29.3</Data></Cell>
    <Cell><Data ss:Type="Number">36.07</Data></Cell>
    <Cell ss:Index="9"><Data ss:Type="Number">753</Data></Cell>
   </Row>
   <Row>
    <Cell><Data ss:Type="DateTime">2014-11-17T15:59:33.000</Data></Cell>
    <Cell><Data ss:Type="Number">-1.1000000000000001</Data></Cell>
    <Cell><Data ss:Type="Number">-1.4</Data></Cell>
    <Cell><Data ss:Type="Number">29.3</Data></Cell>
    <Cell><Data ss:Type="Number">36.08</Data></Cell>
    <Cell ss:Index="9"><Data ss:Type="Number">754</Data></Cell>
   </Row>
   <Row>
    <Cell><Data ss:Type="DateTime">2014-11-17T15:59:34.000</Data></Cell>
    <Cell><Data ss:Type="Number">-1.1000000000000001</Data></Cell>
    <Cell><Data ss:Type="Number">-1.4</Data></Cell>
    <Cell><Data ss:Type="Number">29.2</Data></Cell>
    <Cell><Data ss:Type="Number">36.08</Data></Cell>
    <Cell ss:Index="9"><Data ss:Type="Number">755</Data></Cell>
   </Row>
   <Row>
    <Cell><Data ss:Type="DateTime">2014-11-17T15:59:35.000</Data></Cell>
    <Cell><Data ss:Type="Number">-1</Data></Cell>
    <Cell><Data ss:Type="Number">-1.4</Data></Cell>
    <Cell><Data ss:Type="Number">29.2</Data></Cell>
    <Cell><Data ss:Type="Number">36.090000000000003</Data></Cell>
    <Cell ss:Index="9"><Data ss:Type="Number">756</Data></Cell>
   </Row>
   <Row>
    <Cell><Data ss:Type="DateTime">2014-11-17T15:59:36.000</Data></Cell>
    <Cell><Data ss:Type="Number">-0.8</Data></Cell>
    <Cell><Data ss:Type="Number">-1.4</Data></Cell>
    <Cell><Data ss:Type="Number">29.2</Data></Cell>
    <Cell><Data ss:Type="Number">36.090000000000003</Data></Cell>
    <Cell ss:Index="9"><Data ss:Type="Number">757</Data></Cell>
   </Row>
   <Row>
    <Cell><Data ss:Type="DateTime">2014-11-17T15:59:37.000</Data></Cell>
    <Cell><Data ss:Type="Number">-0.8</Data></Cell>
    <Cell><Data ss:Type="Number">-1.4</Data></Cell>
    <Cell><Data ss:Type="Number">30.2</Data></Cell>
    <Cell><Data ss:Type="Number">36.090000000000003</Data></Cell>
    <Cell ss:Index="9"><Data ss:Type="Number">758</Data></Cell>
   </Row>
   <Row>
    <Cell><Data ss:Type="DateTime">2014-11-17T15:59:38.000</Data></Cell>
    <Cell><Data ss:Type="Number">-0.9</Data></Cell>
    <Cell><Data ss:Type="Number">-1.4</Data></Cell>
    <Cell><Data ss:Type="Number">30.3</Data></Cell>
    <Cell><Data ss:Type="Number">36.1</Data></Cell>
    <Cell ss:Index="9"><Data ss:Type="Number">759</Data></Cell>
   </Row>
   <Row>
    <Cell><Data ss:Type="DateTime">2014-11-17T15:59:39.000</Data></Cell>
    <Cell><Data ss:Type="Number">-1</Data></Cell>
    <Cell><Data ss:Type="Number">-1.4</Data></Cell>
    <Cell><Data ss:Type="Number">30.3</Data></Cell>
    <Cell><Data ss:Type="Number">36.1</Data></Cell>
    <Cell ss:Index="9"><Data ss:Type="Number">760</Data></Cell>
   </Row>
   <Row>
    <Cell><Data ss:Type="DateTime">2014-11-17T15:59:40.000</Data></Cell>
    <Cell><Data ss:Type="Number">-1</Data></Cell>
    <Cell><Data ss:Type="Number">-1.4</Data></Cell>
    <Cell><Data ss:Type="Number">29.4</Data></Cell>
    <Cell><Data ss:Type="Number">36.08</Data></Cell>
    <Cell ss:Index="9"><Data ss:Type="Number">761</Data></Cell>
   </Row>
   <Row>
    <Cell><Data ss:Type="DateTime">2014-11-17T15:59:41.000</Data></Cell>
    <Cell><Data ss:Type="Number">-1.1000000000000001</Data></Cell>
    <Cell><Data ss:Type="Number">-1.4</Data></Cell>
    <Cell><Data ss:Type="Number">29.4</Data></Cell>
    <Cell><Data ss:Type="Number">36.090000000000003</Data></Cell>
    <Cell ss:Index="9"><Data ss:Type="Number">762</Data></Cell>
   </Row>
   <Row>
    <Cell><Data ss:Type="DateTime">2014-11-17T15:59:42.000</Data></Cell>
    <Cell><Data ss:Type="Number">-1.1000000000000001</Data></Cell>
    <Cell><Data ss:Type="Number">-1.4</Data></Cell>
    <Cell><Data ss:Type="Number">29.4</Data></Cell>
    <Cell><Data ss:Type="Number">36.1</Data></Cell>
    <Cell ss:Index="9"><Data ss:Type="Number">763</Data></Cell>
   </Row>
   <Row>
    <Cell><Data ss:Type="DateTime">2014-11-17T15:59:43.000</Data></Cell>
    <Cell><Data ss:Type="Number">-1</Data></Cell>
    <Cell><Data ss:Type="Number">-1.4</Data></Cell>
    <Cell><Data ss:Type="Number">29.4</Data></Cell>
    <Cell><Data ss:Type="Number">36.11</Data></Cell>
    <Cell ss:Index="9"><Data ss:Type="Number">764</Data></Cell>
   </Row>
   <Row>
    <Cell><Data ss:Type="DateTime">2014-11-17T15:59:44.000</Data></Cell>
    <Cell><Data ss:Type="Number">-1</Data></Cell>
    <Cell><Data ss:Type="Number">-1.4</Data></Cell>
    <Cell><Data ss:Type="Number">30</Data></Cell>
    <Cell><Data ss:Type="Number">36.11</Data></Cell>
    <Cell ss:Index="9"><Data ss:Type="Number">765</Data></Cell>
   </Row>
   <Row>
    <Cell><Data ss:Type="DateTime">2014-11-17T15:59:45.000</Data></Cell>
    <Cell><Data ss:Type="Number">-1</Data></Cell>
    <Cell><Data ss:Type="Number">-1.4</Data></Cell>
    <Cell><Data ss:Type="Number">31.1</Data></Cell>
    <Cell><Data ss:Type="Number">36.11</Data></Cell>
    <Cell ss:Index="9"><Data ss:Type="Number">766</Data></Cell>
   </Row>
   <Row>
    <Cell><Data ss:Type="DateTime">2014-11-17T15:59:46.000</Data></Cell>
    <Cell><Data ss:Type="Number">-0.8</Data></Cell>
    <Cell><Data ss:Type="Number">-1.4</Data></Cell>
    <Cell><Data ss:Type="Number">31.4</Data></Cell>
    <Cell><Data ss:Type="Number">36.1</Data></Cell>
    <Cell ss:Index="9"><Data ss:Type="Number">767</Data></Cell>
   </Row>
   <Row>
    <Cell><Data ss:Type="DateTime">2014-11-17T15:59:47.000</Data></Cell>
    <Cell><Data ss:Type="Number">-0.9</Data></Cell>
    <Cell><Data ss:Type="Number">-1.4</Data></Cell>
    <Cell><Data ss:Type="Number">32.6</Data></Cell>
    <Cell><Data ss:Type="Number">36.1</Data></Cell>
    <Cell ss:Index="9"><Data ss:Type="Number">768</Data></Cell>
   </Row>
   <Row>
    <Cell><Data ss:Type="DateTime">2014-11-17T15:59:48.000</Data></Cell>
    <Cell><Data ss:Type="Number">-1</Data></Cell>
    <Cell><Data ss:Type="Number">-1.4</Data></Cell>
    <Cell><Data ss:Type="Number">33.200000000000003</Data></Cell>
    <Cell><Data ss:Type="Number">36.1</Data></Cell>
    <Cell ss:Index="9"><Data ss:Type="Number">769</Data></Cell>
   </Row>
   <Row>
    <Cell><Data ss:Type="DateTime">2014-11-17T15:59:49.000</Data></Cell>
    <Cell><Data ss:Type="Number">-1.1000000000000001</Data></Cell>
    <Cell><Data ss:Type="Number">-1.4</Data></Cell>
    <Cell><Data ss:Type="Number">34.4</Data></Cell>
    <Cell><Data ss:Type="Number">36.090000000000003</Data></Cell>
    <Cell ss:Index="9"><Data ss:Type="Number">770</Data></Cell>
   </Row>
   <Row>
    <Cell><Data ss:Type="DateTime">2014-11-17T15:59:50.000</Data></Cell>
    <Cell><Data ss:Type="Number">-1</Data></Cell>
    <Cell><Data ss:Type="Number">-1.5</Data></Cell>
    <Cell><Data ss:Type="Number">34</Data></Cell>
    <Cell><Data ss:Type="Number">36.08</Data></Cell>
    <Cell ss:Index="9"><Data ss:Type="Number">771</Data></Cell>
   </Row>
   <Row>
    <Cell><Data ss:Type="DateTime">2014-11-17T15:59:51.000</Data></Cell>
    <Cell><Data ss:Type="Number">-1</Data></Cell>
    <Cell><Data ss:Type="Number">-1.5</Data></Cell>
    <Cell><Data ss:Type="Number">34</Data></Cell>
    <Cell><Data ss:Type="Number">36.1</Data></Cell>
    <Cell ss:Index="9"><Data ss:Type="Number">772</Data></Cell>
   </Row>
   <Row>
    <Cell><Data ss:Type="DateTime">2014-11-17T15:59:52.000</Data></Cell>
    <Cell><Data ss:Type="Number">-1</Data></Cell>
    <Cell><Data ss:Type="Number">-1.5</Data></Cell>
    <Cell><Data ss:Type="Number">34.299999999999997</Data></Cell>
    <Cell><Data ss:Type="Number">36.090000000000003</Data></Cell>
    <Cell ss:Index="9"><Data ss:Type="Number">773</Data></Cell>
   </Row>
   <Row>
    <Cell><Data ss:Type="DateTime">2014-11-17T15:59:53.000</Data></Cell>
    <Cell><Data ss:Type="Number">-0.9</Data></Cell>
    <Cell><Data ss:Type="Number">-1.4</Data></Cell>
    <Cell><Data ss:Type="Number">34.299999999999997</Data></Cell>
    <Cell><Data ss:Type="Number">36.090000000000003</Data></Cell>
    <Cell ss:Index="9"><Data ss:Type="Number">774</Data></Cell>
   </Row>
   <Row>
    <Cell><Data ss:Type="DateTime">2014-11-17T15:59:54.000</Data></Cell>
    <Cell><Data ss:Type="Number">-0.8</Data></Cell>
    <Cell><Data ss:Type="Number">-1.3</Data></Cell>
    <Cell><Data ss:Type="Number">33.6</Data></Cell>
    <Cell><Data ss:Type="Number">36.090000000000003</Data></Cell>
    <Cell ss:Index="9"><Data ss:Type="Number">775</Data></Cell>
   </Row>
   <Row>
    <Cell><Data ss:Type="DateTime">2014-11-17T15:59:55.000</Data></Cell>
    <Cell><Data ss:Type="Number">-0.8</Data></Cell>
    <Cell><Data ss:Type="Number">-1.3</Data></Cell>
    <Cell><Data ss:Type="Number">32.9</Data></Cell>
    <Cell><Data ss:Type="Number">36.090000000000003</Data></Cell>
    <Cell ss:Index="9"><Data ss:Type="Number">776</Data></Cell>
   </Row>
   <Row>
    <Cell><Data ss:Type="DateTime">2014-11-17T15:59:56.000</Data></Cell>
    <Cell><Data ss:Type="Number">-0.8</Data></Cell>
    <Cell><Data ss:Type="Number">-1.3</Data></Cell>
    <Cell><Data ss:Type="Number">32.1</Data></Cell>
    <Cell><Data ss:Type="Number">36.090000000000003</Data></Cell>
    <Cell ss:Index="9"><Data ss:Type="Number">777</Data></Cell>
   </Row>
   <Row>
    <Cell><Data ss:Type="DateTime">2014-11-17T15:59:57.000</Data></Cell>
    <Cell><Data ss:Type="Number">-0.9</Data></Cell>
    <Cell><Data ss:Type="Number">-1.3</Data></Cell>
    <Cell><Data ss:Type="Number">30.9</Data></Cell>
    <Cell><Data ss:Type="Number">36.090000000000003</Data></Cell>
    <Cell ss:Index="9"><Data ss:Type="Number">778</Data></Cell>
   </Row>
   <Row>
    <Cell><Data ss:Type="DateTime">2014-11-17T15:59:58.000</Data></Cell>
    <Cell><Data ss:Type="Number">-0.8</Data></Cell>
    <Cell><Data ss:Type="Number">-1.3</Data></Cell>
    <Cell><Data ss:Type="Number">30.5</Data></Cell>
    <Cell><Data ss:Type="Number">36.090000000000003</Data></Cell>
    <Cell ss:Index="9"><Data ss:Type="Number">779</Data></Cell>
   </Row>
   <Row>
    <Cell><Data ss:Type="DateTime">2014-11-17T15:59:59.000</Data></Cell>
    <Cell><Data ss:Type="Number">-0.7</Data></Cell>
    <Cell><Data ss:Type="Number">-1.3</Data></Cell>
    <Cell><Data ss:Type="Number">30</Data></Cell>
    <Cell><Data ss:Type="Number">36.08</Data></Cell>
    <Cell ss:Index="9"><Data ss:Type="Number">780</Data></Cell>
   </Row>
   <Row>
    <Cell><Data ss:Type="DateTime">2014-11-17T16:00:00.000</Data></Cell>
    <Cell><Data ss:Type="Number">-0.6</Data></Cell>
    <Cell><Data ss:Type="Number">-1.3</Data></Cell>
    <Cell><Data ss:Type="Number">29.5</Data></Cell>
    <Cell><Data ss:Type="Number">36.08</Data></Cell>
    <Cell ss:Index="9"><Data ss:Type="Number">781</Data></Cell>
   </Row>
   <Row>
    <Cell><Data ss:Type="DateTime">2014-11-17T16:00:01.000</Data></Cell>
    <Cell><Data ss:Type="Number">-0.6</Data></Cell>
    <Cell><Data ss:Type="Number">-1.3</Data></Cell>
    <Cell><Data ss:Type="Number">29.5</Data></Cell>
    <Cell><Data ss:Type="Number">36.08</Data></Cell>
    <Cell ss:Index="9"><Data ss:Type="Number">782</Data></Cell>
   </Row>
   <Row>
    <Cell><Data ss:Type="DateTime">2014-11-17T16:00:02.000</Data></Cell>
    <Cell><Data ss:Type="Number">-0.6</Data></Cell>
    <Cell><Data ss:Type="Number">-1.3</Data></Cell>
    <Cell><Data ss:Type="Number">29.5</Data></Cell>
    <Cell><Data ss:Type="Number">36.08</Data></Cell>
    <Cell ss:Index="9"><Data ss:Type="Number">783</Data></Cell>
   </Row>
   <Row>
    <Cell><Data ss:Type="DateTime">2014-11-17T16:00:03.000</Data></Cell>
    <Cell><Data ss:Type="Number">-0.8</Data></Cell>
    <Cell><Data ss:Type="Number">-1.3</Data></Cell>
    <Cell><Data ss:Type="Number">29.5</Data></Cell>
    <Cell><Data ss:Type="Number">36.08</Data></Cell>
    <Cell ss:Index="9"><Data ss:Type="Number">784</Data></Cell>
   </Row>
   <Row>
    <Cell><Data ss:Type="DateTime">2014-11-17T16:00:04.000</Data></Cell>
    <Cell><Data ss:Type="Number">-0.9</Data></Cell>
    <Cell><Data ss:Type="Number">-1.3</Data></Cell>
    <Cell><Data ss:Type="Number">29.5</Data></Cell>
    <Cell><Data ss:Type="Number">36.08</Data></Cell>
    <Cell ss:Index="9"><Data ss:Type="Number">785</Data></Cell>
   </Row>
   <Row>
    <Cell><Data ss:Type="DateTime">2014-11-17T16:00:05.000</Data></Cell>
    <Cell><Data ss:Type="Number">-1</Data></Cell>
    <Cell><Data ss:Type="Number">-1.3</Data></Cell>
    <Cell><Data ss:Type="Number">29.7</Data></Cell>
    <Cell><Data ss:Type="Number">36.08</Data></Cell>
    <Cell ss:Index="9"><Data ss:Type="Number">786</Data></Cell>
   </Row>
   <Row>
    <Cell><Data ss:Type="DateTime">2014-11-17T16:00:06.000</Data></Cell>
    <Cell><Data ss:Type="Number">-1.2</Data></Cell>
    <Cell><Data ss:Type="Number">-1.3</Data></Cell>
    <Cell><Data ss:Type="Number">29.3</Data></Cell>
    <Cell><Data ss:Type="Number">36.090000000000003</Data></Cell>
    <Cell ss:Index="9"><Data ss:Type="Number">787</Data></Cell>
   </Row>
   <Row>
    <Cell><Data ss:Type="DateTime">2014-11-17T16:00:07.000</Data></Cell>
    <Cell><Data ss:Type="Number">-1.2</Data></Cell>
    <Cell><Data ss:Type="Number">-1.3</Data></Cell>
    <Cell><Data ss:Type="Number">29.2</Data></Cell>
    <Cell><Data ss:Type="Number">36.090000000000003</Data></Cell>
    <Cell ss:Index="9"><Data ss:Type="Number">788</Data></Cell>
   </Row>
   <Row>
    <Cell><Data ss:Type="DateTime">2014-11-17T16:00:08.000</Data></Cell>
    <Cell><Data ss:Type="Number">-1.2</Data></Cell>
    <Cell><Data ss:Type="Number">-1.3</Data></Cell>
    <Cell><Data ss:Type="Number">29.2</Data></Cell>
    <Cell><Data ss:Type="Number">36.1</Data></Cell>
    <Cell ss:Index="9"><Data ss:Type="Number">789</Data></Cell>
   </Row>
   <Row>
    <Cell><Data ss:Type="DateTime">2014-11-17T16:00:09.000</Data></Cell>
    <Cell><Data ss:Type="Number">-1.2</Data></Cell>
    <Cell><Data ss:Type="Number">-1.3</Data></Cell>
    <Cell><Data ss:Type="Number">29.1</Data></Cell>
    <Cell><Data ss:Type="Number">36.08</Data></Cell>
    <Cell ss:Index="9"><Data ss:Type="Number">790</Data></Cell>
   </Row>
   <Row>
    <Cell><Data ss:Type="DateTime">2014-11-17T16:00:10.000</Data></Cell>
    <Cell><Data ss:Type="Number">-1.2</Data></Cell>
    <Cell><Data ss:Type="Number">-1.3</Data></Cell>
    <Cell><Data ss:Type="Number">29.1</Data></Cell>
    <Cell><Data ss:Type="Number">36.08</Data></Cell>
    <Cell ss:Index="9"><Data ss:Type="Number">791</Data></Cell>
   </Row>
   <Row>
    <Cell><Data ss:Type="DateTime">2014-11-17T16:00:11.000</Data></Cell>
    <Cell><Data ss:Type="Number">-1.2</Data></Cell>
    <Cell><Data ss:Type="Number">-1.3</Data></Cell>
    <Cell><Data ss:Type="Number">28.3</Data></Cell>
    <Cell><Data ss:Type="Number">36.090000000000003</Data></Cell>
    <Cell ss:Index="9"><Data ss:Type="Number">792</Data></Cell>
   </Row>
   <Row>
    <Cell><Data ss:Type="DateTime">2014-11-17T16:00:12.000</Data></Cell>
    <Cell><Data ss:Type="Number">-1.2</Data></Cell>
    <Cell><Data ss:Type="Number">-1.3</Data></Cell>
    <Cell><Data ss:Type="Number">28.3</Data></Cell>
    <Cell><Data ss:Type="Number">36.090000000000003</Data></Cell>
    <Cell ss:Index="9"><Data ss:Type="Number">793</Data></Cell>
   </Row>
   <Row>
    <Cell><Data ss:Type="DateTime">2014-11-17T16:00:13.000</Data></Cell>
    <Cell><Data ss:Type="Number">-1.2</Data></Cell>
    <Cell><Data ss:Type="Number">-1.3</Data></Cell>
    <Cell><Data ss:Type="Number">28.2</Data></Cell>
    <Cell><Data ss:Type="Number">36.1</Data></Cell>
    <Cell ss:Index="9"><Data ss:Type="Number">794</Data></Cell>
   </Row>
   <Row>
    <Cell><Data ss:Type="DateTime">2014-11-17T16:00:14.000</Data></Cell>
    <Cell><Data ss:Type="Number">-1.3</Data></Cell>
    <Cell><Data ss:Type="Number">-1.3</Data></Cell>
    <Cell><Data ss:Type="Number">28.1</Data></Cell>
    <Cell><Data ss:Type="Number">36.11</Data></Cell>
    <Cell ss:Index="9"><Data ss:Type="Number">795</Data></Cell>
   </Row>
   <Row>
    <Cell><Data ss:Type="DateTime">2014-11-17T16:00:15.000</Data></Cell>
    <Cell><Data ss:Type="Number">-1.3</Data></Cell>
    <Cell><Data ss:Type="Number">-1.4</Data></Cell>
    <Cell><Data ss:Type="Number">28</Data></Cell>
    <Cell><Data ss:Type="Number">36.11</Data></Cell>
    <Cell ss:Index="9"><Data ss:Type="Number">796</Data></Cell>
   </Row>
   <Row>
    <Cell><Data ss:Type="DateTime">2014-11-17T16:00:16.000</Data></Cell>
    <Cell><Data ss:Type="Number">-1.3</Data></Cell>
    <Cell><Data ss:Type="Number">-1.4</Data></Cell>
    <Cell><Data ss:Type="Number">28</Data></Cell>
    <Cell><Data ss:Type="Number">36.119999999999997</Data></Cell>
    <Cell ss:Index="9"><Data ss:Type="Number">797</Data></Cell>
   </Row>
   <Row>
    <Cell><Data ss:Type="DateTime">2014-11-17T16:00:17.000</Data></Cell>
    <Cell><Data ss:Type="Number">-1.3</Data></Cell>
    <Cell><Data ss:Type="Number">-1.5</Data></Cell>
    <Cell><Data ss:Type="Number">27.9</Data></Cell>
    <Cell><Data ss:Type="Number">36.130000000000003</Data></Cell>
    <Cell ss:Index="9"><Data ss:Type="Number">798</Data></Cell>
   </Row>
   <Row>
    <Cell><Data ss:Type="DateTime">2014-11-17T16:00:18.000</Data></Cell>
    <Cell><Data ss:Type="Number">-1.2</Data></Cell>
    <Cell><Data ss:Type="Number">-1.5</Data></Cell>
    <Cell><Data ss:Type="Number">27.5</Data></Cell>
    <Cell><Data ss:Type="Number">36.130000000000003</Data></Cell>
    <Cell ss:Index="9"><Data ss:Type="Number">799</Data></Cell>
   </Row>
   <Row>
    <Cell><Data ss:Type="DateTime">2014-11-17T16:00:19.000</Data></Cell>
    <Cell><Data ss:Type="Number">-1.1000000000000001</Data></Cell>
    <Cell><Data ss:Type="Number">-1.5</Data></Cell>
    <Cell><Data ss:Type="Number">27.5</Data></Cell>
    <Cell><Data ss:Type="Number">36.14</Data></Cell>
    <Cell ss:Index="9"><Data ss:Type="Number">800</Data></Cell>
   </Row>
   <Row>
    <Cell><Data ss:Type="DateTime">2014-11-17T16:00:20.000</Data></Cell>
    <Cell><Data ss:Type="Number">-0.9</Data></Cell>
    <Cell><Data ss:Type="Number">-1.5</Data></Cell>
    <Cell><Data ss:Type="Number">27.5</Data></Cell>
    <Cell><Data ss:Type="Number">36.14</Data></Cell>
    <Cell ss:Index="9"><Data ss:Type="Number">801</Data></Cell>
   </Row>
   <Row>
    <Cell><Data ss:Type="DateTime">2014-11-17T16:00:21.000</Data></Cell>
    <Cell><Data ss:Type="Number">-0.9</Data></Cell>
    <Cell><Data ss:Type="Number">-1.5</Data></Cell>
    <Cell><Data ss:Type="Number">27.5</Data></Cell>
    <Cell><Data ss:Type="Number">36.14</Data></Cell>
    <Cell ss:Index="9"><Data ss:Type="Number">802</Data></Cell>
   </Row>
   <Row>
    <Cell><Data ss:Type="DateTime">2014-11-17T16:00:22.000</Data></Cell>
    <Cell><Data ss:Type="Number">-0.9</Data></Cell>
    <Cell><Data ss:Type="Number">-1.4</Data></Cell>
    <Cell><Data ss:Type="Number">27.5</Data></Cell>
    <Cell><Data ss:Type="Number">36.15</Data></Cell>
    <Cell ss:Index="9"><Data ss:Type="Number">803</Data></Cell>
   </Row>
   <Row>
    <Cell><Data ss:Type="DateTime">2014-11-17T16:00:23.000</Data></Cell>
    <Cell><Data ss:Type="Number">-1.1000000000000001</Data></Cell>
    <Cell><Data ss:Type="Number">-1.4</Data></Cell>
    <Cell><Data ss:Type="Number">26.7</Data></Cell>
    <Cell><Data ss:Type="Number">36.15</Data></Cell>
    <Cell ss:Index="9"><Data ss:Type="Number">804</Data></Cell>
   </Row>
   <Row>
    <Cell><Data ss:Type="DateTime">2014-11-17T16:00:24.000</Data></Cell>
    <Cell><Data ss:Type="Number">-1.2</Data></Cell>
    <Cell><Data ss:Type="Number">-1.4</Data></Cell>
    <Cell><Data ss:Type="Number">26.7</Data></Cell>
    <Cell><Data ss:Type="Number">36.15</Data></Cell>
    <Cell ss:Index="9"><Data ss:Type="Number">805</Data></Cell>
   </Row>
   <Row>
    <Cell><Data ss:Type="DateTime">2014-11-17T16:00:25.000</Data></Cell>
    <Cell><Data ss:Type="Number">-1.2</Data></Cell>
    <Cell><Data ss:Type="Number">-1.4</Data></Cell>
    <Cell><Data ss:Type="Number">26.7</Data></Cell>
    <Cell><Data ss:Type="Number">36.15</Data></Cell>
    <Cell ss:Index="9"><Data ss:Type="Number">806</Data></Cell>
   </Row>
   <Row>
    <Cell><Data ss:Type="DateTime">2014-11-17T16:00:26.000</Data></Cell>
    <Cell><Data ss:Type="Number">-1.2</Data></Cell>
    <Cell><Data ss:Type="Number">-1.4</Data></Cell>
    <Cell><Data ss:Type="Number">26.7</Data></Cell>
    <Cell><Data ss:Type="Number">36.15</Data></Cell>
    <Cell ss:Index="9"><Data ss:Type="Number">807</Data></Cell>
   </Row>
   <Row>
    <Cell><Data ss:Type="DateTime">2014-11-17T16:00:27.000</Data></Cell>
    <Cell><Data ss:Type="Number">-1.2</Data></Cell>
    <Cell><Data ss:Type="Number">-1.4</Data></Cell>
    <Cell><Data ss:Type="Number">26.7</Data></Cell>
    <Cell><Data ss:Type="Number">36.159999999999997</Data></Cell>
    <Cell ss:Index="9"><Data ss:Type="Number">808</Data></Cell>
   </Row>
   <Row>
    <Cell><Data ss:Type="DateTime">2014-11-17T16:00:28.000</Data></Cell>
    <Cell><Data ss:Type="Number">-1.1000000000000001</Data></Cell>
    <Cell><Data ss:Type="Number">-1.5</Data></Cell>
    <Cell><Data ss:Type="Number">27</Data></Cell>
    <Cell><Data ss:Type="Number">36.159999999999997</Data></Cell>
    <Cell ss:Index="9"><Data ss:Type="Number">809</Data></Cell>
   </Row>
   <Row>
    <Cell><Data ss:Type="DateTime">2014-11-17T16:00:29.000</Data></Cell>
    <Cell><Data ss:Type="Number">-1</Data></Cell>
    <Cell><Data ss:Type="Number">-1.5</Data></Cell>
    <Cell><Data ss:Type="Number">26.8</Data></Cell>
    <Cell><Data ss:Type="Number">36.159999999999997</Data></Cell>
    <Cell ss:Index="9"><Data ss:Type="Number">810</Data></Cell>
   </Row>
   <Row>
    <Cell><Data ss:Type="DateTime">2014-11-17T16:00:30.000</Data></Cell>
    <Cell><Data ss:Type="Number">-1</Data></Cell>
    <Cell><Data ss:Type="Number">-1.5</Data></Cell>
    <Cell><Data ss:Type="Number">26.6</Data></Cell>
    <Cell><Data ss:Type="Number">36.159999999999997</Data></Cell>
    <Cell ss:Index="9"><Data ss:Type="Number">811</Data></Cell>
   </Row>
   <Row>
    <Cell><Data ss:Type="DateTime">2014-11-17T16:00:31.000</Data></Cell>
    <Cell><Data ss:Type="Number">-1</Data></Cell>
    <Cell><Data ss:Type="Number">-1.5</Data></Cell>
    <Cell><Data ss:Type="Number">26.6</Data></Cell>
    <Cell><Data ss:Type="Number">36.159999999999997</Data></Cell>
    <Cell ss:Index="9"><Data ss:Type="Number">812</Data></Cell>
   </Row>
   <Row>
    <Cell><Data ss:Type="DateTime">2014-11-17T16:00:32.000</Data></Cell>
    <Cell><Data ss:Type="Number">-1</Data></Cell>
    <Cell><Data ss:Type="Number">-1.4</Data></Cell>
    <Cell><Data ss:Type="Number">26.3</Data></Cell>
    <Cell><Data ss:Type="Number">36.159999999999997</Data></Cell>
    <Cell ss:Index="9"><Data ss:Type="Number">813</Data></Cell>
   </Row>
   <Row>
    <Cell><Data ss:Type="DateTime">2014-11-17T16:00:33.000</Data></Cell>
    <Cell><Data ss:Type="Number">-1</Data></Cell>
    <Cell><Data ss:Type="Number">-1.4</Data></Cell>
    <Cell><Data ss:Type="Number">26.2</Data></Cell>
    <Cell><Data ss:Type="Number">36.159999999999997</Data></Cell>
    <Cell ss:Index="9"><Data ss:Type="Number">814</Data></Cell>
   </Row>
   <Row>
    <Cell><Data ss:Type="DateTime">2014-11-17T16:00:34.000</Data></Cell>
    <Cell><Data ss:Type="Number">-1.2</Data></Cell>
    <Cell><Data ss:Type="Number">-1.5</Data></Cell>
    <Cell><Data ss:Type="Number">26.2</Data></Cell>
    <Cell><Data ss:Type="Number">36.159999999999997</Data></Cell>
    <Cell ss:Index="9"><Data ss:Type="Number">815</Data></Cell>
   </Row>
   <Row>
    <Cell><Data ss:Type="DateTime">2014-11-17T16:00:35.000</Data></Cell>
    <Cell><Data ss:Type="Number">-1.2</Data></Cell>
    <Cell><Data ss:Type="Number">-1.4</Data></Cell>
    <Cell><Data ss:Type="Number">26.2</Data></Cell>
    <Cell><Data ss:Type="Number">36.159999999999997</Data></Cell>
    <Cell ss:Index="9"><Data ss:Type="Number">816</Data></Cell>
   </Row>
   <Row>
    <Cell><Data ss:Type="DateTime">2014-11-17T16:00:36.000</Data></Cell>
    <Cell><Data ss:Type="Number">-1</Data></Cell>
    <Cell><Data ss:Type="Number">-1.4</Data></Cell>
    <Cell><Data ss:Type="Number">26.1</Data></Cell>
    <Cell><Data ss:Type="Number">36.17</Data></Cell>
    <Cell ss:Index="9"><Data ss:Type="Number">817</Data></Cell>
   </Row>
   <Row>
    <Cell><Data ss:Type="DateTime">2014-11-17T16:00:37.000</Data></Cell>
    <Cell><Data ss:Type="Number">-0.7</Data></Cell>
    <Cell><Data ss:Type="Number">-1.4</Data></Cell>
    <Cell><Data ss:Type="Number">26.2</Data></Cell>
    <Cell><Data ss:Type="Number">36.17</Data></Cell>
    <Cell ss:Index="9"><Data ss:Type="Number">818</Data></Cell>
   </Row>
   <Row>
    <Cell><Data ss:Type="DateTime">2014-11-17T16:00:38.000</Data></Cell>
    <Cell><Data ss:Type="Number">-0.6</Data></Cell>
    <Cell><Data ss:Type="Number">-1.4</Data></Cell>
    <Cell><Data ss:Type="Number">26.2</Data></Cell>
    <Cell><Data ss:Type="Number">36.17</Data></Cell>
    <Cell ss:Index="9"><Data ss:Type="Number">819</Data></Cell>
   </Row>
   <Row>
    <Cell><Data ss:Type="DateTime">2014-11-17T16:00:39.000</Data></Cell>
    <Cell><Data ss:Type="Number">-0.6</Data></Cell>
    <Cell><Data ss:Type="Number">-1.4</Data></Cell>
    <Cell><Data ss:Type="Number">26.1</Data></Cell>
    <Cell><Data ss:Type="Number">36.17</Data></Cell>
    <Cell ss:Index="9"><Data ss:Type="Number">820</Data></Cell>
   </Row>
   <Row>
    <Cell><Data ss:Type="DateTime">2014-11-17T16:00:40.000</Data></Cell>
    <Cell><Data ss:Type="Number">-0.7</Data></Cell>
    <Cell><Data ss:Type="Number">-1.4</Data></Cell>
    <Cell><Data ss:Type="Number">26</Data></Cell>
    <Cell><Data ss:Type="Number">36.17</Data></Cell>
    <Cell ss:Index="9"><Data ss:Type="Number">821</Data></Cell>
   </Row>
   <Row>
    <Cell><Data ss:Type="DateTime">2014-11-17T16:00:41.000</Data></Cell>
    <Cell><Data ss:Type="Number">-0.7</Data></Cell>
    <Cell><Data ss:Type="Number">-1.4</Data></Cell>
    <Cell><Data ss:Type="Number">26</Data></Cell>
    <Cell><Data ss:Type="Number">36.18</Data></Cell>
    <Cell ss:Index="9"><Data ss:Type="Number">822</Data></Cell>
   </Row>
   <Row>
    <Cell><Data ss:Type="DateTime">2014-11-17T16:00:42.000</Data></Cell>
    <Cell><Data ss:Type="Number">-0.7</Data></Cell>
    <Cell><Data ss:Type="Number">-1.4</Data></Cell>
    <Cell><Data ss:Type="Number">26</Data></Cell>
    <Cell><Data ss:Type="Number">36.18</Data></Cell>
    <Cell ss:Index="9"><Data ss:Type="Number">823</Data></Cell>
   </Row>
   <Row>
    <Cell><Data ss:Type="DateTime">2014-11-17T16:00:43.000</Data></Cell>
    <Cell><Data ss:Type="Number">-0.7</Data></Cell>
    <Cell><Data ss:Type="Number">-1.4</Data></Cell>
    <Cell><Data ss:Type="Number">26</Data></Cell>
    <Cell><Data ss:Type="Number">36.18</Data></Cell>
    <Cell ss:Index="9"><Data ss:Type="Number">824</Data></Cell>
   </Row>
   <Row>
    <Cell><Data ss:Type="DateTime">2014-11-17T16:00:44.000</Data></Cell>
    <Cell><Data ss:Type="Number">-0.7</Data></Cell>
    <Cell><Data ss:Type="Number">-1.4</Data></Cell>
    <Cell><Data ss:Type="Number">25.9</Data></Cell>
    <Cell><Data ss:Type="Number">36.18</Data></Cell>
    <Cell ss:Index="9"><Data ss:Type="Number">825</Data></Cell>
   </Row>
   <Row>
    <Cell><Data ss:Type="DateTime">2014-11-17T16:00:45.000</Data></Cell>
    <Cell><Data ss:Type="Number">-0.7</Data></Cell>
    <Cell><Data ss:Type="Number">-1.4</Data></Cell>
    <Cell><Data ss:Type="Number">25.5</Data></Cell>
    <Cell><Data ss:Type="Number">36.19</Data></Cell>
    <Cell ss:Index="9"><Data ss:Type="Number">826</Data></Cell>
   </Row>
   <Row>
    <Cell><Data ss:Type="DateTime">2014-11-17T16:00:46.000</Data></Cell>
    <Cell><Data ss:Type="Number">-1.1000000000000001</Data></Cell>
    <Cell><Data ss:Type="Number">-1.4</Data></Cell>
    <Cell><Data ss:Type="Number">25.4</Data></Cell>
    <Cell><Data ss:Type="Number">36.19</Data></Cell>
    <Cell ss:Index="9"><Data ss:Type="Number">827</Data></Cell>
   </Row>
   <Row>
    <Cell><Data ss:Type="DateTime">2014-11-17T16:00:47.000</Data></Cell>
    <Cell><Data ss:Type="Number">-1.3</Data></Cell>
    <Cell><Data ss:Type="Number">-1.4</Data></Cell>
    <Cell><Data ss:Type="Number">25.4</Data></Cell>
    <Cell><Data ss:Type="Number">36.19</Data></Cell>
    <Cell ss:Index="9"><Data ss:Type="Number">828</Data></Cell>
   </Row>
   <Row>
    <Cell><Data ss:Type="DateTime">2014-11-17T16:00:48.000</Data></Cell>
    <Cell><Data ss:Type="Number">-1.3</Data></Cell>
    <Cell><Data ss:Type="Number">-1.4</Data></Cell>
    <Cell><Data ss:Type="Number">25.4</Data></Cell>
    <Cell><Data ss:Type="Number">36.19</Data></Cell>
    <Cell ss:Index="9"><Data ss:Type="Number">829</Data></Cell>
   </Row>
   <Row>
    <Cell><Data ss:Type="DateTime">2014-11-17T16:00:49.000</Data></Cell>
    <Cell><Data ss:Type="Number">-1.3</Data></Cell>
    <Cell><Data ss:Type="Number">-1.4</Data></Cell>
    <Cell><Data ss:Type="Number">25.4</Data></Cell>
    <Cell><Data ss:Type="Number">36.19</Data></Cell>
    <Cell ss:Index="9"><Data ss:Type="Number">830</Data></Cell>
   </Row>
   <Row>
    <Cell><Data ss:Type="DateTime">2014-11-17T16:00:50.000</Data></Cell>
    <Cell><Data ss:Type="Number">-1.3</Data></Cell>
    <Cell><Data ss:Type="Number">-1.3</Data></Cell>
    <Cell><Data ss:Type="Number">25.7</Data></Cell>
    <Cell><Data ss:Type="Number">36.200000000000003</Data></Cell>
    <Cell ss:Index="9"><Data ss:Type="Number">831</Data></Cell>
   </Row>
   <Row>
    <Cell><Data ss:Type="DateTime">2014-11-17T16:00:51.000</Data></Cell>
    <Cell><Data ss:Type="Number">-1.3</Data></Cell>
    <Cell><Data ss:Type="Number">-1.3</Data></Cell>
    <Cell><Data ss:Type="Number">25.7</Data></Cell>
    <Cell><Data ss:Type="Number">36.200000000000003</Data></Cell>
    <Cell ss:Index="9"><Data ss:Type="Number">832</Data></Cell>
   </Row>
   <Row>
    <Cell><Data ss:Type="DateTime">2014-11-17T16:00:52.000</Data></Cell>
    <Cell><Data ss:Type="Number">-1.2</Data></Cell>
    <Cell><Data ss:Type="Number">-1.3</Data></Cell>
    <Cell><Data ss:Type="Number">25.7</Data></Cell>
    <Cell><Data ss:Type="Number">36.21</Data></Cell>
    <Cell ss:Index="9"><Data ss:Type="Number">833</Data></Cell>
   </Row>
   <Row>
    <Cell><Data ss:Type="DateTime">2014-11-17T16:00:53.000</Data></Cell>
    <Cell><Data ss:Type="Number">-1</Data></Cell>
    <Cell><Data ss:Type="Number">-1.2</Data></Cell>
    <Cell><Data ss:Type="Number">25.7</Data></Cell>
    <Cell><Data ss:Type="Number">36.22</Data></Cell>
    <Cell ss:Index="9"><Data ss:Type="Number">834</Data></Cell>
   </Row>
   <Row>
    <Cell><Data ss:Type="DateTime">2014-11-17T16:00:54.000</Data></Cell>
    <Cell><Data ss:Type="Number">-1</Data></Cell>
    <Cell><Data ss:Type="Number">-1.2</Data></Cell>
    <Cell><Data ss:Type="Number">25.7</Data></Cell>
    <Cell><Data ss:Type="Number">36.22</Data></Cell>
    <Cell ss:Index="9"><Data ss:Type="Number">835</Data></Cell>
   </Row>
   <Row>
    <Cell><Data ss:Type="DateTime">2014-11-17T16:00:55.000</Data></Cell>
    <Cell><Data ss:Type="Number">-1</Data></Cell>
    <Cell><Data ss:Type="Number">-1.2</Data></Cell>
    <Cell><Data ss:Type="Number">25.3</Data></Cell>
    <Cell><Data ss:Type="Number">36.22</Data></Cell>
    <Cell ss:Index="9"><Data ss:Type="Number">836</Data></Cell>
   </Row>
   <Row>
    <Cell><Data ss:Type="DateTime">2014-11-17T16:00:56.000</Data></Cell>
    <Cell><Data ss:Type="Number">-1</Data></Cell>
    <Cell><Data ss:Type="Number">-1.2</Data></Cell>
    <Cell><Data ss:Type="Number">25.3</Data></Cell>
    <Cell><Data ss:Type="Number">36.229999999999997</Data></Cell>
    <Cell ss:Index="9"><Data ss:Type="Number">837</Data></Cell>
   </Row>
   <Row>
    <Cell><Data ss:Type="DateTime">2014-11-17T16:00:57.000</Data></Cell>
    <Cell><Data ss:Type="Number">-0.8</Data></Cell>
    <Cell><Data ss:Type="Number">-1.3</Data></Cell>
    <Cell><Data ss:Type="Number">25.3</Data></Cell>
    <Cell><Data ss:Type="Number">36.229999999999997</Data></Cell>
    <Cell ss:Index="9"><Data ss:Type="Number">838</Data></Cell>
   </Row>
   <Row>
    <Cell><Data ss:Type="DateTime">2014-11-17T16:00:58.000</Data></Cell>
    <Cell><Data ss:Type="Number">-1</Data></Cell>
    <Cell><Data ss:Type="Number">-1.3</Data></Cell>
    <Cell><Data ss:Type="Number">25.3</Data></Cell>
    <Cell><Data ss:Type="Number">36.229999999999997</Data></Cell>
    <Cell ss:Index="9"><Data ss:Type="Number">839</Data></Cell>
   </Row>
   <Row>
    <Cell><Data ss:Type="DateTime">2014-11-17T16:00:59.000</Data></Cell>
    <Cell><Data ss:Type="Number">-1.2</Data></Cell>
    <Cell><Data ss:Type="Number">-1.3</Data></Cell>
    <Cell><Data ss:Type="Number">25.3</Data></Cell>
    <Cell><Data ss:Type="Number">36.22</Data></Cell>
    <Cell ss:Index="9"><Data ss:Type="Number">840</Data></Cell>
   </Row>
   <Row>
    <Cell><Data ss:Type="DateTime">2014-11-17T16:01:00.000</Data></Cell>
    <Cell><Data ss:Type="Number">-1.2</Data></Cell>
    <Cell><Data ss:Type="Number">-1.3</Data></Cell>
    <Cell><Data ss:Type="Number">25.7</Data></Cell>
    <Cell><Data ss:Type="Number">36.21</Data></Cell>
    <Cell ss:Index="9"><Data ss:Type="Number">841</Data></Cell>
   </Row>
   <Row>
    <Cell><Data ss:Type="DateTime">2014-11-17T16:01:01.000</Data></Cell>
    <Cell><Data ss:Type="Number">-1.2</Data></Cell>
    <Cell><Data ss:Type="Number">-1.3</Data></Cell>
    <Cell><Data ss:Type="Number">25.7</Data></Cell>
    <Cell><Data ss:Type="Number">36.200000000000003</Data></Cell>
    <Cell ss:Index="9"><Data ss:Type="Number">842</Data></Cell>
   </Row>
   <Row>
    <Cell><Data ss:Type="DateTime">2014-11-17T16:01:02.000</Data></Cell>
    <Cell><Data ss:Type="Number">-1.1000000000000001</Data></Cell>
    <Cell><Data ss:Type="Number">-1.2</Data></Cell>
    <Cell><Data ss:Type="Number">25.7</Data></Cell>
    <Cell><Data ss:Type="Number">36.200000000000003</Data></Cell>
    <Cell ss:Index="9"><Data ss:Type="Number">843</Data></Cell>
   </Row>
   <Row>
    <Cell><Data ss:Type="DateTime">2014-11-17T16:01:03.000</Data></Cell>
    <Cell><Data ss:Type="Number">-1.1000000000000001</Data></Cell>
    <Cell><Data ss:Type="Number">-1.2</Data></Cell>
    <Cell><Data ss:Type="Number">25.5</Data></Cell>
    <Cell><Data ss:Type="Number">36.200000000000003</Data></Cell>
    <Cell ss:Index="9"><Data ss:Type="Number">844</Data></Cell>
   </Row>
   <Row>
    <Cell><Data ss:Type="DateTime">2014-11-17T16:01:04.000</Data></Cell>
    <Cell><Data ss:Type="Number">-0.8</Data></Cell>
    <Cell><Data ss:Type="Number">-1.3</Data></Cell>
    <Cell><Data ss:Type="Number">26</Data></Cell>
    <Cell><Data ss:Type="Number">36.200000000000003</Data></Cell>
    <Cell ss:Index="9"><Data ss:Type="Number">845</Data></Cell>
   </Row>
   <Row>
    <Cell><Data ss:Type="DateTime">2014-11-17T16:01:05.000</Data></Cell>
    <Cell><Data ss:Type="Number">-0.6</Data></Cell>
    <Cell><Data ss:Type="Number">-1.3</Data></Cell>
    <Cell><Data ss:Type="Number">24.9</Data></Cell>
    <Cell><Data ss:Type="Number">36.200000000000003</Data></Cell>
    <Cell ss:Index="9"><Data ss:Type="Number">846</Data></Cell>
   </Row>
   <Row>
    <Cell><Data ss:Type="DateTime">2014-11-17T16:01:06.000</Data></Cell>
    <Cell><Data ss:Type="Number">-0.6</Data></Cell>
    <Cell><Data ss:Type="Number">-1.3</Data></Cell>
    <Cell><Data ss:Type="Number">24.9</Data></Cell>
    <Cell><Data ss:Type="Number">36.19</Data></Cell>
    <Cell ss:Index="9"><Data ss:Type="Number">847</Data></Cell>
   </Row>
   <Row>
    <Cell><Data ss:Type="DateTime">2014-11-17T16:01:07.000</Data></Cell>
    <Cell><Data ss:Type="Number">-0.8</Data></Cell>
    <Cell><Data ss:Type="Number">-1.3</Data></Cell>
    <Cell><Data ss:Type="Number">24.9</Data></Cell>
    <Cell><Data ss:Type="Number">36.19</Data></Cell>
    <Cell ss:Index="9"><Data ss:Type="Number">848</Data></Cell>
   </Row>
   <Row>
    <Cell><Data ss:Type="DateTime">2014-11-17T16:01:08.000</Data></Cell>
    <Cell><Data ss:Type="Number">-1</Data></Cell>
    <Cell><Data ss:Type="Number">-1.2</Data></Cell>
    <Cell><Data ss:Type="Number">24.9</Data></Cell>
    <Cell><Data ss:Type="Number">36.19</Data></Cell>
    <Cell ss:Index="9"><Data ss:Type="Number">849</Data></Cell>
   </Row>
   <Row>
    <Cell><Data ss:Type="DateTime">2014-11-17T16:01:09.000</Data></Cell>
    <Cell><Data ss:Type="Number">-1.1000000000000001</Data></Cell>
    <Cell><Data ss:Type="Number">-1.3</Data></Cell>
    <Cell><Data ss:Type="Number">24.9</Data></Cell>
    <Cell><Data ss:Type="Number">36.19</Data></Cell>
    <Cell ss:Index="9"><Data ss:Type="Number">850</Data></Cell>
   </Row>
   <Row>
    <Cell><Data ss:Type="DateTime">2014-11-17T16:01:10.000</Data></Cell>
    <Cell><Data ss:Type="Number">-1.1000000000000001</Data></Cell>
    <Cell><Data ss:Type="Number">-1.2</Data></Cell>
    <Cell><Data ss:Type="Number">25.2</Data></Cell>
    <Cell><Data ss:Type="Number">36.19</Data></Cell>
    <Cell ss:Index="9"><Data ss:Type="Number">851</Data></Cell>
   </Row>
   <Row>
    <Cell><Data ss:Type="DateTime">2014-11-17T16:01:11.000</Data></Cell>
    <Cell><Data ss:Type="Number">-1.2</Data></Cell>
    <Cell><Data ss:Type="Number">-1.2</Data></Cell>
    <Cell><Data ss:Type="Number">25.2</Data></Cell>
    <Cell><Data ss:Type="Number">36.200000000000003</Data></Cell>
    <Cell ss:Index="9"><Data ss:Type="Number">852</Data></Cell>
   </Row>
   <Row>
    <Cell><Data ss:Type="DateTime">2014-11-17T16:01:12.000</Data></Cell>
    <Cell><Data ss:Type="Number">-1.1000000000000001</Data></Cell>
    <Cell><Data ss:Type="Number">-1.2</Data></Cell>
    <Cell><Data ss:Type="Number">25.2</Data></Cell>
    <Cell><Data ss:Type="Number">36.200000000000003</Data></Cell>
    <Cell ss:Index="9"><Data ss:Type="Number">853</Data></Cell>
   </Row>
   <Row>
    <Cell><Data ss:Type="DateTime">2014-11-17T16:01:13.000</Data></Cell>
    <Cell><Data ss:Type="Number">-1.1000000000000001</Data></Cell>
    <Cell><Data ss:Type="Number">-1.2</Data></Cell>
    <Cell><Data ss:Type="Number">25.5</Data></Cell>
    <Cell><Data ss:Type="Number">36.21</Data></Cell>
    <Cell ss:Index="9"><Data ss:Type="Number">854</Data></Cell>
   </Row>
   <Row>
    <Cell><Data ss:Type="DateTime">2014-11-17T16:01:14.000</Data></Cell>
    <Cell><Data ss:Type="Number">-1.1000000000000001</Data></Cell>
    <Cell><Data ss:Type="Number">-1.3</Data></Cell>
    <Cell><Data ss:Type="Number">25.6</Data></Cell>
    <Cell><Data ss:Type="Number">36.22</Data></Cell>
    <Cell ss:Index="9"><Data ss:Type="Number">855</Data></Cell>
   </Row>
   <Row>
    <Cell><Data ss:Type="DateTime">2014-11-17T16:01:15.000</Data></Cell>
    <Cell><Data ss:Type="Number">-1.1000000000000001</Data></Cell>
    <Cell><Data ss:Type="Number">-1.3</Data></Cell>
    <Cell><Data ss:Type="Number">25.6</Data></Cell>
    <Cell><Data ss:Type="Number">36.22</Data></Cell>
    <Cell ss:Index="9"><Data ss:Type="Number">856</Data></Cell>
   </Row>
   <Row>
    <Cell><Data ss:Type="DateTime">2014-11-17T16:01:16.000</Data></Cell>
    <Cell><Data ss:Type="Number">-1.1000000000000001</Data></Cell>
    <Cell><Data ss:Type="Number">-1.3</Data></Cell>
    <Cell><Data ss:Type="Number">25.6</Data></Cell>
    <Cell><Data ss:Type="Number">36.229999999999997</Data></Cell>
    <Cell ss:Index="9"><Data ss:Type="Number">857</Data></Cell>
   </Row>
   <Row>
    <Cell><Data ss:Type="DateTime">2014-11-17T16:01:17.000</Data></Cell>
    <Cell><Data ss:Type="Number">-1.1000000000000001</Data></Cell>
    <Cell><Data ss:Type="Number">-1.3</Data></Cell>
    <Cell><Data ss:Type="Number">25.6</Data></Cell>
    <Cell><Data ss:Type="Number">36.229999999999997</Data></Cell>
    <Cell ss:Index="9"><Data ss:Type="Number">858</Data></Cell>
   </Row>
   <Row>
    <Cell><Data ss:Type="DateTime">2014-11-17T16:01:18.000</Data></Cell>
    <Cell><Data ss:Type="Number">-1.1000000000000001</Data></Cell>
    <Cell><Data ss:Type="Number">-1.3</Data></Cell>
    <Cell><Data ss:Type="Number">25.7</Data></Cell>
    <Cell><Data ss:Type="Number">36.229999999999997</Data></Cell>
    <Cell ss:Index="9"><Data ss:Type="Number">859</Data></Cell>
   </Row>
   <Row>
    <Cell><Data ss:Type="DateTime">2014-11-17T16:01:19.000</Data></Cell>
    <Cell><Data ss:Type="Number">-1.1000000000000001</Data></Cell>
    <Cell><Data ss:Type="Number">-1.3</Data></Cell>
    <Cell><Data ss:Type="Number">25.5</Data></Cell>
    <Cell><Data ss:Type="Number">36.229999999999997</Data></Cell>
    <Cell ss:Index="9"><Data ss:Type="Number">860</Data></Cell>
   </Row>
   <Row>
    <Cell><Data ss:Type="DateTime">2014-11-17T16:01:20.000</Data></Cell>
    <Cell><Data ss:Type="Number">-1.1000000000000001</Data></Cell>
    <Cell><Data ss:Type="Number">-1.3</Data></Cell>
    <Cell><Data ss:Type="Number">25.7</Data></Cell>
    <Cell><Data ss:Type="Number">36.229999999999997</Data></Cell>
    <Cell ss:Index="9"><Data ss:Type="Number">861</Data></Cell>
   </Row>
   <Row>
    <Cell><Data ss:Type="DateTime">2014-11-17T16:01:21.000</Data></Cell>
    <Cell><Data ss:Type="Number">-1.1000000000000001</Data></Cell>
    <Cell><Data ss:Type="Number">-1.2</Data></Cell>
    <Cell><Data ss:Type="Number">25.4</Data></Cell>
    <Cell><Data ss:Type="Number">36.24</Data></Cell>
    <Cell ss:Index="9"><Data ss:Type="Number">862</Data></Cell>
   </Row>
   <Row>
    <Cell><Data ss:Type="DateTime">2014-11-17T16:01:22.000</Data></Cell>
    <Cell><Data ss:Type="Number">-1.1000000000000001</Data></Cell>
    <Cell><Data ss:Type="Number">-1.2</Data></Cell>
    <Cell><Data ss:Type="Number">25.4</Data></Cell>
    <Cell><Data ss:Type="Number">36.24</Data></Cell>
    <Cell ss:Index="9"><Data ss:Type="Number">863</Data></Cell>
   </Row>
   <Row>
    <Cell><Data ss:Type="DateTime">2014-11-17T16:01:23.000</Data></Cell>
    <Cell><Data ss:Type="Number">-1</Data></Cell>
    <Cell><Data ss:Type="Number">-1.2</Data></Cell>
    <Cell><Data ss:Type="Number">25.4</Data></Cell>
    <Cell><Data ss:Type="Number">36.25</Data></Cell>
    <Cell ss:Index="9"><Data ss:Type="Number">864</Data></Cell>
   </Row>
   <Row>
    <Cell><Data ss:Type="DateTime">2014-11-17T16:01:24.000</Data></Cell>
    <Cell><Data ss:Type="Number">-1</Data></Cell>
    <Cell><Data ss:Type="Number">-1.2</Data></Cell>
    <Cell><Data ss:Type="Number">25.5</Data></Cell>
    <Cell><Data ss:Type="Number">36.25</Data></Cell>
    <Cell ss:Index="9"><Data ss:Type="Number">865</Data></Cell>
   </Row>
   <Row>
    <Cell><Data ss:Type="DateTime">2014-11-17T16:01:25.000</Data></Cell>
    <Cell><Data ss:Type="Number">-1</Data></Cell>
    <Cell><Data ss:Type="Number">-1.2</Data></Cell>
    <Cell><Data ss:Type="Number">25.5</Data></Cell>
    <Cell><Data ss:Type="Number">36.25</Data></Cell>
    <Cell ss:Index="9"><Data ss:Type="Number">866</Data></Cell>
   </Row>
   <Row>
    <Cell><Data ss:Type="DateTime">2014-11-17T16:01:26.000</Data></Cell>
    <Cell><Data ss:Type="Number">-1</Data></Cell>
    <Cell><Data ss:Type="Number">-1.2</Data></Cell>
    <Cell><Data ss:Type="Number">25.5</Data></Cell>
    <Cell><Data ss:Type="Number">36.26</Data></Cell>
    <Cell ss:Index="9"><Data ss:Type="Number">867</Data></Cell>
   </Row>
   <Row>
    <Cell><Data ss:Type="DateTime">2014-11-17T16:01:27.000</Data></Cell>
    <Cell><Data ss:Type="Number">-1</Data></Cell>
    <Cell><Data ss:Type="Number">-1.2</Data></Cell>
    <Cell><Data ss:Type="Number">25.5</Data></Cell>
    <Cell><Data ss:Type="Number">36.26</Data></Cell>
    <Cell ss:Index="9"><Data ss:Type="Number">868</Data></Cell>
   </Row>
   <Row>
    <Cell><Data ss:Type="DateTime">2014-11-17T16:01:28.000</Data></Cell>
    <Cell><Data ss:Type="Number">-1</Data></Cell>
    <Cell><Data ss:Type="Number">-1.1000000000000001</Data></Cell>
    <Cell><Data ss:Type="Number">25.1</Data></Cell>
    <Cell><Data ss:Type="Number">36.26</Data></Cell>
    <Cell ss:Index="9"><Data ss:Type="Number">869</Data></Cell>
   </Row>
   <Row>
    <Cell><Data ss:Type="DateTime">2014-11-17T16:01:29.000</Data></Cell>
    <Cell><Data ss:Type="Number">-1</Data></Cell>
    <Cell><Data ss:Type="Number">-1.1000000000000001</Data></Cell>
    <Cell><Data ss:Type="Number">25</Data></Cell>
    <Cell><Data ss:Type="Number">36.270000000000003</Data></Cell>
    <Cell ss:Index="9"><Data ss:Type="Number">870</Data></Cell>
   </Row>
   <Row>
    <Cell><Data ss:Type="DateTime">2014-11-17T16:01:30.000</Data></Cell>
    <Cell><Data ss:Type="Number">-1.1000000000000001</Data></Cell>
    <Cell><Data ss:Type="Number">-1.1000000000000001</Data></Cell>
    <Cell><Data ss:Type="Number">25</Data></Cell>
    <Cell><Data ss:Type="Number">36.28</Data></Cell>
    <Cell ss:Index="9"><Data ss:Type="Number">871</Data></Cell>
   </Row>
   <Row>
    <Cell><Data ss:Type="DateTime">2014-11-17T16:01:31.000</Data></Cell>
    <Cell><Data ss:Type="Number">-1.2</Data></Cell>
    <Cell><Data ss:Type="Number">-1.1000000000000001</Data></Cell>
    <Cell><Data ss:Type="Number">25</Data></Cell>
    <Cell><Data ss:Type="Number">36.28</Data></Cell>
    <Cell ss:Index="9"><Data ss:Type="Number">872</Data></Cell>
   </Row>
   <Row>
    <Cell><Data ss:Type="DateTime">2014-11-17T16:01:32.000</Data></Cell>
    <Cell><Data ss:Type="Number">-1.2</Data></Cell>
    <Cell><Data ss:Type="Number">-1.1000000000000001</Data></Cell>
    <Cell><Data ss:Type="Number">25</Data></Cell>
    <Cell><Data ss:Type="Number">36.28</Data></Cell>
    <Cell ss:Index="9"><Data ss:Type="Number">873</Data></Cell>
   </Row>
   <Row>
    <Cell><Data ss:Type="DateTime">2014-11-17T16:01:33.000</Data></Cell>
    <Cell><Data ss:Type="Number">-1</Data></Cell>
    <Cell><Data ss:Type="Number">-1.1000000000000001</Data></Cell>
    <Cell><Data ss:Type="Number">25.6</Data></Cell>
    <Cell><Data ss:Type="Number">36.270000000000003</Data></Cell>
    <Cell ss:Index="9"><Data ss:Type="Number">874</Data></Cell>
   </Row>
   <Row>
    <Cell><Data ss:Type="DateTime">2014-11-17T16:01:34.000</Data></Cell>
    <Cell><Data ss:Type="Number">-0.9</Data></Cell>
    <Cell><Data ss:Type="Number">-1.1000000000000001</Data></Cell>
    <Cell><Data ss:Type="Number">25.6</Data></Cell>
    <Cell><Data ss:Type="Number">36.270000000000003</Data></Cell>
    <Cell ss:Index="9"><Data ss:Type="Number">875</Data></Cell>
   </Row>
   <Row>
    <Cell><Data ss:Type="DateTime">2014-11-17T16:01:35.000</Data></Cell>
    <Cell><Data ss:Type="Number">-0.9</Data></Cell>
    <Cell><Data ss:Type="Number">-1.1000000000000001</Data></Cell>
    <Cell><Data ss:Type="Number">25.5</Data></Cell>
    <Cell><Data ss:Type="Number">36.270000000000003</Data></Cell>
    <Cell ss:Index="9"><Data ss:Type="Number">876</Data></Cell>
   </Row>
   <Row>
    <Cell><Data ss:Type="DateTime">2014-11-17T16:01:36.000</Data></Cell>
    <Cell><Data ss:Type="Number">-0.9</Data></Cell>
    <Cell><Data ss:Type="Number">-1.1000000000000001</Data></Cell>
    <Cell><Data ss:Type="Number">25.6</Data></Cell>
    <Cell><Data ss:Type="Number">36.28</Data></Cell>
    <Cell ss:Index="9"><Data ss:Type="Number">877</Data></Cell>
   </Row>
   <Row>
    <Cell><Data ss:Type="DateTime">2014-11-17T16:01:37.000</Data></Cell>
    <Cell><Data ss:Type="Number">-0.6</Data></Cell>
    <Cell><Data ss:Type="Number">-1.1000000000000001</Data></Cell>
    <Cell><Data ss:Type="Number">25.8</Data></Cell>
    <Cell><Data ss:Type="Number">36.28</Data></Cell>
    <Cell ss:Index="9"><Data ss:Type="Number">878</Data></Cell>
   </Row>
   <Row>
    <Cell><Data ss:Type="DateTime">2014-11-17T16:01:38.000</Data></Cell>
    <Cell><Data ss:Type="Number">-0.9</Data></Cell>
    <Cell><Data ss:Type="Number">-1.2</Data></Cell>
    <Cell><Data ss:Type="Number">25.4</Data></Cell>
    <Cell><Data ss:Type="Number">36.29</Data></Cell>
    <Cell ss:Index="9"><Data ss:Type="Number">879</Data></Cell>
   </Row>
   <Row>
    <Cell><Data ss:Type="DateTime">2014-11-17T16:01:39.000</Data></Cell>
    <Cell><Data ss:Type="Number">-1</Data></Cell>
    <Cell><Data ss:Type="Number">-1.2</Data></Cell>
    <Cell><Data ss:Type="Number">25.2</Data></Cell>
    <Cell><Data ss:Type="Number">36.299999999999997</Data></Cell>
    <Cell ss:Index="9"><Data ss:Type="Number">880</Data></Cell>
   </Row>
   <Row>
    <Cell><Data ss:Type="DateTime">2014-11-17T16:01:40.000</Data></Cell>
    <Cell><Data ss:Type="Number">-1</Data></Cell>
    <Cell><Data ss:Type="Number">-1.2</Data></Cell>
    <Cell><Data ss:Type="Number">25.2</Data></Cell>
    <Cell><Data ss:Type="Number">36.31</Data></Cell>
    <Cell ss:Index="9"><Data ss:Type="Number">881</Data></Cell>
   </Row>
   <Row>
    <Cell><Data ss:Type="DateTime">2014-11-17T16:01:41.000</Data></Cell>
    <Cell><Data ss:Type="Number">-1.2</Data></Cell>
    <Cell><Data ss:Type="Number">-1.2</Data></Cell>
    <Cell><Data ss:Type="Number">25.2</Data></Cell>
    <Cell><Data ss:Type="Number">36.31</Data></Cell>
    <Cell ss:Index="9"><Data ss:Type="Number">882</Data></Cell>
   </Row>
   <Row>
    <Cell><Data ss:Type="DateTime">2014-11-17T16:01:42.000</Data></Cell>
    <Cell><Data ss:Type="Number">-1.3</Data></Cell>
    <Cell><Data ss:Type="Number">-1.1000000000000001</Data></Cell>
    <Cell><Data ss:Type="Number">25.1</Data></Cell>
    <Cell><Data ss:Type="Number">36.32</Data></Cell>
    <Cell ss:Index="9"><Data ss:Type="Number">883</Data></Cell>
   </Row>
   <Row>
    <Cell><Data ss:Type="DateTime">2014-11-17T16:01:43.000</Data></Cell>
    <Cell><Data ss:Type="Number">-1.1000000000000001</Data></Cell>
    <Cell><Data ss:Type="Number">-1.1000000000000001</Data></Cell>
    <Cell><Data ss:Type="Number">25.1</Data></Cell>
    <Cell><Data ss:Type="Number">36.31</Data></Cell>
    <Cell ss:Index="9"><Data ss:Type="Number">884</Data></Cell>
   </Row>
   <Row>
    <Cell><Data ss:Type="DateTime">2014-11-17T16:01:44.000</Data></Cell>
    <Cell><Data ss:Type="Number">-1</Data></Cell>
    <Cell><Data ss:Type="Number">-1.1000000000000001</Data></Cell>
    <Cell><Data ss:Type="Number">24.3</Data></Cell>
    <Cell><Data ss:Type="Number">36.31</Data></Cell>
    <Cell ss:Index="9"><Data ss:Type="Number">885</Data></Cell>
   </Row>
   <Row>
    <Cell><Data ss:Type="DateTime">2014-11-17T16:01:45.000</Data></Cell>
    <Cell><Data ss:Type="Number">-1</Data></Cell>
    <Cell><Data ss:Type="Number">-1.1000000000000001</Data></Cell>
    <Cell><Data ss:Type="Number">24.3</Data></Cell>
    <Cell><Data ss:Type="Number">36.31</Data></Cell>
    <Cell ss:Index="9"><Data ss:Type="Number">886</Data></Cell>
   </Row>
   <Row>
    <Cell><Data ss:Type="DateTime">2014-11-17T16:01:46.000</Data></Cell>
    <Cell><Data ss:Type="Number">-1</Data></Cell>
    <Cell><Data ss:Type="Number">-1.1000000000000001</Data></Cell>
    <Cell><Data ss:Type="Number">24.3</Data></Cell>
    <Cell><Data ss:Type="Number">36.299999999999997</Data></Cell>
    <Cell ss:Index="9"><Data ss:Type="Number">887</Data></Cell>
   </Row>
   <Row>
    <Cell><Data ss:Type="DateTime">2014-11-17T16:01:47.000</Data></Cell>
    <Cell><Data ss:Type="Number">-1</Data></Cell>
    <Cell><Data ss:Type="Number">-1.1000000000000001</Data></Cell>
    <Cell><Data ss:Type="Number">24.2</Data></Cell>
    <Cell><Data ss:Type="Number">36.299999999999997</Data></Cell>
    <Cell ss:Index="9"><Data ss:Type="Number">888</Data></Cell>
   </Row>
   <Row>
    <Cell><Data ss:Type="DateTime">2014-11-17T16:01:48.000</Data></Cell>
    <Cell><Data ss:Type="Number">-1.1000000000000001</Data></Cell>
    <Cell><Data ss:Type="Number">-1.1000000000000001</Data></Cell>
    <Cell><Data ss:Type="Number">24.2</Data></Cell>
    <Cell><Data ss:Type="Number">36.299999999999997</Data></Cell>
    <Cell ss:Index="9"><Data ss:Type="Number">889</Data></Cell>
   </Row>
   <Row>
    <Cell><Data ss:Type="DateTime">2014-11-17T16:01:49.000</Data></Cell>
    <Cell><Data ss:Type="Number">-1</Data></Cell>
    <Cell><Data ss:Type="Number">-1.1000000000000001</Data></Cell>
    <Cell><Data ss:Type="Number">25</Data></Cell>
    <Cell><Data ss:Type="Number">36.299999999999997</Data></Cell>
    <Cell ss:Index="9"><Data ss:Type="Number">890</Data></Cell>
   </Row>
   <Row>
    <Cell><Data ss:Type="DateTime">2014-11-17T16:01:50.000</Data></Cell>
    <Cell><Data ss:Type="Number">-1</Data></Cell>
    <Cell><Data ss:Type="Number">-1</Data></Cell>
    <Cell><Data ss:Type="Number">25.1</Data></Cell>
    <Cell><Data ss:Type="Number">36.299999999999997</Data></Cell>
    <Cell ss:Index="9"><Data ss:Type="Number">891</Data></Cell>
   </Row>
   <Row>
    <Cell><Data ss:Type="DateTime">2014-11-17T16:01:51.000</Data></Cell>
    <Cell><Data ss:Type="Number">-1</Data></Cell>
    <Cell><Data ss:Type="Number">-1</Data></Cell>
    <Cell><Data ss:Type="Number">25</Data></Cell>
    <Cell><Data ss:Type="Number">36.299999999999997</Data></Cell>
    <Cell ss:Index="9"><Data ss:Type="Number">892</Data></Cell>
   </Row>
   <Row>
    <Cell><Data ss:Type="DateTime">2014-11-17T16:01:52.000</Data></Cell>
    <Cell><Data ss:Type="Number">-0.8</Data></Cell>
    <Cell><Data ss:Type="Number">-1.1000000000000001</Data></Cell>
    <Cell><Data ss:Type="Number">25</Data></Cell>
    <Cell><Data ss:Type="Number">36.299999999999997</Data></Cell>
    <Cell ss:Index="9"><Data ss:Type="Number">893</Data></Cell>
   </Row>
   <Row>
    <Cell><Data ss:Type="DateTime">2014-11-17T16:01:53.000</Data></Cell>
    <Cell><Data ss:Type="Number">-0.7</Data></Cell>
    <Cell><Data ss:Type="Number">-1.1000000000000001</Data></Cell>
    <Cell><Data ss:Type="Number">25</Data></Cell>
    <Cell><Data ss:Type="Number">36.29</Data></Cell>
    <Cell ss:Index="9"><Data ss:Type="Number">894</Data></Cell>
   </Row>
   <Row>
    <Cell><Data ss:Type="DateTime">2014-11-17T16:01:54.000</Data></Cell>
    <Cell><Data ss:Type="Number">-0.8</Data></Cell>
    <Cell><Data ss:Type="Number">-1.2</Data></Cell>
    <Cell><Data ss:Type="Number">25</Data></Cell>
    <Cell><Data ss:Type="Number">36.29</Data></Cell>
    <Cell ss:Index="9"><Data ss:Type="Number">895</Data></Cell>
   </Row>
   <Row>
    <Cell><Data ss:Type="DateTime">2014-11-17T16:01:55.000</Data></Cell>
    <Cell><Data ss:Type="Number">-0.9</Data></Cell>
    <Cell><Data ss:Type="Number">-1.2</Data></Cell>
    <Cell><Data ss:Type="Number">24.9</Data></Cell>
    <Cell><Data ss:Type="Number">36.299999999999997</Data></Cell>
    <Cell ss:Index="9"><Data ss:Type="Number">896</Data></Cell>
   </Row>
   <Row>
    <Cell><Data ss:Type="DateTime">2014-11-17T16:01:56.000</Data></Cell>
    <Cell><Data ss:Type="Number">-1</Data></Cell>
    <Cell><Data ss:Type="Number">-1.2</Data></Cell>
    <Cell><Data ss:Type="Number">24.4</Data></Cell>
    <Cell><Data ss:Type="Number">36.29</Data></Cell>
    <Cell ss:Index="9"><Data ss:Type="Number">897</Data></Cell>
   </Row>
   <Row>
    <Cell><Data ss:Type="DateTime">2014-11-17T16:01:57.000</Data></Cell>
    <Cell><Data ss:Type="Number">-1</Data></Cell>
    <Cell><Data ss:Type="Number">-1.2</Data></Cell>
    <Cell><Data ss:Type="Number">24.4</Data></Cell>
    <Cell><Data ss:Type="Number">36.29</Data></Cell>
    <Cell ss:Index="9"><Data ss:Type="Number">898</Data></Cell>
   </Row>
   <Row>
    <Cell><Data ss:Type="DateTime">2014-11-17T16:01:58.000</Data></Cell>
    <Cell><Data ss:Type="Number">-1</Data></Cell>
    <Cell><Data ss:Type="Number">-1.2</Data></Cell>
    <Cell><Data ss:Type="Number">24.3</Data></Cell>
    <Cell><Data ss:Type="Number">36.29</Data></Cell>
    <Cell ss:Index="9"><Data ss:Type="Number">899</Data></Cell>
   </Row>
   <Row>
    <Cell><Data ss:Type="DateTime">2014-11-17T16:01:59.000</Data></Cell>
    <Cell><Data ss:Type="Number">-1</Data></Cell>
    <Cell><Data ss:Type="Number">-1.2</Data></Cell>
    <Cell><Data ss:Type="Number">24.3</Data></Cell>
    <Cell><Data ss:Type="Number">36.29</Data></Cell>
    <Cell ss:Index="9"><Data ss:Type="Number">900</Data></Cell>
   </Row>
   <Row>
    <Cell><Data ss:Type="DateTime">2014-11-17T16:02:00.000</Data></Cell>
    <Cell><Data ss:Type="Number">-1</Data></Cell>
    <Cell><Data ss:Type="Number">-1.2</Data></Cell>
    <Cell><Data ss:Type="Number">24.3</Data></Cell>
    <Cell><Data ss:Type="Number">36.28</Data></Cell>
    <Cell ss:Index="9"><Data ss:Type="Number">901</Data></Cell>
   </Row>
   <Row>
    <Cell><Data ss:Type="DateTime">2014-11-17T16:02:01.000</Data></Cell>
    <Cell><Data ss:Type="Number">-1</Data></Cell>
    <Cell><Data ss:Type="Number">-1.2</Data></Cell>
    <Cell><Data ss:Type="Number">24.9</Data></Cell>
    <Cell><Data ss:Type="Number">36.270000000000003</Data></Cell>
    <Cell ss:Index="9"><Data ss:Type="Number">902</Data></Cell>
   </Row>
   <Row>
    <Cell><Data ss:Type="DateTime">2014-11-17T16:02:02.000</Data></Cell>
    <Cell><Data ss:Type="Number">-1</Data></Cell>
    <Cell><Data ss:Type="Number">-1.2</Data></Cell>
    <Cell><Data ss:Type="Number">24.9</Data></Cell>
    <Cell><Data ss:Type="Number">36.26</Data></Cell>
    <Cell ss:Index="9"><Data ss:Type="Number">903</Data></Cell>
   </Row>
   <Row>
    <Cell><Data ss:Type="DateTime">2014-11-17T16:02:03.000</Data></Cell>
    <Cell><Data ss:Type="Number">-1</Data></Cell>
    <Cell><Data ss:Type="Number">-1.2</Data></Cell>
    <Cell><Data ss:Type="Number">24.9</Data></Cell>
    <Cell><Data ss:Type="Number">36.26</Data></Cell>
    <Cell ss:Index="9"><Data ss:Type="Number">904</Data></Cell>
   </Row>
   <Row>
    <Cell><Data ss:Type="DateTime">2014-11-17T16:02:04.000</Data></Cell>
    <Cell><Data ss:Type="Number">-0.9</Data></Cell>
    <Cell><Data ss:Type="Number">-1.3</Data></Cell>
    <Cell><Data ss:Type="Number">24.3</Data></Cell>
    <Cell><Data ss:Type="Number">36.26</Data></Cell>
    <Cell ss:Index="9"><Data ss:Type="Number">905</Data></Cell>
   </Row>
   <Row>
    <Cell><Data ss:Type="DateTime">2014-11-17T16:02:05.000</Data></Cell>
    <Cell><Data ss:Type="Number">-1</Data></Cell>
    <Cell><Data ss:Type="Number">-1.3</Data></Cell>
    <Cell><Data ss:Type="Number">24.3</Data></Cell>
    <Cell><Data ss:Type="Number">36.25</Data></Cell>
    <Cell ss:Index="9"><Data ss:Type="Number">906</Data></Cell>
   </Row>
   <Row>
    <Cell><Data ss:Type="DateTime">2014-11-17T16:02:06.000</Data></Cell>
    <Cell><Data ss:Type="Number">-1.1000000000000001</Data></Cell>
    <Cell><Data ss:Type="Number">-1.3</Data></Cell>
    <Cell><Data ss:Type="Number">24.3</Data></Cell>
    <Cell><Data ss:Type="Number">36.25</Data></Cell>
    <Cell ss:Index="9"><Data ss:Type="Number">907</Data></Cell>
   </Row>
   <Row>
    <Cell><Data ss:Type="DateTime">2014-11-17T16:02:07.000</Data></Cell>
    <Cell><Data ss:Type="Number">-1.1000000000000001</Data></Cell>
    <Cell><Data ss:Type="Number">-1.3</Data></Cell>
    <Cell><Data ss:Type="Number">24.2</Data></Cell>
    <Cell><Data ss:Type="Number">36.25</Data></Cell>
    <Cell ss:Index="9"><Data ss:Type="Number">908</Data></Cell>
   </Row>
   <Row>
    <Cell><Data ss:Type="DateTime">2014-11-17T16:02:08.000</Data></Cell>
    <Cell><Data ss:Type="Number">-1.2</Data></Cell>
    <Cell><Data ss:Type="Number">-1.3</Data></Cell>
    <Cell><Data ss:Type="Number">24.1</Data></Cell>
    <Cell><Data ss:Type="Number">36.24</Data></Cell>
    <Cell ss:Index="9"><Data ss:Type="Number">909</Data></Cell>
   </Row>
   <Row>
    <Cell><Data ss:Type="DateTime">2014-11-17T16:02:09.000</Data></Cell>
    <Cell><Data ss:Type="Number">-1.2</Data></Cell>
    <Cell><Data ss:Type="Number">-1.3</Data></Cell>
    <Cell><Data ss:Type="Number">24</Data></Cell>
    <Cell><Data ss:Type="Number">36.229999999999997</Data></Cell>
    <Cell ss:Index="9"><Data ss:Type="Number">910</Data></Cell>
   </Row>
   <Row>
    <Cell><Data ss:Type="DateTime">2014-11-17T16:02:10.000</Data></Cell>
    <Cell><Data ss:Type="Number">-1.2</Data></Cell>
    <Cell><Data ss:Type="Number">-1.4</Data></Cell>
    <Cell><Data ss:Type="Number">24</Data></Cell>
    <Cell><Data ss:Type="Number">36.229999999999997</Data></Cell>
    <Cell ss:Index="9"><Data ss:Type="Number">911</Data></Cell>
   </Row>
   <Row>
    <Cell><Data ss:Type="DateTime">2014-11-17T16:02:11.000</Data></Cell>
    <Cell><Data ss:Type="Number">-1.3</Data></Cell>
    <Cell><Data ss:Type="Number">-1.4</Data></Cell>
    <Cell><Data ss:Type="Number">24</Data></Cell>
    <Cell><Data ss:Type="Number">36.24</Data></Cell>
    <Cell ss:Index="9"><Data ss:Type="Number">912</Data></Cell>
   </Row>
   <Row>
    <Cell><Data ss:Type="DateTime">2014-11-17T16:02:12.000</Data></Cell>
    <Cell><Data ss:Type="Number">-1.4</Data></Cell>
    <Cell><Data ss:Type="Number">-1.4</Data></Cell>
    <Cell><Data ss:Type="Number">24</Data></Cell>
    <Cell><Data ss:Type="Number">36.25</Data></Cell>
    <Cell ss:Index="9"><Data ss:Type="Number">913</Data></Cell>
   </Row>
   <Row>
    <Cell><Data ss:Type="DateTime">2014-11-17T16:02:13.000</Data></Cell>
    <Cell><Data ss:Type="Number">-1.4</Data></Cell>
    <Cell><Data ss:Type="Number">-1.3</Data></Cell>
    <Cell><Data ss:Type="Number">24</Data></Cell>
    <Cell><Data ss:Type="Number">36.25</Data></Cell>
    <Cell ss:Index="9"><Data ss:Type="Number">914</Data></Cell>
   </Row>
   <Row>
    <Cell><Data ss:Type="DateTime">2014-11-17T16:02:14.000</Data></Cell>
    <Cell><Data ss:Type="Number">-1.4</Data></Cell>
    <Cell><Data ss:Type="Number">-1.3</Data></Cell>
    <Cell><Data ss:Type="Number">23.7</Data></Cell>
    <Cell><Data ss:Type="Number">36.26</Data></Cell>
    <Cell ss:Index="9"><Data ss:Type="Number">915</Data></Cell>
   </Row>
   <Row>
    <Cell><Data ss:Type="DateTime">2014-11-17T16:02:15.000</Data></Cell>
    <Cell><Data ss:Type="Number">-1.3</Data></Cell>
    <Cell><Data ss:Type="Number">-1.3</Data></Cell>
    <Cell><Data ss:Type="Number">23.7</Data></Cell>
    <Cell><Data ss:Type="Number">36.26</Data></Cell>
    <Cell ss:Index="9"><Data ss:Type="Number">916</Data></Cell>
   </Row>
   <Row>
    <Cell><Data ss:Type="DateTime">2014-11-17T16:02:16.000</Data></Cell>
    <Cell><Data ss:Type="Number">-1.3</Data></Cell>
    <Cell><Data ss:Type="Number">-1.3</Data></Cell>
    <Cell><Data ss:Type="Number">23.6</Data></Cell>
    <Cell><Data ss:Type="Number">36.26</Data></Cell>
    <Cell ss:Index="9"><Data ss:Type="Number">917</Data></Cell>
   </Row>
   <Row>
    <Cell><Data ss:Type="DateTime">2014-11-17T16:02:17.000</Data></Cell>
    <Cell><Data ss:Type="Number">-1.3</Data></Cell>
    <Cell><Data ss:Type="Number">-1.3</Data></Cell>
    <Cell><Data ss:Type="Number">23.6</Data></Cell>
    <Cell><Data ss:Type="Number">36.26</Data></Cell>
    <Cell ss:Index="9"><Data ss:Type="Number">918</Data></Cell>
   </Row>
   <Row>
    <Cell><Data ss:Type="DateTime">2014-11-17T16:02:18.000</Data></Cell>
    <Cell><Data ss:Type="Number">-1.3</Data></Cell>
    <Cell><Data ss:Type="Number">-1.3</Data></Cell>
    <Cell><Data ss:Type="Number">23.6</Data></Cell>
    <Cell><Data ss:Type="Number">36.26</Data></Cell>
    <Cell ss:Index="9"><Data ss:Type="Number">919</Data></Cell>
   </Row>
   <Row>
    <Cell><Data ss:Type="DateTime">2014-11-17T16:02:19.000</Data></Cell>
    <Cell><Data ss:Type="Number">-1</Data></Cell>
    <Cell><Data ss:Type="Number">-1.3</Data></Cell>
    <Cell><Data ss:Type="Number">25</Data></Cell>
    <Cell><Data ss:Type="Number">36.26</Data></Cell>
    <Cell ss:Index="9"><Data ss:Type="Number">920</Data></Cell>
   </Row>
   <Row>
    <Cell><Data ss:Type="DateTime">2014-11-17T16:02:20.000</Data></Cell>
    <Cell><Data ss:Type="Number">-1.2</Data></Cell>
    <Cell><Data ss:Type="Number">-1.3</Data></Cell>
    <Cell><Data ss:Type="Number">25.3</Data></Cell>
    <Cell><Data ss:Type="Number">36.26</Data></Cell>
    <Cell ss:Index="9"><Data ss:Type="Number">921</Data></Cell>
   </Row>
   <Row>
    <Cell><Data ss:Type="DateTime">2014-11-17T16:02:21.000</Data></Cell>
    <Cell><Data ss:Type="Number">-1.2</Data></Cell>
    <Cell><Data ss:Type="Number">-1.2</Data></Cell>
    <Cell><Data ss:Type="Number">25.3</Data></Cell>
    <Cell><Data ss:Type="Number">36.26</Data></Cell>
    <Cell ss:Index="9"><Data ss:Type="Number">922</Data></Cell>
   </Row>
   <Row>
    <Cell><Data ss:Type="DateTime">2014-11-17T16:02:22.000</Data></Cell>
    <Cell><Data ss:Type="Number">-1.3</Data></Cell>
    <Cell><Data ss:Type="Number">-1.2</Data></Cell>
    <Cell><Data ss:Type="Number">23</Data></Cell>
    <Cell><Data ss:Type="Number">36.26</Data></Cell>
    <Cell ss:Index="9"><Data ss:Type="Number">923</Data></Cell>
   </Row>
   <Row>
    <Cell><Data ss:Type="DateTime">2014-11-17T16:02:23.000</Data></Cell>
    <Cell><Data ss:Type="Number">-1.3</Data></Cell>
    <Cell><Data ss:Type="Number">-1.2</Data></Cell>
    <Cell><Data ss:Type="Number">23</Data></Cell>
    <Cell><Data ss:Type="Number">36.26</Data></Cell>
    <Cell ss:Index="9"><Data ss:Type="Number">924</Data></Cell>
   </Row>
   <Row>
    <Cell><Data ss:Type="DateTime">2014-11-17T16:02:24.000</Data></Cell>
    <Cell><Data ss:Type="Number">-1.3</Data></Cell>
    <Cell><Data ss:Type="Number">-1.2</Data></Cell>
    <Cell><Data ss:Type="Number">23</Data></Cell>
    <Cell><Data ss:Type="Number">36.26</Data></Cell>
    <Cell ss:Index="9"><Data ss:Type="Number">925</Data></Cell>
   </Row>
   <Row>
    <Cell><Data ss:Type="DateTime">2014-11-17T16:02:25.000</Data></Cell>
    <Cell><Data ss:Type="Number">-1.2</Data></Cell>
    <Cell><Data ss:Type="Number">-1.2</Data></Cell>
    <Cell><Data ss:Type="Number">23</Data></Cell>
    <Cell><Data ss:Type="Number">36.26</Data></Cell>
    <Cell ss:Index="9"><Data ss:Type="Number">926</Data></Cell>
   </Row>
   <Row>
    <Cell><Data ss:Type="DateTime">2014-11-17T16:02:26.000</Data></Cell>
    <Cell><Data ss:Type="Number">-1.1000000000000001</Data></Cell>
    <Cell><Data ss:Type="Number">-1.2</Data></Cell>
    <Cell><Data ss:Type="Number">23</Data></Cell>
    <Cell><Data ss:Type="Number">36.25</Data></Cell>
    <Cell ss:Index="9"><Data ss:Type="Number">927</Data></Cell>
   </Row>
   <Row>
    <Cell><Data ss:Type="DateTime">2014-11-17T16:02:27.000</Data></Cell>
    <Cell><Data ss:Type="Number">-1.1000000000000001</Data></Cell>
    <Cell><Data ss:Type="Number">-1.2</Data></Cell>
    <Cell><Data ss:Type="Number">15.4</Data></Cell>
    <Cell><Data ss:Type="Number">36.25</Data></Cell>
    <Cell ss:Index="9"><Data ss:Type="Number">928</Data></Cell>
   </Row>
   <Row>
    <Cell><Data ss:Type="DateTime">2014-11-17T16:02:28.000</Data></Cell>
    <Cell><Data ss:Type="Number">-1</Data></Cell>
    <Cell><Data ss:Type="Number">-1.2</Data></Cell>
    <Cell><Data ss:Type="Number">23</Data></Cell>
    <Cell><Data ss:Type="Number">36.25</Data></Cell>
    <Cell ss:Index="9"><Data ss:Type="Number">929</Data></Cell>
   </Row>
   <Row>
    <Cell><Data ss:Type="DateTime">2014-11-17T16:02:29.000</Data></Cell>
    <Cell><Data ss:Type="Number">-0.9</Data></Cell>
    <Cell><Data ss:Type="Number">-1.2</Data></Cell>
    <Cell><Data ss:Type="Number">21.1</Data></Cell>
    <Cell><Data ss:Type="Number">36.26</Data></Cell>
    <Cell ss:Index="9"><Data ss:Type="Number">930</Data></Cell>
   </Row>
   <Row>
    <Cell><Data ss:Type="DateTime">2014-11-17T16:02:30.000</Data></Cell>
    <Cell><Data ss:Type="Number">-0.9</Data></Cell>
    <Cell><Data ss:Type="Number">-1.2</Data></Cell>
    <Cell><Data ss:Type="Number">21.1</Data></Cell>
    <Cell><Data ss:Type="Number">36.270000000000003</Data></Cell>
    <Cell ss:Index="9"><Data ss:Type="Number">931</Data></Cell>
   </Row>
   <Row>
    <Cell><Data ss:Type="DateTime">2014-11-17T16:02:31.000</Data></Cell>
    <Cell><Data ss:Type="Number">-1</Data></Cell>
    <Cell><Data ss:Type="Number">-1.1000000000000001</Data></Cell>
    <Cell><Data ss:Type="Number">21.2</Data></Cell>
    <Cell><Data ss:Type="Number">36.28</Data></Cell>
    <Cell ss:Index="9"><Data ss:Type="Number">932</Data></Cell>
   </Row>
   <Row>
    <Cell><Data ss:Type="DateTime">2014-11-17T16:02:32.000</Data></Cell>
    <Cell><Data ss:Type="Number">-1</Data></Cell>
    <Cell><Data ss:Type="Number">-1.1000000000000001</Data></Cell>
    <Cell><Data ss:Type="Number">21.2</Data></Cell>
    <Cell><Data ss:Type="Number">36.29</Data></Cell>
    <Cell ss:Index="9"><Data ss:Type="Number">933</Data></Cell>
   </Row>
   <Row>
    <Cell><Data ss:Type="DateTime">2014-11-17T16:02:33.000</Data></Cell>
    <Cell><Data ss:Type="Number">-1.1000000000000001</Data></Cell>
    <Cell><Data ss:Type="Number">-1.2</Data></Cell>
    <Cell><Data ss:Type="Number">21.2</Data></Cell>
    <Cell><Data ss:Type="Number">36.299999999999997</Data></Cell>
    <Cell ss:Index="9"><Data ss:Type="Number">934</Data></Cell>
   </Row>
   <Row>
    <Cell><Data ss:Type="DateTime">2014-11-17T16:02:34.000</Data></Cell>
    <Cell><Data ss:Type="Number">-1.1000000000000001</Data></Cell>
    <Cell><Data ss:Type="Number">-1.2</Data></Cell>
    <Cell><Data ss:Type="Number">22.8</Data></Cell>
    <Cell><Data ss:Type="Number">36.31</Data></Cell>
    <Cell ss:Index="9"><Data ss:Type="Number">935</Data></Cell>
   </Row>
   <Row>
    <Cell><Data ss:Type="DateTime">2014-11-17T16:02:35.000</Data></Cell>
    <Cell><Data ss:Type="Number">-1.2</Data></Cell>
    <Cell><Data ss:Type="Number">-1.2</Data></Cell>
    <Cell><Data ss:Type="Number">24.1</Data></Cell>
    <Cell><Data ss:Type="Number">36.31</Data></Cell>
    <Cell ss:Index="9"><Data ss:Type="Number">936</Data></Cell>
   </Row>
   <Row>
    <Cell><Data ss:Type="DateTime">2014-11-17T16:02:36.000</Data></Cell>
    <Cell><Data ss:Type="Number">-1.1000000000000001</Data></Cell>
    <Cell><Data ss:Type="Number">-1.3</Data></Cell>
    <Cell><Data ss:Type="Number">24.1</Data></Cell>
    <Cell><Data ss:Type="Number">36.31</Data></Cell>
    <Cell ss:Index="9"><Data ss:Type="Number">937</Data></Cell>
   </Row>
   <Row>
    <Cell><Data ss:Type="DateTime">2014-11-17T16:02:37.000</Data></Cell>
    <Cell><Data ss:Type="Number">-0.9</Data></Cell>
    <Cell><Data ss:Type="Number">-1.3</Data></Cell>
    <Cell><Data ss:Type="Number">24.1</Data></Cell>
    <Cell><Data ss:Type="Number">36.31</Data></Cell>
    <Cell ss:Index="9"><Data ss:Type="Number">938</Data></Cell>
   </Row>
   <Row>
    <Cell><Data ss:Type="DateTime">2014-11-17T16:02:38.000</Data></Cell>
    <Cell><Data ss:Type="Number">-0.9</Data></Cell>
    <Cell><Data ss:Type="Number">-1.3</Data></Cell>
    <Cell><Data ss:Type="Number">24.1</Data></Cell>
    <Cell><Data ss:Type="Number">36.299999999999997</Data></Cell>
    <Cell ss:Index="9"><Data ss:Type="Number">939</Data></Cell>
   </Row>
   <Row>
    <Cell><Data ss:Type="DateTime">2014-11-17T16:02:39.000</Data></Cell>
    <Cell><Data ss:Type="Number">-0.9</Data></Cell>
    <Cell><Data ss:Type="Number">-1.2</Data></Cell>
    <Cell><Data ss:Type="Number">23.8</Data></Cell>
    <Cell><Data ss:Type="Number">36.299999999999997</Data></Cell>
    <Cell ss:Index="9"><Data ss:Type="Number">940</Data></Cell>
   </Row>
   <Row>
    <Cell><Data ss:Type="DateTime">2014-11-17T16:02:40.000</Data></Cell>
    <Cell><Data ss:Type="Number">-0.8</Data></Cell>
    <Cell><Data ss:Type="Number">-1.2</Data></Cell>
    <Cell><Data ss:Type="Number">23.8</Data></Cell>
    <Cell><Data ss:Type="Number">36.28</Data></Cell>
    <Cell ss:Index="9"><Data ss:Type="Number">941</Data></Cell>
   </Row>
   <Row>
    <Cell><Data ss:Type="DateTime">2014-11-17T16:02:41.000</Data></Cell>
    <Cell><Data ss:Type="Number">-0.4</Data></Cell>
    <Cell><Data ss:Type="Number">-1.2</Data></Cell>
    <Cell><Data ss:Type="Number">23.8</Data></Cell>
    <Cell><Data ss:Type="Number">36.270000000000003</Data></Cell>
    <Cell ss:Index="9"><Data ss:Type="Number">942</Data></Cell>
   </Row>
   <Row>
    <Cell><Data ss:Type="DateTime">2014-11-17T16:02:42.000</Data></Cell>
    <Cell><Data ss:Type="Number">-0.2</Data></Cell>
    <Cell><Data ss:Type="Number">-1.2</Data></Cell>
    <Cell><Data ss:Type="Number">23.9</Data></Cell>
    <Cell><Data ss:Type="Number">36.270000000000003</Data></Cell>
    <Cell ss:Index="9"><Data ss:Type="Number">943</Data></Cell>
   </Row>
   <Row>
    <Cell><Data ss:Type="DateTime">2014-11-17T16:02:43.000</Data></Cell>
    <Cell><Data ss:Type="Number">-0.5</Data></Cell>
    <Cell><Data ss:Type="Number">-1.2</Data></Cell>
    <Cell><Data ss:Type="Number">23.9</Data></Cell>
    <Cell><Data ss:Type="Number">36.270000000000003</Data></Cell>
    <Cell ss:Index="9"><Data ss:Type="Number">944</Data></Cell>
   </Row>
   <Row>
    <Cell><Data ss:Type="DateTime">2014-11-17T16:02:44.000</Data></Cell>
    <Cell><Data ss:Type="Number">-0.9</Data></Cell>
    <Cell><Data ss:Type="Number">-1.2</Data></Cell>
    <Cell><Data ss:Type="Number">24.3</Data></Cell>
    <Cell><Data ss:Type="Number">36.270000000000003</Data></Cell>
    <Cell ss:Index="9"><Data ss:Type="Number">945</Data></Cell>
   </Row>
   <Row>
    <Cell><Data ss:Type="DateTime">2014-11-17T16:02:45.000</Data></Cell>
    <Cell><Data ss:Type="Number">-0.9</Data></Cell>
    <Cell><Data ss:Type="Number">-1.2</Data></Cell>
    <Cell><Data ss:Type="Number">24.3</Data></Cell>
    <Cell><Data ss:Type="Number">36.270000000000003</Data></Cell>
    <Cell ss:Index="9"><Data ss:Type="Number">946</Data></Cell>
   </Row>
   <Row>
    <Cell><Data ss:Type="DateTime">2014-11-17T16:02:46.000</Data></Cell>
    <Cell><Data ss:Type="Number">-1</Data></Cell>
    <Cell><Data ss:Type="Number">-1.2</Data></Cell>
    <Cell><Data ss:Type="Number">22.8</Data></Cell>
    <Cell><Data ss:Type="Number">36.28</Data></Cell>
    <Cell ss:Index="9"><Data ss:Type="Number">947</Data></Cell>
   </Row>
   <Row>
    <Cell><Data ss:Type="DateTime">2014-11-17T16:02:47.000</Data></Cell>
    <Cell><Data ss:Type="Number">-1.1000000000000001</Data></Cell>
    <Cell><Data ss:Type="Number">-1.2</Data></Cell>
    <Cell><Data ss:Type="Number">24.4</Data></Cell>
    <Cell><Data ss:Type="Number">36.28</Data></Cell>
    <Cell ss:Index="9"><Data ss:Type="Number">948</Data></Cell>
   </Row>
   <Row>
    <Cell><Data ss:Type="DateTime">2014-11-17T16:02:48.000</Data></Cell>
    <Cell><Data ss:Type="Number">-1.2</Data></Cell>
    <Cell><Data ss:Type="Number">-1.2</Data></Cell>
    <Cell><Data ss:Type="Number">22</Data></Cell>
    <Cell><Data ss:Type="Number">36.29</Data></Cell>
    <Cell ss:Index="9"><Data ss:Type="Number">949</Data></Cell>
   </Row>
   <Row>
    <Cell><Data ss:Type="DateTime">2014-11-17T16:02:49.000</Data></Cell>
    <Cell><Data ss:Type="Number">-1.2</Data></Cell>
    <Cell><Data ss:Type="Number">-1.2</Data></Cell>
    <Cell><Data ss:Type="Number">22</Data></Cell>
    <Cell><Data ss:Type="Number">36.299999999999997</Data></Cell>
    <Cell ss:Index="9"><Data ss:Type="Number">950</Data></Cell>
   </Row>
   <Row>
    <Cell><Data ss:Type="DateTime">2014-11-17T16:02:50.000</Data></Cell>
    <Cell><Data ss:Type="Number">-0.8</Data></Cell>
    <Cell><Data ss:Type="Number">-1.2</Data></Cell>
    <Cell><Data ss:Type="Number">22</Data></Cell>
    <Cell><Data ss:Type="Number">36.299999999999997</Data></Cell>
    <Cell ss:Index="9"><Data ss:Type="Number">951</Data></Cell>
   </Row>
   <Row>
    <Cell><Data ss:Type="DateTime">2014-11-17T16:02:51.000</Data></Cell>
    <Cell><Data ss:Type="Number">-0.8</Data></Cell>
    <Cell><Data ss:Type="Number">-1.2</Data></Cell>
    <Cell><Data ss:Type="Number">22</Data></Cell>
    <Cell><Data ss:Type="Number">36.31</Data></Cell>
    <Cell ss:Index="9"><Data ss:Type="Number">952</Data></Cell>
   </Row>
   <Row>
    <Cell><Data ss:Type="DateTime">2014-11-17T16:02:52.000</Data></Cell>
    <Cell><Data ss:Type="Number">-1.1000000000000001</Data></Cell>
    <Cell><Data ss:Type="Number">-1.2</Data></Cell>
    <Cell><Data ss:Type="Number">22</Data></Cell>
    <Cell><Data ss:Type="Number">36.31</Data></Cell>
    <Cell ss:Index="9"><Data ss:Type="Number">953</Data></Cell>
   </Row>
   <Row>
    <Cell><Data ss:Type="DateTime">2014-11-17T16:02:53.000</Data></Cell>
    <Cell><Data ss:Type="Number">-1.1000000000000001</Data></Cell>
    <Cell><Data ss:Type="Number">-1.2</Data></Cell>
    <Cell><Data ss:Type="Number">22.3</Data></Cell>
    <Cell><Data ss:Type="Number">36.32</Data></Cell>
    <Cell ss:Index="9"><Data ss:Type="Number">954</Data></Cell>
   </Row>
   <Row>
    <Cell><Data ss:Type="DateTime">2014-11-17T16:02:54.000</Data></Cell>
    <Cell><Data ss:Type="Number">-1.1000000000000001</Data></Cell>
    <Cell><Data ss:Type="Number">-1.2</Data></Cell>
    <Cell><Data ss:Type="Number">23.9</Data></Cell>
    <Cell><Data ss:Type="Number">36.32</Data></Cell>
    <Cell ss:Index="9"><Data ss:Type="Number">955</Data></Cell>
   </Row>
   <Row>
    <Cell><Data ss:Type="DateTime">2014-11-17T16:02:55.000</Data></Cell>
    <Cell><Data ss:Type="Number">-1.1000000000000001</Data></Cell>
    <Cell><Data ss:Type="Number">-1.2</Data></Cell>
    <Cell><Data ss:Type="Number">24.2</Data></Cell>
    <Cell><Data ss:Type="Number">36.32</Data></Cell>
    <Cell ss:Index="9"><Data ss:Type="Number">956</Data></Cell>
   </Row>
   <Row>
    <Cell><Data ss:Type="DateTime">2014-11-17T16:02:56.000</Data></Cell>
    <Cell><Data ss:Type="Number">-1</Data></Cell>
    <Cell><Data ss:Type="Number">-1.2</Data></Cell>
    <Cell><Data ss:Type="Number">24</Data></Cell>
    <Cell><Data ss:Type="Number">36.32</Data></Cell>
    <Cell ss:Index="9"><Data ss:Type="Number">957</Data></Cell>
   </Row>
   <Row>
    <Cell><Data ss:Type="DateTime">2014-11-17T16:02:57.000</Data></Cell>
    <Cell><Data ss:Type="Number">-1</Data></Cell>
    <Cell><Data ss:Type="Number">-1.2</Data></Cell>
    <Cell><Data ss:Type="Number">24</Data></Cell>
    <Cell><Data ss:Type="Number">36.32</Data></Cell>
    <Cell ss:Index="9"><Data ss:Type="Number">958</Data></Cell>
   </Row>
   <Row>
    <Cell><Data ss:Type="DateTime">2014-11-17T16:02:58.000</Data></Cell>
    <Cell><Data ss:Type="Number">-1</Data></Cell>
    <Cell><Data ss:Type="Number">-1.3</Data></Cell>
    <Cell><Data ss:Type="Number">23.4</Data></Cell>
    <Cell><Data ss:Type="Number">36.33</Data></Cell>
    <Cell ss:Index="9"><Data ss:Type="Number">959</Data></Cell>
   </Row>
   <Row>
    <Cell><Data ss:Type="DateTime">2014-11-17T16:02:59.000</Data></Cell>
    <Cell><Data ss:Type="Number">-0.9</Data></Cell>
    <Cell><Data ss:Type="Number">-1.3</Data></Cell>
    <Cell><Data ss:Type="Number">23.4</Data></Cell>
    <Cell><Data ss:Type="Number">36.32</Data></Cell>
    <Cell ss:Index="9"><Data ss:Type="Number">960</Data></Cell>
   </Row>
   <Row>
    <Cell><Data ss:Type="DateTime">2014-11-17T16:03:00.000</Data></Cell>
    <Cell><Data ss:Type="Number">-0.7</Data></Cell>
    <Cell><Data ss:Type="Number">-1.3</Data></Cell>
    <Cell><Data ss:Type="Number">23.4</Data></Cell>
    <Cell><Data ss:Type="Number">36.32</Data></Cell>
    <Cell ss:Index="9"><Data ss:Type="Number">961</Data></Cell>
   </Row>
   <Row>
    <Cell><Data ss:Type="DateTime">2014-11-17T16:03:01.000</Data></Cell>
    <Cell><Data ss:Type="Number">-0.7</Data></Cell>
    <Cell><Data ss:Type="Number">-1.3</Data></Cell>
    <Cell><Data ss:Type="Number">23.4</Data></Cell>
    <Cell><Data ss:Type="Number">36.32</Data></Cell>
    <Cell ss:Index="9"><Data ss:Type="Number">962</Data></Cell>
   </Row>
   <Row>
    <Cell><Data ss:Type="DateTime">2014-11-17T16:03:02.000</Data></Cell>
    <Cell><Data ss:Type="Number">-0.7</Data></Cell>
    <Cell><Data ss:Type="Number">-1.3</Data></Cell>
    <Cell><Data ss:Type="Number">23.4</Data></Cell>
    <Cell><Data ss:Type="Number">36.32</Data></Cell>
    <Cell ss:Index="9"><Data ss:Type="Number">963</Data></Cell>
   </Row>
   <Row>
    <Cell><Data ss:Type="DateTime">2014-11-17T16:03:03.000</Data></Cell>
    <Cell><Data ss:Type="Number">-0.8</Data></Cell>
    <Cell><Data ss:Type="Number">-1.3</Data></Cell>
    <Cell><Data ss:Type="Number">23.4</Data></Cell>
    <Cell><Data ss:Type="Number">36.32</Data></Cell>
    <Cell ss:Index="9"><Data ss:Type="Number">964</Data></Cell>
   </Row>
   <Row>
    <Cell><Data ss:Type="DateTime">2014-11-17T16:03:04.000</Data></Cell>
    <Cell><Data ss:Type="Number">-0.9</Data></Cell>
    <Cell><Data ss:Type="Number">-1.3</Data></Cell>
    <Cell><Data ss:Type="Number">23.4</Data></Cell>
    <Cell><Data ss:Type="Number">36.32</Data></Cell>
    <Cell ss:Index="9"><Data ss:Type="Number">965</Data></Cell>
   </Row>
   <Row>
    <Cell><Data ss:Type="DateTime">2014-11-17T16:03:05.000</Data></Cell>
    <Cell><Data ss:Type="Number">-0.9</Data></Cell>
    <Cell><Data ss:Type="Number">-1.3</Data></Cell>
    <Cell><Data ss:Type="Number">23.4</Data></Cell>
    <Cell><Data ss:Type="Number">36.32</Data></Cell>
    <Cell ss:Index="9"><Data ss:Type="Number">966</Data></Cell>
   </Row>
   <Row>
    <Cell><Data ss:Type="DateTime">2014-11-17T16:03:06.000</Data></Cell>
    <Cell><Data ss:Type="Number">-0.9</Data></Cell>
    <Cell><Data ss:Type="Number">-1.3</Data></Cell>
    <Cell><Data ss:Type="Number">23.4</Data></Cell>
    <Cell><Data ss:Type="Number">36.31</Data></Cell>
    <Cell ss:Index="9"><Data ss:Type="Number">967</Data></Cell>
   </Row>
   <Row>
    <Cell><Data ss:Type="DateTime">2014-11-17T16:03:07.000</Data></Cell>
    <Cell><Data ss:Type="Number">-0.8</Data></Cell>
    <Cell><Data ss:Type="Number">-1.3</Data></Cell>
    <Cell><Data ss:Type="Number">23.7</Data></Cell>
    <Cell><Data ss:Type="Number">36.31</Data></Cell>
    <Cell ss:Index="9"><Data ss:Type="Number">968</Data></Cell>
   </Row>
   <Row>
    <Cell><Data ss:Type="DateTime">2014-11-17T16:03:08.000</Data></Cell>
    <Cell><Data ss:Type="Number">-0.8</Data></Cell>
    <Cell><Data ss:Type="Number">-1.3</Data></Cell>
    <Cell><Data ss:Type="Number">24.1</Data></Cell>
    <Cell><Data ss:Type="Number">36.31</Data></Cell>
    <Cell ss:Index="9"><Data ss:Type="Number">969</Data></Cell>
   </Row>
   <Row>
    <Cell><Data ss:Type="DateTime">2014-11-17T16:03:09.000</Data></Cell>
    <Cell><Data ss:Type="Number">-0.7</Data></Cell>
    <Cell><Data ss:Type="Number">-1.2</Data></Cell>
    <Cell><Data ss:Type="Number">24.5</Data></Cell>
    <Cell><Data ss:Type="Number">36.32</Data></Cell>
    <Cell ss:Index="9"><Data ss:Type="Number">970</Data></Cell>
   </Row>
   <Row>
    <Cell><Data ss:Type="DateTime">2014-11-17T16:03:10.000</Data></Cell>
    <Cell><Data ss:Type="Number">-0.6</Data></Cell>
    <Cell><Data ss:Type="Number">-1.2</Data></Cell>
    <Cell><Data ss:Type="Number">25.8</Data></Cell>
    <Cell><Data ss:Type="Number">36.32</Data></Cell>
    <Cell ss:Index="9"><Data ss:Type="Number">971</Data></Cell>
   </Row>
   <Row>
    <Cell><Data ss:Type="DateTime">2014-11-17T16:03:11.000</Data></Cell>
    <Cell><Data ss:Type="Number">-0.6</Data></Cell>
    <Cell><Data ss:Type="Number">-1.2</Data></Cell>
    <Cell><Data ss:Type="Number">28.5</Data></Cell>
    <Cell><Data ss:Type="Number">36.32</Data></Cell>
    <Cell ss:Index="9"><Data ss:Type="Number">972</Data></Cell>
   </Row>
   <Row>
    <Cell><Data ss:Type="DateTime">2014-11-17T16:03:12.000</Data></Cell>
    <Cell><Data ss:Type="Number">-0.8</Data></Cell>
    <Cell><Data ss:Type="Number">-1.2</Data></Cell>
    <Cell><Data ss:Type="Number">28.5</Data></Cell>
    <Cell><Data ss:Type="Number">36.32</Data></Cell>
    <Cell ss:Index="9"><Data ss:Type="Number">973</Data></Cell>
   </Row>
   <Row>
    <Cell><Data ss:Type="DateTime">2014-11-17T16:03:13.000</Data></Cell>
    <Cell><Data ss:Type="Number">-0.9</Data></Cell>
    <Cell><Data ss:Type="Number">-1.2</Data></Cell>
    <Cell><Data ss:Type="Number">30.1</Data></Cell>
    <Cell><Data ss:Type="Number">36.31</Data></Cell>
    <Cell ss:Index="9"><Data ss:Type="Number">974</Data></Cell>
   </Row>
   <Row>
    <Cell><Data ss:Type="DateTime">2014-11-17T16:03:14.000</Data></Cell>
    <Cell><Data ss:Type="Number">-1</Data></Cell>
    <Cell><Data ss:Type="Number">-1.2</Data></Cell>
    <Cell><Data ss:Type="Number">30.9</Data></Cell>
    <Cell><Data ss:Type="Number">36.32</Data></Cell>
    <Cell ss:Index="9"><Data ss:Type="Number">975</Data></Cell>
   </Row>
   <Row>
    <Cell><Data ss:Type="DateTime">2014-11-17T16:03:15.000</Data></Cell>
    <Cell><Data ss:Type="Number">-1</Data></Cell>
    <Cell><Data ss:Type="Number">-1.3</Data></Cell>
    <Cell><Data ss:Type="Number">32.9</Data></Cell>
    <Cell><Data ss:Type="Number">36.31</Data></Cell>
    <Cell ss:Index="9"><Data ss:Type="Number">976</Data></Cell>
   </Row>
   <Row>
    <Cell><Data ss:Type="DateTime">2014-11-17T16:03:16.000</Data></Cell>
    <Cell><Data ss:Type="Number">-1.1000000000000001</Data></Cell>
    <Cell><Data ss:Type="Number">-1.3</Data></Cell>
    <Cell><Data ss:Type="Number">32.9</Data></Cell>
    <Cell><Data ss:Type="Number">36.31</Data></Cell>
    <Cell ss:Index="9"><Data ss:Type="Number">977</Data></Cell>
   </Row>
   <Row>
    <Cell><Data ss:Type="DateTime">2014-11-17T16:03:17.000</Data></Cell>
    <Cell><Data ss:Type="Number">-1.2</Data></Cell>
    <Cell><Data ss:Type="Number">-1.3</Data></Cell>
    <Cell><Data ss:Type="Number">32.9</Data></Cell>
    <Cell><Data ss:Type="Number">36.31</Data></Cell>
    <Cell ss:Index="9"><Data ss:Type="Number">978</Data></Cell>
   </Row>
   <Row>
    <Cell><Data ss:Type="DateTime">2014-11-17T16:03:18.000</Data></Cell>
    <Cell><Data ss:Type="Number">-1.2</Data></Cell>
    <Cell><Data ss:Type="Number">-1.3</Data></Cell>
    <Cell><Data ss:Type="Number">34.5</Data></Cell>
    <Cell><Data ss:Type="Number">36.31</Data></Cell>
    <Cell ss:Index="9"><Data ss:Type="Number">979</Data></Cell>
   </Row>
   <Row>
    <Cell><Data ss:Type="DateTime">2014-11-17T16:03:19.000</Data></Cell>
    <Cell><Data ss:Type="Number">-1.2</Data></Cell>
    <Cell><Data ss:Type="Number">-1.3</Data></Cell>
    <Cell><Data ss:Type="Number">32.700000000000003</Data></Cell>
    <Cell><Data ss:Type="Number">36.31</Data></Cell>
    <Cell ss:Index="9"><Data ss:Type="Number">980</Data></Cell>
   </Row>
   <Row>
    <Cell><Data ss:Type="DateTime">2014-11-17T16:03:20.000</Data></Cell>
    <Cell><Data ss:Type="Number">-1.1000000000000001</Data></Cell>
    <Cell><Data ss:Type="Number">-1.3</Data></Cell>
    <Cell><Data ss:Type="Number">32.4</Data></Cell>
    <Cell><Data ss:Type="Number">36.31</Data></Cell>
    <Cell ss:Index="9"><Data ss:Type="Number">981</Data></Cell>
   </Row>
   <Row>
    <Cell><Data ss:Type="DateTime">2014-11-17T16:03:21.000</Data></Cell>
    <Cell><Data ss:Type="Number">-1.1000000000000001</Data></Cell>
    <Cell><Data ss:Type="Number">-1.3</Data></Cell>
    <Cell><Data ss:Type="Number">31.6</Data></Cell>
    <Cell><Data ss:Type="Number">36.299999999999997</Data></Cell>
    <Cell ss:Index="9"><Data ss:Type="Number">982</Data></Cell>
   </Row>
   <Row>
    <Cell><Data ss:Type="DateTime">2014-11-17T16:03:22.000</Data></Cell>
    <Cell><Data ss:Type="Number">-1.1000000000000001</Data></Cell>
    <Cell><Data ss:Type="Number">-1.3</Data></Cell>
    <Cell><Data ss:Type="Number">32</Data></Cell>
    <Cell><Data ss:Type="Number">36.299999999999997</Data></Cell>
    <Cell ss:Index="9"><Data ss:Type="Number">983</Data></Cell>
   </Row>
   <Row>
    <Cell><Data ss:Type="DateTime">2014-11-17T16:03:23.000</Data></Cell>
    <Cell><Data ss:Type="Number">-1.1000000000000001</Data></Cell>
    <Cell><Data ss:Type="Number">-1.3</Data></Cell>
    <Cell><Data ss:Type="Number">32.5</Data></Cell>
    <Cell><Data ss:Type="Number">36.299999999999997</Data></Cell>
    <Cell ss:Index="9"><Data ss:Type="Number">984</Data></Cell>
   </Row>
   <Row>
    <Cell><Data ss:Type="DateTime">2014-11-17T16:03:24.000</Data></Cell>
    <Cell><Data ss:Type="Number">-1.1000000000000001</Data></Cell>
    <Cell><Data ss:Type="Number">-1.3</Data></Cell>
    <Cell><Data ss:Type="Number">32.6</Data></Cell>
    <Cell><Data ss:Type="Number">36.299999999999997</Data></Cell>
    <Cell ss:Index="9"><Data ss:Type="Number">985</Data></Cell>
   </Row>
   <Row>
    <Cell><Data ss:Type="DateTime">2014-11-17T16:03:25.000</Data></Cell>
    <Cell><Data ss:Type="Number">-1.1000000000000001</Data></Cell>
    <Cell><Data ss:Type="Number">-1.2</Data></Cell>
    <Cell><Data ss:Type="Number">35.6</Data></Cell>
    <Cell><Data ss:Type="Number">36.299999999999997</Data></Cell>
    <Cell ss:Index="9"><Data ss:Type="Number">986</Data></Cell>
   </Row>
   <Row>
    <Cell><Data ss:Type="DateTime">2014-11-17T16:03:26.000</Data></Cell>
    <Cell><Data ss:Type="Number">-1.1000000000000001</Data></Cell>
    <Cell><Data ss:Type="Number">-1.2</Data></Cell>
    <Cell><Data ss:Type="Number">36.700000000000003</Data></Cell>
    <Cell><Data ss:Type="Number">36.299999999999997</Data></Cell>
    <Cell ss:Index="9"><Data ss:Type="Number">987</Data></Cell>
   </Row>
   <Row>
    <Cell><Data ss:Type="DateTime">2014-11-17T16:03:27.000</Data></Cell>
    <Cell><Data ss:Type="Number">-1.1000000000000001</Data></Cell>
    <Cell><Data ss:Type="Number">-1.2</Data></Cell>
    <Cell><Data ss:Type="Number">37.5</Data></Cell>
    <Cell><Data ss:Type="Number">36.299999999999997</Data></Cell>
    <Cell ss:Index="9"><Data ss:Type="Number">988</Data></Cell>
   </Row>
   <Row>
    <Cell><Data ss:Type="DateTime">2014-11-17T16:03:28.000</Data></Cell>
    <Cell><Data ss:Type="Number">-1.1000000000000001</Data></Cell>
    <Cell><Data ss:Type="Number">-1.2</Data></Cell>
    <Cell><Data ss:Type="Number">39.299999999999997</Data></Cell>
    <Cell><Data ss:Type="Number">36.29</Data></Cell>
    <Cell ss:Index="9"><Data ss:Type="Number">989</Data></Cell>
   </Row>
   <Row>
    <Cell><Data ss:Type="DateTime">2014-11-17T16:03:29.000</Data></Cell>
    <Cell><Data ss:Type="Number">-1.1000000000000001</Data></Cell>
    <Cell><Data ss:Type="Number">-1.2</Data></Cell>
    <Cell><Data ss:Type="Number">40.5</Data></Cell>
    <Cell><Data ss:Type="Number">36.29</Data></Cell>
    <Cell ss:Index="9"><Data ss:Type="Number">990</Data></Cell>
   </Row>
   <Row>
    <Cell><Data ss:Type="DateTime">2014-11-17T16:03:30.000</Data></Cell>
    <Cell><Data ss:Type="Number">-1</Data></Cell>
    <Cell><Data ss:Type="Number">-1.2</Data></Cell>
    <Cell><Data ss:Type="Number">41.7</Data></Cell>
    <Cell><Data ss:Type="Number">36.29</Data></Cell>
    <Cell ss:Index="9"><Data ss:Type="Number">991</Data></Cell>
   </Row>
   <Row>
    <Cell><Data ss:Type="DateTime">2014-11-17T16:03:31.000</Data></Cell>
    <Cell><Data ss:Type="Number">-1</Data></Cell>
    <Cell><Data ss:Type="Number">-1.2</Data></Cell>
    <Cell><Data ss:Type="Number">44.1</Data></Cell>
    <Cell><Data ss:Type="Number">36.29</Data></Cell>
    <Cell ss:Index="9"><Data ss:Type="Number">992</Data></Cell>
   </Row>
   <Row>
    <Cell><Data ss:Type="DateTime">2014-11-17T16:03:32.000</Data></Cell>
    <Cell><Data ss:Type="Number">-1</Data></Cell>
    <Cell><Data ss:Type="Number">-1.2</Data></Cell>
    <Cell><Data ss:Type="Number">44.5</Data></Cell>
    <Cell><Data ss:Type="Number">36.28</Data></Cell>
    <Cell ss:Index="9"><Data ss:Type="Number">993</Data></Cell>
   </Row>
   <Row>
    <Cell><Data ss:Type="DateTime">2014-11-17T16:03:33.000</Data></Cell>
    <Cell><Data ss:Type="Number">-1</Data></Cell>
    <Cell><Data ss:Type="Number">-1.2</Data></Cell>
    <Cell><Data ss:Type="Number">48.3</Data></Cell>
    <Cell><Data ss:Type="Number">36.270000000000003</Data></Cell>
    <Cell ss:Index="9"><Data ss:Type="Number">994</Data></Cell>
   </Row>
   <Row>
    <Cell><Data ss:Type="DateTime">2014-11-17T16:03:34.000</Data></Cell>
    <Cell><Data ss:Type="Number">-1</Data></Cell>
    <Cell><Data ss:Type="Number">-1.2</Data></Cell>
    <Cell><Data ss:Type="Number">49.5</Data></Cell>
    <Cell><Data ss:Type="Number">36.25</Data></Cell>
    <Cell ss:Index="9"><Data ss:Type="Number">995</Data></Cell>
   </Row>
   <Row>
    <Cell><Data ss:Type="DateTime">2014-11-17T16:03:35.000</Data></Cell>
    <Cell><Data ss:Type="Number">-1</Data></Cell>
    <Cell><Data ss:Type="Number">-1.2</Data></Cell>
    <Cell><Data ss:Type="Number">49.5</Data></Cell>
    <Cell><Data ss:Type="Number">36.229999999999997</Data></Cell>
    <Cell ss:Index="9"><Data ss:Type="Number">996</Data></Cell>
   </Row>
   <Row>
    <Cell><Data ss:Type="DateTime">2014-11-17T16:03:36.000</Data></Cell>
    <Cell><Data ss:Type="Number">-0.9</Data></Cell>
    <Cell><Data ss:Type="Number">-1.2</Data></Cell>
    <Cell><Data ss:Type="Number">45.6</Data></Cell>
    <Cell><Data ss:Type="Number">36.22</Data></Cell>
    <Cell ss:Index="9"><Data ss:Type="Number">997</Data></Cell>
   </Row>
   <Row>
    <Cell><Data ss:Type="DateTime">2014-11-17T16:03:37.000</Data></Cell>
    <Cell><Data ss:Type="Number">-0.9</Data></Cell>
    <Cell><Data ss:Type="Number">-1.2</Data></Cell>
    <Cell><Data ss:Type="Number">43.7</Data></Cell>
    <Cell><Data ss:Type="Number">36.200000000000003</Data></Cell>
    <Cell ss:Index="9"><Data ss:Type="Number">998</Data></Cell>
   </Row>
   <Row>
    <Cell><Data ss:Type="DateTime">2014-11-17T16:03:38.000</Data></Cell>
    <Cell><Data ss:Type="Number">-0.9</Data></Cell>
    <Cell><Data ss:Type="Number">-1.2</Data></Cell>
    <Cell><Data ss:Type="Number">43.7</Data></Cell>
    <Cell><Data ss:Type="Number">36.19</Data></Cell>
    <Cell ss:Index="9"><Data ss:Type="Number">999</Data></Cell>
   </Row>
   <Row>
    <Cell><Data ss:Type="DateTime">2014-11-17T16:03:39.000</Data></Cell>
    <Cell><Data ss:Type="Number">-0.9</Data></Cell>
    <Cell><Data ss:Type="Number">-1.2</Data></Cell>
    <Cell><Data ss:Type="Number">42.5</Data></Cell>
    <Cell><Data ss:Type="Number">36.17</Data></Cell>
    <Cell ss:Index="9"><Data ss:Type="Number">1000</Data></Cell>
   </Row>
   <Row>
    <Cell><Data ss:Type="DateTime">2014-11-17T16:03:40.000</Data></Cell>
    <Cell><Data ss:Type="Number">-0.9</Data></Cell>
    <Cell><Data ss:Type="Number">-1.2</Data></Cell>
    <Cell><Data ss:Type="Number">39.9</Data></Cell>
    <Cell><Data ss:Type="Number">36.159999999999997</Data></Cell>
    <Cell ss:Index="9"><Data ss:Type="Number">1001</Data></Cell>
   </Row>
   <Row>
    <Cell><Data ss:Type="DateTime">2014-11-17T16:03:41.000</Data></Cell>
    <Cell><Data ss:Type="Number">-1</Data></Cell>
    <Cell><Data ss:Type="Number">-1.2</Data></Cell>
    <Cell><Data ss:Type="Number">37.799999999999997</Data></Cell>
    <Cell><Data ss:Type="Number">36.159999999999997</Data></Cell>
    <Cell ss:Index="9"><Data ss:Type="Number">1002</Data></Cell>
   </Row>
   <Row>
    <Cell><Data ss:Type="DateTime">2014-11-17T16:03:42.000</Data></Cell>
    <Cell><Data ss:Type="Number">-1</Data></Cell>
    <Cell><Data ss:Type="Number">-1.2</Data></Cell>
    <Cell><Data ss:Type="Number">35.700000000000003</Data></Cell>
    <Cell><Data ss:Type="Number">36.159999999999997</Data></Cell>
    <Cell ss:Index="9"><Data ss:Type="Number">1003</Data></Cell>
   </Row>
   <Row>
    <Cell><Data ss:Type="DateTime">2014-11-17T16:03:43.000</Data></Cell>
    <Cell><Data ss:Type="Number">-1</Data></Cell>
    <Cell><Data ss:Type="Number">-1.2</Data></Cell>
    <Cell><Data ss:Type="Number">35.1</Data></Cell>
    <Cell><Data ss:Type="Number">36.17</Data></Cell>
    <Cell ss:Index="9"><Data ss:Type="Number">1004</Data></Cell>
   </Row>
   <Row>
    <Cell><Data ss:Type="DateTime">2014-11-17T16:03:44.000</Data></Cell>
    <Cell><Data ss:Type="Number">-1</Data></Cell>
    <Cell><Data ss:Type="Number">-1.2</Data></Cell>
    <Cell><Data ss:Type="Number">35</Data></Cell>
    <Cell><Data ss:Type="Number">36.17</Data></Cell>
    <Cell ss:Index="9"><Data ss:Type="Number">1005</Data></Cell>
   </Row>
   <Row>
    <Cell><Data ss:Type="DateTime">2014-11-17T16:03:45.000</Data></Cell>
    <Cell><Data ss:Type="Number">-1</Data></Cell>
    <Cell><Data ss:Type="Number">-1.2</Data></Cell>
    <Cell><Data ss:Type="Number">33.5</Data></Cell>
    <Cell><Data ss:Type="Number">36.18</Data></Cell>
    <Cell ss:Index="9"><Data ss:Type="Number">1006</Data></Cell>
   </Row>
   <Row>
    <Cell><Data ss:Type="DateTime">2014-11-17T16:03:46.000</Data></Cell>
    <Cell><Data ss:Type="Number">-1</Data></Cell>
    <Cell><Data ss:Type="Number">-1.2</Data></Cell>
    <Cell><Data ss:Type="Number">32.9</Data></Cell>
    <Cell><Data ss:Type="Number">36.19</Data></Cell>
    <Cell ss:Index="9"><Data ss:Type="Number">1007</Data></Cell>
   </Row>
   <Row>
    <Cell><Data ss:Type="DateTime">2014-11-17T16:03:47.000</Data></Cell>
    <Cell><Data ss:Type="Number">-1</Data></Cell>
    <Cell><Data ss:Type="Number">-1.2</Data></Cell>
    <Cell><Data ss:Type="Number">32.700000000000003</Data></Cell>
    <Cell><Data ss:Type="Number">36.200000000000003</Data></Cell>
    <Cell ss:Index="9"><Data ss:Type="Number">1008</Data></Cell>
   </Row>
   <Row>
    <Cell><Data ss:Type="DateTime">2014-11-17T16:03:48.000</Data></Cell>
    <Cell><Data ss:Type="Number">-1</Data></Cell>
    <Cell><Data ss:Type="Number">-1.2</Data></Cell>
    <Cell><Data ss:Type="Number">33.9</Data></Cell>
    <Cell><Data ss:Type="Number">36.21</Data></Cell>
    <Cell ss:Index="9"><Data ss:Type="Number">1009</Data></Cell>
   </Row>
   <Row>
    <Cell><Data ss:Type="DateTime">2014-11-17T16:03:49.000</Data></Cell>
    <Cell><Data ss:Type="Number">-1</Data></Cell>
    <Cell><Data ss:Type="Number">-1.3</Data></Cell>
    <Cell><Data ss:Type="Number">33.200000000000003</Data></Cell>
    <Cell><Data ss:Type="Number">36.229999999999997</Data></Cell>
    <Cell ss:Index="9"><Data ss:Type="Number">1010</Data></Cell>
   </Row>
   <Row>
    <Cell><Data ss:Type="DateTime">2014-11-17T16:03:50.000</Data></Cell>
    <Cell><Data ss:Type="Number">-1</Data></Cell>
    <Cell><Data ss:Type="Number">-1.3</Data></Cell>
    <Cell><Data ss:Type="Number">33.200000000000003</Data></Cell>
    <Cell><Data ss:Type="Number">36.24</Data></Cell>
    <Cell ss:Index="9"><Data ss:Type="Number">1011</Data></Cell>
   </Row>
   <Row>
    <Cell><Data ss:Type="DateTime">2014-11-17T16:03:51.000</Data></Cell>
    <Cell><Data ss:Type="Number">-1</Data></Cell>
    <Cell><Data ss:Type="Number">-1.3</Data></Cell>
    <Cell><Data ss:Type="Number">33.5</Data></Cell>
    <Cell><Data ss:Type="Number">36.25</Data></Cell>
    <Cell ss:Index="9"><Data ss:Type="Number">1012</Data></Cell>
   </Row>
   <Row>
    <Cell><Data ss:Type="DateTime">2014-11-17T16:03:52.000</Data></Cell>
    <Cell><Data ss:Type="Number">-1</Data></Cell>
    <Cell><Data ss:Type="Number">-1.3</Data></Cell>
    <Cell><Data ss:Type="Number">33.5</Data></Cell>
    <Cell><Data ss:Type="Number">36.270000000000003</Data></Cell>
    <Cell ss:Index="9"><Data ss:Type="Number">1013</Data></Cell>
   </Row>
   <Row>
    <Cell><Data ss:Type="DateTime">2014-11-17T16:03:53.000</Data></Cell>
    <Cell><Data ss:Type="Number">-1</Data></Cell>
    <Cell><Data ss:Type="Number">-1.3</Data></Cell>
    <Cell><Data ss:Type="Number">33.9</Data></Cell>
    <Cell><Data ss:Type="Number">36.28</Data></Cell>
    <Cell ss:Index="9"><Data ss:Type="Number">1014</Data></Cell>
   </Row>
   <Row>
    <Cell><Data ss:Type="DateTime">2014-11-17T16:03:54.000</Data></Cell>
    <Cell><Data ss:Type="Number">-1</Data></Cell>
    <Cell><Data ss:Type="Number">-1.3</Data></Cell>
[truncated: 2,710,426 more chars]
